# Supplementary material for: Integrative network-based analysis on multiple Gene Expression Omnibus datasets identifies novel immune molecular markers implicated in non-alcoholic steatohepatitis
Source: Front Endocrinol (Lausanne). 2023 Mar 16;14:1115890. doi: 10.3389/fendo.2023.1115890 (PMC10061151; doi:10.3389/fendo.2023.1115890)
Supplement: Supplementary Figure 1 — Principal component analysis (PCA) of gene expression data set with the first two components. (A) PCA plot without batch effect elimination. (B) PCA plot with batch effect elimination with ComBat algorithm. PC1, first principal component; PC2, second principal component. [file DataSheet_1.zip › Supplementary Table (1).XLSX]

## Sheet: Sheet1
Table S1. Characteristics of 5 liver transcriptome datasets comparing NASH patients with healthy controls.
GEO ID	Participants (before outlier removal)	Participants (after outlier removal)	Country	Mean age of NASH and healthy (Years)	Gender distribution of NASH and healthy (Male; %)	Tissues	Methods	Platform	Year
GSE48452	control (12), NASH (17)	control (11), NASH (17)	Germany	44.84 ± 8.77 vs 52.31 ± 18.55	23.52% vs 41.67%	Liver	Microarray	GPL11532	2013
GSE37031	control (7), NASH (8)	control (7), NASH (8)	Spain	NA	NA	Liver	Microarray	GPL14877	2013
GSE61260	control (38), NASH (24)	control (36), NASH (23)	USA	45.25 ± 12.28 vs 58.05 ± 18.27	50% vs 42.11%	Liver	Microarray	GPL11532	2014
GSE63067	control (7), NASH (9)	control (7), NASH (9)	Sweden	NA	NA	Liver	Microarray	GPL570	2014
GSE130970	control (6), NASH (46)	control (6), NASH (40)	USA	52.67 ± 11.94 vs 49.83 ± 21.45	30.44% vs 33.33%	Liver	RNAseq	GPL16791	2019
