# Supplementary material for: Integrative network-based analysis on multiple Gene Expression Omnibus datasets identifies novel immune molecular markers implicated in non-alcoholic steatohepatitis
Source: Front Endocrinol (Lausanne). 2023 Mar 16;14:1115890. doi: 10.3389/fendo.2023.1115890 (PMC10061151; doi:10.3389/fendo.2023.1115890)
Supplement: Supplementary Figure 1 — Principal component analysis (PCA) of gene expression data set with the first two components. (A) PCA plot without batch effect elimination. (B) PCA plot with batch effect elimination with ComBat algorithm. PC1, first principal component; PC2, second principal component. [file DataSheet_1.zip › Supplementary Table (10).XLSX]

## Sheet: Sheet1
Table S10. DisGeNET enrichment analysis of genes in MergeCohort_Turquoise and GSE135251_Turquoise.
ID	Name	Source	p-value	q-value FDR B&H	Hit Count in Query List	Hit Count in Genome	Hit in Query List	Module
C0023893	Liver Cirrhosis, Experimental	DisGeNET Curated	1.314e-75	1.342e-71	159	774	SLC43A2,CMTM3,IGSF6,DRAM1,ENPP2,ACP5,CFP,RCSD1,ARHGAP30,HMOX1,LY96,SLC15A3,TM6SF1,F2R,PLAC8,CD163,TYROBP,S100A11,ADORA3,FCER1G,SASH3,CLIC2,FCN1,CXCL9,UGCG,AIF1,PLA2G4A,PLAU,EIF4E3,TNFAIP8,GPNMB,FGR,PLEK,MMP9,AKR1B1,LY86,PLTP,VAV1,APBB1IP,CRTAP,SLC25A24,FLI1,TFEC,NAGK,WIPF1,EMB,SGCB,ANXA1,FOLR2,OLFML2B,ANXA5,ICAM2,GMFG,IRF8,DOCK10,IFITM1,SLA,YWHAZ,CD200R1,IFNGR1,ARHGDIB,ABCG1,CSF1R,CELF2,ASAH1,SRG…	MergeCohort_Turquoise
C0024141	Lupus Erythematosus, Systemic	DisGeNET BeFree	4.072e-53	2.08e-49	199	1686	CD52,HLA-A,HLA-B,HLA-C,DRAM1,HLA-DMA,HLA-DMB,HLA-DOA,HLA-DPA1,HLA-DPB1,GIMAP5,HLA-DQA1,CETP,STK17A,HLA-DQB2,LILRB2,HLA-DRA,CTSC,ACP5,PECAM1,TRPM2,ACTB,HLA-G,ETS1,CLEC7A,IKZF1,TLR7,HMOX1,F2R,TRIM22,CHRM3,F8,TLR8,MEFV,CD163,NLRC4,EOMES,TYROBP,IRF9,FCER1G,FCGR2B,CLIC2,PIK3CD,PIK3CG,RASGRP3,UCP2,CXCL9,PLA2G2A,CCR1,CCL4,CMKLR1,MMP9,XCL1,AIM2,TRIM38,ALOX5AP,VCAM1,FLI1,WIPF1,EMB,ANXA1,ANXA5,PIK3R3,IRF8,…	MergeCohort_Turquoise
C0004364	Autoimmune Diseases	DisGeNET BeFree	8.193e-51	2.789e-47	195	1679	CD52,ABR,EPSTI1,HLA-A,HLA-B,HLA-C,HLA-DMA,HLA-DOA,HLA-DPA1,HLA-DPB1,GIMAP5,HLA-DQA1,STK17B,HLA-DQB2,LILRB2,HLA-DRA,CTSC,PECAM1,TRPM2,ACTB,HLA-E,VSIG4,HLA-F,HLA-G,ETS1,CLEC7A,ETV5,IKZF1,TLR7,HMOX1,RRAS,F2R,TRIM22,F8,TLR8,MEFV,CD163,MAP3K1,FABP4,EOMES,TYROBP,FCGR2B,FCN1,PIK3CD,PIK3CG,CXCL9,IFI30,AIF1,GCA,VAV3,CMKLR1,TNFAIP8,MMP9,CCL24,XCL1,AIM2,VAV1,SDCBP,VCAM1,APBB1IP,SELPLG,FLI1,SEMA4D,ABCC1,GPR6…	MergeCohort_Turquoise
C0026769	Multiple Sclerosis	DisGeNET BeFree	1.021e-42	2.608e-39	177	1599	CD52,HLA-A,HLA-B,HLA-C,HLA-DMB,HLA-DOA,HLA-DPA1,HLA-DPB1,HLA-DQA1,STK17B,ENPP2,LILRB2,HLA-DRA,PECAM1,TRPM2,GNG2,ACTB,HLA-E,HLA-G,EVI2A,CFP,IKZF1,CARD16,TLR7,HMOX1,F2R,TRIM22,TLR8,MEFV,B4GALT6,CD163,NLRC4,FABP4,EOMES,TYROBP,PIK3CD,PIK3CG,UCP2,CXCL9,AIF1,PLA2G2A,PLA2G4A,GCA,CCR1,CCL4,CMKLR1,CCL18,MMP9,CXCL11,AKR1B1,AIM2,PLTP,ALOX5,VAV1,VCAM1,CRTAP,SELPLG,GPR65,P2RY12,DLL4,ANXA1,FOLR2,ANXA5,PIK3R3,I…	MergeCohort_Turquoise
C0041296	Tuberculosis	DisGeNET BeFree	1.669e-39	3.41e-36	148	1229	HLA-A,HLA-B,HLA-C,HLA-DPA1,HLA-DPB1,HLA-DQA1,HLA-DQB2,LILRB2,HLA-DRA,ACTB,HLA-E,CLEC7A,CFP,TLR7,HMOX1,LY96,F2R,TRIM22,CHRM3,TLR8,MEFV,CD209,CD163,NLRC4,KLRF1,FBN2,FCGR2B,PIK3CD,PIK3CG,TPP1,CXCL9,PLA2G2A,CCR1,CCL4,SEMA6A,MMP9,CXCL11,XCL1,AKR1B1,AIM2,ALOX5,SEC14L1,ABCC1,EMB,ANXA1,ANXA5,IRF8,RAB20,CR1,FCN3,IFI16,IFI27,CREB1,CRP,MSR1,IFNGR1,TNFSF13B,CD274,PRKCB,SIGLEC1,SLC2A13,NRG3,IL2RA,MARCO,CTSW,I…	MergeCohort_Turquoise
C0004096	Asthma	DisGeNET BeFree	1.406e-38	2.393e-35	178	1731	GIMAP4,TPSAB1,HLA-A,HLA-B,HLA-C,HLA-DOA,HLA-DPA1,HLA-DPB1,GIMAP5,HLA-DQA1,HLA-DQB2,HLA-DRA,PECAM1,ACTB,HLA-G,ETS1,CLEC7A,TLR7,HMOX1,LY96,F2R,CHRM3,TLR8,MEFV,CD163,MAP3K1,FABP4,S100A4,KLRF1,FCER1G,FCGR2B,PIK3CD,PIK3CG,MID1,CXCL9,PLA2G2A,PLA2G4A,CCR1,PLAU,CCL18,PLEK,MMP9,CCL24,CXCL11,XCL1,AKR1B1,LY86,ALOX5,ALOX5AP,VAV1,VCAM1,SEMA4D,ABCC1,GPR65,P2RY12,DLL4,ANXA1,ANXA5,AOAH,CPA3,CR1,CREB1,CRP,MSR1,MM…	MergeCohort_Turquoise
C0003864	Arthritis	DisGeNET BeFree	4.4e-35	6.42e-32	125	992	HLA-A,HLA-B,HLA-C,HLA-DOA,HLA-DPB1,HLA-DQA1,ENPP2,CD300A,CTSC,ACP5,PECAM1,ACTB,VSIG4,HLA-G,ETS1,CLEC7A,TLR7,HMOX1,F2R,F2RL2,CHRM3,TLR8,MEFV,CD209,NLRC4,FCER1G,FCN1,PIK3CD,PIK3CG,CXCL9,PLA2G2A,PLA2G4A,CCR1,PLAU,SEMA6A,CMKLR1,MMP9,AIM2,PLTP,ALOX5,VCAM1,SEMA4D,PIK3R3,SUCNR1,YWHAZ,CRP,TXNIP,CSF1R,SIGLEC7,ASAH1,SRGN,TNFSF13B,PYCARD,GPSM3,CD274,PRKCB,PRKCH,FSCN1,IL2RA,IL2RB,MARCO,CTSS,IL7,CYBB,IL10RA,I…	MergeCohort_Turquoise
C0010346	Crohn Disease	DisGeNET BeFree	4.462e-34	5.696e-31	136	1180	NPL,IGSF6,HLA-A,HLA-B,HLA-C,HLA-DPA1,HLA-DPB1,HLA-DQA1,HLA-DQB2,HLA-DRA,ACTB,HLA-G,ETS1,HMOX1,LY96,F2R,TRIM22,TLR8,MEFV,CD209,CD163,NLRC4,MAP3K1,S100A4,ADORA3,PIK3CD,PIK3CG,HPGD,CXCL9,AIF1,PLA2G2A,PLA2G4A,CCR1,CCL4,PLEK,MMP9,XCL1,ALOX5,ARHGEF6,VCAM1,MDFIC,ANXA1,PIK3R3,IRF8,SUCNR1,CREB1,YWHAZ,CRP,MMRN1,IFNGR1,CSF1R,CSF2RB,TNFSF13B,RNASET2,PRKAR1A,CD274,PRKCB,IL2RA,MARCO,CTSS,CX3CR1,IL7,PDCD1LG2,IL…	MergeCohort_Turquoise
C2363741	HIV-1 infection	DisGeNET BeFree	1.213e-33	1.376e-30	100	678	UBE2L6,HLA-A,HLA-B,HLA-C,HLA-DPA1,HLA-DPB1,PDK1,HLA-DQA1,LILRB2,CD300A,ACTB,HLA-E,HLA-F,HLA-G,ETS1,CLEC7A,APOBEC3G,TLR7,HMOX1,TRIM22,TLR8,MEFV,CD209,FABP4,FCGR2B,PIK3CD,PIK3CG,RIN2,CCL4,CCL18,CXCL11,XCL1,SELPLG,SEMA4D,ABCC1,PIK3R3,SAMHD1,IFI16,CREB1,IFNGR1,ARHGDIB,RSAD2,SIGLEC7,CD226,PRCP,TNFSF13B,CD274,PRKCB,SIGLEC1,FSCN1,IL2RA,IL2RB,CX3CR1,PRNP,IL7,MX2,CYBB,APH1B,IL15,IL18,CD244,CXCL10,INPP5D,L…	MergeCohort_Turquoise
C0004623	Bacterial Infections	DisGeNET BeFree	1.64e-33	1.675e-30	94	604	HLA-B,LILRB2,TRPM2,ACTB,HLA-E,VSIG4,CLEC7A,TLR7,HMOX1,LY96,LEAP2,NLRC4,FABP4,FCGR2B,PIK3CD,PIK3CG,SNX10,PLA2G2A,PLA2G4A,GCA,MMP9,CXCL11,AIM2,ALOX5,ANXA5,IRF8,RAB20,FCN3,YWHAZ,CD200R1,CRP,IFNGR1,RSAD2,TNFSF13B,PYCARD,CD274,MARCO,IL7,CYBB,MYD88,IL18,SPP1,CXCL10,GBP2,PTPN22,PTAFR,ITGAL,ITGAM,ITGB2,STAT1,STAT3,NOD2,MLKL,CFD,PTPRC,BTK,IFI44L,KLRD1,IL33,RAC2,FERMT3,LILRB4,DOCK2,SH2B3,DOCK8,TFPI2,CASP1,…	MergeCohort_Turquoise
C0011854	Diabetes Mellitus, Insulin-Dependent	DisGeNET BeFree	6.767e-32	6.283e-29	152	1497	GIMAP4,CD52,RAMP2,HK2,HLA-A,HLA-B,HLA-C,HLA-DMA,HLA-DMB,HLA-DOA,HLA-DPA1,HLA-DPB1,GIMAP5,HLA-DQA1,STK17B,CETP,HLA-DQB2,HLA-DRA,CTSC,ACTB,HLA-E,HLA-G,ETS1,CFP,IKZF1,TLR7,HMOX1,F2R,CHRM3,LEAP2,TLR8,MEFV,CD209,CD163,MAP3K1,FABP4,KLRF1,PIK3CD,PIK3CG,UCP2,CXCL9,QPCT,AIF1,CCR1,CCL4,PLAU,SEMA6A,FGR,PLEK,MMP9,AKR1B1,ALOX5,VCAM1,APBB1IP,ANXA1,ANXA5,FPR3,PIK3R3,IRF8,CR1,CRP,MMRN1,TXNIP,SLC6A6,CD226,TNFSF13…	MergeCohort_Turquoise
C4048329	Immunosuppression	DisGeNET BeFree	3.382e-31	2.817e-28	93	632	CD52,HLA-C,HLA-DPB1,HLA-DQA1,CETP,LILRB2,HLA-DRA,ACTB,HLA-E,HLA-G,CLEC7A,CFP,HMOX1,F8,FBN2,FCGR2B,PIK3CD,PIK3CG,MITF,QPCT,SEMA6A,CCL18,MMP9,AIM2,ALOX5,VAV1,VCAM1,ABCC1,ANXA1,ARL6IP5,IFI16,IFIT2,CD200R1,CRP,CSF1R,CD226,PRCP,TNFSF13B,PRKAR1A,CD274,PRKCB,IL2RA,IL7,PDCD1LG2,CYBB,SLAMF8,MYD88,IL15,IL18,SPP1,CXCL10,AXL,PTPN22,PTAFR,ITGAL,ITGAM,ITGAX,ITGB2,STAT1,STAT3,FGL2,NRP1,BTK,KDR,KIT,TAP1,IL33,LIL…	MergeCohort_Turquoise
C0014070	Encephalomyelitis	DisGeNET BeFree	3.585e-31	2.817e-28	110	864	CD52,HLA-C,HLA-DPB1,CTSC,PECAM1,TRPM2,ACTB,VSIG4,TLR7,HMOX1,CHRM3,TLR8,CD163,EOMES,FCGR2B,PIK3CD,PIK3CG,UCP2,AIF1,PLA2G2A,PLA2G4A,CCL4,CMKLR1,MMP9,CXCL11,XCL1,AIM2,ALOX5,VCAM1,SELPLG,GPR65,P2RY12,DLL4,FOLR2,CST7,CREB1,YWHAZ,CD200R1,CRP,CSF1R,CD226,TNFSF13B,PYCARD,CD274,SIGLEC1,IL2RA,IL2RB,CX3CR1,IL7,CYBA,CYBB,MYD88,IL15,IL18,SPP1,CXCL10,PSMB9,ITGAL,ITGAM,PTGER4,HPSE,ITGAX,ITGB2,CLEC12A,STAT1,STAT…	MergeCohort_Turquoise
C0036202	Sarcoidosis	DisGeNET BeFree	4.633e-31	3.38e-28	71	372	HLA-A,HLA-B,HLA-C,HLA-DMA,HLA-DMB,HLA-DOA,HLA-DPA1,HLA-DPB1,HLA-DQA1,HLA-DQB2,HLA-DRA,ACTB,HLA-G,TLR7,F2R,MEFV,CD163,FABP4,FCGR2B,PIK3CD,PIK3CG,CXCL9,CCL18,MMP9,CXCL11,ANXA1,PIK3R3,CR1,YWHAZ,CD200R1,CRP,ABCG1,TNFSF13B,CD274,FSCN1,IL2RA,CX3CR1,IL7,CYBB,MYD88,IL15,IL18,SPP1,CXCL10,ADAM9,PSMB9,ITGAM,ITGAX,STAT1,STAT3,STAT4,NOD2,KDR,SEMA4A,ST8SIA4,TAP1,TAP2,IL33,CXCL16,TGFB1,HAVCR2,GSTP1,CD80,CD86,TL…	MergeCohort_Turquoise
C0036421	Systemic Scleroderma	DisGeNET BeFree	1.12e-30	7.623e-28	112	904	ATP8B4,HLA-A,HLA-B,HLA-C,HLA-DMA,HLA-DMB,HLA-DOA,HLA-DPB1,HLA-DQA1,ENPP2,ACTB,HLA-G,ETS1,CARD16,TLR7,ACVRL1,F2R,CHRM3,F8,TLR8,MEFV,CD163,S100A4,FCGR2B,PIK3CD,PIK3CG,AIF1,PLAU,CCL18,MMP9,CCL24,CXCL11,ALOX5,ALOX5AP,VCAM1,SELPLG,FLI1,SEMA4D,ANXA1,FOLR2,ICAM2,IRF8,FCN3,IFI16,CRP,MSR1,MMRN1,CD226,TNFSF13B,PRKCB,SIGLEC1,IL2RA,IL2RB,PDCD1LG2,CYBA,CYBB,IL13RA2,IL18,CD244,SPP1,CXCL10,PTPN22,ITGAL,ITGAM,IT…	MergeCohort_Turquoise
C0004153	Atherosclerosis	DisGeNET BeFree	5.505e-30	3.514e-27	177	1998	ABR,HLA-A,HLA-B,HLA-C,PDK1,CETP,CTSC,ACP5,PECAM1,ACTB,ETS1,CLEC7A,TLR7,HMOX1,F2R,CHRM3,TLR8,MEFV,CD163,FABP4,FABP3,TYROBP,FBN2,FCGR2B,PIK3CD,PIK3CG,UCP2,CXCL9,OSBPL1A,AIF1,PLA2G2A,PLA2G4A,GCA,CCL4,NCEH1,PLAU,VAV3,SEMA6A,SMPD3,CMKLR1,CCL18,MMP9,AKR1B1,AIM2,PLTP,ALOX5,ALOX5AP,VAV1,VCAM1,SELPLG,SEMA4D,ABCC1,P2RY12,DLL4,SGCB,ANXA1,FOLR2,ANXA5,PIK3R3,IRF8,SUCNR1,CR1,IFI27,CREB1,YWHAZ,CRP,MSR1,MMRN1,TX…	MergeCohort_Turquoise
C0032285	Pneumonia	DisGeNET BeFree	6.999e-30	4.205e-27	111	908	HLA-C,HLA-DPB1,PECAM1,TRPM2,HLA-E,CLEC1B,CLEC7A,CFP,HMOX1,LY96,F2R,CHRM3,F8,TLR8,MEFV,NLRC4,FABP4,ADORA3,FCGR2B,PIK3CD,PIK3CG,UGCG,PLA2G2A,PLA2G4A,PLAU,SEMA6A,CMKLR1,CCL18,MMP9,CCL24,AKR1B1,AIM2,ALOX5,VCAM1,SELPLG,P2RY12,ANXA5,PIK3R3,AOAH,CRP,SLC8A1,CELF2,ASAH1,PRCP,PYCARD,PRKAR1A,CD274,FSCN1,IL2RA,CTSG,CTSS,IL7,PHLPP2,CYBB,MYD88,IL15,IL18,SPP1,CXCL10,CYSLTR1,FXYD5,PTPN22,NCF4,PTAFR,PTGER4,ITGAX,…	MergeCohort_Turquoise
C0003850	Arteriosclerosis	DisGeNET BeFree	1.407e-29	7.982e-27	176	1995	ABR,HLA-A,HLA-B,HLA-C,PDK1,CETP,CTSC,ACP5,PECAM1,ACTB,ETS1,CLEC7A,TLR7,HMOX1,F2R,CHRM3,TLR8,MEFV,CD163,FABP4,FABP3,TYROBP,FBN2,FCGR2B,PIK3CD,PIK3CG,UCP2,CXCL9,OSBPL1A,AIF1,PLA2G2A,PLA2G4A,GCA,CCL4,NCEH1,PLAU,VAV3,SEMA6A,SMPD3,CMKLR1,CCL18,MMP9,AKR1B1,AIM2,PLTP,ALOX5,ALOX5AP,VAV1,VCAM1,SELPLG,SEMA4D,ABCC1,P2RY12,DLL4,SGCB,ANXA1,FOLR2,ANXA5,PIK3R3,IRF8,SUCNR1,CR1,IFI27,CREB1,YWHAZ,CRP,MSR1,MMRN1,TX…	MergeCohort_Turquoise
C0024138	Lupus Erythematosus, Discoid	DisGeNET BeFree	4.266e-28	2.293e-25	82	547	CD52,HLA-C,HLA-DQA1,ACP5,PECAM1,TRPM2,ACTB,ETS1,TLR7,CHRM3,TLR8,CD209,CD163,FCER1G,FCGR2B,MMP9,AIM2,TRIM38,VCAM1,FLI1,EMB,IFI16,IFI27,CRP,SRGN,TNFSF13B,PRKAR1A,CD274,PRKCB,SIGLEC1,IL2RA,CX3CR1,CYBB,MYD88,IL15,IL18,CD244,SPP1,DOCK11,CXCL10,PTPN22,ITGAL,ITGAM,ITGAX,ITGB2,PTGS1,STAT1,STAT3,STAT4,PRDM1,PTPRC,BTK,SYK,C1QA,C1QC,TNFSF15,IL33,LILRB4,CASP1,GRN,CBL,NLRP3,LGALS3,LGALS9,TGFB1,GSTP1,CORO1A,CD…	MergeCohort_Turquoise
C0021390	Inflammatory Bowel Diseases	DisGeNET BeFree	6.362e-28	3.249e-25	141	1437	NPL,IGSF6,HLA-A,HLA-B,HLA-C,HLA-DOA,HLA-DPA1,HLA-DPB1,HLA-DQA1,HLA-DQB2,HLA-DRA,PECAM1,ACTB,HLA-G,ETS1,CLEC7A,ETV5,CFP,TLR7,HMOX1,F2R,TRIM22,TLR8,ADCY7,MEFV,CD209,CD163,EOMES,S100A4,TYROBP,ADORA3,FBN2,FCN1,PIK3CD,PIK3CG,UCP2,SNX10,AIF1,CCL4,PLEK,MMP9,CXCL11,AIM2,ALOX5,ARHGEF6,VCAM1,MDFIC,GPR65,PILRA,ANXA1,IRF8,IFI16,CRP,IFNGR1,CSF1R,CD226,TNFSF13B,PYCARD,RNASET2,CD274,PRKCB,IL2RA,CTSG,IL2RB,CX3CR…	MergeCohort_Turquoise
C0243026	Sepsis	DisGeNET BeFree	8.209e-28	3.993e-25	135	1340	RAMP2,HLA-B,CETP,LILRB2,HLA-DRA,TRPM2,DOK3,ACTB,CLEC1B,CLEC7A,FUNDC1,TLR7,HMOX1,LY96,F2R,TRIM22,CHRM3,F8,TLR8,MEFV,PLAC8,CD163,FABP4,FABP3,FCGR2B,FCN1,PIK3CD,PIK3CG,UCP2,QPCT,AIF1,PLA2G2A,PLA2G4A,GCA,CCL4,PLAU,SEMA6A,TNFAIP8,MMP9,AKR1B1,AIM2,PLTP,VCAM1,SELPLG,FLI1,P2RY12,AOAH,CR1,IFI27,CREB1,IFIT3,YWHAZ,CRP,TXNIP,TNFSF13B,CD274,PRKCB,IL2RA,CTSG,MARCO,CX3CR1,IL7,PDCD1LG2,CYBB,IL10RA,MYD88,IL15,IL1…	MergeCohort_Turquoise
C0009324	Ulcerative Colitis	DisGeNET BeFree	1.027e-27	4.77e-25	131	1277	HLA-A,HLA-B,HLA-C,HLA-DOA,HLA-DPA1,HLA-DPB1,HLA-DQA1,HLA-DQB2,HLA-DRA,PECAM1,HLA-G,ETS1,CLEC7A,TLR7,HMOX1,LY96,ME1,TLR8,ADCY7,MEFV,CD209,CD163,ADORA3,PIK3CD,PIK3CG,HPGD,UCP2,PLA2G2A,CCR1,CCL4,PLEK,MMP9,CCL24,LY86,ARHGEF6,SELPLG,MDFIC,ANXA1,RRM2B,PIK3R3,ICAM2,IFITM1,GAS7,SUCNR1,YWHAZ,CRP,IFNGR1,TXNIP,MAPRE1,TNFSF13B,PRKAR1A,CD274,IL2RA,MARCO,CX3CR1,IL7,CYBA,IL10RA,MYD88,IL13RA2,IL15,IL18,SPP1,DOCK…	MergeCohort_Turquoise
C0524909	Hepatitis B, Chronic	DisGeNET BeFree	6.419e-27	2.851e-24	68	396	HLA-A,HLA-B,HLA-C,HLA-DOA,HLA-DPA1,HLA-DPB1,HLA-DQA1,HLA-DQB2,ACP5,HLA-G,APOBEC3G,TLR7,KLRC4,CD209,CD163,S100A4,CXCL9,PLA2G2A,SEMA6A,MMP9,AIM2,CR1,IFI16,CRP,IFNGR1,TNFSF13B,MYLIP,CD274,IL2RA,CYBB,IL15,IL18,SPP1,CXCL10,SIGLEC9,PTPN22,DCK,STAT1,STAT3,STAT4,FGL2,TAP1,KLRB1,KLRD1,IL33,GRB2,GRN,NLRP3,LGALS3,LGALS3BP,LGALS9,TGFA,TGFB1,HAVCR2,GSTP1,LIPA,CD247,EBI3,CD80,CD86,TLR1,TLR2,GZMB,TLR4,TLR5,CD44…	MergeCohort_Turquoise
C0019693	HIV Infections	DisGeNET BeFree	9.334e-27	3.972e-24	93	721	HLA-A,HLA-B,HLA-C,DRAM1,HLA-DOA,HLA-DPB1,HLA-DQA1,HLA-DQB2,LILRB2,CD300A,ACTB,HLA-E,HLA-F,HLA-G,APOBEC3G,TLR7,HMOX1,TRIM22,LEAP2,TLR8,CD209,CD163,FABP4,FCGR2B,CXCL9,CCL4,SEMA6A,CCL18,VCAM1,SELPLG,P2RY12,EMB,ICAM2,IRF8,SAMHD1,IFI16,IFI27,CREB1,SLC1A3,CRP,CSF1R,PYCARD,CD274,IL2RA,CX3CR1,IL7,PDCD1LG2,IL15,IL18,CD244,CXCL10,PTPN22,ITGAL,ITGAX,ITGB2,PTGS1,PRDM1,PTPRC,HPGDS,SEMA4A,KLRB1,KLRD1,IL33,LILR…	MergeCohort_Turquoise
C3714636	Pneumonitis	DisGeNET BeFree	1.259e-26	5.144e-24	90	682	HLA-C,HLA-DOA,PECAM1,TRPM2,HLA-E,CLEC1B,CLEC7A,CFP,HMOX1,LY96,F2R,CHRM3,F8,NLRC4,FABP4,IRF9,ADORA3,FCGR2B,PIK3CD,PIK3CG,PLA2G2A,PLA2G4A,CMKLR1,CCL18,MMP9,CCL24,AKR1B1,AIM2,ALOX5,VCAM1,P2RY12,ANXA5,AOAH,CRP,SLC8A1,PRKAR1A,CD274,IL2RA,CTSG,CTSS,IL7,PHLPP2,CYBB,MYD88,IL15,IL18,SPP1,CXCL10,CYSLTR1,FXYD5,NCF4,PTAFR,PTGER4,ITGAX,PTGS1,STAT1,STAT3,NOD2,MLKL,CFD,GLA,HPGDS,C3AR1,SEMA4A,IL33,LILRB4,LAIR1,C…	MergeCohort_Turquoise
C0042769	Virus Diseases	DisGeNET BeFree	1.939e-26	7.618e-24	140	1469	HK2,HLA-A,HLA-B,HLA-C,HLA-DPB1,ACTB,HLA-E,HLA-F,HLA-G,CLEC1B,APOBEC3G,TLR7,HMOX1,F2R,TRIM22,CHRM3,TLR8,CD209,CD163,EOMES,IRF9,FCGR2B,FCN1,PIK3CD,PIK3CG,CXCL9,SEMA6A,MMP9,CXCL11,AIM2,TRIM38,ALOX5,VCAM1,SELPLG,P2RY12,DLL4,SGCB,ANXA1,IRF8,IFITM1,SAMHD1,CR1,IFI16,IFI27,IFIT2,CREB1,CRP,IFNGR1,RSAD2,LRRC25,CD226,ASAH1,TNFSF13B,PRKAR1A,CD274,PRKCB,SIGLEC1,IL2RA,CX3CR1,PRNP,IL7,MX1,MX2,PDCD1LG2,CYBB,IL10…	MergeCohort_Turquoise
C0023434	Chronic Lymphocytic Leukemia	DisGeNET BeFree	3.411e-26	1.29e-23	133	1358	CD52,PDE1B,HLA-A,HLA-DOA,HLA-DPB1,LILRB2,PECAM1,ACTB,HLA-G,ETS1,ETV5,ETV6,TLR7,F2R,CD163,FCGR2B,PIK3CD,PIK3CG,TPP1,CXCL9,CCL4,MMP9,VAV1,VCAM1,FLI1,SEMA4D,ABCC1,DLL4,ANXA5,IRF8,DOCK10,SAMHD1,CHST11,CR1,IFI16,IFI27,CRP,CSF1R,SIGLEC7,CD226,PRCP,TNFSF13B,MYLIP,PRKAR1A,CD274,PRKCB,IL2RA,CTSG,IL2RB,PEA15,ATP2B4,IL7,MYD88,IL15,IL18,DOCK11,CXCL10,CYSLTR1,PTPN22,DCK,ITGAL,ITGAM,ITGAX,ITGB2,LILRB1,CLEC12A,…	MergeCohort_Turquoise
C0409974	Lupus Erythematosus	DisGeNET BeFree	3.738e-26	1.363e-23	80	557	CD52,HLA-C,HLA-DQA1,ACP5,TRPM2,ACTB,ETS1,TLR7,CHRM3,TLR8,FCER1G,FCGR2B,PIK3CD,PIK3CG,MMP9,AIM2,TRIM38,VCAM1,FLI1,EMB,IFI16,IFI27,CRP,TNFSF13B,PRKAR1A,CD274,PRKCB,SIGLEC1,IL2RA,CX3CR1,CYBB,MYD88,IL15,IL18,CD244,SPP1,DOCK11,CXCL10,PTPN22,ITGAL,ITGAM,ITGAX,ITGB2,PTGS1,STAT1,STAT3,STAT4,PRDM1,PTPRC,BTK,SYK,C1QA,C1QC,TNFSF15,IL33,LILRB4,CASP1,GRN,CBL,NLRP3,LGALS3,LGALS9,TGFB1,GSTP1,CORO1A,CD247,CD80,C…	MergeCohort_Turquoise
C0024131	Lupus Vulgaris	DisGeNET BeFree	8.726e-26	3.073e-23	77	525	CD52,HLA-C,HLA-DQA1,ACP5,TRPM2,ACTB,ETS1,TLR7,CHRM3,TLR8,FCER1G,FCGR2B,MMP9,AIM2,TRIM38,VCAM1,FLI1,EMB,IFI16,IFI27,CRP,TNFSF13B,PRKAR1A,CD274,PRKCB,SIGLEC1,IL2RA,CX3CR1,CYBB,MYD88,IL15,IL18,CD244,SPP1,DOCK11,CXCL10,PTPN22,ITGAL,ITGAM,ITGAX,ITGB2,PTGS1,STAT1,STAT3,STAT4,PRDM1,PTPRC,BTK,SYK,C1QA,C1QC,TNFSF15,IL33,LILRB4,CASP1,GRN,CBL,NLRP3,LGALS3,LGALS9,TGFB1,CORO1A,CD247,CD80,CD36,CD38,TLR2,ENTPD1…	MergeCohort_Turquoise
C0524910	Hepatitis C, Chronic	DisGeNET BeFree	1.251e-25	4.26e-23	67	404	HLA-A,HLA-B,HLA-C,HLA-DPA1,HLA-DPB1,HLA-DQA1,ENPP2,HLA-E,TLR7,HMOX1,F2R,TRIM22,TLR8,CD209,CD163,CXCL9,CCL4,CMKLR1,CCL18,MMP9,CXCL11,PIK3R3,CR1,CRP,IFNGR1,TXNIP,RSAD2,CD274,FSCN1,IL2RA,CX3CR1,IL7,IL15,IL18,SPP1,CXCL10,PTPN22,HPSE,STAT1,STAT4,HPGDS,KDR,TWSG1,BMPER,TAP1,TAP2,KLRD1,OAS1,OAS2,LBP,LGALS3BP,LGALS9,TGFA,TGFB1,HAVCR2,GSTP1,CD247,TIMP1,CD36,LPL,CD38,TLR2,GZMA,GZMB,TLR4,CD68,TNF	MergeCohort_Turquoise
C0024143	Lupus Nephritis	DisGeNET BeFree	4.019e-25	1.324e-22	73	486	HLA-C,HLA-DQA1,PECAM1,ACTB,HLA-G,CLEC7A,IKZF1,TLR7,MEFV,CD163,S100A4,TYROBP,FCGR2B,FCN1,PIK3CD,PIK3CG,CXCL9,CCR1,CMKLR1,MMP9,AIM2,VCAM1,FLI1,EMB,FCN3,CRP,SLC8A1,CSF1R,TNFSF13B,CD274,PRKCB,IL2RA,CTSS,CX3CR1,IL7,MX1,IL10RA,IL18,SPP1,CXCL10,AXL,PSMB9,ITGAM,HPSE,ITGB2,STAT1,STAT3,STAT4,LAPTM5,NRP1,BTK,SYK,IL33,DNASE1L3,CXCL16,NLRP3,LGALS3,LGALS9,TGFB1,HAVCR2,GSTP1,TIMP1,CD80,CD86,CD38,TLR2,ENTPD1,TLR…	MergeCohort_Turquoise
C0004943	Behcet Syndrome	DisGeNET BeFree	9.465e-25	3.021e-22	72	480	HLA-A,HLA-B,HLA-C,HLA-DPB1,HLA-DQA1,ACTB,HLA-E,HLA-F,HLA-G,ETS1,CLEC7A,TLR7,HMOX1,KLRC4,TLR8,MEFV,CD209,QPCT,AIF1,PLA2G2A,CCR1,CCL4,SEMA6A,MMP9,AIM2,CPVL,VCAM1,SELPLG,ANXA1,ANXA5,IRF8,IFI16,CRP,TNFSF13B,PYCARD,CD274,IL2RA,CTSG,IL2RB,CX3CR1,PDCD1LG2,IL15,IL18,SPP1,CXCL10,PTPN22,ITGAL,ITGAM,ITGAX,ITGB2,STAT3,STAT4,NOD2,BTK,C3AR1,TAP1,TAP2,KLRD1,IL33,CASP1,RUNX1,NLRP3,LGALS3,TGFB1,HAVCR2,TLR1,TLR2,G…	MergeCohort_Turquoise
C0021051	Immunologic Deficiency Syndromes	DisGeNET BeFree	1.033e-24	3.198e-22	99	857	HLA-A,HLA-B,HLA-C,HLA-DQB2,PECAM1,ACTB,ETS1,APOBEC3G,TLR7,HMOX1,F2R,F8,CD163,PIK3CD,PIK3CG,RASGRP3,CCL4,PLAU,CMKLR1,PLEK,MMP9,BACE2,XCL1,ALOX5,DLL4,SGCB,ANXA1,IRF8,SAMHD1,IFI27,SLC1A3,CRP,ABCG1,CSF1R,PPT1,TNFSF13B,PRKAR1A,CD274,PRKCB,FSCN1,IL2RA,IL2RB,CX3CR1,IL7,CYBB,IL10RA,MYD88,IL15,IL18,SPP1,CXCL10,ITGAL,ITGAM,HPSE,ITGB2,LILRB1,PTGS1,STAT1,GAB2,STAT3,IQGAP1,FGL2,NRP1,NOD2,PTPRC,BTK,C3AR1,KDR,T…	MergeCohort_Turquoise
C0036690	Septicemia	DisGeNET BeFree	1.736e-24	5.214e-22	125	1279	RAMP2,HLA-B,CETP,LILRB2,HLA-DRA,TRPM2,ACTB,CLEC1B,CLEC7A,FUNDC1,TLR7,HMOX1,LY96,F2R,TRIM22,CHRM3,F8,TLR8,MEFV,PLAC8,CD163,NLRC4,FABP4,FABP3,FCGR2B,FCN1,PIK3CD,PIK3CG,UCP2,QPCT,AIF1,PLA2G2A,PLA2G4A,GCA,CCL4,PLAU,SEMA6A,TNFAIP8,MMP9,AKR1B1,PLTP,VCAM1,FLI1,AOAH,CR1,IFI27,CREB1,YWHAZ,CRP,TXNIP,TNFSF13B,CD274,PRKCB,IL2RA,CTSG,MARCO,CX3CR1,IL7,PDCD1LG2,CYBB,IL10RA,MYD88,IL15,IL18,SPP1,CXCL10,SIGLEC9,GB…	MergeCohort_Turquoise
C0021053	Immune System Diseases	DisGeNET BeFree	1.927e-24	5.624e-22	65	399	GIMAP4,IGSF6,HLA-C,GIMAP5,LILRB2,CTSC,PECAM1,ACTB,ETV5,ETV6,TLR7,HMOX1,TYROBP,ADORA3,PIK3CD,PIK3CG,AIF1,TNFAIP8,ALOX5,FLI1,SEMA4D,ARL6IP5,IRF8,CRP,ABCG1,PRCP,TNFSF13B,PRKAR1A,CD274,IL2RA,CYBB,SLAMF8,MYD88,IL15,IL18,CXCL10,PTPN22,NCF4,ITGAL,ITGB2,CLEC12A,STAT1,STAT3,PTPRC,BTK,SYK,TAP1,TAP2,KLRB1,TNFSF15,IL33,TIMD4,DOCK8,CASP1,RUNX1,NLRP3,TGFB1,HAVCR2,TLR2,ENTPD1,GZMB,TLR4,CD74,TNF,CD180	MergeCohort_Turquoise
C0023418	leukemia	DisGeNET BeFree	8.182e-24	2.321e-21	163	1984	CD52,HK2,ABR,UBE2L6,HLA-A,HLA-B,HLA-C,HLA-DPB1,PECAM1,ACTB,HLA-G,ETS1,ETV5,ETV6,HMGB2,IKZF1,TLR7,HMOX1,RRAS,ACVRL1,F2R,ME2,CHRM3,F8,ADCY7,FABP4,S100A4,S100A11,KLRF1,FCGR2B,PIK3CD,PIK3CG,PIP4K2A,UGCG,QPCT,PLAU,SMPD3,PLEK,MMP9,AKR1B1,ALOX5,VAV1,VCAM1,SELPLG,FLI1,ABCC1,DLL4,EMB,ARL6IP5,ETV7,IRF8,GAS7,SAMHD1,CR1,IFI27,CREB1,IFIT3,YWHAZ,CD200R1,CRP,MSR1,TXNIP,CSF1R,CSF2RB,CD226,TNFSF13B,PRKAR1A,CD274,…	MergeCohort_Turquoise
C3854222	Human immunodeficiency virus (HIV) II infection category B1	DisGeNET BeFree	2.023e-23	5.584e-21	105	985	HLA-A,HLA-B,HLA-C,CD300A,PECAM1,ACTB,HLA-E,HLA-G,ETS1,APOBEC3G,CFP,TLR7,HMOX1,TRIM22,CHRM3,TLR8,CD209,CD163,NLRC4,FCGR2B,CXCL9,UGCG,PLA2G4A,CCR1,CCL4,CCL18,MMP9,CXCL11,CPVL,DSE,SELPLG,FLI1,SEMA4D,EMB,ICAM2,SAMHD1,IFI27,CREB1,CRP,RSAD2,SIGLEC7,CD226,TNFSF13B,CD274,PRKCB,IL2RA,IL2RB,CX3CR1,IL7,MX2,PDCD1LG2,MYD88,IL13RA2,IL15,IL18,SPP1,CXCL10,PSMB9,ITGAL,ITGAM,ITGB2,STAT1,GAB2,STAT3,PTPRC,SPIN1,KDR,…	MergeCohort_Turquoise
C0151449	Primary Sjögren's syndrome	DisGeNET BeFree	2.71e-23	7.285e-21	56	312	HLA-A,HLA-B,HLA-C,HLA-DPB1,HLA-DQA1,ACTB,ETS1,IKZF1,TLR7,CHRM3,TLR8,PIK3CD,TPP1,CXCL9,CCL4,CCL18,MMP9,CXCL11,CRP,ARHGDIB,TNFSF13B,CD274,IL2RA,CTSS,CX3CR1,IL7,MYD88,IL15,IL18,CXCL10,PSMB9,SIGLEC5,PTPN22,PTGS1,STAT1,STAT3,STAT4,CLEC4A,BTK,IFI44L,TAP2,KLRB1,RAC2,CASP1,GRN,RUNX1,NLRP3,TGFB1,LIFR,EBI3,TLR1,TLR2,GZMA,TLR5,CD68,TNF	MergeCohort_Turquoise
C0033860	Psoriasis	DisGeNET BeFree	3.519e-23	9.217e-21	112	1105	HLA-A,HLA-B,HLA-C,HLA-DMA,HLA-DMB,HLA-DOA,HLA-DPB1,HLA-DQA1,PECAM1,ACTB,HLA-E,CLEC7A,TLR7,CYP2S1,HMOX1,TLR8,CD163,FABP4,PIK3IP1,S100A4,PIK3CD,PIK3CG,CXCL9,QPCT,PLA2G2A,CCR1,CCL4,SEMA6A,CMKLR1,MMP9,CXCL11,AIM2,VCAM1,SELPLG,SEMA4D,ABCC1,ANXA1,IFI16,IFI27,YWHAZ,CRP,CD226,TNFSF13B,CD274,IL2RA,CTSG,CTSS,CX3CR1,IL7,CYBB,MYD88,IL15,IL18,TES,CD244,SPP1,CXCL10,PSMB9,PTPN22,ITGAL,ITGAM,HPSE,ITGAX,ITGB2,PTG…	MergeCohort_Turquoise
C1956346	Coronary Artery Disease	DisGeNET BeFree	5.371e-23	1.372e-20	135	1504	ARL2BP,RAMP2,HLA-C,CETP,ACP5,PECAM1,ACTB,HLA-E,HLA-F,HLA-G,ETS1,CLEC1B,HMGB2,TLR7,HMOX1,F2R,F8,TLR8,MEFV,CD163,FABP4,FABP3,EHD3,ADORA3,FBN2,FCGR2B,ARHGAP31,FCN1,PIK3CD,PIK3CG,UCP2,CXCL9,PLA2G2A,PLA2G4A,GCA,CCL4,PLAU,CCL18,MMP9,PLTP,ALOX5,ALOX5AP,VCAM1,SELPLG,TFEC,P2RY12,ANXA1,ANXA5,IRF8,CPA3,CR1,YWHAZ,CRP,MSR1,MMRN1,TXNIP,ABCG1,CSF1R,SRGN,MYLIP,MYO1F,CD274,PRKCH,SIGLEC1,CTSG,CTSS,CX3CR1,IL7,CYBA,…	MergeCohort_Turquoise
C0079744	Diffuse Large B-Cell Lymphoma	DisGeNET BeFree	8.945e-23	2.229e-20	106	1020	HK2,HLA-B,HLA-C,PDK1,HLA-DQA1,CD300A,PECAM1,ACTB,VSIG4,HLA-G,ETS1,ETV5,ETV6,IKZF1,CARD16,HMOX1,ACVRL1,CD163,PIK3CD,PIK3CG,CXCL9,UGCG,CCR1,CCL4,EIF4E3,CCL18,AIM2,VAV1,SELPLG,FLI1,ABCC1,P2RY12,ANXA5,IRF8,IFI27,CRP,SLC8A1,CSF1R,CNOT6L,TNFSF13B,PYCARD,MYLIP,PRKAR1A,CD274,PRKCB,IL2RA,CX3CR1,PDCD1LG2,CYBA,IL10RA,MYD88,LGMN,TES,EAF2,SPI1,SPP1,CXCL10,INPP5D,PSMB9,DCK,ITGAM,ITGAX,STAT1,STAT3,PRDM1,PTPRC,P…	MergeCohort_Turquoise
C0018213	Graves Disease	DisGeNET BeFree	1.248e-22	3.034e-20	74	547	HLA-A,HLA-B,HLA-C,HLA-DOA,HLA-DPB1,HLA-DQA1,HLA-DQB2,ACTB,HLA-G,ETS1,TLR7,CHRM3,F8,TLR8,FBN2,FCGR2B,PIK3CD,PIK3CG,CXCL9,QPCT,PLA2G2A,CCL4,VAV3,MMP9,CXCL11,VCAM1,DLL4,PPT1,CD226,TNFSF13B,RNASET2,CD274,SIGLEC1,IL2RA,PDCD1LG2,CYBB,IL15,IL18,SPP1,DOCK11,CXCL10,PSMB9,PTPN22,ITGAM,ITGB2,STAT3,STAT4,PTPN12,PTPRC,KCNJ2,TAP1,TAP2,RAC2,LST1,DPYSL2,SH2B3,TFPI2,LAIR1,GRB2,CD160,LGALS9,TGFB1,HAVCR2,TIMP1,EBI3…	MergeCohort_Turquoise
C0151517	Complete atrioventricular block	DisGeNET BeFree	2.333e-22	5.543e-20	62	397	HLA-A,HLA-B,HLA-C,HLA-DMA,HLA-DPA1,HLA-DPB1,HLA-DQA1,HLA-E,HLA-G,APOBEC3G,TLR7,TLR8,CD163,FABP4,S100A4,CXCL9,PLA2G2A,GCA,MMP9,CCL24,AIM2,CR1,IFI16,CRP,IFNGR1,SLC8A1,TNFSF13B,CD274,SIGLEC1,IL2RA,CYBB,IL15,IL18,CD244,SPP1,CXCL10,SIGLEC9,PSMB9,DCK,STAT1,STAT3,STAT4,FGL2,TAP1,TAP2,CASP1,NLRP3,LGALS3,LGALS3BP,LGALS9,TGFB1,HAVCR2,GSTP1,EBI3,CD86,CD36,TLR1,TLR2,GZMB,TLR4,TLR5,TNF	MergeCohort_Turquoise
C0023449	Acute lymphocytic leukemia	DisGeNET BeFree	3.499e-22	8.124e-20	121	1289	CD52,HLA-A,HLA-B,HLA-C,HLA-DPB1,HLA-DQA1,LILRB2,HLA-DRA,PECAM1,ACTB,ETS1,ETV6,IKZF1,RCSD1,HMOX1,LY96,F2R,CHRM3,F8,MEFV,FABP3,S100A4,FCGR2B,PIK3CD,PIK3CG,RIN2,PIP4K2A,CCL4,MMP9,XCL1,AKR1B1,SELPLG,FLI1,ABCC1,ANXA5,PIK3R3,CR1,IFI27,SLA,CREB1,MSR1,MAPRE1,CSF1R,TNFSF13B,PRKAR1A,CD274,PRKCB,FSCN1,IL2RA,CTSG,IL7,CYBB,IL15,IL18,TES,SPI1,SPP1,CXCL10,INPP5D,CMPK2,DCK,ITGAM,HPSE,CLEC12A,STAT1,PCDH17,HCST,ST…	MergeCohort_Turquoise
C1332977	Childhood Leukemia	DisGeNET BeFree	4.575e-22	1.038e-19	146	1740	HK2,ABR,UBE2L6,HLA-A,HLA-B,HLA-C,HLA-DPB1,PECAM1,ACTB,HLA-G,ETS1,ETV6,HMGB2,IKZF1,TLR7,HMOX1,RRAS,ACVRL1,F2R,ME2,F8,ADCY7,FABP4,S100A4,S100A11,KLRF1,FCGR2B,PIK3CD,PIK3CG,PIP4K2A,UGCG,QPCT,PLAU,MMP9,AKR1B1,ALOX5,VAV1,VCAM1,SELPLG,FLI1,ABCC1,DLL4,EMB,ARL6IP5,ETV7,IRF8,GAS7,SAMHD1,CR1,IFI27,CREB1,IFIT3,CD200R1,CRP,MSR1,TXNIP,CSF1R,CSF2RB,CD226,TNFSF13B,MYLIP,PRKAR1A,CD274,SIGLEC1,IL2RA,CTSG,IL7,CYBB…	MergeCohort_Turquoise
C0010054	Coronary Arteriosclerosis	DisGeNET BeFree	1.751e-21	3.889e-19	118	1262	ARL2BP,CETP,ACP5,PECAM1,ACTB,HLA-G,ETS1,CLEC1B,CLEC7A,HMGB2,FUNDC1,TLR7,HMOX1,F2R,F8,TLR8,MEFV,CD163,FABP4,FABP3,EHD3,ADORA3,FBN2,FCGR2B,PIK3CD,PIK3CG,UCP2,CXCL9,PLA2G2A,GCA,PLAU,SEMA6A,CCL18,MMP9,AKR1B1,PLTP,ALOX5,ALOX5AP,VCAM1,SELPLG,P2RY12,ANXA1,ANXA5,GMFG,IRF8,CPA3,CR1,YWHAZ,CRP,MMRN1,TXNIP,ABCG1,SRGN,MYLIP,PRKCB,PRKCH,SIGLEC1,CTSS,CX3CR1,IL7,CYBA,CYBB,MYD88,IL15,IL18,TES,SPP1,CXCL10,CYSLTR1,…	MergeCohort_Turquoise
C0007785	Cerebral Infarction	DisGeNET BeFree	2.783e-21	6.048e-19	81	676	RAMP2,PDK1,ENPP2,TRPM2,ACTB,HMOX1,F2R,S100A11,FCN1,PIK3CD,PIK3CG,UGCG,AIF1,PLA2G4A,PLAU,SEMA6A,MMP9,ALOX5,ALOX5AP,SEMA4D,P2RY12,ANXA1,PIK3R3,CREB1,YWHAZ,CRP,TXNIP,SLC8A1,SIGLEC7,PRKCB,PRKCH,CTSG,IL2RB,CTSS,CX3CR1,PRNP,CYBB,MYD88,IL15,IL18,SPP1,CXCL10,PTPN22,ITGAM,PTGER2,LILRB1,PTGS1,STAT3,NRP1,NOD2,HPGDS,KDR,TBXAS1,PLA2G7,DPYSL2,TFPI2,CASP1,CASP4,GRN,LBP,TEK,NLRP3,LGALS3,EDNRB,TGFA,TGFB1,TGFBR2,L…	MergeCohort_Turquoise
C0037284	Skin lesion	DisGeNET BeFree	3.095e-21	6.585e-19	73	563	CD52,HLA-A,HLA-B,HLA-C,HLA-DMA,TRPM2,ETS1,TLR7,TLR8,S100A4,PIK3CD,PIK3CG,AIF1,CCR1,CCL4,CCL18,MMP9,AIM2,ALOX5,VCAM1,SELPLG,ANXA1,IFI16,IFI27,YWHAZ,CRP,TNFSF13B,CD274,IL2RA,IL2RB,IL7,MX1,MYD88,IL15,IL18,TOX,SPP1,CXCL10,ITGAM,ITGAX,STAT1,STAT3,LYVE1,PTPRC,HPGDS,BTK,TMC8,SEMA4A,KIT,TAP1,TAP2,TNFSF15,IL33,CASP1,GRN,TEK,NLRP3,LGALS3,CD160,EDNRB,TGFA,TGFB1,GSTP1,TGFBR2,TLR2,GZMB,TLR4,CD68,CD74,TNF,UBAS…	MergeCohort_Turquoise
C0019163	Hepatitis B	DisGeNET BeFree	4.65e-21	9.693e-19	124	1382	HK2,HLA-A,HLA-B,HLA-C,HLA-DMA,HLA-DOA,HLA-DPA1,HLA-DPB1,HLA-DQA1,HLA-DQB2,ACTB,HLA-E,VSIG4,HLA-F,HLA-G,CLEC7A,APOBEC3G,TLR7,HMOX1,LY96,TRIM22,TLR8,CD209,CD163,S100A4,SAMD9L,PIK3CD,PIK3CG,CXCL9,PLA2G2A,GCA,CCL4,PLAU,SEMA6A,MMP9,AIM2,CPVL,ALOX5,DLL4,ANXA1,ANXA5,SAMHD1,CR1,IFI16,IFI27,SLA,CREB1,CRHBP,CRP,MSR1,MMRN1,IFNGR1,RSAD2,SRGN,TNFSF13B,PRKAR1A,CD274,SIGLEC1,IL2RA,PRNP,MX1,PDCD1LG2,CYBB,IL10RA,…	MergeCohort_Turquoise
C0019158	Hepatitis	DisGeNET BeFree	5.207e-21	1.043e-18	74	582	HLA-A,HLA-C,HLA-DQA1,CETP,PECAM1,ACTB,VSIG4,HLA-G,CLEC7A,TLR7,HMOX1,MEFV,S100A4,UBE2D1,FCGR2B,PIK3CD,PIK3CG,HPGD,CXCL9,CCL4,SEMA6A,CMKLR1,MMP9,CXCL11,EMB,CREB1,CRP,TXNIP,SIGLEC7,TNFSF13B,CD274,IL2RA,CX3CR1,SLAMF8,MYD88,IL18,SPP1,CXCL10,SAMSN1,ITGAM,STAT1,STAT3,FGL2,NOD2,MLKL,PTPRO,HPGDS,KLRB1,IL33,TIMD4,CASP1,GRB2,GRN,LBP,NLRP3,LGALS3,LGALS3BP,LGALS9,TGFA,TGFB1,GSTP1,CD5L,CD80,RCBTB1,TLR2,TLR4,CD…	MergeCohort_Turquoise
C0031099	Periodontitis	DisGeNET BeFree	5.207e-21	1.043e-18	78	639	HLA-B,DRAM1,CTSC,ACP5,ETS1,TLR7,HMOX1,F2R,TLR8,MEFV,CD163,NLRC4,FABP4,S100A4,FCGR2B,PIK3CD,PIK3CG,QPCT,OLFM1,CCR1,PLAU,CMKLR1,PLEK,MMP9,MFSD1,PLTP,VAV1,VCAM1,ANXA1,CD200R1,CRP,IFNGR1,CSF1R,TNFSF13B,CD274,SDC3,IL2RA,CTSS,MYD88,IL18,INPP5D,SIGLEC5,ITGAL,ITGAM,HPSE,ITGB2,LILRB1,STAT1,NRP1,PRDM1,NOD2,MLKL,HPGDS,SYK,C1QA,KDR,ST8SIA4,KLRB1,IL33,RAC2,CASP1,CCRL2,GRN,NLRP3,TGFB1,TIMP1,EBI3,CD36,CD38,TLR1…	MergeCohort_Turquoise
C0677607	Hashimoto Disease	DisGeNET BeFree	7.922e-21	1.556e-18	53	314	HLA-A,HLA-B,HLA-C,HLA-DOA,HLA-DPB1,HLA-DQA1,HLA-G,ETS1,EOMES,FCGR2B,PIK3CD,PIK3CG,CXCL9,VAV3,MMP9,CXCL11,AIM2,IRF8,CSF1R,TNFSF13B,PRKAR1A,CD274,IL2RA,CTSS,IL7,CYBB,IL15,IL18,SPP1,DOCK11,CXCL10,PSMB9,PTPN22,DCK,ITGAL,ITGB2,STAT1,STAT3,STAT4,PTPRC,KIT,IL33,LGALS3,TGFB1,CD80,CD86,TNFSF8,CD38,TLR2,GZMB,TLR4,CD68,TNF	MergeCohort_Turquoise
C0023473	Myeloid Leukemia, Chronic	DisGeNET BeFree	1.328e-20	2.559e-18	110	1156	HK2,ABR,HLA-A,HLA-B,HLA-C,HLA-DMA,HLA-DOA,HLA-DPA1,HLA-DPB1,PECAM1,ACTB,ETS1,ETV6,IKZF1,HMOX1,F2R,TRIM22,MEFV,CD163,FBN2,FCER1G,PIK3CD,PIK3CG,TPP1,GCA,MMP9,XCL1,ALOX5,DYRK2,ABCC1,FOLR2,WNT2,ANXA5,PIK3R3,IRF8,CR1,IFI27,IFIT2,CREB1,CRP,MSR1,CD226,CD274,PRKCH,FSCN1,IL2RA,IL7,CYBB,IL18,SPP1,CXCL10,AXL,CYSLTR1,INPP5D,BCAT1,ITGAM,HPSE,ITGB2,LILRB1,CLEC12A,PTGS1,STAT1,GAB2,STAT3,PTPRC,HPGDS,SYK,KDR,NKG7…	MergeCohort_Turquoise
C0038454	Cerebrovascular accident	DisGeNET BeFree	2.111e-20	3.987e-18	130	1515	RAMP2,HLA-A,HLA-B,DRAM1,HLA-DPA1,HLA-DPB1,CETP,TRPM2,ACTB,CLEC1B,TLR7,HMOX1,ACVRL1,F2R,ME1,CHRM3,NLRC4,FABP4,IRF9,FBN2,FCN1,PIK3CD,PIK3CG,UCP2,UGCG,AIF1,PLA2G2A,GCA,CCL4,PLAU,MMP9,AKR1B1,AIM2,ALOX5,ALOX5AP,VCAM1,SELPLG,SEMA4D,HTR2B,P2RY12,DLL4,ANXA1,SAMHD1,CRHBP,CD200R1,CRP,MSR1,MMRN1,TXNIP,SLC8A1,ABCG1,CSF1R,SIGLEC7,PYCARD,PRKAR1A,PRKCH,IL2RB,CX3CR1,PRNP,PDCD1LG2,CYBA,CYBB,IL15,IL18,MYO5A,SPP1,C…	MergeCohort_Turquoise
C0398650	Immune thrombocytopenic purpura	DisGeNET BeFree	2.147e-20	3.987e-18	52	309	HLA-A,HLA-B,HLA-DOA,HLA-DPB1,CLEC1B,IKZF1,FCER1G,FCGR2B,CCL18,MMP9,SEMA4D,ANXA1,CRP,TNFSF13B,PYCARD,CD274,IL2RA,IL2RB,CX3CR1,IL10RA,IL18,CXCL10,PTPN22,HPSE,PTGS1,STAT1,STAT3,STAT4,NRP1,PTPRC,VNN1,SYK,KLRD1,IL33,CXCL16,GRN,RUNX1,RUNX3,DLL1,NLRP3,LGALS9,TGFB1,HAVCR2,CD86,CD38,ENTPD1,GZMB,TLR4,CD44,CD68,CD72,TNF	MergeCohort_Turquoise
C0019829	Hodgkin Disease	DisGeNET BeFree	4.333e-20	7.904e-18	89	829	HLA-A,HLA-B,HLA-C,HLA-DOA,HLA-DPB1,CETP,PECAM1,ACTB,HLA-G,ETS1,HMOX1,ACVRL1,MEFV,CD163,FABP4,PIK3CD,PIK3CG,CXCL9,MITF,CCL4,PLAU,MMP9,ALOX5,ABCC1,DLL4,ANXA1,ANXA5,PIK3R3,IFI27,CREB1,CRP,ARHGDIB,SIGLEC7,TNFSF13B,PRKAR1A,CD274,FSCN1,IL2RA,IL2RB,CX3CR1,IL7,PDCD1LG2,IL10RA,MYD88,IL13RA2,IL18,SPI1,SPP1,CXCL10,PSMB9,ITGAL,HPSE,STAT1,STAT3,PRDM1,PTPRC,HPGDS,BTK,KDR,KIT,TAP1,TAP2,LAIR1,CXCL16,LBP,LGALS3,L…	MergeCohort_Turquoise
C0038013	Ankylosing spondylitis	DisGeNET BeFree	5.411e-20	9.697e-18	72	577	KREMEN1,HLA-A,HLA-B,HLA-C,HLA-DMA,HLA-DMB,HLA-DOA,HLA-DPA1,HLA-DPB1,HLA-DQA1,HLA-DQB2,HLA-E,ETS1,TLR7,MEFV,CD163,FCGR2B,PIK3CD,PIK3CG,MMP9,GPR65,PIK3R3,IRF8,IFIT3,CRP,SIGLEC7,CD274,FSCN1,IL2RA,IL2RB,IL7,PDCD1LG2,IL10RA,MYD88,SPP1,PSMB9,PTPN22,ITGAM,PTGER4,LILRB1,STAT3,STAT4,NOD2,KDR,ST8SIA4,TAP1,TAP2,TNFSF15,IL33,DNASE1L3,GRN,LBP,RUNX1,RUNX3,NLRP3,LGALS3,TGFA,TGFB1,HAVCR2,GSTP1,TIMP1,EBI3,CD38,TL…	MergeCohort_Turquoise
C0019196	Hepatitis C	DisGeNET BeFree	5.579e-20	9.824e-18	141	1736	IGSF6,HK2,HLA-A,HLA-B,HLA-C,HLA-DMA,HLA-DOA,HLA-DPA1,HLA-DPB1,HLA-DQA1,ENPP2,CD300A,PECAM1,ACTB,HLA-E,HLA-F,HLA-G,APOBEC3G,CARD16,TLR7,HMOX1,RRAS,ACVRL1,F2R,TRIM22,TLR8,MEFV,CD209,CD163,IRF9,BTN3A3,FBN2,FCGR2B,PIK3CD,PIK3CG,CXCL9,OSBPL1A,AIF1,CCR1,CCL4,PLAU,SEMA6A,PLEK,MMP9,CXCL11,AKR1B1,SEMA4D,ABCC1,EMB,ANXA1,IFITM1,CR1,IFI27,CREB1,YWHAZ,CD200R1,CRP,MMRN1,IFNGR1,RSAD2,CD226,TNFSF13B,PYCARD,CD274…	MergeCohort_Turquoise
C0024299	Lymphoma	DisGeNET BeFree	5.717e-20	9.897e-18	126	1460	CD52,HK2,HLA-A,HLA-B,HLA-C,HLA-DPB1,HLA-DQA1,CETP,ACTB,HLA-G,ETS1,ETV5,ETV6,APOBEC3G,HMGB2,IKZF1,CARD16,TLR7,ACVRL1,F8,MEFV,S100A4,FCGR2B,PIK3CD,PIK3CG,CXCL9,CCL4,MMP9,VAV1,VCAM1,FLI1,ABCC1,GPR65,WIPF1,ANXA1,ANXA5,ETV7,CR1,IFI27,CREB1,CRP,NFE2L3,CSF1R,CD226,TNFSF13B,PYCARD,PRKAR1A,CD274,PRKCB,FSCN1,IL2RA,CX3CR1,IL7,MYBL1,PDCD1LG2,IL10RA,MYD88,IL15,IL18,SPP1,CXCL10,AXL,INPP5D,PSMB9,PTPN22,DCK,ITGA…	MergeCohort_Turquoise
C0041327	Tuberculosis, Pulmonary	DisGeNET BeFree	5.914e-20	1.007e-17	55	352	HLA-A,HLA-B,HLA-C,HLA-DPA1,HLA-DPB1,HLA-DQA1,HLA-DQB2,CFP,HMOX1,TLR8,CD209,CD163,CXCL9,CCL4,MMP9,ALOX5,CR1,CRP,IFNGR1,TNFSF13B,SIGLEC1,IL2RA,MARCO,MYD88,IL13RA2,IL15,IL18,TOX,CXCL10,PTPN22,ITGAX,HCST,GAB2,STAT3,STAT4,NOD2,TAP1,TAP2,TEK,NLRP3,TGFB1,HAVCR2,EBI3,CD36,CD38,TLR1,TLR2,GZMA,GZMB,TLR4,CD44,IRAK3,TNF,LYZ,CDH13	MergeCohort_Turquoise
C0009319	Colitis	DisGeNET BeFree	6.047e-20	1.013e-17	105	1094	CD52,HLA-B,GIMAP5,ENPP2,ACTB,CLEC7A,TLR7,HMOX1,SLC15A3,F2R,CHRM3,TLR8,MEFV,NLRC4,S100A4,TYROBP,ADORA3,PIK3CD,PIK3CG,HPGD,CXCL9,SNX10,PLA2G4A,PLAU,SEMA6A,TNFAIP8,MMP9,LY86,ALOX5,VCAM1,GPR65,PILRA,ANXA5,IRF8,YWHAZ,MMRN1,IFNGR1,CSF1R,ASAH1,PYCARD,CD274,SIGLEC1,IL2RA,CTSS,CX3CR1,IL7,CYBB,IL10RA,MYD88,IL13RA2,IL15,IL18,SPP1,CXCL10,INPP5D,DAB2,PSMB9,PTPN22,PTAFR,ITGAM,LRRC4,ITGAX,PTGS1,STAT1,STAT3,FGL2…	MergeCohort_Turquoise
C0023890	Liver Cirrhosis	DisGeNET BeFree	8.47e-20	1.395e-17	105	1099	HK3,PDE1B,HLA-A,HLA-C,HLA-DMA,HLA-DPB1,PDK1,HLA-DQA1,PECAM1,ACTB,ZNF267,TLR7,DENND2D,HMOX1,ACVRL1,F8,CD163,FABP4,FBN2,FCN1,PIK3CD,PIK3CG,UCP2,CXCL9,PLA2G2A,PLA2G4A,GCA,CCL4,PLAU,SEMA6A,GPNMB,MMP9,CXCL11,AIM2,ALOX5,WNT2,ANXA5,NPC2,CR1,IFI27,YWHAZ,CRP,MMRN1,TNFSF13B,PYCARD,MYLIP,CD274,SIGLEC1,IL2RA,PDCD1LG2,CYBB,IL10RA,IL18,CD244,SPP1,CXCL10,PTPN22,ITGAM,STAT1,STAT3,STAT4,IQGAP1,NRP2,NRP1,PRDM1,NOD…	MergeCohort_Turquoise
C1332206	Adult Lymphoma	DisGeNET BeFree	9.598e-20	1.556e-17	109	1169	HLA-A,HLA-B,HLA-C,CETP,ACTB,HLA-G,ETS1,ETV5,ETV6,APOBEC3G,HMGB2,TLR7,ACVRL1,F8,MEFV,S100A4,PIK3CD,PIK3CG,CXCL9,CCL4,MMP9,VCAM1,ABCC1,GPR65,WIPF1,ANXA1,ANXA5,ETV7,IFI27,CREB1,CRP,NFE2L3,CSF1R,CD226,TNFSF13B,PYCARD,PRKAR1A,CD274,PRKCB,IL2RA,CX3CR1,IL7,PDCD1LG2,IL10RA,MYD88,IL15,IL18,SPP1,CXCL10,AXL,INPP5D,PSMB9,PTPN22,DCK,ITGAM,HPSE,ITGAX,ITGB2,STAT1,HCST,STAT3,STAT4,NRP1,PRDM1,MLKL,PTPRC,HPGDS,BTK…	MergeCohort_Turquoise
C1332979	Childhood Lymphoma	DisGeNET BeFree	1.092e-19	1.743e-17	109	1171	HLA-A,HLA-B,HLA-C,CETP,ACTB,HLA-G,ETS1,ETV5,ETV6,APOBEC3G,HMGB2,TLR7,ACVRL1,F8,MEFV,S100A4,PIK3CD,PIK3CG,CXCL9,CCL4,MMP9,VCAM1,ABCC1,GPR65,WIPF1,ANXA1,ANXA5,ETV7,IFI27,CREB1,CRP,NFE2L3,CSF1R,CD226,TNFSF13B,PYCARD,PRKAR1A,CD274,PRKCB,IL2RA,CX3CR1,IL7,PDCD1LG2,IL10RA,MYD88,IL15,IL18,SPP1,CXCL10,AXL,INPP5D,PSMB9,PTPN22,DCK,ITGAM,HPSE,ITGAX,ITGB2,STAT1,HCST,STAT3,STAT4,NRP1,PRDM1,MLKL,PTPRC,HPGDS,BTK…	MergeCohort_Turquoise
C0027697	Nephritis	DisGeNET BeFree	1.458e-19	2.292e-17	46	253	HLA-A,HLA-DQA1,ETS1,IKZF1,TLR7,FCGR2B,RASGRP3,CCR1,AIM2,FLI1,EMB,IRF8,CR1,YWHAZ,CRP,TXNIP,TNFSF13B,CD274,IL10RA,MYD88,IL18,SPP1,CXCL10,AXL,ITGAM,PTGER2,PTGS1,STAT4,PTPRC,PTPRO,BTK,C1QA,KDR,ST8SIA4,LST1,CASP1,NLRP3,LGALS3,LGALS9,TGFB1,TGFBR2,CD86,TLR4,TLR5,CD44,TNF	MergeCohort_Turquoise
C0018133	Graft-vs-Host Disease	DisGeNET BeFree	1.736e-19	2.678e-17	61	437	CD52,HLA-A,HLA-B,HLA-C,HLA-DOA,HLA-DPA1,HLA-DPB1,PECAM1,HLA-E,IKZF1,F2R,F2RL2,CHRM3,PIK3CD,CCL24,ALOX5,VCAM1,DLL4,CRP,CSF1R,TNFSF13B,PRKAR1A,CD274,IL2RA,IL7,MYD88,IL15,IL18,SPP1,INPP5D,FXYD5,PTAFR,ITGAM,HPSE,ITGAX,ITGB2,STAT1,STAT3,NOD2,PTPRC,BTK,SYK,TNFSF15,KLRD1,IL33,LILRB4,DLL1,NLRP3,TGFB1,HAVCR2,CD247,EBI3,CD80,CD33,TLR2,ENTPD1,GZMA,GZMB,TLR4,TLR5,TNF	MergeCohort_Turquoise
C0024117	Chronic Obstructive Airway Disease	DisGeNET BeFree	1.757e-19	2.678e-17	111	1213	HLA-A,HLA-DPA1,HLA-DPB1,PECAM1,ACTB,CLEC7A,FUNDC1,IKZF1,TLR7,HMOX1,F2R,CHRM3,TLR8,MEFV,CD163,S100A4,PIK3CD,PIK3CG,TPP1,UGCG,PLA2G2A,PLAU,SEMA6A,CCL18,MMP9,CCL24,CXCL11,AIM2,ABCC1,GPR65,HTR2B,WIPF1,ANXA1,YWHAZ,CD200R1,CRP,MSR1,MMRN1,RSAD2,MYLIP,CD274,IL2RA,CTSG,MARCO,CTSS,PRNP,IL7,PHLPP2,CYBA,CYBB,IL10RA,MYD88,IL15,GALC,IL18,SPP1,CXCL10,SIGLEC9,ADAM9,INPP5D,PTAFR,ITGAL,ITGAM,ITGB2,LILRB1,PTGS1,STA…	MergeCohort_Turquoise
C3463824	MYELODYSPLASTIC SYNDROME	DisGeNET BeFree	5.201e-19	7.813e-17	96	975	CD52,HLA-A,HLA-B,HLA-C,HLA-DPB1,ACTB,HLA-E,ETS1,ETV6,IKZF1,TLR7,HMOX1,F2R,MEFV,EOMES,SAMD9L,PIK3CD,PIK3CG,RIN2,PIP4K2A,PLA2G4A,MMP9,ALOX5,FLI1,ANXA5,RRM2B,IFI27,CREB1,CSF1R,PYCARD,CD274,STX11,IL2RA,IL7,PDCD1LG2,CYBA,MYD88,IL15,IL18,SAMD9,SPP1,CXCL10,AXL,INPP5D,DAB2,DCK,ITGAM,HPSE,CLEC12A,STAT1,STAT3,MLKL,BBX,PTPRC,HPGDS,BTK,SYK,PLCB1,KDR,KIT,GLIPR1,SH2B3,CASP1,GRB2,RUNX1,CBFB,DLL1,TEK,CBL,NLRP3,L…	MergeCohort_Turquoise
C0221056	Adult type dermatomyositis	DisGeNET BeFree	6.152e-19	9.106e-17	42	218	HLA-A,HLA-B,HLA-C,HLA-DPB1,HLA-DQA1,ACTB,TLR7,MEFV,CD163,FABP3,S100A11,MMP9,CXCL11,ALOX5,CRP,SRGN,TNFSF13B,CD274,PRKCB,FSCN1,IL2RA,CTSG,MX1,IL15,IL18,SPP1,CXCL10,PTPN22,LILRB1,PTGS1,STAT1,STAT3,DNASE1L3,CASP1,NLRP3,LGALS3,TGFB1,TIMP1,GZMB,TLR4,CD44,TNF	MergeCohort_Turquoise
C4529962	Fatty Liver Disease	DisGeNET BeFree	7.658e-19	1.117e-16	81	740	HLA-C,HLA-DQA1,CETP,ACTB,ETS1,TLR7,HMOX1,MEFV,FABP4,FCGR2B,PIK3CD,PIK3CG,UCP2,CCL4,SEMA6A,CMKLR1,FGR,MMP9,XCL1,AKR1B1,VCAM1,ANXA1,FOLR2,PIK3R3,NPC2,CRP,MMRN1,TXNIP,ABCG1,SIGLEC7,TNFSF13B,PYCARD,PRKCB,FSCN1,IL2RA,IL2RB,CYBA,CYBB,MYD88,IL13RA2,IL18,SPP1,CXCL10,ITGAM,ITGAX,ITGB2,STAT1,GAB2,STAT3,BLVRA,MLKL,HPGDS,SYK,KDR,CASP1,GRB2,CCRL2,GRN,LBP,RUNX1,RUNX3,NLRP3,LGALS3,LGALS3BP,TGFB1,HAVCR2,GSTP1,LI…	MergeCohort_Turquoise
C0026764	Multiple Myeloma	DisGeNET BeFree	7.77e-19	1.118e-16	135	1674	CD52,HK2,KREMEN1,HLA-A,PDK1,ENPP2,ACTB,HLA-E,VSIG4,HLA-G,ETS1,IKZF1,HMOX1,ACVRL1,MEFV,CD163,MS4A4A,FCGR2B,PIK3CD,PIK3CG,TPP1,UGCG,MITF,CCR1,SEMA6A,MMP9,CXCL11,PREX1,ALOX5,VCAM1,CRTAP,DYRK2,SELPLG,FLI1,SEMA4D,ABCC1,ANXA1,FOLR2,ANXA5,ETV7,IRF8,IFI27,CREB1,CRP,CYTIP,MMRN1,CSF1R,CD226,SRGN,TNFSF13B,MYLIP,PRKAR1A,CD274,PRKCB,SIGLEC1,NRG3,FSCN1,IL2RA,IL2RB,CX3CR1,IL7,PDCD1LG2,IL10RA,MYD88,IL15,IL18,SPP…	MergeCohort_Turquoise
C0029408	Degenerative polyarthritis	DisGeNET BeFree	8.245e-19	1.17e-16	136	1694	HK2,PDK1,CETP,PECAM1,ACTB,HLA-G,ETS1,CLEC7A,HMGB2,TLR7,HMOX1,RRAS,ACVRL1,F2R,CHRM3,MEFV,CD163,FABP4,S100A4,TYROBP,S100A11,FBN2,PIK3CD,PIK3CG,TPP1,CXCL9,AIF1,PLA2G4A,CCL4,SEMA6A,CMKLR1,GPNMB,CCL18,MMP9,XCL1,CPVL,ALOX5,ALOX5AP,VCAM1,ANXA5,RRM2B,PIK3R3,IRF8,CHST11,CREB1,YWHAZ,CRP,MMRN1,SLC8A1,CSF1R,SIGLEC7,SRGN,TNFSF13B,PYCARD,MYLIP,PRKACB,PRKAR1A,CD274,PRKAR2B,FSCN1,IL2RA,IL2RB,CTSS,CX3CR1,PRNP,IL7…	MergeCohort_Turquoise
C0376545	Hematologic Neoplasms	DisGeNET BeFree	8.77e-19	1.227e-16	86	820	CD52,HLA-A,HLA-B,HLA-C,HLA-DPB1,CD300A,PECAM1,HLA-G,ETS1,ETV6,IKZF1,HMOX1,F8,MEFV,NLRC4,S100A4,PIK3CD,PIK3CG,PIP4K2A,UGCG,MMP9,FLI1,ABCC1,GPR65,FOLR2,IRF8,SAMHD1,IFI27,CRP,TNFSF13B,PRKAR1A,CD274,IL2RA,CTSG,IL7,PDCD1LG2,MYD88,IL15,IL18,TES,SPI1,SPP1,CXCL10,AXL,INPP5D,PSMB9,FXYD5,PTPN22,DCK,HPSE,STAT3,NRP1,PTPRC,HPGDS,BTK,SYK,P2RY14,KDR,KIT,TAP1,TAP2,IL33,SH2B3,CASP1,RUNX1,CBFB,DLL1,CBL,LGALS3,LGAL…	MergeCohort_Turquoise
C0010823	Cytomegalovirus Infections	DisGeNET BeFree	1.06e-18	1.463e-16	61	453	HLA-A,HLA-B,HLA-C,HLA-DOA,PDK1,CD300A,ACTB,HLA-E,HLA-G,APOBEC3G,TLR7,CD209,EOMES,PIK3CD,GCA,AIM2,ALOX5,VCAM1,ABCC1,IRF8,SAMHD1,SUCNR1,IFI16,CREB1,CD200R1,CRP,MMRN1,RSAD2,CSF1R,TNFSF13B,IL7,IL15,IL18,CD244,CXCL10,ITGAL,ITGAM,LRRC4,ITGAX,ITGB2,LILRB1,STAT1,STAT3,IQGAP1,PTPRC,SYK,KLRB1,KLRD1,IL33,CASP1,LGALS3,LGALS9,TGFB1,EBI3,LPL,TLR2,ENTPD1,GZMB,TLR4,CD58,TNF	MergeCohort_Turquoise
C0026691	Mucocutaneous Lymph Node Syndrome	DisGeNET BeFree	1.886e-18	2.569e-16	52	341	HLA-A,HLA-B,HLA-C,HLA-DOA,HLA-DPB1,HLA-DQA1,HLA-DQB2,PECAM1,HLA-E,HLA-G,CLEC7A,HMOX1,MEFV,CD209,NLRC4,SAMD9L,FCGR2B,FCN1,UCP2,AIF1,GCA,CCL4,SEMA6A,MMP9,AIM2,VCAM1,NEBL,P2RY12,CRP,SLC8A1,TNFSF13B,PYCARD,IL2RA,IL7,IL15,IL18,STAT1,CD84,PLCB1,KDR,LILRB4,PLA2G7,CASP4,NLRP3,TGFB1,TGFBR2,TLR1,TLR2,TLR4,CD68,TNF,SMAD5	MergeCohort_Turquoise
C0007570	Celiac Disease	DisGeNET BeFree	2.649e-18	3.56e-16	58	421	HLA-A,HLA-B,HLA-C,HLA-DMB,HLA-DOA,HLA-DPA1,HLA-DPB1,HLA-DQA1,HLA-DQB2,HLA-G,TLR7,MEFV,CD209,PIK3CD,PIK3CG,QPCT,PLA2G4A,CCR1,CXCL11,SCHIP1,CRP,CD226,TNFSF13B,IL2RA,IL2RB,CX3CR1,MYD88,IL15,IL18,CXCL10,PTPN22,STAT1,PTPRC,HPGDS,TAP1,TAP2,IL33,RAC2,SH2B3,TCN2,DLL1,NLRP3,TGFA,TGFB1,CD247,CD4,TIMP1,CD80,CD86,CD38,TLR2,GZMB,TLR4,CD44,CD48,CD59,TNF,LYZ	MergeCohort_Turquoise
C0011633	Dermatomyositis	DisGeNET BeFree	2.949e-18	3.912e-16	42	227	HLA-A,HLA-B,HLA-C,HLA-DPB1,HLA-DQA1,ACTB,TLR7,MEFV,CD163,FABP3,S100A11,MMP9,CXCL11,ALOX5,CRP,SRGN,TNFSF13B,CD274,PRKCB,FSCN1,IL2RA,CTSG,MX1,IL15,IL18,SPP1,CXCL10,PTPN22,LILRB1,PTGS1,STAT1,STAT4,DNASE1L3,CASP1,NLRP3,LGALS3,TGFB1,TIMP1,GZMB,TLR4,CD44,TNF	MergeCohort_Turquoise
C0013595	Eczema	DisGeNET BeFree	3.065e-18	4.014e-16	76	680	NPL,HLA-C,HLA-DOA,HLA-DQA1,ETS1,CLEC7A,CD163,S100A11,FCER1G,CXCL9,QPCT,CCL4,CCL18,FAR1,MMP9,VCAM1,WIPF1,ANXA1,YWHAZ,CRP,IFNGR1,SIGLEC7,FAR2,IL2RA,IL2RB,MARCO,CX3CR1,IL7,MYD88,IL13RA2,IL15,IL18,TOX,CXCL10,CYSLTR1,PTPN22,ITGAM,STAT1,STAT3,STAT4,IQGAP1,NRP1,NOD2,HPGDS,SYK,SEMA4A,TAP1,TAP2,TNFSF15,IL33,RAB31,TIMD4,DOCK8,CASP1,OAS2,NLRP3,TGFA,TGFB1,HAVCR2,GSTP1,EBI3,CD80,CD86,TNFSF8,TLR2,GZMB,TLR4,TLR…	MergeCohort_Turquoise
C0280100	Solid Neoplasm	DisGeNET BeFree	4.662e-18	6.027e-16	104	1144	HK2,HLA-A,HLA-C,HLA-DOA,PDK1,PECAM1,ACTB,HLA-G,ETS1,ETV5,ETV6,IKZF1,HMOX1,ACVRL1,F2R,ME2,CHRM3,S100A4,IRF9,PIK3CD,PIK3CG,CXCL9,NCEH1,PLAU,MMP9,CXCL11,SDCBP,FLI1,SEMA4D,ABCC1,DLL4,FOLR2,ANXA5,ICAM2,IRF8,IFI27,SLC1A3,YWHAZ,CRP,MMRN1,CSF1R,SIGLEC7,CD226,TNFSF13B,PRKAR1A,CD274,FSCN1,IL2RA,IL2RB,CX3CR1,IL7,PDCD1LG2,MYD88,LGMN,IL15,IL18,TOX,SPP1,CXCL10,AXL,ADAM9,GCNT1,DCK,HPSE,LILRB1,STAT3,NRP2,SULF2,P…	MergeCohort_Turquoise
C0042373	Vascular Diseases	DisGeNET BeFree	7.395e-18	9.441e-16	74	660	RAMP2,CETP,ACP5,ACTB,HLA-E,HMOX1,ACVRL1,F2R,S100A4,PIK3CD,PIK3CG,UCP2,AIF1,PLA2G2A,GCA,CCL4,PLAU,CCL18,MMP9,AKR1B1,ALOX5,VCAM1,FLI1,P2RY12,DLL4,FOLR2,SAMHD1,IFI27,YWHAZ,CRP,MMRN1,TXNIP,ABCG1,TNFSF13B,MYLIP,PRKAR1A,CD274,PRKCB,CTSS,CYBA,CYBB,SPP1,CXCL10,AXL,PTPN22,HPSE,ITGB2,STAT1,STAT3,PTPRB,GLA,KDR,PLA2G7,SH2B3,TEK,CBL,NLRP3,LGALS3,LGALS3BP,TGFA,TGFB1,TGFBR2,LIFR,CD36,LPL,TLR2,ENTPD1,GZMB,TLR4,T…	MergeCohort_Turquoise
C0023452	Childhood Acute Lymphoblastic Leukemia	DisGeNET BeFree	9.378e-18	1.183e-15	100	1086	CD52,HLA-A,HLA-B,HLA-C,HLA-DPB1,LILRB2,HLA-DRA,PECAM1,ACTB,ETV6,IKZF1,HMOX1,RRAS,F2R,CHRM3,F8,FABP3,S100A4,PIK3CD,PIK3CG,RIN2,PIP4K2A,CCL4,PLAU,CCL18,MMP9,XCL1,AKR1B1,ABCC1,ANXA5,CR1,IFI27,SLA,SLC1A3,MSR1,CSF1R,TNFSF13B,PRKAR1A,CD274,IL2RA,CTSG,IL7,IL15,IL18,SPP1,RASSF2,DCK,HPSE,ITGAX,ITGB2,STAT1,PCDH17,HCST,GAB2,STAT3,NRP1,PTPRC,HPGDS,BTK,SYK,P2RY14,KDR,KIT,UBE2Q2,SH2B3,TFPI2,CAPG,LAIR1,MPEG1,RU…	MergeCohort_Turquoise
C0011615	Dermatitis, Atopic	DisGeNET BeFree	1.226e-17	1.527e-15	74	666	NPL,HLA-C,HLA-DOA,HLA-DQA1,ETS1,CLEC7A,HMOX1,CD163,S100A11,FCER1G,CXCL9,QPCT,CCL4,CCL18,FAR1,MMP9,VCAM1,ANXA1,YWHAZ,CRP,IFNGR1,SIGLEC7,FAR2,IL2RA,IL2RB,MARCO,CX3CR1,IL7,IL10RA,MYD88,IL13RA2,IL15,IL18,TOX,CXCL10,CYSLTR1,ITGAM,STAT1,STAT3,IQGAP1,NRP1,NOD2,HPGDS,SYK,SEMA4A,TAP1,TAP2,TNFSF15,IL33,RAB31,TIMD4,DOCK8,CASP1,OAS2,NLRP3,TGFA,TGFB1,HAVCR2,GSTP1,EBI3,CD86,TNFSF8,TLR1,TLR2,TLR4,TLR5,CD48,CD59…	MergeCohort_Turquoise
C1623038	Cirrhosis	DisGeNET BeFree	2.234e-17	2.749e-15	83	815	HK3,HLA-A,HLA-C,HLA-DMA,HLA-DPB1,HLA-DQA1,PECAM1,ACTB,ZNF267,TLR7,DENND2D,HMOX1,F8,FABP4,FBN2,FCN1,PIK3CD,PIK3CG,CXCL9,PLA2G2A,PLA2G4A,GCA,CCL4,PLAU,GPNMB,MMP9,CXCL11,AIM2,ALOX5,ANXA5,NPC2,IFI27,YWHAZ,CRP,MMRN1,TNFSF13B,PYCARD,MYLIP,SIGLEC1,IL2RA,CYBB,IL18,CD244,SPP1,CXCL10,PTPN22,ITGAM,STAT1,STAT3,IQGAP1,NRP2,NRP1,PRDM1,NOD2,BLVRA,LYVE1,HPGDS,SYK,KDR,TWSG1,BMPER,ST8SIA4,CASP1,GRB2,RUNX3,TEK,NLRP…	MergeCohort_Turquoise
C3495559	Juvenile arthritis	DisGeNET BeFree	2.578e-17	3.135e-15	46	287	HLA-A,HLA-B,HLA-C,HLA-DPA1,HLA-DPB1,HLA-DQA1,ACP5,HLA-G,TLR7,HMOX1,MEFV,MMP9,CXCL11,VCAM1,CRP,CD226,PRKAR1A,CD274,IL2RA,IL2RB,PRNP,IL18,SPP1,CXCL10,PSMB9,PTPN22,STAT1,STAT4,PTPRC,TAP1,IL33,SH2B3,CXCL16,LBP,NLRP3,TGFB1,GSTP1,CD247,TIMP1,TLR2,ENTPD1,GZMB,TLR4,ELK3,TNF,LYZ	MergeCohort_Turquoise
C1840264	IMMUNE SUPPRESSION	DisGeNET BeFree	5.015e-17	6.027e-15	40	222	CD52,HLA-C,STK17B,HLA-G,TLR7,HMOX1,CD163,PIK3CD,PIK3CG,GPNMB,CD226,PRKAR1A,CD274,IL2RA,IL7,PDCD1LG2,MYD88,IL15,AXL,SIGLEC5,ITGAM,STAT1,STAT3,FGL2,NRP2,CD84,KLRB1,IL33,LILRB4,NLRP3,LGALS3,LGALS9,TGFB1,HAVCR2,CD80,CD33,CD38,TLR2,TLR4,TNF	MergeCohort_Turquoise
C2607914	Allergic rhinitis (disorder)	DisGeNET BeFree	5.157e-17	6.124e-15	54	394	HLA-DPB1,HLA-DQA1,ACTB,HLA-G,ETS1,TLR7,CHRM3,TLR8,FCGR2B,PIK3CD,PIK3CG,PLAU,MMP9,CCL24,AKR1B1,P2RY12,SIGLEC7,CD274,IL2RA,IL2RB,CYBB,IL13RA2,IL18,EAF2,SPP1,DOCK11,CYSLTR1,PTPN22,STAT1,STAT3,PRDM1,TAP1,TAP2,IL33,TIMD4,CASP1,NLRP3,LGALS3,TGFB1,HAVCR2,GSTP1,TGFBR2,TIMP1,EBI3,CD80,CD86,TLR1,TLR2,ENTPD1,TLR4,TLR5,TNF,CALCRL,HCLS1	MergeCohort_Turquoise
C0162871	Aortic Aneurysm, Abdominal	DisGeNET BeFree	7.044e-17	8.269e-15	66	566	HLA-A,HLA-B,HLA-DOA,HLA-DQA1,CETP,CTSC,PECAM1,GNG2,ACTB,HLA-G,ETS1,HMOX1,FABP4,TYROBP,FCGR2B,PIK3CD,PIK3CG,HPGD,UCP2,CCL4,PLAU,CCL18,MMP9,AIM2,ALOX5,ALOX5AP,VCAM1,ICAM2,FCN3,CRP,MMRN1,PYCARD,PRKAR1A,IL2RA,CTSS,CYBB,IL18,SPP1,CYSLTR1,ITGAM,PTGER4,ITGAX,ITGB2,STAT1,HCST,STAT3,BLVRA,PTPRC,BTK,IL33,PLA2G7,CASP1,CXCL16,NLRP3,LGALS3,TGFB1,TGFBR2,TIMP1,EBI3,CD36,TLR2,GZMB,TLR4,CD59,CD68,TNF	MergeCohort_Turquoise
C0024530	Malaria	DisGeNET BeFree	7.988e-17	9.271e-15	72	658	HLA-A,HLA-B,HLA-DOA,CTSC,PECAM1,ACTB,HLA-G,CARD16,TLR7,HMOX1,TLR8,MEFV,CD163,FBN2,FCGR2B,HPGD,CXCL9,CCL4,CCL18,PLEK,MMP9,CXCL11,AIM2,ALOX5,ANXA1,ARL6IP5,CR1,IFI27,CRP,IFNGR1,CSF1R,TNFSF13B,PRKAR1A,IL2RA,ATP2B4,PDCD1LG2,CYBB,IL10RA,MYD88,IL15,SPP1,CXCL10,PSMB9,ITGAL,ITGAM,HPSE,ITGAX,ITGB2,PRDM1,PTPRC,HPGDS,VNN1,KDR,TAP1,IL33,TIMD4,LAIR1,CASP1,NLRP3,CD160,TGFB1,HAVCR2,GSTP1,EBI3,CD36,TLR1,TLR2,ENTP…	MergeCohort_Turquoise
C0948008	Ischemic stroke	DisGeNET BeFree	8.318e-17	9.546e-15	99	1104	HK2,HLA-B,HLA-C,CETP,ACP5,PECAM1,TRPM2,ACTB,VSIG4,HLA-G,ETS1,CLEC1B,TLR7,HMOX1,F2R,F8,TLR8,CD163,NLRC4,FABP4,MS4A4A,S100A11,IRF9,FCN1,PIK3CD,PIK3CG,UCP2,UGCG,PLA2G2A,PLAU,SEMA6A,MMP9,AIM2,ALOX5,ALOX5AP,VCAM1,SELPLG,ABCC1,GPR65,P2RY12,DLL4,ANXA1,IFIT3,CRP,MSR1,MMRN1,ABCG1,PRKAR1A,PRKCH,CX3CR1,CYBA,IL10RA,IL15,IL18,SPP1,PSMB9,PTGER2,HPSE,ITGB2,LILRB1,PTGS1,STAT3,STAT4,MLKL,GLA,SYK,KDR,IL33,TBXAS1,P…	MergeCohort_Turquoise
C0031090	Periodontal Diseases	DisGeNET BeFree	9.645e-17	1.095e-14	47	309	DRAM1,CTSC,F2R,NLRC4,CCR1,GPNMB,MMP9,AIM2,PLTP,ALOX5,VCAM1,CRTAP,SEMA4D,IRF8,IFI16,CRP,CYTIP,IL2RA,PEA15,CTSS,IL15,IL18,SPP1,CXCL10,ITGB2,STAT1,STAT3,NOD2,SYK,IL33,CASP1,CXCL16,GRN,LBP,ARPC5,NLRP3,LGALS9,TGFB1,GSTP1,EBI3,CD80,TLR2,TLR4,TREM2,TNF,LTF,LYZ	MergeCohort_Turquoise
C0039103	Synovitis	DisGeNET BeFree	1.026e-16	1.152e-14	36	183	HLA-B,F2R,PIK3CD,PIK3CG,CXCL9,PLAU,MMP9,XCL1,VCAM1,FOLR2,CRP,CSF1R,TNFSF13B,CD274,MARCO,PRNP,IL15,IL18,SPP1,CXCL10,PTPN22,PTGS1,STAT1,STAT3,STAT4,DOCK2,CAPG,LGALS3,TGFA,TIMP1,TLR2,TLR4,CD44,CD58,CD68,TNF	MergeCohort_Turquoise
C0011881	Diabetic Nephropathy	DisGeNET BeFree	1.124e-16	1.248e-14	99	1109	RAMP2,HLA-B,HLA-DPA1,PDK1,HLA-DQA1,CETP,PECAM1,ACTB,VSIG4,ETS1,HMOX1,RRAS,ACVRL1,F2R,MEFV,CD163,NLRC4,MAP3K1,FABP4,MEP1B,S100A4,PIK3CD,PIK3CG,UCP2,CXCL9,CCR1,SEMA6A,CMKLR1,TNFAIP8,MMP9,AKR1B1,VAV1,VCAM1,CR1,CREB1,YWHAZ,CRP,MMRN1,TXNIP,CSF1R,FAR2,IPCEF1,PYCARD,GLIPR2,PRKCB,FSCN1,PEA15,CYBA,CYBB,MYD88,IL15,IL18,SPP1,CXCL10,PTAFR,ITGAM,HPSE,PTGS1,STAT1,STAT3,IQGAP1,NOD2,CFD,HPGDS,SYK,C3AR1,KDR,IL33,…	MergeCohort_Turquoise
C0020538	Hypertensive disease	DisGeNET BeFree	1.152e-16	1.265e-14	145	1973	NPL,RAMP2,HLA-A,HLA-B,HLA-C,DRAM1,PDK1,CETP,CTSC,PECAM1,TRPM2,ACTB,ETS1,EMILIN2,ETV5,HMOX1,RRAS,ACVRL1,F2R,CHRM3,F8,TLR8,MEFV,FABP4,FABP3,S100A4,FCGR2B,PIK3CD,PIK3CG,UCP2,CXCL9,UGCG,QPCT,PLA2G4A,GCA,PLAU,VAV3,SEMA6A,CMKLR1,MMP9,AKR1B1,MFSD1,ALOX5,ALOX5AP,VCAM1,SELPLG,FLI1,SLC4A7,HTR2B,P2RY12,ANXA5,SUCNR1,FCN3,IFI27,YWHAZ,CRP,MSR1,MMRN1,TXNIP,SLC8A1,ABCG1,PRCP,SRGN,TNFSF13B,MYLIP,CD274,PRKCB,PRKCH…	MergeCohort_Turquoise
C0239946	Fibrosis, Liver	DisGeNET BeFree	1.188e-16	1.291e-14	97	1075	HK2,HLA-B,HLA-C,ENPP2,ACTB,HLA-G,ZNF267,CLEC7A,ETV6,TLR7,HMOX1,F2R,TRIM22,TLR8,MEFV,CD163,S100A4,PIK3CD,PIK3CG,CXCL9,PLA2G4A,CCR1,CCL4,PLAU,SEMA6A,MMP9,CXCL11,ALOX5,VCAM1,ABCC1,DLL4,WNT2,ANXA5,SUCNR1,IFI27,CREB1,YWHAZ,CRP,MMRN1,CD274,IL2RA,CX3CR1,IL7,CYBB,MYD88,LGMN,IL13RA2,IL15,IL18,SPP1,CXCL10,INPP5D,ITGAM,HPSE,ITGAX,STAT1,STAT3,STAT4,NRP1,HPGDS,SYK,BMPER,TNFSF15,IL33,OGFRL1,TIMD4,CASP1,GRB2,OA…	MergeCohort_Turquoise
C1519680	Tumor Immunity	DisGeNET BeFree	1.368e-16	1.47e-14	49	337	HK2,HLA-G,TLR7,TLR8,FCGR2B,PIK3CD,PIK3CG,IFI30,SEMA6A,MMP9,GPR65,IRF8,CD200R1,CSF1R,SIGLEC7,CD226,PRKAR1A,CD274,PRKCB,SIGLEC1,IL2RA,MX1,PDCD1LG2,IL10RA,IL15,IL18,CXCL10,SIGLEC9,ADAM9,SIGLEC5,ITGAM,STAT3,PRDM1,KDR,IL33,LCP2,LGALS3,LGALS9,TGFB1,HAVCR2,CD80,CD86,TNFSF8,CD38,TLR1,ENTPD1,TLR4,CD58,TNF	MergeCohort_Turquoise
C1290884	Inflammatory disorder	DisGeNET BeFree	1.644e-16	1.749e-14	53	391	HLA-A,HLA-B,HLA-C,ACTB,CLEC7A,HMOX1,F2R,MEFV,NLRC4,S100A11,PIK3CD,PIK3CG,CXCL9,VCAM1,FLI1,GPR65,FOLR2,SAMHD1,CRP,CSF1R,CD274,SDC3,IL2RA,CYBB,MYD88,IL18,SPP1,CXCL10,PSMB9,PSMB10,HPSE,STAT3,NOD2,SYK,KLRB1,IL33,PLA2G7,CASP1,GRN,PSTPIP2,ARPC1B,ACTR2,NLRP3,TGFB1,TGFBR2,CD5L,CD86,TLR2,ENTPD1,TLR4,TREM2,TNF,PIK3R5	MergeCohort_Turquoise
C0027051	Myocardial Infarction	DisGeNET BeFree	2.572e-16	2.709e-14	124	1582	HLA-B,HLA-C,HLA-DMB,CETP,PECAM1,ACTB,HMGB2,TLR7,HMOX1,F2R,CHRM3,MEFV,CD163,FABP4,FABP3,S100A4,FCN1,PIK3CD,PIK3CG,UCP2,CXCL9,MITF,PLA2G2A,PLA2G4A,GCA,PLAU,SEMA6A,GPNMB,MMP9,ALOX5,ALOX5AP,VCAM1,SELPLG,GPR65,P2RY12,ANXA1,SPTLC2,FOLR2,ANXA5,IRF8,CPA3,CR1,FCN3,IFI27,YWHAZ,CRP,MMRN1,TXNIP,SLC6A6,ABCG1,PRKAR1A,PRKCB,NRG3,CTSG,IL2RB,CX3CR1,PRNP,PHLPP2,CYBA,CYBB,MYD88,IL15,IL18,EAF2,SPP1,CXCL10,ITGAM,PTGE…	MergeCohort_Turquoise
C0021400	Influenza	DisGeNET BeFree	2.677e-16	2.79e-14	81	817	NPL,HLA-A,HLA-B,HLA-C,HLA-DPB1,PECAM1,ACTB,CLEC7A,TLR7,HMOX1,F2R,TLR8,MEFV,CD163,NLRC4,S100A11,IRF9,PIK3CD,PIK3CG,CXCL9,CCL4,SEMA6A,MMP9,BACE2,XCL1,AIM2,CPVL,ANXA1,IFITM1,CREB1,CRP,MSR1,IFNGR1,RSAD2,TNFSF13B,CD274,IL2RA,PRNP,IL7,MX1,MYD88,IL15,IL18,CXCL10,PTPN22,PTAFR,ITGAM,ITGB2,PTGS1,STAT1,STAT3,PRDM1,NOD2,GLA,TAP1,KLRB1,KLRD1,IL33,CASP1,OAS1,OAS2,GRN,DLL1,NLRP3,LGALS9,TGFB1,RNASE1,TIMP1,EBI3,C…	MergeCohort_Turquoise
C0155877	Allergic asthma	DisGeNET BeFree	3.474e-16	3.584e-14	51	371	HLA-B,HLA-DPA1,HLA-DPB1,HLA-DQA1,HLA-DQB2,TLR7,FABP4,PIK3CD,PIK3CG,PLA2G4A,CCR1,CCL18,MMP9,XCL1,ALOX5,AOAH,CREB1,YWHAZ,IFNGR1,CSF1R,IL2RA,PDCD1LG2,CYBA,IL13RA2,IL18,TES,SPP1,PTPN22,PTAFR,STAT3,NOD2,PTPRE,HPGDS,SEMA4A,TAP1,IL33,DOCK8,DLL1,NLRP3,LGALS3,EDNRB,TGFB1,HAVCR2,GSTP1,CD4,TIMP1,CD86,TLR2,ENTPD1,TLR4,TNF	MergeCohort_Turquoise
C0034069	Pulmonary Fibrosis	DisGeNET BeFree	4.064e-16	4.151e-14	83	856	RAMP2,HLA-A,HLA-B,HLA-C,HLA-DPB1,PDK1,PECAM1,ACTB,HMOX1,F2R,F2RL2,CHRM3,S100A4,PIK3CD,PIK3CG,HPGD,MID1,AIF1,PLA2G4A,CCL4,PLAU,CCL18,MMP9,CCL24,AIM2,VCAM1,SELPLG,ANXA1,FOLR2,ANXA5,IFI27,CREB1,MSR1,MMRN1,ABCG1,CSF1R,CD226,TNFSF13B,CD274,PRKCB,IL2RA,MARCO,CX3CR1,IL7,MYD88,IL15,IL18,SPP1,INPP5D,PTGER4,ITGAX,LILRB1,STAT1,GAB2,STAT3,STAT4,SULF2,PTPRC,HPGDS,C3AR1,SEMA4A,IL33,RAC2,CASP1,CXCL16,RUNX3,NLRP…	MergeCohort_Turquoise
C0017658	Glomerulonephritis	DisGeNET BeFree	4.231e-16	4.279e-14	46	308	HLA-A,ETV6,IKZF1,TLR7,MEFV,CD163,CXCL9,MMP9,AKR1B1,ALOX5,FLI1,EMB,CR1,YWHAZ,CRP,MMRN1,SIGLEC7,CD274,IL2RA,IL2RB,CYBB,MYD88,IL18,SPP1,CXCL10,ITGAM,HPSE,ITGB2,STAT1,STAT4,SYK,C3AR1,CASP1,RUNX1,NLRP3,TGFB1,TGFBR2,TIMP1,CD38,TLR1,TLR4,TLR5,CD48,CD74,TNF,HCLS1	MergeCohort_Turquoise
C0014060	Encephalitis, St. Louis	DisGeNET BeFree	4.845e-16	4.851e-14	43	272	HLA-B,HLA-DPB1,HLA-DQA1,HLA-G,ETS1,IRF9,FCGR2B,PIK3CD,CCR1,XCL1,AIM2,CR1,IFI16,CRP,ARHGDIB,TNFSF13B,SIGLEC1,IL2RA,IL15,IL18,DOCK11,CXCL10,AXL,PTPN22,ITGAM,STAT1,STAT3,STAT4,NOD2,PTPRC,TAP2,LAIR1,OAS1,TGFB1,HAVCR2,CD247,CD33,CD36,TLR2,GZMB,CD48,TNF,CD180	MergeCohort_Turquoise
C0751606	Adult Acute Lymphocytic Leukemia	DisGeNET BeFree	5.331e-16	5.286e-14	83	860	CD52,HLA-A,HLA-B,HLA-C,LILRB2,HLA-DRA,PECAM1,ACTB,ETV6,IKZF1,HMOX1,CHRM3,F8,FABP3,S100A4,PIK3CD,PIK3CG,RIN2,PIP4K2A,CCL4,MMP9,XCL1,AKR1B1,ABCC1,ANXA5,CR1,IFI27,SLA,MSR1,CSF1R,TNFSF13B,PRKAR1A,CD274,IL2RA,CTSG,IL7,IL15,IL18,SPP1,DCK,HPSE,STAT1,PCDH17,HCST,NRP1,PTPRC,HPGDS,BTK,SYK,P2RY14,KDR,KIT,UBE2Q2,SH2B3,CAPG,RUNX1,CBFB,DLL1,CBL,NLRP3,CD160,TGFB1,HAVCR2,GSTP1,CORO1A,LIPA,EBI3,CD80,CD86,CD33,CD3…	MergeCohort_Turquoise
C0011311	Dengue Fever	DisGeNET BeFree	5.734e-16	5.632e-14	49	349	HLA-A,HLA-B,HLA-C,HLA-DQA1,HLA-E,TLR8,CD209,FCGR2B,PIK3CD,PIK3CG,CXCL9,CCR1,CCL4,MMP9,CXCL11,ANXA5,CRP,RSAD2,MYLIP,IL2RA,PRNP,MYD88,IL18,SPP1,CXCL10,HPSE,ITGAX,LILRB1,STAT3,SYK,KDR,TAP1,TAP2,IL33,SH2B3,OAS1,OAS2,OAS3,NLRP3,LGALS9,TGFB1,RNASE1,CD33,CD38,TLR1,TLR2,GZMB,TLR4,TNF	MergeCohort_Turquoise
C3875321	Inflammatory dermatosis	DisGeNET BeFree	7.595e-16	7.388e-14	51	378	PECAM1,ETS1,TLR7,HMOX1,CHRM3,PIK3CD,PIK3CG,CXCL9,MMP9,CXCL11,ALOX5,VCAM1,ANXA1,CD274,IL2RA,CX3CR1,MYD88,IL15,IL18,CXCL10,PTPN22,ITGAM,HPSE,ITGAX,ITGB2,STAT1,STAT3,STAT4,STK10,HPGDS,SYK,TNFSF15,IL33,RAC2,LST1,CASP1,GRB2,GRN,TEK,NLRP3,LGALS3,CD160,LGALS9,TGFB1,TLR2,GZMB,TLR4,CD44,CD74,TNF,UBASH3B	MergeCohort_Turquoise
C0035235	Respiratory Syncytial Virus Infections	DisGeNET BeFree	9.492e-16	9.104e-14	40	241	HLA-C,HLA-DPB1,PECAM1,ACTB,TLR7,TLR8,CCR1,MMP9,DLL4,IFITM1,IFIT2,TNFSF13B,PYCARD,CD274,PRKCB,SIGLEC1,MARCO,CX3CR1,MYD88,IL18,SPP1,CXCL10,ITGAX,LILRB1,STAT1,STAT3,NOD2,PTPRC,HPGDS,TAP1,IL33,CASP1,NLRP3,TGFB1,TIMP1,EBI3,CD80,TLR2,TLR4,TNF	MergeCohort_Turquoise
C0206062	Lung Diseases, Interstitial	DisGeNET BeFree	9.537e-16	9.104e-14	43	277	HLA-B,HLA-DPB1,ACTB,ETS1,CD163,PIK3IP1,FCGR2B,CCL18,MMP9,ALOX5,ALOX5AP,VCAM1,SELPLG,FLI1,FOLR2,ICAM2,FCN3,CRP,CD226,TNFSF13B,CD274,CX3CR1,IL15,IL18,SPP1,CXCL10,ITGAM,LILRB1,STAT3,STAT4,NOD2,PTPRC,HPGDS,KIT,IL33,DNASE1L3,CXCL16,TGFA,TGFB1,PLXNC1,CD53,TNF,LYZ	MergeCohort_Turquoise
C0027059	Myocarditis	DisGeNET BeFree	1.119e-15	1.058e-13	42	266	HLA-DQA1,HLA-DQB2,TLR7,HMOX1,F2R,MEFV,CXCL9,MMP9,AIM2,EMB,CRP,PRKAR1A,CD274,PRKCB,CX3CR1,MYD88,SPP1,CXCL10,ADAM9,ITGAL,ITGAM,ITGAX,ITGB2,STAT3,STAT4,FGL2,NOD2,PTPRC,KIT,KLRB1,IL33,TFPI2,GRN,NLRP3,LGALS3,LGALS9,EBI3,GZMB,TLR4,TLR5,CD68,TNF	MergeCohort_Turquoise
C0008495	Chorioamnionitis	DisGeNET BeFree	1.297e-15	1.215e-13	29	126	MEFV,CD163,NLRC4,HPGD,CXCL9,MMP9,CXCL11,AIM2,CRP,PYCARD,IL18,CXCL10,PTGS1,NOD2,PTPRC,IL33,CASP1,CASP4,TEK,NLRP3,LGALS3,TGFB1,TLR1,TLR2,TLR4,TLR5,CD68,TNF,CALCRL	MergeCohort_Turquoise
C0400966	Non-alcoholic Fatty Liver Disease	DisGeNET BeFree	1.861e-15	1.728e-13	91	1016	HLA-A,HLA-C,HLA-DQA1,CETP,HLA-DQB2,ACTB,VSIG4,ZNF267,PARVB,HMOX1,CHRM3,MEFV,CD163,NLRC4,FABP4,S100A4,FCGR2B,PIK3CD,PIK3CG,UCP2,CXCL9,SEMA6A,CMKLR1,FGR,MMP9,AKR1B1,PLTP,ALOX5,VCAM1,SELPLG,FOLR2,PIK3R3,CREB1,CRP,TXNIP,ABCG1,SIGLEC7,TNFSF13B,MYLIP,PRKCB,SIGLEC1,CTSG,CTSS,PHLPP2,CYBA,CYBB,MYD88,IL18,SPP1,CXCL10,INPP5D,BCAT1,ITGAM,HPSE,PTGS1,STAT1,STAT3,BLVRA,MLKL,PTPRC,HPGDS,CARD6,LILRB4,PLA2G7,TIMD4…	MergeCohort_Turquoise
C0339143	Thyroid associated opthalmopathies	DisGeNET BeFree	1.888e-15	1.737e-13	37	211	HLA-A,HLA-B,HLA-C,HLA-DOA,ACTB,TLR7,S100A4,PIK3CD,PIK3CG,TPP1,CXCL9,MMP9,CXCL11,VCAM1,CRP,TNFSF13B,IL2RA,IL7,MYD88,IL15,IL18,CXCL10,PTPN22,STAT1,PTPN12,TGFB1,HAVCR2,GSTP1,TIMP1,EBI3,CD80,CD86,TLR4,CD44,CD68,TNF,LYZ	MergeCohort_Turquoise
C0856169	Endothelial dysfunction	DisGeNET BeFree	2.111e-15	1.925e-13	73	716	HK2,CETP,ENPP2,PECAM1,TRPM2,ETS1,HMOX1,ACVRL1,F2RL2,CD163,FBN2,FCGR2B,PIK3CD,PIK3CG,UCP2,PLA2G2A,CCR1,PLAU,SEMA6A,CMKLR1,MMP9,BACE2,AKR1B1,VCAM1,SELPLG,ABCC1,P2RY12,ANXA5,CRP,TXNIP,SLC6A6,ABCG1,PRKCB,CTSS,CX3CR1,CYBA,CYBB,IL15,IL18,SPP1,CXCL10,PTPN22,ITGAM,HPSE,ITGAX,ITGB2,PTGS1,ZYX,STAT1,STAT4,RBP7,GLA,KDR,IL33,PLA2G7,CASP1,CXCL16,GRN,NLRP3,LGALS3,EDNRB,TGFB1,LIPA,RCBTB1,CD36,CD38,TLR2,TLR4,CD68…	MergeCohort_Turquoise
C0042384	Vasculitis	DisGeNET BeFree	2.595e-15	2.345e-13	40	248	HLA-B,HLA-C,HLA-DPB1,HLA-DQA1,ETS1,CLEC7A,IKZF1,TLR7,F8,MEFV,CD163,FCGR2B,FCN1,RASGRP3,GCA,SEMA6A,MMP9,AKR1B1,VCAM1,IFIT3,YWHAZ,CRP,CD226,PYCARD,CD274,PRKCB,IL2RA,CX3CR1,MYD88,CXCL10,PTPN22,ITGB2,SYK,IL33,NLRP3,TGFB1,TLR2,TLR4,ELK3,TNF	MergeCohort_Turquoise
C0014038	Encephalitis	DisGeNET BeFree	2.724e-15	2.441e-13	43	285	HMOX1,CD163,CXCL9,PLA2G2A,PLA2G4A,MMP9,CXCL11,ALOX5,VCAM1,DLL4,ANXA1,SAMHD1,YWHAZ,CRP,CSF1R,TNFSF13B,PYCARD,CX3CR1,PRNP,IL7,CYBB,IL15,IL18,SPP1,CXCL10,ADAM9,ITGAM,STAT1,STAT3,BTK,IL33,CASP1,OAS2,GRN,NLRP3,LGALS3,HAVCR2,TIMP1,CD38,TLR2,TLR4,ELF4,TNF	MergeCohort_Turquoise
C0017661	IGA Glomerulonephritis	DisGeNET BeFree	2.868e-15	2.547e-13	53	418	HLA-A,HLA-B,HLA-DPA1,HLA-DPB1,HLA-DQA1,HLA-DQB2,HLA-DRA,GNG2,ACTB,HMGB2,HMOX1,MEFV,FCGR2B,PIK3CD,PIK3CG,VAV3,MMP9,XCL1,ALOX5,VCAM1,MYCT1,IFI27,YWHAZ,ST6GALNAC2,CRP,TNFSF13B,CX3CR1,MX1,MYD88,IL18,SPP1,ITGAM,ITGAX,STAT1,STAT4,PTPRC,SYK,PLA2G7,CASP1,NLRP3,TGFA,TGFB1,HAVCR2,NTN4,TIMP1,CD80,CD86,CD37,TLR1,TLR2,TLR4,CD68,TNF	MergeCohort_Turquoise
C0035222	Respiratory Distress Syndrome, Adult	DisGeNET BeFree	3.3e-15	2.906e-13	50	378	DOK3,CLEC1B,CFP,HMOX1,LY96,CHRM3,TLR8,MAP3K1,PIK3CD,PIK3CG,CXCL9,PLA2G2A,MMP9,SELPLG,PIK3R3,YWHAZ,CRP,CELF2,FSCN1,IL2RA,CTSG,MYD88,IL18,CXCL10,ITGAM,HPSE,ITGB2,HCST,STAT3,CFD,HPGDS,BTK,KDR,IFI44L,IL33,PLA2G7,OAS3,TEK,NLRP3,LGALS3,TGFB1,EBI3,GZMA,GZMB,TLR4,CD44,CD59,CD68,TNF,CDH5	MergeCohort_Turquoise
C1832661	ANOPHTHALMIA AND PULMONARY HYPOPLASIA	DisGeNET BeFree	3.597e-15	3.14e-13	112	1409	HK2,HLA-A,PECAM1,TRPM2,ACTB,HLA-G,ETS1,TLR7,HMOX1,F2R,ME2,CHRM3,PLAC8,CD163,FABP4,S100A4,S100A11,IRF9,BTN3A3,PIK3CD,PIK3CG,HPGD,CXCL9,GCA,CCL4,PLAU,VAV3,CCL18,MMP9,ALOX5AP,VAV1,VCAM1,FLI1,SEMA4D,ABCC1,WIPF1,DLL4,ANXA1,CST7,IFI27,IFIT3,YWHAZ,CRP,MMRN1,TXNIP,SLC8A1,ABCG1,CSF1R,SIGLEC7,TNFSF13B,PRKACB,PRKAR1A,CD274,FSCN1,IL2RB,CX3CR1,PRNP,IL7,PDCD1LG2,CYBB,MYD88,LGMN,IL15,SPP1,CXCL10,AXL,ADAM9,INPP5…	MergeCohort_Turquoise
C0026918	Mycobacterium Infections	DisGeNET BeFree	3.751e-15	3.247e-13	34	182	DRAM1,HMOX1,CD209,IRF9,PIK3CD,PIK3CG,SMPD3,CXCL11,AIM2,ANXA1,IRF8,IFNGR1,PYCARD,CTSG,IL7,CYBB,MYD88,IL15,SPP1,ITGAM,STAT1,STAT3,STAT4,NOD2,TAP2,MPEG1,NLRP3,LGALS3,TGFB1,EBI3,TLR1,TLR2,TLR4,TNF	MergeCohort_Turquoise
C1609538	Latent Tuberculosis	DisGeNET BeFree	4.45e-15	3.82e-13	34	183	HLA-A,HLA-DOA,HLA-DQA1,HLA-DRA,HLA-E,CFP,CHRM3,CD209,CD163,MMP9,CXCL11,ANXA1,TNFSF13B,IL2RA,MARCO,CYBB,MYD88,IL15,SPP1,CXCL10,PSMB9,ITGAX,GAB2,STAT3,HPGDS,HAVCR2,CD36,TLR1,TLR2,ENTPD1,GZMB,TLR4,CD44,TNF	MergeCohort_Turquoise
C0024305	Lymphoma, Non-Hodgkin	DisGeNET BeFree	4.764e-15	4.055e-13	71	695	CD52,HLA-A,HLA-B,HLA-G,ETS1,S100A4,FCGR2B,PIK3CD,PIK3CG,AIF1,TNFAIP8,MMP9,VCAM1,CRTAP,DYRK2,ABCC1,ANXA1,ANXA5,IRF8,IFI27,CYTIP,TNFSF13B,PRKAR1A,CD274,PRKCB,IL2RA,CX3CR1,CYBA,IL10RA,MYD88,IL15,IL18,SPP1,PSMB9,NCF4,STAT3,NRP1,PTPRC,HPGDS,BTK,SYK,KDR,GNA15,KIT,TAP2,RAC2,GPR34,LAIR1,CASP1,CXCL16,DLL1,NLRP3,LGALS3,TGFB1,RIT1,HAVCR2,GSTP1,TIMP1,TNFSF8,CD33,CD37,CD38,TLR1,TLR2,GZMB,TSPAN7,CD44,CD59,LSP1…	MergeCohort_Turquoise
C4703473	Atherosclerotic lesion	DisGeNET BeFree	5.198e-15	4.354e-13	40	253	CETP,CTSC,PECAM1,HMOX1,F2R,FABP4,PIK3CD,PIK3CG,UCP2,PLA2G2A,MMP9,AIM2,PLTP,ALOX5,VCAM1,DLL4,ANXA5,CRP,MMRN1,TXNIP,ABCG1,PRKCB,SIGLEC1,CX3CR1,IL18,DAB2,ITGB2,STAT1,PLA2G7,CASP1,CXCL16,NLRP3,LGALS3,TGFBR2,CD36,LPL,TLR2,TLR4,TLR5,TNF	MergeCohort_Turquoise
C0867389	Chronic graft-versus-host disease	DisGeNET BeFree	5.201e-15	4.354e-13	39	241	HLA-A,HLA-B,HLA-C,HLA-DPB1,PECAM1,HLA-E,TLR7,F2R,CD163,PIK3CD,PIK3CG,CXCL9,CCR1,IFIT3,MSR1,TNFSF13B,PRKAR1A,CD274,IL2RA,IL7,SPP1,CXCL10,ITGAM,HPSE,ITGAX,LILRB1,STAT3,NOD2,BTK,SYK,KLRD1,LGALS3,LGALS3BP,TGFB1,HAVCR2,CD86,CD38,TLR2,TNF	MergeCohort_Turquoise
C0948089	Acute Coronary Syndrome	DisGeNET BeFree	6.921e-15	5.712e-13	50	385	HLA-A,HLA-B,CETP,PECAM1,CLEC1B,CARD16,F2R,NLRC4,FABP4,FABP3,UCP2,PLA2G2A,PLA2G4A,MMP9,ALOX5,ALOX5AP,SELPLG,P2RY12,ANXA1,ANXA5,CRP,MSR1,MMRN1,IL2RA,CX3CR1,IL7,CYBA,IL15,IL18,SPP1,PTPN22,HPSE,PTGS1,STAT3,KDR,PLA2G7,CASP1,CXCL16,NLRP3,LGALS3,LGALS3BP,TGFB1,TIMP1,CD80,RCBTB1,CD36,TLR2,TLR4,CD68,TNF	MergeCohort_Turquoise
C0037274	Dermatologic disorders	DisGeNET BeFree	6.934e-15	5.712e-13	61	544	HLA-B,HLA-C,ENPP2,PECAM1,TRPM2,ACTB,TLR7,CYP2S1,HMOX1,ACVRL1,F2R,MEFV,FCGR2B,PIK3CD,PIK3CG,CXCL9,MITF,PLA2G4A,CCL18,MMP9,CXCL11,AIM2,VCAM1,SELPLG,FLI1,SEMA4D,ANXA1,CRP,TNFSF13B,CD274,FSCN1,IL2RA,IL7,PDCD1LG2,MYD88,IL18,TOX,CXCL10,ITGB2,STAT4,NOD2,BLVRA,SYK,TNFSF15,IL33,DOCK8,LAIR1,CCRL2,GRN,CBL,LGALS3,TGFB1,LIMK1,CD86,TNFSF8,TLR2,GZMB,TLR4,CD44,TNF,LYZ	MergeCohort_Turquoise
C0085253	Adult-Onset Still Disease	DisGeNET BeFree	8.388e-15	6.854e-13	22	73	HLA-DPB1,HLA-DQB2,CLEC7A,HMOX1,MEFV,PLAC8,FCGR2B,AIM2,IFI16,CRP,IL15,IL18,CXCL10,ITGAM,STAT3,NOD2,IL33,CASP1,NLRP3,TLR4,CD68,TNF	MergeCohort_Turquoise
C0856825	Acute GVH disease	DisGeNET BeFree	8.461e-15	6.859e-13	43	294	CD52,HLA-A,HLA-B,HLA-C,HLA-DPA1,HLA-DPB1,PECAM1,HLA-E,HLA-G,CLEC7A,TLR7,HMOX1,CXCL9,QPCT,TNFAIP8,VCAM1,CRP,TNFSF13B,CD274,IL2RA,IL7,MYD88,IL18,DOCK11,CXCL10,INPP5D,PTPN22,PTAFR,HPSE,HCST,STAT3,NOD2,C3AR1,IL33,CASP1,NLRP3,TGFB1,CD38,TLR1,GZMB,TLR4,TLR5,TNF	MergeCohort_Turquoise
C2931822	Nasopharyngeal carcinoma	DisGeNET BeFree	8.674e-15	6.961e-13	115	1484	ARL2BP,UBE2L6,HLA-A,HLA-B,HLA-C,HLA-DOA,HLA-DPB1,PDK1,HLA-DQA1,PECAM1,ACTB,HLA-E,HLA-F,ETS1,ETV6,CARD16,TLR7,HMOX1,RRAS,ACVRL1,F2R,CHRM3,CD209,PLAC8,CD163,S100A4,PIK3CD,PIK3CG,CXCL9,CCL4,SEMA6A,CCL18,FGR,MMP9,XCL1,VCAM1,ABCC1,ANXA1,ANXA5,RRM2B,ETV7,IRF8,NPC2,CR1,IFI27,YWHAZ,CRP,MMRN1,CSF1R,CELF2,SRGN,CD274,PRKCB,FSCN1,IL2RA,CYBB,GALC,IL18,TES,SPP1,CXCL10,DAB2,PSMB9,BCAT1,PTAFR,GALNT7,LRRC4,HPSE,L…	MergeCohort_Turquoise
C0022658	Kidney Diseases	DisGeNET BeFree	8.723e-15	6.961e-13	92	1060	RAMP2,HLA-C,HLA-DPA1,HLA-DQA1,HLA-DQB2,ACTB,HLA-E,ETS1,CFP,HMOX1,LY96,F2R,MEFV,CD163,FABP4,TYROBP,FCGR2B,PIK3CG,CXCL9,PLA2G2A,PLAU,MMP9,AKR1B1,AIM2,ALOX5,VCAM1,FLI1,ANXA1,SUCNR1,IFI27,YWHAZ,CRP,TXNIP,MAPRE1,RSAD2,FAR2,SLC15A2,TNFSF13B,PYCARD,PRKCB,SIGLEC1,IL2RA,CX3CR1,CYBA,CYBB,IL18,SPP1,CXCL10,INPP5D,DAB2,PTPN22,ITGAM,HPSE,ITGB2,PTGS1,STAT3,STAT4,NRP2,NRP1,BLVRA,PTPRC,GLA,BTK,C3AR1,KDR,KIT,IL33,…	MergeCohort_Turquoise
C2062441	Influenza A	DisGeNET BeFree	9.529e-15	7.545e-13	62	563	HLA-A,HLA-B,HLA-C,ACTB,TLR7,HMOX1,F2R,TRIM22,CHRM3,TLR8,MEFV,CD209,NLRC4,IRF9,PIK3CD,PIK3CG,CCL4,PLAU,SEMA6A,MMP9,XCL1,AIM2,CPVL,ANXA1,WNT2,IFI27,CREB1,RSAD2,PYCARD,CD274,IL2RA,PRNP,IL7,MX1,CYBB,MYD88,IL15,IL18,CXCL10,ITGAX,PTGS1,ZYX,STAT1,NOD2,MLKL,GBP5,VNN1,DPEP2,IL33,DLL1,NLRP3,LGALS3,CD160,TGFB1,EBI3,GZMB,TLR4,TLR5,CD44,CD48,TNF,LY75	MergeCohort_Turquoise
C0011603	Dermatitis	DisGeNET BeFree	1.041e-14	8.177e-13	57	489	HLA-B,HLA-DMA,HLA-DMB,PECAM1,TRPM2,ETS1,CFP,TLR7,HMOX1,CHRM3,NLRC4,PIK3CD,PIK3CG,MMP9,CXCL11,ALOX5,VCAM1,ANXA1,CRP,CD274,IL2RA,CX3CR1,MYD88,IL15,IL18,PTPN22,ITGAM,HPSE,ITGAX,ITGB2,STAT1,STAT3,STAT4,NOD2,STK10,CFD,HPGDS,TAP1,TNFSF15,IL33,RAC2,CASP1,GRB2,GRN,TEK,NLRP3,LGALS3,CD160,LGALS9,TGFB1,TLR2,GZMB,TLR4,CD44,CD74,TNF,UBASH3B	MergeCohort_Turquoise
C0079731	B-Cell Lymphomas	DisGeNET BeFree	1.083e-14	8.397e-13	109	1375	CD52,HK2,HLA-DOA,CTSC,PECAM1,ACTB,HLA-G,ETS1,ETV5,ETV6,HMOX1,RRAS,F2R,MAP3K1,FCGR2B,PIK3CD,PIK3CG,UCP2,CXCL9,MITF,CCL4,VAV3,SEMA6A,TNFAIP8,FGR,MMP9,ALOX5,VAV1,VCAM1,ABCC1,DLL4,SGCB,ANXA1,MYCT1,ANXA5,IRF8,CR1,IFI27,CREB1,IFNGR1,SLC8A1,CSF1R,TNFSF13B,PYCARD,MYLIP,PRKAR1A,CD274,IL2RA,CX3CR1,IL7,MYBL1,PDCD1LG2,ZNF124,CYBA,CYBB,IL10RA,MYD88,IL15,SPP1,INPP5D,FXYD5,PTPN22,ITGAL,PTGER4,ITGB2,STAT1,GAB2,S…	MergeCohort_Turquoise
C0017661	IGA Glomerulonephritis	DisGeNET Curated	1.085e-14	8.397e-13	16	34	CORO1C,VSIG4,CD163,PLAU,VAV3,ST6GALNAC2,HPSE,LAPTM5,C1QA,C1QB,MS4A6A,LAIR1,TGFB1,TIMP1,CD44,LHFPL2	MergeCohort_Turquoise
C0014175	Endometriosis	DisGeNET BeFree	1.26e-14	9.679e-13	90	1031	HLA-B,HLA-C,HLA-DPB1,CETP,LILRB2,ACTB,HLA-G,NRN1,F2R,CHRM3,CD163,S100A4,TYROBP,PIK3CD,PIK3CG,HPGD,CXCL9,AIF1,PLA2G2A,CCR1,PLAU,SEMA6A,MMP9,AKR1B1,VCAM1,DLL4,ANXA1,IFI27,CREB1,YWHAZ,CD200R1,CRP,TXNIP,RHOG,CSF1R,PPT1,TNFSF13B,CD274,PRKCB,FSCN1,IL2RA,IL2RB,PEA15,CX3CR1,IL7,IL15,IL18,SPP1,DOCK11,RASSF2,CXCL10,PTPN22,ZNF217,ITGAM,PTGER4,HPSE,TNFRSF21,LILRB1,STAT3,STAT4,PTPRC,HPGDS,BTK,PLCB1,KDR,IL33,D…	MergeCohort_Turquoise
C0333516	Tumor necrosis	DisGeNET BeFree	1.287e-14	9.811e-13	47	350	PDK1,PECAM1,HLA-E,CHRM3,MEFV,S100A4,PIK3CD,PIK3CG,CXCL9,AIF1,SEMA6A,TNFAIP8,MMP9,CXCL11,ANXA5,IFI16,CRP,TNFSF13B,PRKAR1A,CD274,IL7,MYD88,IL15,IL18,CXCL10,STAT1,STAT3,STAT4,PTPRC,BTK,SYK,KDR,KIT,TNFSF15,IL33,HSPB8,PLA2G7,TEK,NLRP3,TGFA,EBI3,CD86,GZMB,TLR4,TLR5,CD44,TNF	MergeCohort_Turquoise
C1519670	Tumor Angiogenesis	DisGeNET BeFree	3.302e-14	2.498e-12	77	822	RAMP2,ABR,PECAM1,ACTB,ETS1,HMOX1,RRAS,ACVRL1,F2R,MEFV,CD163,S100A4,PIK3CD,PIK3CG,CXCL9,AIF1,PLAU,SEMA6A,MMP9,ALOX5,SEMA4D,ABCC1,DLL4,WNT2,ANXA5,ARL6IP5,PIK3R3,SUCNR1,ST6GALNAC2,MMRN1,TXNIP,SRGN,CD274,PRNP,MYD88,LGMN,SPP1,CXCL10,DAB2,ITGAM,PTGER2,HPSE,PTGS1,GAB2,STAT3,IQGAP1,NRP2,NRP1,CFD,LYVE1,KDR,KIT,IL33,RAP2B,TFPI2,CXCL16,RUNX1,RUNX3,TEK,LGALS3,TGFA,TGFB1,TGFBR2,LIFR,NTN4,EFNB2,TIMP1,CD36,TLR4…	MergeCohort_Turquoise
C0085409	Polyendocrinopathies, Autoimmune	DisGeNET BeFree	3.739e-14	2.788e-12	31	163	HLA-A,HLA-DMA,HLA-DPB1,HLA-DQA1,APOBEC3G,TLR7,F2R,CHRM3,TLR8,PLA2G2A,VCAM1,SELPLG,ANXA5,CD226,TNFSF13B,IL2RA,CYBB,ITGAM,ITGB2,PTGS1,STAT1,STAT4,NOD2,IFI44L,SKAP2,CD36,TLR2,ENTPD1,TLR4,CD59,TNF	MergeCohort_Turquoise
C0022661	Kidney Failure, Chronic	DisGeNET BeFree	3.739e-14	2.788e-12	67	659	HLA-A,HLA-B,HLA-DQA1,HLA-DQB2,ACP5,ACTB,HLA-G,HMOX1,MEFV,FABP4,S100A4,FBN2,FCN1,PIK3CD,PIK3CG,UCP2,PLA2G2A,CCR1,PLAU,MMP9,ALOX5,WIPF1,P2RY12,ANXA5,CR1,CREB1,YWHAZ,CRP,PRKCB,IL2RA,CTSS,CX3CR1,CYBA,CYBB,IL18,SPP1,HPSE,STAT1,STAT4,GLA,HPGDS,ST8SIA4,TAP2,TFPI2,CAPG,CXCL16,GRN,LBP,SLC7A7,RUNX3,NLRP3,LGALS3,TGFA,TGFB1,GSTP1,EFNB2,TIMP1,CD80,RCBTB1,CD36,TLR2,ENTPD1,TLR4,CD59,CD68,TNF,CDH13	MergeCohort_Turquoise
C0344315	Depressed mood	DisGeNET BeFree	3.944e-14	2.919e-12	112	1459	PDE1B,HLA-B,PDK1,LILRB2,CTSC,ACTB,CFP,HMOX1,F2R,ME1,CHRM3,ADCY7,MEFV,CD163,UBE2D1,PIK3CD,PIK3CG,UCP2,UGCG,PLA2G2A,PLA2G4A,CCL4,PLAU,CMKLR1,CCL18,MMP9,CCL24,AIM2,ALOX5,ALOX5AP,VCAM1,CRTAP,GPR65,PIK3R3,AOAH,IRF8,CR1,CREB1,SLC1A3,YWHAZ,CRHBP,CD200R1,CRP,CYTIP,MMRN1,SLC8A1,CSF1R,SIGLEC7,PRCP,PYCARD,PRKAR1A,CD274,PRKCB,IL2RA,IL2RB,PEA15,CX3CR1,CYBB,MYD88,IL15,GALC,IL18,TES,AVPR1A,CYSLTR1,ITGAL,ITGB2,P…	MergeCohort_Turquoise
C1961102	Precursor Cell Lymphoblastic Leukemia Lymphoma	DisGeNET BeFree	4.396e-14	3.231e-12	74	776	CD52,HLA-B,HLA-DPB1,HLA-DQA1,ETV6,IKZF1,RCSD1,HMOX1,LY96,F2R,S100A4,FCGR2B,PIK3CD,PIK3CG,PIP4K2A,VAV1,SELPLG,FLI1,ABCC1,PIK3R3,SLA,CREB1,NFE2L3,MAPRE1,CSF1R,PRKAR1A,CD274,FSCN1,IL2RA,CTSG,IL7,CYBB,IL15,IL18,SPP1,CXCL10,INPP5D,CMPK2,DCK,CLEC12A,STAT3,NRP1,PTPRC,HPGDS,BTK,SYK,KDR,KIT,GNG11,SH2B3,DOCK8,MPEG1,RUNX1,CBFB,DLL1,LGALS3,TGFB1,RIT1,HAVCR2,GSTP1,EBI3,CD80,CD86,TNFSF8,CD33,CD36,LPL,CD38,GZMA…	MergeCohort_Turquoise
C0024115	Lung diseases	DisGeNET BeFree	4.645e-14	3.389e-12	65	630	CTSC,TRPM2,ACTB,HMOX1,LY96,F2R,MEFV,FCN1,MID1,CXCL9,PLA2G2A,CCL18,MMP9,PLTP,ABCC1,ANXA1,NPC2,CREB1,CRP,MMRN1,IFNGR1,ABCG1,CSF1R,TNFSF13B,IL2RA,CTSG,CTSS,CX3CR1,CYBA,MYD88,IL15,IL18,SPP1,CXCL10,SIGLEC9,ITGAL,PTGER4,PTGS1,STAT3,GLA,HPGDS,AP1S2,SEMA4A,KIT,IL33,LAIR1,RUNX1,TEK,NLRP3,LGALS3,EDNRB,LGALS9,TGFA,TGFB1,GSTP1,TIMP1,LPAR6,TLR2,GZMA,TLR4,TLR5,CD44,ELK3,TNF,MARCKS	MergeCohort_Turquoise
C0007134	Renal Cell Carcinoma	DisGeNET BeFree	4.924e-14	3.567e-12	137	1958	HK2,HLA-A,HLA-B,HLA-C,PDK1,ENPP2,CORO1C,PECAM1,ACTB,HLA-E,HLA-G,TLR7,HMOX1,ACVRL1,F2R,F2RL2,CD209,EOMES,S100A4,S100A11,IRF9,FBN2,PIK3CD,PIK3CG,CXCL9,MITF,QPCT,PLAU,GPNMB,CCL18,MMP9,CXCL11,AIM2,ALOX5,VCAM1,ABCC1,ANXA1,WNT2,ANXA5,IRF8,PNRC2,NPC2,IFI27,CREB1,CRHBP,CRP,TXNIP,ARHGDIB,SLC8A1,CSF1R,TNFSF13B,PYCARD,MYLIP,PRKAR1A,CD274,SDC3,PRKCB,FSCN1,IL2RA,CTSG,PEA15,PRNP,IL7,PDCD1LG2,IL13RA2,IL15,IL18,…	MergeCohort_Turquoise
C0699949	airway disease	DisGeNET BeFree	5.015e-14	3.607e-12	34	198	GIMAP5,ACTB,CD163,TYROBP,CCR1,CCL24,AKR1B1,P2RY12,DLL4,SLC8A1,PRKCB,IL2RA,IL2RB,PDCD1LG2,IL13RA2,IL15,IL18,SPP1,CXCL10,CYSLTR1,PTAFR,ITGAM,ITGAX,ITGB2,STAT3,IL33,NLRP3,TGFB1,EBI3,CD36,CD38,TLR4,TNF,MARCKS	MergeCohort_Turquoise
C0742343	Acute Chest Syndrome	DisGeNET BeFree	5.185e-14	3.704e-12	50	405	HLA-A,HLA-B,HLA-C,CETP,PECAM1,HMOX1,FABP4,FABP3,UCP2,PLA2G2A,PLA2G4A,MMP9,ALOX5,ALOX5AP,VCAM1,SELPLG,P2RY12,ANXA1,CRP,MSR1,MMRN1,ABCG1,PRKAR1A,IL2RA,CX3CR1,CYBA,IL15,IL18,SPP1,PTPN22,PTGS1,STAT3,KDR,IL33,PLA2G7,CASP1,CXCL16,NLRP3,LGALS3,LGALS3BP,TGFB1,LIPA,CD80,CD36,LPL,TLR2,TLR4,CD44,IRAK3,TNF	MergeCohort_Turquoise
C0340288	Stable angina	DisGeNET BeFree	5.344e-14	3.791e-12	29	144	PECAM1,FABP4,S100A4,MMP9,P2RY12,CRP,SRGN,IL2RA,CTSS,CX3CR1,MYD88,IL18,CXCL10,PTPN22,ITGAM,HPSE,STAT1,IL33,PLA2G7,NLRP3,LGALS3,LGALS3BP,TGFB1,TIMP1,CD80,TLR2,TLR4,CD44,TNF	MergeCohort_Turquoise
C0023895	Liver diseases	DisGeNET BeFree	5.559e-14	3.916e-12	84	951	HLA-A,HLA-DPB1,HLA-DQA1,ENPP2,ACTB,CLEC1B,TLR7,HMOX1,ACVRL1,TRIM22,F8,CD209,CD163,FABP4,FABP3,S100A4,PIK3CD,PIK3CG,UCP2,CXCL9,CCL4,MMP9,CXCL11,AKR1B1,VCAM1,ABCC1,ANXA1,CR1,CREB1,CRP,MMRN1,SIGLEC7,TNFSF13B,CD274,IL2RB,CTSS,PDCD1LG2,MYD88,IL15,IL18,SPP1,CXCL10,CMPK2,STAT3,STAT4,FGL2,NOD2,MLKL,PTPRO,HPGDS,SYK,KDR,BMPER,ST8SIA4,TAP1,TAP2,IL33,TFPI2,CASP1,GRB2,OAS1,OAS2,CXCL16,GRN,LBP,RUNX3,NLRP3,LGAL…	MergeCohort_Turquoise
C1561643	Chronic Kidney Diseases	DisGeNET BeFree	6.268e-14	4.385e-12	87	1006	HLA-B,PDK1,HLA-DQA1,CETP,ACP5,PECAM1,TRPM2,ACTB,HLA-G,HMOX1,LY96,F8,MEFV,FABP4,FABP3,S100A4,PIK3CD,PIK3CG,UCP2,MITF,CCL4,PLAU,SMPD3,CMKLR1,MMP9,AKR1B1,AIM2,ALOX5,ALOX5AP,VCAM1,P2RY12,DLL4,ANXA1,ANXA5,CREB1,CRP,MMRN1,TXNIP,CSF1R,FAR2,PYCARD,CD274,CTSS,CX3CR1,PRNP,CYBA,CYBB,IL18,SPP1,DAB2,ITGAM,PTGER4,ITGB2,PTGS1,STAT1,STAT3,NOD2,MLKL,CFD,GLA,HPGDS,VNN1,BTK,KDR,ST8SIA4,IL33,RAC2,TFPI2,CASP1,CXCL16,…	MergeCohort_Turquoise
C0577631	Carotid Atherosclerosis	DisGeNET BeFree	7.181e-14	4.99e-12	35	212	CETP,HMOX1,FABP4,UCP2,PLA2G2A,PLAU,MMP9,AKR1B1,ALOX5,ANXA5,CRP,MARCO,CTSS,CX3CR1,CYBA,LGMN,IL18,SPP1,AXL,HPSE,ITGB2,STAT1,HPGDS,KDR,IL33,PLA2G7,CXCL16,NLRP3,LGALS3,LGALS3BP,GSTP1,CD36,TLR2,TLR4,CDH13	MergeCohort_Turquoise
C1527336	Sjogren's Syndrome	DisGeNET BeFree	7.347e-14	5.07e-12	53	452	HLA-A,HLA-B,HLA-DPB1,HLA-DQA1,TRPM2,TLR7,TRIM22,CHRM3,PIK3CD,PIK3CG,CXCL9,CCL18,MMP9,CXCL11,TRIM38,VCAM1,IFI16,IFI27,CRP,TNFSF13B,PYCARD,IL2RA,CTSS,CX3CR1,IL7,MYD88,IL18,CXCL10,PSMB9,ITGAL,ITGB2,STAT1,STAT4,LAPTM5,NRP1,BTK,KDR,TAP1,TAP2,IL33,CASP1,OAS1,GRN,NLRP3,TGFB1,EBI3,LPL,GZMA,CD44,CD68,TNF,LTF,LYZ	MergeCohort_Turquoise
C0375023	Respiratory syncytial virus (RSV) infection in conditions classified elsewhere and of unspecified site	DisGeNET BeFree	7.532e-14	5.163e-12	54	467	HLA-A,HLA-C,HLA-DPB1,PECAM1,ACTB,TLR7,HMOX1,F2R,TLR8,FBN2,CCR1,SEMA6A,MMP9,CPVL,VCAM1,DLL4,ANXA5,IFI27,CRP,RSAD2,TNFSF13B,PRKCB,SIGLEC1,MARCO,CX3CR1,MYD88,IL15,IL18,SPP1,CXCL10,PSMB9,ITGAM,ITGAX,LILRB1,STAT1,STAT3,NOD2,MLKL,PTPRC,HPGDS,TAP1,KLRB1,IL33,LAIR1,CASP1,NLRP3,CD160,TGFB1,CD38,TLR1,GZMB,TLR4,ELK3,TNF	MergeCohort_Turquoise
C0151332	Active tuberculosis	DisGeNET BeFree	7.604e-14	5.178e-12	26	116	HLA-E,CFP,HMOX1,TLR8,PIK3CD,PIK3CG,CCL4,RAB20,CD274,SIGLEC1,IL2RA,IL10RA,IL15,IL18,CD244,CXCL10,ITGAX,LBP,NLRP3,EBI3,TNFSF8,CD38,TLR2,GZMB,TLR4,TNF	MergeCohort_Turquoise
C0019348	Herpes Simplex Infections	DisGeNET BeFree	9.695e-14	6.558e-12	64	624	HLA-A,HLA-C,PECAM1,ACTB,HLA-G,ETV5,HMGB2,TLR7,HMOX1,SLC15A3,PIK3CD,PIK3CG,CXCL9,CCR1,PLAU,MMP9,CXCL11,AKR1B1,AIM2,CPVL,PILRA,SAMHD1,IFI16,CRP,CYTIP,IFNGR1,ASAH1,TNFSF13B,CD274,MARCO,CX3CR1,MX1,IL15,IL18,CXCL10,DCK,ITGAL,ITGAM,PTGER4,ITGB2,STAT1,STAT3,STAT4,PTPRC,SPIN1,BTK,KDR,TAP1,TNFSF15,CASP1,CD160,LGALS9,HAVCR2,RNASE1,CD80,CD38,TLR2,GZMA,GZMB,TLR4,CD44,CD68,TNF,LTF	MergeCohort_Turquoise
C0027873	Neuromyelitis Optica	DisGeNET BeFree	1.045e-13	7.025e-12	31	169	HLA-DPA1,HLA-DPB1,HLA-DQA1,HLA-G,CD163,PIK3CD,PIK3CG,IFI30,MMP9,IRF8,CRP,TNFSF13B,CD274,IL2RA,IL7,IL15,PTPN22,STAT4,PRDM1,IL33,OAS3,GRN,TEK,TGFB1,TIMP1,TLR2,TLR4,CD58,CD59,CD68,TNF	MergeCohort_Turquoise
C0947751	Vascular inflammations	DisGeNET BeFree	1.438e-13	9.601e-12	42	305	PECAM1,ETS1,CLEC1B,HMOX1,MEFV,PIK3CD,PIK3CG,AIF1,PLA2G2A,GCA,MMP9,XCL1,VCAM1,SELPLG,DLL4,ANXA5,CRP,PRKCB,CX3CR1,CYBB,CXCL10,ITGAM,ITGB2,STAT3,GLA,BMPER,IL33,PLA2G7,SH2B3,TFPI2,CXCL16,GRN,TEK,NLRP3,LGALS3,CD36,TLR2,ENTPD1,GZMB,TLR4,TNF,LYZ	MergeCohort_Turquoise
C0023343	Leprosy	DisGeNET BeFree	1.457e-13	9.664e-12	31	171	HLA-A,HLA-B,HLA-C,HLA-DQA1,CFP,F2R,CD209,FCN1,CCL4,ANXA1,CR1,FCN3,CD274,IL2RA,IL10RA,IL15,CXCL10,PTPN22,STAT3,NOD2,KDR,TAP1,TNFSF15,LGALS3,TGFB1,TGFBR2,TNFSF8,TLR1,TLR2,TLR4,TNF	MergeCohort_Turquoise
C0008312	Primary biliary cirrhosis	DisGeNET BeFree	1.576e-13	1.038e-11	47	374	HLA-A,HLA-B,HLA-DOA,HLA-DPA1,HLA-DPB1,HLA-DQA1,HLA-DRA,ACTB,CHRM3,CXCL9,CCL24,VCAM1,ABCC1,SCHIP1,IFI27,TNFSF13B,RNASET2,CD274,PRKCB,IL2RA,CX3CR1,IL7,PDCD1LG2,MYD88,IL18,SPP1,CXCL10,PTPN22,ITGAL,ITGB2,STAT3,STAT4,HPGDS,TNFSF15,LGALS3,LGALS3BP,TGFB1,TGFBR2,EBI3,CD80,CD86,TLR2,GZMB,TLR4,CD74,TNF,CD180	MergeCohort_Turquoise
C0010068	Coronary heart disease	DisGeNET BeFree	1.607e-13	1.052e-11	109	1432	ARL2BP,CETP,ACP5,PECAM1,ACTB,HLA-G,ETS1,CLEC1B,HMGB2,TLR7,HMOX1,F2R,F8,TLR8,MEFV,CD163,FABP4,FABP3,EHD3,ADORA3,FBN2,FCGR2B,PIK3CD,PIK3CG,UCP2,CXCL9,PLA2G2A,GCA,PLAU,CCL18,MMP9,PLTP,ALOX5,ALOX5AP,VCAM1,SELPLG,P2RY12,DLL4,ANXA1,IRF8,CPA3,CR1,FCN3,YWHAZ,CRP,MMRN1,TXNIP,SLC8A1,ABCG1,SRGN,MYLIP,PRKCH,SIGLEC1,CTSS,CX3CR1,IL7,CYBA,CYBB,MYD88,IL15,IL18,TES,SPP1,CXCL10,PTPN22,ZNF217,PTAFR,ITGAM,HPSE,PTGS1…	MergeCohort_Turquoise
C0023290	Leishmaniasis, Visceral	DisGeNET BeFree	1.82e-13	1.184e-11	33	195	HLA-C,HLA-DQA1,ACTB,HLA-G,HMOX1,CXCL9,MMP9,IFI27,IFNGR1,TNFSF13B,CD274,PRKCB,IL2RA,IL2RB,PDCD1LG2,MYD88,IL15,IL18,CXCL10,INPP5D,ITGB2,STAT3,NOD2,IL33,CXCL16,DLL1,NLRP3,TGFB1,LPL,TLR2,TLR4,CD58,TNF	MergeCohort_Turquoise
C0002726	Amyloidosis	DisGeNET BeFree	2.351e-13	1.52e-11	67	685	HLA-DMA,LILRB2,ACTB,CLEC7A,HMOX1,CHRM3,MEFV,CD163,TYROBP,PIK3CD,PIK3CG,QPCT,AIF1,OLFM1,PLA2G4A,GPNMB,MMP9,BACE2,ALOX5,VCAM1,SELPLG,ABCC1,ANXA1,ANXA5,CST7,CR1,SLC1A3,CRP,TXNIP,ABCG1,PYCARD,PRKCB,PRNP,CYBB,IL18,SPP1,CXCL10,ITGAM,PTGS1,PTPRC,C1QA,C1QB,C1QC,PLA2G7,DPYSL2,LAIR1,CASP1,GRN,LBP,NLRP3,TGFB1,TGFBR2,LIMK1,TIMP1,RCBTB1,CD33,CD36,CD38,TLR2,TLR4,TLR5,TREM2,CD68,CD74,TNF,HPS5,LYZ	MergeCohort_Turquoise
C0085655	Polymyositis	DisGeNET BeFree	2.374e-13	1.525e-11	31	174	HLA-B,HLA-C,HLA-DPB1,HLA-DQA1,TLR7,MEFV,CD163,FABP3,S100A11,MMP9,ALOX5,CRP,FSCN1,IL2RA,MYD88,IL15,IL18,CXCL10,LILRB1,PTGS1,PTPRC,HPGDS,DNASE1L3,NLRP3,TGFB1,TIMP1,CD80,CD86,TLR4,CD68,TNF	MergeCohort_Turquoise
C0038525	Subarachnoid Hemorrhage	DisGeNET BeFree	2.721e-13	1.737e-11	52	452	HLA-A,TLR7,HMOX1,NRN1,F2R,CHRM3,MEFV,CD163,IRF9,FCN1,PIK3CD,PIK3CG,UCP2,CXCL9,UGCG,AIF1,PLA2G2A,MMP9,VCAM1,FCN3,CRP,MSR1,TXNIP,CTSG,PEA15,CX3CR1,IL7,CYBB,MYD88,IL18,SPP1,CXCL10,PTGER4,HPSE,PTGS1,STAT3,MLKL,IL33,PLA2G7,CASP1,NLRP3,LGALS3,EDNRB,LIMK1,TIMP1,CD36,CD38,TLR2,TLR4,CD44,CD68,TNF	MergeCohort_Turquoise
C0085207	Gestational Diabetes	DisGeNET BeFree	3.125e-13	1.983e-11	62	608	HLA-A,HLA-DQA1,CETP,HLA-DQB2,PECAM1,ACTB,HLA-G,F2R,CHRM3,CD209,PLAC8,CD163,FABP4,PIK3CD,PIK3CG,QPCT,CMKLR1,FGR,MMP9,PLTP,VCAM1,HTR2B,ANXA1,FOLR2,FCN3,CREB1,CRP,NFE2L3,TXNIP,ABCG1,ST6GALNAC3,CX3CR1,CYBB,MYD88,IL15,IL18,CXCL10,ITGAX,STAT3,PTPRC,KDR,PLA2G7,CCRL2,CXCL16,SLC7A7,NLRP3,TGFB1,CCNG2,GSTP1,TIMP1,EBI3,CD86,CD36,LPL,TLR2,TLR4,CD44,CD59,CD68,TNF,CALCRL,CDH5	MergeCohort_Turquoise
C0206138	CREST Syndrome	DisGeNET BeFree	3.294e-13	2.077e-11	18	54	HLA-B,ACTB,ACVRL1,MITF,CCR1,CCL4,CCL18,IRF8,IFI16,CXCL10,C1QB,C1QC,TAP1,TAP2,TGFB1,TIMP1,CD86,TNF	MergeCohort_Turquoise
C0024266	Lymphocytic Choriomeningitis	DisGeNET BeFree	3.656e-13	2.291e-11	28	144	HLA-A,TYROBP,IRF9,FCER1G,FCGR2B,CXCL9,CPVL,CD274,STX11,IL7,MYD88,TOX,CXCL10,PSMB10,PTPN22,CLEC12A,STAT1,STAT4,FGL2,IL33,GRN,HAVCR2,CD80,TLR2,GZMB,TLR4,CD44,TNF	MergeCohort_Turquoise
C0013537	Eclampsia	DisGeNET BeFree	3.716e-13	2.314e-11	36	236	HLA-A,HLA-B,HLA-C,HLA-DPB1,HLA-DQA1,ACTB,HLA-E,HLA-G,F2R,FABP4,FBN2,MMP9,ANXA5,CRP,IFNGR1,CSF1R,PRKCB,IL2RA,CYBA,IL15,IL18,AVPR1A,PTGS1,STAT1,KDR,TAP1,TAP2,KLRB1,TGFB1,EBI3,LPL,TLR2,GZMA,TLR4,CD59,TNF	MergeCohort_Turquoise
C1332201	Adult Diffuse Large B-Cell Lymphoma	DisGeNET BeFree	3.773e-13	2.336e-11	55	501	HLA-B,HLA-C,PDK1,CD300A,ACTB,ETS1,ETV6,IKZF1,CD163,PIK3CD,PIK3CG,CXCL9,CCL18,VAV1,FLI1,P2RY12,ANXA5,IRF8,CRP,SLC8A1,CSF1R,TNFSF13B,PRKAR1A,CD274,IL2RA,PDCD1LG2,IL10RA,MYD88,LGMN,SPP1,CXCL10,PSMB9,STAT1,STAT3,PRDM1,PTPRC,HPGDS,BTK,SYK,KDR,TAP2,KLHL6,DOCK2,DOCK8,CASP1,RUNX3,LGALS3,HAVCR2,GSTP1,EBI3,CD37,CD38,CD58,CD59,TNF	MergeCohort_Turquoise
C0023465	Acute monocytic leukemia	DisGeNET BeFree	4.181e-13	2.563e-11	62	612	HLA-A,LILRB2,ACTB,ETS1,ETV6,IKZF1,HMOX1,FABP4,EHD3,PIK3CD,PIK3CG,CXCL9,MITF,PLA2G4A,MMP9,AKR1B1,VCAM1,ABCC1,GAS7,SAMHD1,TXNIP,CSF1R,ASAH1,MYO1F,PRKAR1A,CD274,IL2RA,IL7,IL18,SPP1,INPP5D,PSMB9,BCAT1,DCK,ITGAM,ITGB2,CLEC12A,STAT3,HPGDS,SYK,KDR,KIT,LILRB4,GLIPR1,TFPI2,CASP1,GRN,RUNX1,LCP2,CBFB,CBL,LGALS3,HAVCR2,CD80,CD33,CD36,CD38,TLR2,TLR4,CD44,CD74,SMAD5	MergeCohort_Turquoise
C0494165	Secondary malignant neoplasm of liver	DisGeNET BeFree	4.19e-13	2.563e-11	82	951	ARL2BP,HK2,PDK1,PECAM1,ACTB,ETS1,APOBEC3G,CHRM3,FABP3,S100A4,PIK3CD,PIK3CG,CCR1,PLAU,MMP9,BACE2,VCAM1,DYRK2,FLI1,DLL4,SGCB,ANXA1,WNT2,ANXA5,RRM2B,CST7,IFI27,CRP,MMRN1,ARHGDIB,ASAH1,SRGN,PRKAR1A,CD274,PEA15,SLC9A9,IL15,SPP1,CXCL10,AXL,ADAM9,ZNF217,ITGAL,ITGAM,HPSE,ITGB2,LILRB1,GAB2,STAT3,IQGAP1,NRP1,SULF2,KDR,KIT,IL33,SLC37A1,TFPI2,CXCL16,GRN,B3GNT7,RUNX3,TEK,ACTR2,LGALS3,LGALS3BP,LGALS9,TGFB1,TGF…	MergeCohort_Turquoise
C0041956	Ureteral obstruction	DisGeNET BeFree	4.219e-13	2.565e-11	44	342	PECAM1,ACTB,HMOX1,F2R,MEFV,S100A4,TYROBP,PIK3CD,PIK3CG,HPGD,UCP2,PLA2G4A,CCR1,CCL4,GPNMB,MMP9,CXCL11,ALOX5,VCAM1,IFI27,MMRN1,TXNIP,CD226,PYCARD,IL18,STAT3,NOD2,MLKL,HPGDS,VNN1,KDR,IL33,CASP1,RUNX1,NLRP3,LGALS3,EDNRB,TGFB1,RNASE1,TLR4,CD44,IRAK3,TNF,LYZ	MergeCohort_Turquoise
C0042900	Vitiligo	DisGeNET BeFree	4.553e-13	2.736e-11	41	302	ABR,HLA-A,HLA-B,HLA-C,HLA-DOA,HLA-DPB1,HLA-DQA1,TRPM2,HLA-E,HLA-F,HLA-G,HMOX1,PIK3CD,PIK3CG,MITF,QPCT,CXCL11,MMRN1,RNASET2,CD274,IL2RB,PRNP,IL15,CXCL10,PSMB9,PSMB10,PTPN22,HPGDS,KIT,TAP1,CXCL16,NLRP3,TGFB1,HAVCR2,GSTP1,TGFBR2,CD4,TLR2,GZMB,TLR4,TNF	MergeCohort_Turquoise
C1847835	VITILIGO-ASSOCIATED MULTIPLE AUTOIMMUNE DISEASE SUSCEPTIBILITY 1 (finding)	DisGeNET BeFree	4.553e-13	2.736e-11	41	302	ABR,HLA-A,HLA-B,HLA-C,HLA-DOA,HLA-DPB1,HLA-DQA1,TRPM2,HLA-E,HLA-F,HLA-G,HMOX1,PIK3CD,PIK3CG,MITF,QPCT,CXCL11,MMRN1,RNASET2,CD274,IL2RB,PRNP,IL15,CXCL10,PSMB9,PSMB10,PTPN22,HPGDS,KIT,TAP1,CXCL16,NLRP3,TGFB1,HAVCR2,GSTP1,TGFBR2,CD4,TLR2,GZMB,TLR4,TNF	MergeCohort_Turquoise
C0003872	Arthritis, Psoriatic	DisGeNET BeFree	4.68e-13	2.795e-11	49	414	HLA-A,HLA-B,HLA-C,HLA-DMB,LILRB2,PECAM1,ACTB,HLA-E,MEFV,PIK3CD,PIK3CG,UCP2,UGCG,PLA2G4A,IFI16,IFI27,CRP,CD226,IL2RA,IL15,CXCL10,PSMB9,PTPN22,PTGS1,STAT3,STAT4,NRP1,NOD2,KLRB1,TNFSF15,IL33,CASP1,CCRL2,CXCL16,RUNX3,TEK,NLRP3,LGALS3BP,TGFB1,LIMK1,TIMP1,EBI3,CD80,CD86,CD36,CD38,GZMA,TLR4,TNF	MergeCohort_Turquoise
C0242383	Age related macular degeneration	DisGeNET BeFree	5.576e-13	3.311e-11	62	616	HLA-A,HLA-B,HLA-C,HLA-DPB1,HLA-DQA1,CETP,ACTB,HLA-G,ETS1,CFP,TLR7,HMOX1,ACVRL1,MEFV,FBN2,PIK3CD,PIK3CG,CXCL9,AIF1,CCR1,PLEK,MMP9,CXCL11,XCL1,PLTP,PILRA,SUCNR1,CRP,TXNIP,ABCG1,IL2RA,PEA15,CX3CR1,IL15,IL18,CXCL10,ITGAM,STAT3,CFD,BBX,HPGDS,C3AR1,KDR,IL33,CAPG,CASP1,RGS10,NLRP3,TGFB1,GSTP1,TGFBR2,CD5L,TIMP1,CD36,LPL,TLR1,TLR2,TLR4,TSPAN7,TREM2,CD59,TNF	MergeCohort_Turquoise
C0035435	Rheumatism	DisGeNET BeFree	7.572e-13	4.471e-11	32	193	HLA-B,HLA-C,HLA-DMA,HLA-DMB,HLA-G,ETS1,HMOX1,CHRM3,MEFV,GCA,PLAU,CMKLR1,VCAM1,FOLR2,CRP,TNFSF13B,IL2RA,CYBB,IL18,CXCL10,PSMB9,PTPN22,NRP1,KDR,KLRD1,GRN,NLRP3,CD5L,ENTPD1,TLR4,IRAK3,TNF	MergeCohort_Turquoise
C3714757	Juvenile rheumatoid arthritis	DisGeNET BeFree	9.627e-13	5.651e-11	31	183	HLA-A,HLA-B,HLA-C,HLA-DMA,HLA-DMB,HLA-DPB1,HLA-DQA1,HLA-G,HMGB2,HMOX1,MEFV,CRP,CD226,PRKAR1A,IL2RA,IL15,IL18,SPP1,CXCL10,PSMB9,PTPN22,STAT4,TAP1,IL33,CXCL16,NLRP3,TGFB1,GSTP1,ENTPD1,TLR4,TNF	MergeCohort_Turquoise
C0011570	Mental Depression	DisGeNET BeFree	1.051e-12	6.134e-11	106	1416	PDE1B,HLA-B,PDK1,LILRB2,CTSC,ACTB,CFP,HMOX1,F2R,ME1,CHRM3,ADCY7,MEFV,CD163,UBE2D1,PIK3CD,PIK3CG,UCP2,UGCG,PLA2G2A,PLA2G4A,CCL4,PLAU,CMKLR1,CCL18,MMP9,CCL24,AIM2,ALOX5,ALOX5AP,VCAM1,CRTAP,GPR65,AOAH,IRF8,CR1,CREB1,SLC1A3,YWHAZ,CRHBP,CD200R1,CRP,CYTIP,SLC8A1,CSF1R,SIGLEC7,PRCP,PYCARD,PRKAR1A,CD274,PRKCB,IL2RA,IL2RB,PEA15,CX3CR1,CYBB,MYD88,IL15,GALC,IL18,TES,AVPR1A,CYSLTR1,ITGB2,PTGS1,STAT1,STAT3,NR…	MergeCohort_Turquoise
C2316810	Chronic kidney disease stage 5	DisGeNET BeFree	1.158e-12	6.721e-11	60	594	HLA-A,HLA-B,HLA-DQA1,HLA-DQB2,ACP5,ACTB,HLA-G,HMOX1,FABP4,S100A4,FBN2,FCN1,UCP2,PLA2G2A,CCR1,PLAU,MMP9,ALOX5,WIPF1,P2RY12,CR1,YWHAZ,CRP,PRKCB,IL2RA,CX3CR1,CYBA,CYBB,IL18,SPP1,HPSE,STAT1,STAT4,GLA,HPGDS,ST8SIA4,TAP2,TFPI2,CAPG,CXCL16,GRN,LBP,SLC7A7,NLRP3,LGALS3,TGFA,TGFB1,GSTP1,EFNB2,TIMP1,CD80,RCBTB1,CD36,TLR2,ENTPD1,TLR4,CD59,CD68,TNF,CDH13	MergeCohort_Turquoise
C0524620	Metabolic Syndrome X	DisGeNET BeFree	1.471e-12	8.489e-11	88	1083	CETP,CTSC,PECAM1,ACTB,FUNDC1,HMOX1,F2R,MEFV,CD163,FABP4,FABP3,FBN2,PIK3CD,PIK3CG,RIN2,UCP2,IFI30,PLA2G2A,GCA,CCL4,CMKLR1,FGR,MMP9,AKR1B1,PLTP,ALOX5,ALOX5AP,VCAM1,SELPLG,WIPF1,PIK3R3,CST7,SUCNR1,CRP,TXNIP,ABCG1,PYCARD,MYLIP,PRKAR1A,SDC3,ARHGEF3,CTSS,CX3CR1,IL7,CYBA,CYBB,MYD88,IL15,IL18,SPP1,ITGAX,STAT3,NRP1,NOD2,HPGDS,BTK,PLCB1,HSPB8,RAC2,PLA2G7,NPY1R,CASP1,CXCL16,GRN,LBP,NLRP3,LGALS3,TGFB1,TGFBR2…	MergeCohort_Turquoise
C0275518	Acute infectious disease	DisGeNET BeFree	1.552e-12	8.908e-11	32	198	HLA-B,HLA-DQB2,APOBEC3G,TLR7,HMOX1,MEFV,CCR1,CCL4,XCL1,IFI27,CRP,CD274,IL2RA,CYBB,MYD88,IL18,PTPN22,ITGAX,STAT1,CLEC4A,SEMA4A,TAP1,TAP2,CASP1,NLRP3,TGFB1,CD38,TLR2,ENTPD1,GZMB,CD74,TNF	MergeCohort_Turquoise
C0155626	Acute myocardial infarction	DisGeNET BeFree	1.625e-12	9.274e-11	70	765	HK2,DRAM1,HLA-DOA,HLA-DQA1,CETP,PECAM1,HMOX1,F2R,CHRM3,F8,MEFV,FABP4,FABP3,PIK3CD,PIK3CG,UCP2,QPCT,PLA2G2A,CCL4,PLAU,MMP9,VCAM1,P2RY12,ANXA5,CRP,MMRN1,TXNIP,SLC6A6,SLC8A1,CTSG,CX3CR1,IL7,PHLPP2,CYBA,CYBB,MYD88,IL18,DAB2,ITGAM,HPSE,ITGAX,ITGB2,STAT3,PTPN12,GBP5,HPGDS,BTK,KDR,IL33,PLA2G7,CASP1,CXCL16,RUNX3,NLRP3,LGALS3,LGALS3BP,TGFB1,GSTP1,TIMP1,RCBTB1,CD36,LPL,TLR1,TLR2,GZMA,GZMB,TLR4,CD59,IRAK3,T…	MergeCohort_Turquoise
C0949690	Spondylarthritis	DisGeNET BeFree	1.743e-12	9.893e-11	28	153	KREMEN1,HLA-A,HLA-B,HLA-C,MEFV,CD163,FCGR2B,CXCL9,MMP9,GPR65,CRP,IL7,IL10RA,CXCL10,PSMB9,STAT1,STAT3,NOD2,KLRB1,TNFSF15,IL33,RUNX3,TGFB1,TNFSF8,TLR2,CD68,CD74,TNF	MergeCohort_Turquoise
C0024301	Lymphoma, Follicular	DisGeNET BeFree	1.775e-12	1.001e-10	51	459	HLA-A,HLA-B,HLA-DPB1,HLA-DQA1,ETS1,ACVRL1,CD163,FCGR2B,PIK3CD,PIK3CG,AIF1,CCR1,MMP9,ALOX5,IRF8,CR1,IFI27,CD226,MYLIP,PRKAR1A,CD274,IL2RA,PDCD1LG2,MYD88,CD244,DCK,ITGAX,STAT3,PRDM1,HPGDS,BTK,C1QA,KDR,TAP2,KLHL6,DOCK2,LAIR1,SLC7A7,LCP2,TGFB1,GSTP1,CORO1A,CD247,LPL,CD37,CD38,TLR2,ENTPD1,CD44,CD68,TNF	MergeCohort_Turquoise
C0011581	Depressive disorder	DisGeNET BeFree	1.938e-12	1.088e-10	106	1430	PDE1B,HLA-B,PDK1,LILRB2,CTSC,ACTB,CFP,HMOX1,NRN1,F2R,ME1,CHRM3,ADCY7,MEFV,CD163,UBE2D1,PIK3CD,PIK3CG,UCP2,UGCG,PLA2G2A,PLA2G4A,CCL4,PLAU,CMKLR1,CCL18,MMP9,CCL24,AIM2,ALOX5,ALOX5AP,VCAM1,CRTAP,GPR65,AOAH,IRF8,CR1,CREB1,SLC1A3,YWHAZ,CRHBP,CD200R1,CRP,CYTIP,SLC8A1,CSF1R,SIGLEC7,PRCP,PYCARD,PRKAR1A,CD274,PRKCB,IL2RA,IL2RB,PEA15,CX3CR1,CYBB,MYD88,IL15,GALC,IL18,TES,AVPR1A,CYSLTR1,ITGB2,PTGS1,STAT1,STA…	MergeCohort_Turquoise
C0020456	Hyperglycemia	DisGeNET BeFree	1.968e-12	1.098e-10	86	1052	HK2,HLA-B,HLA-DMA,HLA-DMB,PDK1,PECAM1,ACTB,HMOX1,LY96,ACVRL1,NRN1,CHRM3,MEFV,NLRC4,FABP4,PIK3CD,PIK3CG,UCP2,UGCG,MITF,IFI30,AIF1,PLA2G2A,SEMA6A,CMKLR1,CCL18,FGR,MMP9,AKR1B1,PLTP,VCAM1,ABCC1,P2RY12,ANXA5,IRF8,CREB1,SLC1A3,YWHAZ,CRP,MMRN1,TXNIP,SLC6A6,CSF1R,SIGLEC7,CD226,ASAH1,PRKCB,IL2RB,CYBA,CYBB,MYD88,IL18,SPP1,CXCL10,DAB2,SNAP23,HPSE,PTGS1,STAT3,NOD2,HPGDS,KDR,IL33,HSPB8,CASP1,TEK,NLRP3,LGALS3,…	MergeCohort_Turquoise
C0021400	Influenza	DisGeNET Curated	2.159e-12	1.198e-10	17	52	UBE2L6,TRIM22,DDX60,IFI27,IFIT2,IFIT3,RSAD2,SIGLEC1,MX1,MX2,SAMD9,CXCL10,STAT1,IFI44L,OAS1,OAS2,OAS3	MergeCohort_Turquoise
C0153014	Non-arthropod borne lymphocytic choriomeningitis	DisGeNET BeFree	2.24e-12	1.237e-10	26	133	HLA-A,TYROBP,IRF9,FCER1G,FCGR2B,CPVL,CD274,STX11,IL7,MYD88,TOX,CXCL10,PSMB10,PTPN22,CLEC12A,STAT1,STAT4,FGL2,IL33,GRN,HAVCR2,TLR2,GZMB,TLR4,CD44,TNF	MergeCohort_Turquoise
C0018378	Guillain-Barre Syndrome	DisGeNET BeFree	2.426e-12	1.332e-10	28	155	HLA-DOA,HLA-DQA1,HLA-DQB2,F2R,SMPD3,MMP9,YWHAZ,CRP,SIGLEC7,IL2RA,IL18,SPP1,CXCL10,SIGLEC9,ITGAL,ITGAM,ITGB2,PTGS1,STAT3,NOD2,IL33,DLL1,TGFB1,CD80,TLR2,TLR4,CD59,TNF	MergeCohort_Turquoise
C1868683	B-CELL MALIGNANCY, LOW-GRADE	DisGeNET BeFree	2.556e-12	1.396e-10	43	346	CD52,HLA-G,TLR7,F2R,PIK3CD,PIK3CG,MMP9,VAV1,ABCC1,ANXA5,CHST11,SIGLEC7,TNFSF13B,PRKAR1A,IL2RB,PEA15,MYD88,IL15,IL18,DCK,ITGAL,ITGAX,ITGB2,STAT1,PTPRO,BTK,SYK,TWSG1,IL33,LILRB4,LAIR1,CD80,CD86,LPL,CD38,TLR2,TLR4,CD53,CD74,TNF,CD180,HCLS1,NCKAP1L	MergeCohort_Turquoise
C0026896	Myasthenia Gravis	DisGeNET BeFree	3.204e-12	1.741e-10	39	293	HLA-A,HLA-B,HLA-C,HLA-DOA,HLA-DPA1,HLA-DPB1,HLA-DQA1,HLA-DQB2,HLA-G,TLR7,MEFV,S100A11,VAV1,IRF8,IFNGR1,CD274,IL2RA,IL2RB,CTSS,IL15,SPP1,CXCL10,PTPN22,ITGAX,LILRB1,STAT3,STAT4,PTPRC,KIT,TAP1,TAP2,IL33,CASP1,TGFB1,EBI3,CD86,GZMB,TLR4,TNF	MergeCohort_Turquoise
C2717865	Anti-Neutrophil Cytoplasmic Antibody-Associated Vasculitis	DisGeNET BeFree	3.258e-12	1.761e-10	21	86	HLA-DPB1,CD163,GCA,SEMA6A,ANXA1,CRP,TNFSF13B,IL2RA,MX1,IL18,PTPN22,ITGAM,NOD2,IL33,NLRP3,TGFB1,TLR2,ENTPD1,TLR4,CD59,TNF	MergeCohort_Turquoise
C0027430	Nasal Polyps	DisGeNET BeFree	3.822e-12	2.054e-10	48	423	HLA-A,HLA-B,HLA-DQA1,HLA-DRA,HLA-G,CD163,PIK3CD,PLA2G2A,CCR1,CCL4,PLAU,CCL18,MMP9,CCL24,ALOX5,VCAM1,ANXA1,CPA3,YWHAZ,TNFSF13B,CD274,MYD88,IL13RA2,SPP1,CYSLTR1,PTGER2,HPSE,ITGAX,PTGS1,STAT1,STAT3,PTPRC,HPGDS,KIT,IL33,LGALS9,TGFB1,HAVCR2,GSTP1,TIMP1,TNFSF8,TLR1,TLR2,GZMB,TLR4,CD68,TNF,CD180	MergeCohort_Turquoise
C0085110	Severe Combined Immunodeficiency	DisGeNET BeFree	3.856e-12	2.062e-10	37	268	HLA-B,HLA-C,PECAM1,ACTB,PIK3CD,PIK3CG,HPGD,RASGRP3,PLAU,MMP9,APBB1IP,SRGN,TNFSF13B,IL2RA,IL2RB,IL7,CYBB,MYD88,IL15,IL18,STAT1,STAT3,PTPRC,BTK,SYK,TWSG1,DOCK2,DOCK8,TEK,ACTR2,NLRP3,TGFB1,CORO1A,EBI3,CD38,TNF,LTF	MergeCohort_Turquoise
C0278883	Metastatic melanoma	DisGeNET BeFree	4.459e-12	2.372e-10	50	455	HLA-A,HLA-B,HLA-C,HLA-DOA,PDK1,ACTB,ETS1,HMOX1,F2R,CD163,PIK3CD,PIK3CG,MITF,IFI30,SEMA6A,MMP9,SDCBP,FLI1,CRP,CD226,ASAH1,PYCARD,CD274,PRKCB,CX3CR1,MX1,IL18,SPP1,CXCL10,AXL,HPSE,STAT3,KDR,KIT,TAP1,TFPI2,LGALS3,CD160,LGALS3BP,TGFB1,HAVCR2,TIMP1,PLXNC1,VWA5A,GZMB,CD44,CD58,CD74,TNF,M6PR	MergeCohort_Turquoise
C0007820	Cerebrovascular Disorders	DisGeNET BeFree	4.744e-12	2.511e-10	34	231	CETP,PECAM1,ACTB,HMOX1,MEFV,FBN2,MMP9,ALOX5AP,VCAM1,SELPLG,SAMHD1,CRP,CTSG,CX3CR1,CYBA,SAMD9,SPP1,HPSE,NRP1,GLA,HPGDS,BTK,PLA2G7,TCN2,GRN,NLRP3,LGALS3,EDNRB,TGFB1,RCBTB1,LPL,TLR4,TREM2,TNF	MergeCohort_Turquoise
C1292769	Precursor B-cell lymphoblastic leukemia	DisGeNET BeFree	5.535e-12	2.914e-10	51	473	CD52,HLA-A,HLA-DPB1,ETV6,IKZF1,RCSD1,HMOX1,F2R,PIK3CD,PIK3CG,PLA2G4A,ALOX5,ETV7,GAS7,CRP,MAPRE1,CSF1R,PRKAR1A,IL2RA,IL7,LGMN,IL15,CXCL10,AXL,INPP5D,ITGAM,ITGB2,LAPTM5,NRP1,PTPRC,BTK,SYK,GNA15,SH2B3,DOCK8,LAIR1,RUNX1,LCP2,DLL1,LGALS3,CD247,TIMP1,EBI3,CD80,CD86,CD33,CD38,TLR4,CD44,TNF,LYZ	MergeCohort_Turquoise
C0149678	Epstein-Barr Virus Infections	DisGeNET BeFree	6.667e-12	3.492e-10	43	356	ARL2BP,HLA-A,HLA-B,HLA-C,HLA-DQA1,ACTB,HLA-E,TLR7,PIK3CD,PIK3CG,CXCL9,CCR1,CCL4,FGR,MMP9,VCAM1,ABCC1,CRP,ABCG1,CD226,SRGN,CD274,IL2RA,IL18,CXCL10,PSMB9,ITGAL,ITGB2,STAT3,HPGDS,TAP1,CAPNS1,TGFB1,EBI3,CD38,ENTPD1,GZMB,CD44,CD48,CD59,CD68,CD74,TNF	MergeCohort_Turquoise
C0015967	Fever	DisGeNET BeFree	8.943e-12	4.66e-10	71	811	HLA-A,HLA-B,HLA-DPB1,PDK1,TRPM2,ACTB,APOBEC3G,HMOX1,CHRM3,F8,MEFV,CD163,S100A4,PIK3CD,PIK3CG,HPGD,AIF1,PLA2G2A,SEMA6A,MMP9,AKR1B1,VCAM1,SELPLG,ABCC1,ANXA1,ANXA5,IFI27,SLA,CRP,MSR1,RSAD2,SIGLEC7,CD274,IL2RA,IL2RB,PRNP,MX1,CYBB,IL18,CXCL10,PTPN22,ITGAM,ITGB2,LILRB1,PTGS1,STAT1,STAT3,HPGDS,KDR,IFI44L,CASP1,CCRL2,OAS2,OAS3,LBP,NLRP3,CD160,TGFB1,TIMP1,CD38,TLR2,TLR4,TLR5,CD44,CD58,CD59,ELK3,TNF,CD180,…	MergeCohort_Turquoise
C0206139	Lichen Planus, Oral	DisGeNET BeFree	9.915e-12	5.14e-10	35	250	HLA-C,ACTB,ACVRL1,TLR8,CXCL9,MMP9,VCAM1,SEMA4D,ABCC1,CRP,CD274,IL2RA,IL18,SPP1,CXCL10,ITGAL,ITGAM,ITGAX,ITGB2,STAT1,STAT3,KDR,IL33,COTL1,NLRP3,LGALS3,TGFB1,TIMP1,EBI3,CD86,TLR2,TLR4,CD44,CD68,TNF	MergeCohort_Turquoise
C1658953	tumor vasculature	DisGeNET BeFree	1.068e-11	5.509e-10	31	200	HLA-DOA,PECAM1,ACVRL1,UCP2,PLAU,SEMA6A,MMP9,VCAM1,DLL4,ANXA1,ANXA5,MMRN1,PRKAR1A,CD274,IL13RA2,CXCL10,DCK,STAT3,NRP1,PRDM1,NOD2,KDR,TNFSF15,TEK,EDNRB,TGFB1,NTN4,TNF,TM4SF1,CDH5,CDH13	MergeCohort_Turquoise
C0598608	Hyperhomocysteinemia	DisGeNET BeFree	1.082e-11	5.553e-10	33	225	HLA-DMA,PECAM1,ACTB,HMOX1,F8,MEFV,S100A4,PIK3CD,PIK3CG,UCP2,AIF1,MMP9,ALOX5,VCAM1,FOLR2,CRP,MMRN1,PRKCB,IL18,SPP1,NRP1,KDR,TCN2,GPX7,CASP1,GRN,NLRP3,TGFB1,TIMP1,CD36,TLR4,TNF,MMD	MergeCohort_Turquoise
C0020429	Hyperalgesia	DisGeNET BeFree	1.101e-11	5.622e-10	42	347	RRAS,F2R,CHRM3,PIK3CD,PIK3CG,AIF1,MMP9,CXCL11,GPR65,HTR2B,ANXA1,ANXA5,CREB1,CSF1R,SIGLEC7,CD274,PRKCB,CTSG,IL2RB,CTSS,CX3CR1,CYBB,IL10RA,IL18,ITGAM,HPSE,ITGAX,PTGS1,STAT3,KDR,DPYSL2,CASP1,RGS10,NLRP3,CD160,EDNRB,TGFB1,TLR2,TLR4,CD44,TNF,HCLS1	MergeCohort_Turquoise
C0007222	Cardiovascular Diseases	DisGeNET BeFree	1.115e-11	5.666e-10	110	1551	ARL2BP,HLA-B,HLA-C,HLA-DMA,HLA-DQA1,CETP,PECAM1,ACTB,FUNDC1,HMOX1,ACVRL1,F8,TLR8,MEFV,CD163,FABP4,FABP3,FBN2,PIK3CD,PIK3CG,UCP2,IFI30,PLA2G2A,PLA2G4A,GCA,PLAU,SEMA6A,MMP9,AKR1B1,AIM2,PLTP,ALOX5,ALOX5AP,VCAM1,DSE,SELPLG,P2RY12,ANXA1,ANXA5,GMFG,CR1,YWHAZ,CRP,MSR1,MMRN1,TXNIP,SLC8A1,ABCG1,MYLIP,PRKAR1A,CTSS,CX3CR1,CYBA,CYBB,IL15,IL18,TES,SPP1,CXCL10,SPIRE1,PTPN22,PTAFR,PTGER2,HPSE,ITGB2,PTGS1,STAT3,…	MergeCohort_Turquoise
C0272286	Thrombocytopenia due to platelet alloimmunization	DisGeNET BeFree	1.188e-11	6.008e-10	23	111	HLA-DOA,CLEC1B,FCER1G,CRP,TNFSF13B,IL18,CXCL10,PTPN22,HPSE,PTGS1,STAT1,SYK,IL33,GRN,RUNX1,RUNX3,NLRP3,HAVCR2,CD86,TLR4,CD44,CD72,TNF	MergeCohort_Turquoise
C0275524	Coinfection	DisGeNET BeFree	1.248e-11	6.281e-10	35	252	HLA-B,ACTB,HLA-G,HMOX1,TRIM22,F8,CD163,PIK3CD,PIK3CG,CXCL9,MMP9,CXCL11,CRP,PRCP,MYD88,IL15,IL18,CXCL10,BMPER,TAP1,IL33,OAS1,GRN,NLRP3,TGFB1,CD33,LPL,CD38,TLR2,ENTPD1,TLR4,TNF,LTF,UBASH3B,LYZ	MergeCohort_Turquoise
C4721555	Autoimmune hepatitis	DisGeNET BeFree	1.427e-11	7.146e-10	30	190	HLA-A,HLA-B,HLA-C,HLA-DOA,HLA-DPB1,ACTB,CRP,CD274,IL2RA,PDCD1LG2,CXCL10,INPP5D,PTPN22,DCK,STAT4,FGL2,MLKL,PTPRC,HPGDS,IL33,SH2B3,CASP1,NLRP3,LGALS3BP,LGALS9,TGFB1,HAVCR2,TLR2,CD74,TNF	MergeCohort_Turquoise
C0030193	Pain	DisGeNET BeFree	1.575e-11	7.847e-10	106	1480	ARL2BP,ABR,HLA-B,PDK1,ENPP2,ACP5,TRPM2,ACTB,TLR7,HMOX1,F2R,CHRM3,TLR8,MEFV,CD163,PIK3IP1,PIK3CD,PIK3CG,AIF1,PLA2G4A,CCL4,PLAU,SEMA6A,MMP9,CXCL11,AKR1B1,AIM2,VCAM1,SELPLG,GPR65,P2RY12,ANXA1,ANXA5,CPA3,SLA,CREB1,YWHAZ,CRHBP,CRP,TXNIP,CSF1R,SIGLEC7,PPT1,PRCP,SRGN,PYCARD,CD274,PRKCB,FSCN1,CTSG,IL2RB,CTSS,CX3CR1,PRNP,IL7,CYBB,LGMN,IL18,SPP1,AVPR1A,CXCL10,ITGAM,PTGER4,PTGS1,GFRA2,STAT1,STAT3,GLA,LPCAT2…	MergeCohort_Turquoise
C0241910	Autoimmune Chronic Hepatitis	DisGeNET BeFree	1.635e-11	8.109e-10	30	191	HLA-A,HLA-B,HLA-C,HLA-DOA,HLA-DPB1,ACTB,CRP,CD274,IL2RA,PDCD1LG2,CXCL10,INPP5D,PTPN22,DCK,STAT4,FGL2,MLKL,PTPRC,HPGDS,IL33,SH2B3,CASP1,NLRP3,LGALS3BP,LGALS9,TGFB1,HAVCR2,TLR2,CD74,TNF	MergeCohort_Turquoise
C0040021	Thromboangiitis Obliterans	DisGeNET BeFree	1.643e-11	8.109e-10	24	123	HLA-A,HLA-B,HLA-DOA,HLA-DPB1,HLA-DQA1,FABP4,PIK3CD,PIK3CG,VCAM1,PRKCB,MYD88,CXCL10,HPSE,STAT1,STAT3,PTPRC,SYK,NLRP3,LGALS9,TGFB1,HAVCR2,TLR4,CD44,TNF	MergeCohort_Turquoise
C0029453	Osteopenia	DisGeNET BeFree	1.701e-11	8.352e-10	61	650	HLA-B,ACP5,PECAM1,DOK3,ACTB,VSIG4,ETV6,HMOX1,CHRM3,FABP4,S100A4,TYROBP,FCGR2B,PIK3CD,PIK3CG,CXCL9,SNX10,CCR1,MMP9,SEMA4D,P2RY12,GNPTAB,SLA,CRP,RSAD2,CSF1R,TNFSF13B,PYCARD,PRNP,IL7,MYD88,IL15,IL18,SPP1,DOCK11,CYSLTR1,STAT3,PRDM1,NOD2,SYK,TNFSF15,IL33,CASP1,MPEG1,OAS3,GRN,DOK2,PSTPIP2,RUNX1,RUNX3,CBL,NLRP3,LGALS3,TGFB1,EBI3,CD38,TLR2,ENTPD1,CD44,CD74,TNF	MergeCohort_Turquoise
C0220597	Adult Hodgkin Lymphoma	DisGeNET BeFree	1.75e-11	8.551e-10	45	396	HLA-A,HLA-DOA,HLA-DPB1,ACTB,HLA-G,ETS1,MEFV,CD163,PIK3CD,PIK3CG,CCL4,MMP9,ARHGDIB,TNFSF13B,PRKAR1A,CD274,IL7,PDCD1LG2,IL10RA,MYD88,IL13RA2,SPI1,CXCL10,PSMB9,ITGAL,STAT1,STAT3,PRDM1,PTPRC,HPGDS,BTK,KDR,KIT,CXCL16,LGALS9,TGFB1,HAVCR2,GSTP1,TGFBR2,TNFSF8,CD38,TLR4,CD58,CD68,TNF	MergeCohort_Turquoise
C0751356	Idiopathic Inflammatory Myopathies	DisGeNET BeFree	1.762e-11	8.569e-10	22	103	HLA-A,HLA-B,HLA-C,HLA-DPB1,HLA-DQA1,ETS1,TLR7,TLR8,S100A4,S100A11,ALOX5,CRP,TNFSF13B,FSCN1,MYD88,CXCL10,PTPN22,PTGS1,STAT4,CD80,CD86,TNF	MergeCohort_Turquoise
C0026948	Mycosis Fungoides	DisGeNET BeFree	1.999e-11	9.676e-10	34	243	HLA-A,HLA-B,HLA-DQB2,HLA-G,TLR7,ACVRL1,PIK3CD,PIK3CG,MMP9,CXCL11,CREB1,CD274,IL7,IL15,TOX,ZNF217,ITGAM,ITGB2,STAT3,STAT4,PTPRC,NKG7,KIT,IL33,GRN,DLL1,CBL,TGFB1,HAVCR2,TLR2,GZMB,TLR4,CD44,TNF	MergeCohort_Turquoise
C3665444	Neutrophilia (disorder)	DisGeNET BeFree	2.068e-11	9.964e-10	26	146	TYROBP,CCR1,CCL4,MMP9,CRP,CD274,IL7,MYD88,IL15,SPP1,CXCL10,SIGLEC9,CYSLTR1,PTAFR,ITGAM,ITGB2,IL33,TEK,NLRP3,LGALS3,TGFB1,TLR2,GZMB,TLR4,ELK3,TNF	MergeCohort_Turquoise
C0005411	Biliary Atresia	DisGeNET BeFree	2.113e-11	1.013e-09	28	169	HLA-A,ENPP2,TLR7,RRAS,TLR8,CD163,IFI27,CREB1,CD274,CX3CR1,PDCD1LG2,CYBB,IL18,SPP1,CXCL10,ITGAL,ITGB2,STAT1,STAT3,IL33,CASP1,TEK,LGALS3BP,TGFB1,TIMP1,TLR2,CD68,TNF	MergeCohort_Turquoise
C1861453	Pseudohyperkalemia Cardiff	DisGeNET BeFree	2.179e-11	1.04e-09	32	218	HLA-A,HLA-B,HLA-C,HLA-DQA1,PECAM1,ETV6,TLR7,TLR8,CCL4,CMKLR1,CXCL11,VCAM1,CRP,MX1,IL10RA,IL15,SPP1,CXCL10,STAT1,KDR,CASP1,LBP,LGALS3BP,LGALS9,TGFA,TGFB1,CD247,LPL,CD38,TLR2,TLR4,TNF	MergeCohort_Turquoise
C0153676	Secondary malignant neoplasm of lung	DisGeNET BeFree	2.214e-11	1.052e-09	100	1370	HK2,HLA-C,PDK1,PECAM1,ACTB,CLEC1B,TLR7,HMOX1,F2RL2,CHRM3,PLAC8,FABP4,S100A4,HEG1,PIK3CD,PIK3CG,HPGD,MID1,OLFM1,CCR1,PLAU,VAV3,TNFAIP8,GPNMB,CCL18,MMP9,CCL24,AKR1B1,ALOX5,SDCBP,VCAM1,ABCC1,ANXA1,RRM2B,IRF8,SAMHD1,CREB1,CRP,ARHGDIB,RSAD2,ASAH1,PRKAR1A,CD274,PRKCB,FSCN1,IL2RA,PEA15,PRNP,PDCD1LG2,MYD88,LGMN,IL13RA2,IL15,TES,SPP1,CXCL10,AXL,ADAM9,NCF4,EPB41L3,ITGAM,HPSE,LILRB1,PTGS1,STAT1,STAT3,IQGAP1…	MergeCohort_Turquoise
C0014457	Eosinophilia	DisGeNET BeFree	2.449e-11	1.158e-09	37	285	ACTB,ETV6,FABP4,S100A4,QPCT,CCR1,CCL24,VCAM1,CD200R1,CRP,IFNGR1,IL2RA,LGMN,IL15,IL18,SPP1,CXCL10,ITGAM,STAT3,HPGDS,KIT,IL33,SH2B3,GRB2,RUNX1,CBFB,NLRP3,LGALS9,TGFB1,HAVCR2,CD4,EBI3,CD80,CD86,TLR2,TLR4,TNF	MergeCohort_Turquoise
C0242584	Autoimmune thrombocytopenia	DisGeNET BeFree	2.56e-11	1.205e-09	23	115	HLA-DOA,CLEC1B,FCER1G,CRP,TNFSF13B,IL18,CXCL10,PTPN22,HPSE,PTGS1,STAT1,SYK,IL33,GRN,RUNX1,RUNX3,NLRP3,HAVCR2,CD86,TLR4,CD44,CD72,TNF	MergeCohort_Turquoise
C3241937	Nonalcoholic Steatohepatitis	DisGeNET BeFree	2.677e-11	1.254e-09	45	401	CETP,FABP4,PIK3CD,PIK3CG,UCP2,CCL4,SEMA6A,CMKLR1,FGR,MMP9,AKR1B1,ANXA1,FOLR2,CRP,TXNIP,TNFSF13B,CYBB,MYD88,IL13RA2,IL18,SPP1,CXCL10,BCAT1,ITGAX,MLKL,SYK,IL33,GRB2,GRN,LBP,RUNX1,RUNX3,NLRP3,LGALS3,LGALS3BP,TGFB1,HAVCR2,GSTP1,LIPA,CD36,CD38,TLR2,TLR4,CD44,TNF	MergeCohort_Turquoise
C0023281	Leishmaniasis	DisGeNET BeFree	2.793e-11	1.303e-09	30	195	HLA-C,HMOX1,F2R,CD163,PIK3CD,PIK3CG,CXCL11,AIM2,FLI1,ANXA1,TNFSF13B,CD274,ATP2B4,IL18,CD244,SPP1,CXCL10,ITGAL,STAT1,PRDM1,IL33,DLL1,NLRP3,CD160,TGFB1,CD86,TLR2,TLR4,CD44,TNF	MergeCohort_Turquoise
C4520983	Congenital atresia of extrahepatic bile duct	DisGeNET BeFree	2.822e-11	1.31e-09	28	171	HLA-A,ENPP2,TLR7,RRAS,TLR8,CD163,IFI27,CREB1,CD274,CX3CR1,PDCD1LG2,CYBB,IL18,SPP1,CXCL10,ITGAL,ITGB2,STAT1,STAT3,IL33,CASP1,TEK,LGALS3BP,TGFB1,TIMP1,TLR2,CD68,TNF	MergeCohort_Turquoise
C0919747	Cytokine storm	DisGeNET BeFree	3.87e-11	1.789e-09	21	97	TLR7,F2R,TYROBP,ANXA5,IFNGR1,PRKAR1A,IL7,IL18,CXCL10,ITGAM,ITGB2,VNN1,IL33,NLRP3,LGALS3,LGALS9,HAVCR2,CD38,TLR2,TLR4,TNF	MergeCohort_Turquoise
C0009447	Common Variable Immunodeficiency	DisGeNET BeFree	4.19e-11	1.928e-09	27	162	HLA-A,HLA-B,HLA-C,HLA-DQA1,ACTB,IKZF1,TLR7,PIK3CD,XCL1,VAV1,TNFSF13B,IL2RA,MYD88,ITGAM,ITGAX,STAT3,NOD2,PTPRC,BTK,IL33,EBI3,CD86,CD38,TLR2,TLR4,TNF,CDH13	MergeCohort_Turquoise
C0043124	West Nile Fever	DisGeNET BeFree	4.692e-11	2.149e-09	19	79	HLA-A,HLA-C,HLA-DQA1,PIK3IP1,PIK3CD,PIK3CG,MMP9,IFIT2,CSF1R,IL18,SPP1,STAT1,TAP1,CASP1,OAS1,NLRP3,HAVCR2,TNF,CD180	MergeCohort_Turquoise
C0025289	Meningitis	DisGeNET BeFree	4.72e-11	2.152e-09	24	129	HLA-A,HLA-B,HLA-G,CXCL9,MMP9,CXCL11,CRP,MARCO,PRNP,CYBB,MYD88,IL18,CXCL10,STAT3,NOD2,BTK,OAS2,OAS3,TGFB1,TIMP1,TLR2,TLR4,TNF,LYZ	MergeCohort_Turquoise
C0153381	Malignant neoplasm of mouth	DisGeNET BeFree	5.387e-11	2.446e-09	64	720	HLA-DQA1,ACTB,ETS1,ETV6,HMOX1,CD163,PIK3CD,PIK3CG,CXCL9,CCL4,PLAU,CCL18,MMP9,AKR1B1,ALOX5,SEMA4D,ANXA1,DDX60,IFITM1,IFI27,YWHAZ,CRP,MMRN1,TNFSF13B,CD274,PRKCB,IL7,PDCD1LG2,CYBA,IL18,SPP1,ADAM9,GIMAP7,HPSE,LILRB1,PTGS1,STAT3,NRP1,HPGDS,KDR,ST8SIA4,CASP1,CASP4,OAS2,LCP1,RUNX3,ACTR2,LGALS3,EDNRB,LGALS3BP,TGFA,TGFB1,CCNG2,GSTP1,TGFBR2,CD247,CD80,CD86,CD36,TLR2,CD44,CD68,BEX4,TNF	MergeCohort_Turquoise
C1096184	West Nile viral infection	DisGeNET BeFree	5.61e-11	2.535e-09	27	164	HLA-A,HLA-B,HLA-DOA,ACTB,PIK3IP1,PIK3CD,PIK3CG,AIF1,MMP9,CPVL,IFIT2,YWHAZ,RSAD2,CSF1R,MX1,SPP1,DOCK11,AXL,ITGAM,ITGAX,STAT1,OAS1,HAVCR2,CD48,ELF4,TNF,CD180	MergeCohort_Turquoise
C0151744	Myocardial Ischemia	DisGeNET Curated	5.706e-11	2.567e-09	28	176	HK2,CTSC,ACTB,HMOX1,UGCG,PLA2G2A,CCL4,VCAM1,CRP,IFNGR1,SLC6A6,MAPRE1,SLC8A1,RSAD2,MX1,CXCL10,SNAP23,GBP2,GK,TUBA1A,C1QB,KDR,TAP1,GSTP1,GYG1,CD36,CD38,TNF	MergeCohort_Turquoise
C0039263	Takayasu Arteritis	DisGeNET BeFree	5.742e-11	2.572e-09	22	109	HLA-A,HLA-B,HLA-DOA,HLA-DPA1,HLA-DPB1,HLA-DQA1,GCA,SEMA6A,VCAM1,SGTB,CRP,MYD88,CXCL10,PTPN22,STAT3,NOD2,LILRB3,TIMP1,TLR4,CD59,TMSB10,TNF	MergeCohort_Turquoise
C0024141	Lupus Erythematosus, Systemic	DisGeNET Curated	5.884e-11	2.624e-09	18	71	HLA-DQA1,ETS1,IKZF1,FCGR2B,RASGRP3,P2RY12,CRP,CD226,SPP1,PTPN22,ITGAM,STAT4,PRDM1,C1QA,C1QB,DNASE1L3,SH2B3,TLR5	MergeCohort_Turquoise
C0343641	Human papilloma virus infection	DisGeNET BeFree	6.467e-11	2.872e-09	46	427	HLA-A,HLA-C,HLA-DQA1,HLA-DQB2,PECAM1,HLA-E,HLA-G,APOBEC3G,TLR7,TLR8,CD163,PIK3CD,PIK3CG,CXCL9,MMP9,AIM2,SDCBP,ANXA5,IFI16,IFI27,CRP,PYCARD,CD274,PRNP,IL18,SPP1,CXCL10,PSMB9,STAT3,HPGDS,TMC8,SYK,KIT,TAP1,TAP2,KLRD1,IL33,DOCK8,TFPI2,TGFB1,GSTP1,TLR2,ENTPD1,TLR4,CD68,TNF	MergeCohort_Turquoise
C0020445	Hypercholesterolemia, Familial	DisGeNET BeFree	6.547e-11	2.895e-09	28	177	CETP,CD163,ADPRH,SEMA6A,MMP9,ALOX5,ALOX5AP,ANXA5,CRP,SIGLEC7,TNFSF13B,MYLIP,IL2RB,PEA15,IL18,ITGB2,STAT1,PTPRC,KDR,PLA2G7,RUNX1,TGFB1,LIPA,TIMP1,LPL,TLR4,TNF,HCLS1	MergeCohort_Turquoise
C1608389	Autoimmune myocarditis	DisGeNET BeFree	6.83e-11	3.005e-09	17	63	HLA-DQA1,PIK3CD,PIK3CG,MMP9,PYCARD,CD274,PRKCB,IL2RA,ITGAL,ITGAM,ITGB2,STAT3,STAT4,FGL2,NLRP3,LGALS3,TLR4	MergeCohort_Turquoise
C0010674	Cystic Fibrosis	DisGeNET BeFree	6.854e-11	3.005e-09	70	830	HLA-A,HLA-B,PDK1,HLA-DQA1,HLA-DQB2,PECAM1,ACTB,HLA-G,CLEC7A,HMOX1,CHRM3,MEFV,CD163,NLRC4,FCN1,PIK3CD,PIK3CG,AIF1,PLA2G4A,GPNMB,MMP9,VCAM1,ABCC1,ANXA1,WNT2,ANXA5,IFI16,YWHAZ,CRP,IFNGR1,CD226,ASAH1,TNFSF13B,PYCARD,CD274,CTSG,CTSS,PRNP,IL7,MYD88,IL18,CXCL10,INPP5D,DAB2,FXYD5,SNAP23,PTPN22,NCF4,LRRC4,STAT1,STAT3,HPGDS,TAP1,CASP1,OAS1,LBP,NLRP3,EDNRB,TGFB1,GSTP1,TIMP1,TLR1,TLR2,ENTPD1,TLR4,TLR5,CD59,E…	MergeCohort_Turquoise
C0002871	Anemia	DisGeNET BeFree	7.57e-11	3.304e-09	55	573	HLA-B,ACTB,ETV6,TLR7,HMOX1,ACVRL1,FABP3,UBE2D1,FCGR2B,UGCG,AIF1,ALOX5,VAV1,P2RY12,EMB,WNT2,ARL6IP5,SAMHD1,CRP,PRCP,TNFSF13B,PRKAR1A,CD274,SIGLEC1,IL2RA,ATP2B4,CYBB,IL15,IL18,CXCL10,HPSE,STAT1,STAT3,PTPRC,KDR,BMPER,KIT,RAC2,LAIR1,OAS1,RUNX1,TEK,LGALS3BP,TMED3,TGFB1,GSTP1,CD5L,TIMP1,CD36,TLR1,TLR4,CD59,TNF,UBASH3B,MMD	MergeCohort_Turquoise
C0022660	Kidney Failure, Acute	DisGeNET BeFree	7.797e-11	3.389e-09	67	779	CETP,TRPM2,ACTB,HMOX1,CHRM3,F8,FABP4,FABP3,MEP1B,FBN2,PIK3CD,PIK3CG,UCP2,UGCG,MMP9,PREX1,ALOX5,P2RY12,ANXA1,IFI27,YWHAZ,CRP,TXNIP,SRGN,PRKAR1A,IL2RA,CYBA,CYBB,MYD88,IL18,SPP1,ITGAM,HPSE,ITGB2,TNFRSF21,STAT3,NOD2,MLKL,HPGDS,VNN1,SYK,IL33,C1orf54,CASP1,CASP4,CXCL16,GRN,LBP,RUNX1,LCP2,DLL1,NLRP3,LGALS3,TGFB1,HAVCR2,TGFBR2,CD5L,CD80,CD38,TLR1,TLR2,ENTPD1,TLR4,CD44,CD74,TNF,CDH5	MergeCohort_Turquoise
C2711227	Steatohepatitis	DisGeNET BeFree	7.857e-11	3.401e-09	82	1053	CETP,PECAM1,ACTB,VSIG4,CFP,TLR7,HMOX1,TLR8,FABP4,S100A4,PIK3CD,PIK3CG,UCP2,UGCG,SNX10,CCL4,VAV3,CMKLR1,MMP9,AKR1B1,ALOX5,HTR2B,DLL4,FOLR2,RRM2B,PIK3R3,SUCNR1,CRP,TXNIP,ABCG1,TNFSF13B,PYCARD,PRKAR1A,PRKCB,PHLPP2,CYBB,IL13RA2,IL15,IL18,SPP1,CXCL10,ITGAM,HPSE,ITGAX,ITGB2,GAB2,STAT3,STAT4,BLVRA,MLKL,CFD,VNN1,CARD6,C3AR1,BMPER,ST8SIA4,IL33,RAC2,CASP1,CXCL16,LBP,NLRP3,LGALS3,TGFA,TGFB1,HAVCR2,LIPA,CD5L…	MergeCohort_Turquoise
C0220644	Childhood Hodgkin Lymphoma	DisGeNET BeFree	7.948e-11	3.425e-09	44	399	HLA-A,HLA-DOA,ACTB,HLA-G,ETS1,MEFV,CD163,PIK3CD,PIK3CG,CCL4,MMP9,ARHGDIB,TNFSF13B,PRKAR1A,CD274,IL7,PDCD1LG2,IL10RA,MYD88,IL13RA2,SPI1,CXCL10,PSMB9,ITGAL,STAT1,STAT3,PRDM1,PTPRC,HPGDS,BTK,KDR,KIT,CXCL16,LGALS9,TGFB1,HAVCR2,GSTP1,TGFBR2,TNFSF8,CD38,TLR4,CD58,CD68,TNF	MergeCohort_Turquoise
C4048328	cervical cancer	DisGeNET BeFree	8.474e-11	3.631e-09	120	1809	HK2,UBE2L6,HLA-A,HLA-B,HLA-C,HLA-DOA,HLA-DPB1,PDK1,HLA-DQA1,STK17A,HLA-DQB2,LILRB2,PECAM1,ACTB,HLA-E,HLA-G,ETS1,APOBEC3G,HMGB2,FUNDC1,HMOX1,RRAS,TLR8,CD163,FABP4,S100A4,S100A11,PIK3CD,PIK3CG,HPGD,HECW2,UCP2,UGCG,AIF1,PLA2G4A,PLAU,SEMA6A,TNFAIP8,GPNMB,MMP9,AIM2,SEMA4D,NEBL,DLL4,ANXA1,WNT2,ANXA5,RRM2B,PIK3R3,IFITM1,IFI27,YWHAZ,CRP,TXNIP,SLC6A6,CSF1R,PYCARD,MYLIP,CD274,PRKCB,FSCN1,CTSG,CTSS,CYBA,CYB…	MergeCohort_Turquoise
C4721532	Lymphoma, Non-Hodgkin, Familial	DisGeNET BeFree	8.497e-11	3.631e-09	47	446	CD52,HLA-G,ETS1,PIK3CD,TNFAIP8,MMP9,DYRK2,ABCC1,ANXA1,ANXA5,IRF8,IFI27,TNFSF13B,PRKAR1A,CD274,IL2RA,CYBA,IL10RA,MYD88,PSMB9,NCF4,STAT3,PTPRC,HPGDS,BTK,KIT,GPR34,LAIR1,CASP1,CXCL16,NLRP3,LGALS3,TGFB1,RIT1,HAVCR2,GSTP1,TIMP1,CD33,CD37,CD38,TLR1,TLR2,GZMB,TSPAN7,CD44,CD59,TNF	MergeCohort_Turquoise
C1318544	M5b Acute differentiated monocytic leukemia	DisGeNET BeFree	9.042e-11	3.848e-09	23	122	HLA-A,HLA-DMB,ETS1,FABP4,PIK3CD,PIK3CG,PLA2G4A,VCAM1,PIK3R3,CSF1R,MYO1F,FSCN1,IL2RA,CYBB,ITGAM,ITGB2,KIT,CASP1,RUNX1,TGFB1,CD36,TLR4,TNF	MergeCohort_Turquoise
C3160909	Autoimmune arthritis	DisGeNET BeFree	1.205e-10	5.106e-09	22	113	HLA-DOA,PECAM1,HMOX1,FCER1G,SEMA6A,VAV1,VCAM1,TNFSF13B,IL2RA,IL7,CYBB,ITGAM,STAT3,NOD2,SYK,LAIR1,LGALS9,CD38,TLR2,ENTPD1,TLR4,TNF	MergeCohort_Turquoise
C0005779	Blood Coagulation Disorders	DisGeNET BeFree	1.28e-10	5.382e-09	32	233	ENPP2,PECAM1,ACTB,CLEC1B,ETV6,ACVRL1,F2R,F8,PLA2G4A,PLAU,MMP9,SELPLG,FLI1,P2RY12,CRP,MMRN1,PRKAR1A,CTSG,CXCL10,ITGAL,HPSE,ITGB2,PTGS1,BTK,KDR,FERMT3,TFPI2,LGALS3,CD36,TLR4,TNF,HPS5	MergeCohort_Turquoise
C2347747	Adult Classical Hodgkin Lymphoma	DisGeNET BeFree	1.28e-10	5.382e-09	32	233	HLA-A,HLA-C,HLA-DPB1,HLA-DRA,HLA-G,CD163,PIK3CD,PIK3CG,CXCL9,SEMA6A,ARHGDIB,CSF1R,CD274,FSCN1,PDCD1LG2,CYBB,IL15,CYSLTR1,PSMB9,STAT1,STAT3,PRDM1,PTPRC,SYK,DOK2,TIE1,TNFSF8,CD38,GZMB,CD58,CD68,TNF	MergeCohort_Turquoise
C1306759	Eosinophilic disorder	DisGeNET BeFree	1.352e-10	5.658e-09	36	288	ETV6,FABP4,S100A4,QPCT,CCR1,CCL24,VCAM1,CD200R1,CRP,IFNGR1,IL2RA,LGMN,IL15,IL18,SPP1,CXCL10,ITGAM,STAT3,HPGDS,KIT,IL33,SH2B3,GRB2,RUNX1,CBFB,NLRP3,LGALS9,TGFB1,HAVCR2,CD4,EBI3,CD80,CD86,TLR2,TLR4,TNF	MergeCohort_Turquoise
C0034067	Pulmonary Emphysema	DisGeNET BeFree	1.415e-10	5.898e-09	40	346	PECAM1,HMOX1,F2R,MEFV,S100A4,TPP1,MMP9,PLTP,CRP,PRCP,CD274,CTSS,CX3CR1,MYD88,IL18,SIGLEC9,ADAM9,ITGAM,ITGAX,LILRB1,STAT3,BLVRA,PTPRO,C3AR1,KDR,IL33,CASP1,GRN,NLRP3,LGALS9,TGFA,TGFB1,GSTP1,TIMP1,TLR2,ENTPD1,GZMB,TLR4,CD74,TNF	MergeCohort_Turquoise
C0019100	Severe Dengue	DisGeNET BeFree	1.442e-10	5.988e-09	22	114	TPSAB1,HLA-A,HLA-B,HLA-C,HLA-DPB1,CD209,CD163,FCGR2B,CCL4,VCAM1,MYD88,IL18,CXCL10,HPSE,CFD,TAP1,TAP2,LBP,NLRP3,TGFB1,TLR2,TNF	MergeCohort_Turquoise
C1848296	DOSAGE-SENSITIVE SEX REVERSAL	DisGeNET BeFree	1.487e-10	6.149e-09	26	159	TPSAB1,HLA-A,HLA-B,CHRM3,MEFV,UCP2,PLAU,MMP9,AKR1B1,PILRA,CYBB,IL18,HPSE,STAT3,FGL2,TAP1,TAP2,TNFSF15,CASP1,RUNX1,NLRP3,TLR2,ENTPD1,TLR4,CD68,TNF	MergeCohort_Turquoise
C2936719	Mechanical Allodynia	DisGeNET BeFree	1.568e-10	6.456e-09	41	362	HLA-C,RRAS,PIK3CD,PIK3CG,AIF1,MMP9,HTR2B,P2RY12,IRF8,CREB1,YWHAZ,CSF1R,SIGLEC7,CD274,PRKCB,FSCN1,IL2RB,CTSS,CX3CR1,CYBB,IL18,ITGAM,PTGER2,ITGB2,PTGS1,STAT3,GLA,KDR,TAP2,IL33,NLRP3,TMED3,TIMP1,CD38,TLR4,TLR5,CD44,TREM2,CD68,TNF,HCLS1	MergeCohort_Turquoise
C3887524	Skin Erosion	DisGeNET BeFree	1.624e-10	6.661e-09	30	209	ABR,HLA-DMB,HLA-DPB1,HLA-DQA1,CLEC1B,CHRM3,AIF1,SEMA6A,MMP9,VCAM1,CRP,IL2RB,IL7,SPP1,CXCL10,PTPN22,STAT3,NOD2,SYK,TNFSF15,TIMD4,CAPG,OAS3,TGFB1,TIMP1,TLR2,GZMA,CD44,CD68,TNF	MergeCohort_Turquoise
C0878544	Cardiomyopathies	DisGeNET BeFree	1.727e-10	7.037e-09	65	758	ABR,HLA-B,HLA-C,HLA-DPB1,TRPM2,ACTB,HMOX1,MEFV,CD163,FABP4,FABP3,ADPRH,PIK3CD,PIK3CG,UCP2,MMP9,AKR1B1,VAV1,MDFIC,EMB,SGCB,ANXA1,GNPTAB,CR1,CRP,SLC8A1,MYLIP,CD274,PRKCB,IL2RA,CYBB,IL18,SPP1,AVPR1A,CXCL10,ITGAM,HPSE,ITGAX,STAT3,NRP1,NOD2,PTPRC,GLA,HPGDS,KCNJ2,KDR,CASP1,MPEG1,ACTR2,NLRP3,LGALS3,EDNRB,TGFB1,RIT1,MYOF,TIMP1,EBI3,RCBTB1,GYG1,CD36,LPL,TLR2,GZMB,TLR4,TNF	MergeCohort_Turquoise
C0242380	Libman-Sacks Disease	DisGeNET Curated	1.729e-10	7.037e-09	16	58	HLA-DQA1,ETS1,IKZF1,FCGR2B,RASGRP3,P2RY12,CRP,CD226,PTPN22,ITGAM,STAT4,PRDM1,C1QA,DNASE1L3,SH2B3,TLR5	MergeCohort_Turquoise
C0025500	Mesothelioma	DisGeNET BeFree	1.776e-10	7.198e-09	51	520	ACTB,HMOX1,F2R,CHRM3,F8,CD163,S100A4,TYROBP,PIK3CD,PIK3CG,MITF,PLA2G4A,PLAU,MMP9,ALOX5,VCAM1,ABCC1,FOLR2,IFI27,ABCG1,CSF1R,PRKAR1A,CD274,PRKCB,ARHGEF3,IL13RA2,SPP1,CXCL10,AXL,HPSE,STAT1,STAT3,NOD2,HPGDS,KDR,TWSG1,TBXAS1,TCN2,GRN,TEK,NLRP3,LGALS3,LGALS9,TGFA,HAVCR2,CD247,CD44,CD68,CD74,TNF,LYN	MergeCohort_Turquoise
C1335302	Pancreatic Ductal Adenocarcinoma	DisGeNET BeFree	1.855e-10	7.491e-09	76	959	TRPM2,ACTB,ETS1,TLR7,HMOX1,ACVRL1,CHRM3,S100A4,S100A11,PIK3CD,PIK3CG,HPGD,CXCL9,PLAU,VAV3,CCL18,MMP9,VAV1,VCAM1,WIPF1,DLL4,EMB,ANXA1,FOLR2,CST7,IFI27,IFIT3,CRP,MMRN1,SLC8A1,SIGLEC7,TNFSF13B,PRKAR1A,CD274,SLC41A1,IL2RA,IL2RB,CX3CR1,PRNP,PDCD1LG2,CYBB,LGMN,SPP1,CXCL10,AXL,ADAM9,DCK,PTGER4,GAB2,STAT3,IQGAP1,NRP1,KDR,KIT,TAP1,IL33,TFPI2,MPEG1,RUNX1,RUNX3,LGALS3,LGALS3BP,TGFA,TGFB1,GSTP1,TGFBR2,MYOF,E…	MergeCohort_Turquoise
C0023493	Adult T-Cell Lymphoma/Leukemia	DisGeNET BeFree	1.902e-10	7.647e-09	51	521	CD52,HLA-A,HLA-B,ACTB,ETS1,APOBEC3G,S100A4,PIK3CD,PIK3CG,PLAU,CCL18,PLEK,MMP9,VCAM1,ABCC1,IRF8,IFI27,CREB1,CRP,TXNIP,CD274,PRKCB,FSCN1,IL2RA,IL2RB,CX3CR1,IL7,IL15,TOX,GBP2,PTPN22,ITGAL,ITGAX,ITGB2,STAT1,STAT3,NRP1,SYK,KIT,OAS3,NLRP3,LGALS3,LGALS9,TGFB1,CD247,CD86,CD38,CD44,CD58,CD68,TNF	MergeCohort_Turquoise
C0745103	Hyperlipoproteinemia Type IIa	DisGeNET BeFree	2.01e-10	8.05e-09	29	198	HLA-C,CETP,ACTB,ADPRH,MITF,SEMA6A,MMP9,ALOX5,ALOX5AP,ANXA5,CRP,ABCG1,SIGLEC7,MYLIP,IL2RB,PEA15,IL18,ITGB2,STAT1,KDR,PLA2G7,RUNX1,TGFB1,LIPA,TIMP1,LPL,CD59,TNF,HCLS1	MergeCohort_Turquoise
C0263666	Dermatomyositis, Childhood Type	DisGeNET BeFree	2.293e-10	9.148e-09	16	59	HLA-A,HLA-DMA,HLA-DMB,HLA-DQA1,TLR7,CCL18,VCAM1,IFIT3,CRP,MX1,SPP1,CXCL10,LGALS9,TLR4,CD68,TNF	MergeCohort_Turquoise
C0027121	Myositis	DisGeNET BeFree	2.449e-10	9.735e-09	28	187	HLA-C,HLA-DPB1,HLA-DQA1,ACTB,HLA-G,TLR7,F2R,CHRM3,CD163,S100A4,S100A11,AIF1,MMP9,CR1,CRP,CD274,CX3CR1,MYD88,IL18,SPP1,PTPN22,NLRP3,TGFB1,GZMB,TLR4,CD68,CD74,TNF	MergeCohort_Turquoise
C0221026	X-linked agammaglobulinemia	DisGeNET BeFree	2.553e-10	1.011e-08	17	68	TLR7,TLR8,PIK3CD,PIK3CG,PLEK,CR1,TNFSF13B,CYBB,PTPRC,GLA,HPGDS,BTK,NLRP3,CD80,TLR2,TLR4,TNF	MergeCohort_Turquoise
C0007766	Intracranial Aneurysm	DisGeNET BeFree	2.685e-10	1.059e-08	34	267	HLA-A,ACTB,VSIG4,ETS1,ADCY7,FBN2,PIK3CD,PIK3CG,HPGD,MMP9,VCAM1,PEA15,CYBA,TOX,PTGER2,STAT1,STAT3,STAT4,CFD,KCNJ2,C3AR1,KDR,TCN2,LGALS9,TGFB1,HAVCR2,TGFBR2,LIFR,LIMK1,TIMP1,TLR2,TLR4,TNF,CDH5	MergeCohort_Turquoise
C0007684	Central Nervous System Infection	DisGeNET BeFree	2.918e-10	1.146e-08	14	44	FCGR2B,CXCL9,CXCL11,ALOX5,CRP,RSAD2,MYD88,SPP1,CXCL10,CYSLTR1,ITGAM,HPSE,ITGAX,TNF	MergeCohort_Turquoise
C1608408	Malignant transformation	DisGeNET BeFree	3.23e-10	1.264e-08	79	1027	HLA-A,HLA-C,PDK1,ACTB,HLA-G,ETS1,ETV6,HMOX1,RRAS,F2R,MS4A7,MEFV,CD163,PIK3CD,PIK3CG,UCP2,QPCT,CCL4,PLAU,PLEK,MMP9,FLI1,HTR2B,ANXA1,ARL6IP5,IFI27,MSR1,SIGLEC7,ASAH1,PYCARD,CD274,PRKAR2B,PRKCB,IL2RB,IL13RA2,IL15,SPI1,SPP1,RASSF2,PSMB9,GCNT1,HPSE,TNFRSF21,STAT1,HCST,STAT3,IQGAP1,FGL2,PRDM1,RBP7,LYVE1,HPGDS,BTK,TWSG1,KIT,RAP2B,GRB2,GRN,RUNX1,RUNX3,DLL1,TEK,NLRP3,LGALS3,TGFA,TGFB1,GSTP1,LIMK1,TIMP1,EB…	MergeCohort_Turquoise
C0333307	Superficial ulcer	DisGeNET BeFree	3.437e-10	1.34e-08	32	242	ABR,HLA-B,HLA-DMB,HLA-DPB1,HLA-DQA1,CLEC1B,CHRM3,AIF1,SEMA6A,MMP9,VCAM1,CRP,IFNGR1,IL2RB,IL7,SPP1,CXCL10,PTPN22,STAT3,NOD2,SYK,TNFSF15,TIMD4,CAPG,OAS3,TGFB1,TIMP1,TLR2,GZMA,CD44,CD68,TNF	MergeCohort_Turquoise
C0302592	Cervix carcinoma	DisGeNET BeFree	3.675e-10	1.427e-08	121	1873	HK2,UBE2L6,HLA-A,HLA-B,HLA-C,HLA-DOA,HLA-DPB1,PDK1,HLA-DQA1,STK17A,HLA-DQB2,LILRB2,PECAM1,ACTB,HLA-E,HLA-G,ETS1,APOBEC3G,HMGB2,FUNDC1,HMOX1,RRAS,TLR8,CD163,FABP4,S100A4,S100A11,PIK3CD,PIK3CG,HPGD,HECW2,UGCG,AIF1,PLA2G4A,PLAU,SEMA6A,TNFAIP8,GPNMB,MMP9,AIM2,CPVL,SEMA4D,NEBL,DLL4,ANXA1,WNT2,ANXA5,RRM2B,PIK3R3,IFITM1,IFI27,YWHAZ,CRP,TXNIP,SLC6A6,CSF1R,PYCARD,MYLIP,CD274,FSCN1,CTSG,CTSS,CYBA,CYBB,LGMN…	MergeCohort_Turquoise
C2747816	Complicated malaria	DisGeNET BeFree	3.939e-10	1.524e-08	26	166	HLA-A,PECAM1,HMOX1,FCGR2B,CXCL9,AIF1,VCAM1,CR1,CRP,IFNGR1,ATP2B4,CYBB,IL10RA,CXCL10,PSMB9,LILRB1,TAP1,LAIR1,TGFB1,GSTP1,CD36,TLR1,TLR2,GZMB,TLR4,TNF	MergeCohort_Turquoise
C3662483	Allergic sensitization	DisGeNET BeFree	3.959e-10	1.526e-08	18	79	GIMAP4,HLA-B,GIMAP5,LY96,RIN2,XCL1,IL15,CXCL10,AXL,STAT3,HPGDS,IL33,TGFB1,GSTP1,TLR4,TLR5,TNF,MARCKS	MergeCohort_Turquoise
C1333064	Classical Hodgkin's Lymphoma	DisGeNET BeFree	3.979e-10	1.528e-08	35	285	HLA-A,HLA-C,HLA-DPB1,HLA-DRA,HLA-G,CD163,PIK3CD,PIK3CG,CXCL9,SEMA6A,MSR1,ARHGDIB,CSF1R,CD274,FSCN1,PDCD1LG2,CYBB,IL15,CYSLTR1,PSMB9,STAT1,STAT3,PRDM1,PTPRC,SYK,DOK2,TIE1,CD86,TNFSF8,LPL,CD38,GZMB,CD58,CD68,TNF	MergeCohort_Turquoise
C0280324	Laryngeal Squamous Cell Carcinoma	DisGeNET BeFree	4.206e-10	1.609e-08	49	500	CMTM3,HK2,HLA-A,HLA-B,PDK1,PECAM1,ACTB,ETS1,HMOX1,CD163,EOMES,S100A4,S100A11,PIK3CD,PIK3CG,CCL18,MMP9,ABCC1,ANXA1,MYCT1,ANXA5,IFI27,CRP,PYCARD,CD274,FSCN1,IL2RA,MYO5A,RASSF2,GALNT7,HPSE,LILRB1,PCDH17,STAT3,IQGAP1,PTPRC,HPGDS,SYK,ST8SIA4,TFPI2,GRN,RUNX3,NLRP3,CCNG2,TGFBR2,TIMP1,CD44,CD68,TNF	MergeCohort_Turquoise
C0039483	Giant Cell Arteritis	DisGeNET BeFree	4.384e-10	1.671e-08	33	258	HLA-B,HLA-DQA1,ACTB,FCGR2B,PIK3CD,PIK3CG,PLA2G2A,GCA,MMP9,CXCL11,AKR1B1,VCAM1,ANXA1,FOLR2,CRP,IFNGR1,CD226,TNFSF13B,CD274,IL2RA,CX3CR1,CXCL10,PTPN22,ITGAM,STAT1,STAT4,IL33,EDNRB,TGFB1,TGFBR2,TLR4,CD68,TNF	MergeCohort_Turquoise
C3495801	Granulomatosis with polyangiitis	DisGeNET BeFree	4.803e-10	1.817e-08	22	121	HLA-A,HLA-DPB1,HLA-DQA1,CTSC,ETS1,GCA,SEMA6A,MMP9,XCL1,VCAM1,CRP,CD226,TNFSF13B,PTPN22,NOD2,GLA,BTK,KLRB1,TGFB1,TIMP1,TLR4,TNF	MergeCohort_Turquoise
C0037221	Situs Inversus	DisGeNET BeFree	4.803e-10	1.817e-08	22	121	HLA-B,HLA-C,ACTB,CCL4,ANXA5,TNFSF13B,CD274,SIGLEC1,IL7,IL15,IL18,SPP1,CXCL10,CASP1,HAVCR2,CD247,CD4,CD80,GZMB,TLR4,CD58,TNF	MergeCohort_Turquoise
C1719672	Severe Sepsis	DisGeNET BeFree	5.15e-10	1.941e-08	26	168	LILRB2,HLA-DRA,HLA-G,HMOX1,F2R,UCP2,CRP,CTSG,IL7,MYD88,IL15,IL18,HPSE,C3AR1,CASP1,CASP4,LBP,TGFB1,TIMP1,CD86,TLR1,TLR2,TLR4,IRAK3,TNF,CDH5	MergeCohort_Turquoise
C0263361	Psoriasis vulgaris	DisGeNET BeFree	5.568e-10	2.091e-08	31	233	HLA-A,HLA-B,HLA-C,HLA-DOA,HLA-DPB1,HLA-DQA1,HMOX1,MMP9,CRP,IL2RA,IL7,IL15,CXCL10,PTPN22,ITGAX,ITGB2,NOD2,HPGDS,TAP1,TNFSF15,IL33,CCRL2,GRN,RUNX3,NLRP3,LGALS3,LGALS9,TGFB1,TLR2,TLR4,TNF	MergeCohort_Turquoise
C3714636	Pneumonitis	DisGeNET Curated	5.794e-10	2.144e-08	15	54	HMOX1,CXCL9,CCR1,CCL4,CCL24,IL2RB,MYD88,IL18,SPP1,ITGB2,IL33,CASP1,TGFB1,TLR4,TNF	MergeCohort_Turquoise
C0032285	Pneumonia	DisGeNET Curated	5.794e-10	2.144e-08	15	54	HMOX1,CXCL9,CCR1,CCL4,CCL24,IL2RB,MYD88,IL18,SPP1,ITGB2,IL33,CASP1,TGFB1,TLR4,TNF	MergeCohort_Turquoise
C0032300	Lobar Pneumonia	DisGeNET Curated	5.794e-10	2.144e-08	15	54	HMOX1,CXCL9,CCR1,CCL4,CCL24,IL2RB,MYD88,IL18,SPP1,ITGB2,IL33,CASP1,TGFB1,TLR4,TNF	MergeCohort_Turquoise
C0887898	Experimental Lung Inflammation	DisGeNET Curated	5.794e-10	2.144e-08	15	54	HMOX1,CXCL9,CCR1,CCL4,CCL24,IL2RB,MYD88,IL18,SPP1,ITGB2,IL33,CASP1,TGFB1,TLR4,TNF	MergeCohort_Turquoise
C1449563	Cardiomyopathy, Familial Idiopathic	DisGeNET BeFree	6.217e-10	2.292e-08	63	746	HLA-C,HLA-DPA1,HLA-DPB1,PDK1,HLA-DQA1,HLA-DQB2,CTSC,PECAM1,ACTB,HLA-G,HMOX1,CHRM3,FABP4,FABP3,EOMES,S100A4,CLIC2,PIK3CD,PIK3CG,UCP2,TNFAIP8,MMP9,AIM2,NEBL,CRP,MMRN1,SRGN,IL2RA,CYBB,SPP1,AXL,LILRB1,ZYX,PCDH17,STAT3,NOD2,MLKL,SULF2,PTPRC,SYK,KDR,KIT,PLA2G7,CASP1,RUNX3,DLL1,TEK,NLRP3,LGALS3,EDNRB,TGFB1,GSTP1,TIE1,TIMP1,EBI3,CD36,TLR4,CD59,CD68,ELK3,TNF,LY75,CDH5	MergeCohort_Turquoise
C3266262	Multiple Chronic Conditions	DisGeNET BeFree	6.377e-10	2.343e-08	73	929	HK2,HLA-A,HLA-B,HLA-DMA,HLA-DPB1,CETP,CTSC,PECAM1,ACTB,CLEC7A,SIRPB1,HMOX1,F2RL2,CHRM3,TYROBP,PIK3CD,PIK3CG,UCP2,MITF,PLA2G4A,XCL1,ALOX5,ABCC1,SLC1A3,CD200R1,CRP,MSR1,MMRN1,SLC8A1,RSAD2,MYLIP,CD274,FSCN1,PRNP,IL7,PDCD1LG2,CYBB,MYD88,IL18,SPP1,ITGAM,ITGB2,STAT3,CFD,PTPRC,HPGDS,BTK,KDR,TAP1,PLA2G7,CCRL2,GRN,RUNX1,CBL,ATP13A2,NLRP3,LGALS3,TGFA,TGFB1,HAVCR2,GSTP1,MYOF,CD80,CD36,TLR1,TLR2,GZMB,CD44,TR…	MergeCohort_Turquoise
C0006413	Burkitt Lymphoma	DisGeNET BeFree	6.541e-10	2.395e-08	50	523	HK2,HLA-A,PDK1,HLA-DQA1,ETS1,PIK3CD,PIK3CG,FGR,ALOX5,VAV1,FLI1,ABCC1,IFI27,TNFSF13B,PRKAR1A,CD274,PRKCB,IL2RA,IL13RA2,IL18,ITGAL,ITGB2,STAT3,PRDM1,PTPRC,HPGDS,BTK,SYK,KIT,TAP1,TAP2,CAPG,RUNX1,DLL1,NLRP3,LGALS9,TGFA,TGFB1,TGFBR2,TIMP1,EBI3,TNFSF8,CD36,CD38,ENTPD1,DHRS9,CD44,CD58,CD59,TNF	MergeCohort_Turquoise
C0011195	Dejerine-Sottas Disease (disorder)	DisGeNET BeFree	6.873e-10	2.503e-08	25	158	TPSAB1,HLA-A,HLA-B,CHRM3,MEFV,UCP2,PLAU,MMP9,PILRA,CYBB,IL18,HPSE,STAT3,FGL2,TAP1,TAP2,TNFSF15,CASP1,RUNX1,NLRP3,TLR2,ENTPD1,TLR4,CD68,TNF	MergeCohort_Turquoise
C0152018	Esophageal carcinoma	DisGeNET BeFree	6.885e-10	2.503e-08	91	1277	UBE2L6,HLA-A,HLA-B,HLA-DOA,PDK1,HLA-DQA1,PECAM1,ACTB,HLA-G,ETS1,TLR7,HMOX1,F2R,S100A4,PIK3CD,PIK3CG,HPGD,PLA2G2A,PLAU,CCL18,MMP9,CXCL11,ABCC1,DLL4,ANXA1,ARL6IP5,ICAM2,IFI27,CREB1,CRP,MMRN1,IFNGR1,TXNIP,CD274,PRKCB,SIGLEC1,FSCN1,PEA15,PDCD1LG2,MYD88,LGMN,IL15,IL18,SPP1,DOCK11,RASSF2,CXCL10,AXL,DAB2,PSMB9,HPSE,STAT1,STAT3,NRP1,HPGDS,KDR,ST8SIA4,TAP1,TAP2,TFPI2,SLC44A2,CASP1,CCRL2,GRN,RUNX1,RUNX3,LG…	MergeCohort_Turquoise
C0266929	Chronic Periodontitis	DisGeNET BeFree	7.196e-10	2.606e-08	34	277	HLA-A,HLA-B,F2R,MEFV,CD163,FCGR2B,PIK3CD,PIK3CG,SEMA6A,MMP9,AIM2,VCAM1,IFI16,CRP,PYCARD,IL18,SIGLEC5,NOD2,MLKL,KDR,IL33,CASP1,GRN,NLRP3,TGFB1,TIMP1,EBI3,CD38,TLR2,TLR4,CD59,CD68,TNF,LTF	MergeCohort_Turquoise
C0524851	Neurodegenerative Disorders	DisGeNET BeFree	7.57e-10	2.732e-08	101	1480	ABI3,RAMP2,HK2,HLA-C,PDK1,CETP,TRPM2,ACTB,HLA-G,HMOX1,RRAS,NRN1,F2R,MEFV,FABP3,TYROBP,PIK3CD,PIK3CG,TPP1,UCP2,MID1,QPCT,AIF1,PLA2G2A,PLA2G4A,SEMA6A,GPNMB,MMP9,AIM2,ALOX5,ANXA1,FOLR2,WNT2,IRF8,NPC2,IFIT3,YWHAZ,CD200R1,CRP,MMRN1,TXNIP,CSF1R,SIGLEC7,PPT1,ASAH1,PYCARD,PRKCB,IL2RA,IL2RB,PEA15,CX3CR1,PRNP,CYBB,LGMN,IL15,GALC,IL18,SPP1,CYSLTR1,PTPN22,ITGAM,HPSE,ITGB2,TNFRSF21,STAT1,STAT3,BLVRA,MLKL,HPGD…	MergeCohort_Turquoise
C0023492	Leukemia, T-Cell	DisGeNET BeFree	7.643e-10	2.749e-08	45	444	CD52,HLA-A,HLA-B,HLA-DOA,ACTB,ETV6,S100A4,TYROBP,PIK3CD,PIK3CG,PLEK,MMP9,VCAM1,ABCC1,PIK3R3,IRF8,CREB1,CRP,TXNIP,SIGLEC7,FSCN1,IL2RA,IL2RB,IL7,IL15,PTPN22,ITGAL,ITGB2,STAT1,STAT3,NRP1,SYK,LAIR1,OAS3,RUNX1,DLL1,LGALS9,TGFB1,CD247,CD86,CD38,CD44,TNF,LYN,HCLS1	MergeCohort_Turquoise
C1800706	Idiopathic Pulmonary Fibrosis	DisGeNET BeFree	7.717e-10	2.766e-08	65	786	HK2,PDE6G,KREMEN1,HLA-A,HLA-B,STK17B,ENPP2,ACTB,ETS1,TLR7,F2R,CD163,S100A4,FBN2,PIK3CD,PIK3CG,HPGD,MID1,CCL4,PLAU,CCL18,MMP9,CXCL11,AIM2,ALOX5,VCAM1,ANXA1,FOLR2,ANXA5,CR1,CRP,MSR1,MMRN1,MYLIP,CD274,CTSS,SPP1,CXCL10,LILRB1,PTGS1,STAT3,STAT4,NOD2,SULF2,BTK,C3AR1,KIT,IL33,LILRB3,CASP4,TEK,NLRP3,LGALS3,TGFA,TGFB1,HAVCR2,TGFBR2,TIMP1,EBI3,PLXNC1,TLR2,TLR4,CD68,TNF,MARCKS	MergeCohort_Turquoise
C0007570	Celiac Disease	DisGeNET Curated	7.831e-10	2.797e-08	14	47	HLA-DPB1,HLA-DQA1,ETS1,CXCL9,CXCL11,IFI27,IL15,CXCL10,GBP5,VNN1,RUNX3,CD80,CD36,LPL	MergeCohort_Turquoise
C0024419	Waldenstrom Macroglobulinemia	DisGeNET BeFree	9.019e-10	3.21e-08	25	160	CD52,TLR7,PIK3CD,PIK3CG,ANXA5,CRP,TNFSF13B,CD274,IL2RA,MYD88,SPI1,ITGAM,CLEC12A,LAPTM5,PTPRC,BTK,SYK,KIT,CBL,EFNB2,LPL,CD38,TNF,HCK,HCLS1	MergeCohort_Turquoise
C0876973	Infectious Lung Disorder	DisGeNET BeFree	9.192e-10	3.26e-08	27	185	CLEC7A,CD163,PIK3CD,PIK3CG,VCAM1,ABCC1,CRP,IFNGR1,TNFSF13B,MARCO,CYBB,MYD88,IL18,ITGAL,ITGAM,ITGB2,STAT3,NOD2,RAC2,TEK,NLRP3,LGALS3,CD5L,TLR2,TLR4,TNF,LYZ	MergeCohort_Turquoise
C0024314	Lymphoproliferative Disorders	DisGeNET BeFree	9.576e-10	3.384e-08	34	280	CD52,PECAM1,HLA-G,ETV6,IKZF1,PIK3CD,PIK3CG,FGR,ABCC1,IRF8,TNFSF13B,CD274,IL2RA,IL2RB,IL7,PDCD1LG2,MYD88,IL15,IL18,SPP1,STAT3,PRDM1,CD84,PTPRC,SYK,KIT,KLRB1,KLRD1,DLL1,CBL,CD5L,EBI3,CD44,TNF	MergeCohort_Turquoise
C0027796	Neuralgia	DisGeNET BeFree	1.003e-09	3.532e-08	63	755	HLA-A,HLA-B,HLA-C,ENPP2,TRPM2,HMOX1,LY96,TLR8,FCER1G,PIK3CD,PIK3CG,CXCL9,AIF1,CCL4,SEMA6A,CMKLR1,MMP9,CXCL11,HTR2B,P2RY12,ANXA5,IRF8,CREB1,YWHAZ,CSF1R,PYCARD,PRKCB,FSCN1,CX3CR1,CYBB,MYD88,IL18,CXCL10,P2RY13,ITGAM,PTGER4,GFRA2,STAT1,STAT3,NOD2,GLA,LPCAT2,C1QB,C3AR1,TAP2,DPYSL2,GPR34,CASP1,RUNX3,GRM8,RGS10,NLRP3,TIMP1,EBI3,TNFSF8,CD38,TLR2,TLR4,TLR5,CD44,CD74,TNF,LYZ	MergeCohort_Turquoise
C0079774	Peripheral T-Cell Lymphoma	DisGeNET BeFree	1.039e-09	3.646e-08	27	186	CD52,ETV6,ACVRL1,PIK3CD,PIK3CG,VAV1,CD226,MYO1F,CD274,PRKCB,STX11,STAT3,STK10,SYK,TAP2,DOK2,DLL1,TEK,HAVCR2,CD86,CD37,GZMB,TLR4,CD44,CD58,CD68,TNF	MergeCohort_Turquoise
C0041234	Chagas Disease	DisGeNET BeFree	1.055e-09	3.691e-08	28	199	HLA-A,HLA-DPB1,ACTB,HLA-G,PIK3CD,PIK3CG,CCL4,MMP9,ALOX5,CR1,PYCARD,IL2RA,CYBB,MYD88,IL18,PTPN22,PLCB1,TCN2,NLRP3,LGALS3,LGALS9,TGFB1,EBI3,CD80,CD86,TLR2,TLR4,TNF	MergeCohort_Turquoise
C1963943	Atherothrombosis	DisGeNET BeFree	1.097e-09	3.823e-08	21	115	CETP,CLEC1B,F2R,MMP9,VCAM1,P2RY12,CRP,CYBB,IL18,SPP1,PTGER2,ITGB2,PTGS1,BTK,NLRP3,LGALS3,CD5L,CD36,TLR2,TLR4,TNF	MergeCohort_Turquoise
C0007847	Malignant tumor of cervix	DisGeNET BeFree	1.128e-09	3.919e-08	112	1718	HK2,UBE2L6,HLA-A,HLA-B,HLA-C,HLA-DOA,HLA-DPB1,PDK1,HLA-DQA1,STK17A,HLA-DQB2,LILRB2,PECAM1,ACTB,HLA-E,HLA-G,ETS1,APOBEC3G,HMGB2,FUNDC1,HMOX1,RRAS,TLR8,CD163,FABP4,S100A4,S100A11,PIK3CD,PIK3CG,HPGD,UGCG,AIF1,PLA2G4A,PLAU,SEMA6A,TNFAIP8,GPNMB,MMP9,AIM2,SEMA4D,NEBL,DLL4,ANXA1,WNT2,RRM2B,PIK3R3,IFITM1,IFI27,YWHAZ,CRP,TXNIP,SLC6A6,CSF1R,PYCARD,MYLIP,CD274,FSCN1,CTSG,CTSS,CYBA,CYBB,LGMN,IL18,SPP1,RASSF2…	MergeCohort_Turquoise
C0279671	Cervical Squamous Cell Carcinoma	DisGeNET BeFree	1.141e-09	3.938e-08	40	371	HLA-A,HLA-B,HLA-DPB1,HLA-DQA1,ACTB,HLA-G,HMGB2,TLR7,CD163,FABP4,S100A11,PIK3CD,PIK3CG,MMP9,ANXA5,IFITM1,IFI27,CSF2RB,CD226,CD274,CYBB,IL10RA,IL18,SPP1,RASSF2,PSMB9,EPB41L3,HPSE,STAT1,STAT3,KIT,TAP1,TGFB1,CD247,EBI3,TLR1,TLR2,TLR4,CD44,TNF	MergeCohort_Turquoise
C0023348	Leprosy, Lepromatous	DisGeNET BeFree	1.141e-09	3.938e-08	19	94	HLA-DQA1,HMOX1,MEFV,CD163,FCN1,CCL18,VCAM1,ICAM2,IFNGR1,IL2RA,IL18,CASP1,NLRP3,CD80,TLR2,CD68,CD74,TNF,UBASH3B	MergeCohort_Turquoise
C0027765	nervous system disorder	DisGeNET BeFree	1.172e-09	4.019e-08	73	942	HLA-A,HLA-DQA1,ENPP2,HLA-DQB2,TRPM2,ACTB,PI4K2A,TLR7,HMOX1,F2R,MEFV,IRF9,PIK3CD,PIK3CG,TPP1,UCP2,MITF,QPCT,PLA2G2A,PLA2G4A,SEMA6A,SMPD3,MMP9,SEMA4D,ANXA1,PIK3R3,NPC2,CREB1,SLC1A3,YWHAZ,GCOM1,CRP,CSF1R,SIGLEC7,PPT1,CELF2,PYCARD,PRKCB,NRG3,IL2RA,IL2RB,CX3CR1,PRNP,SLC9A9,IL18,CD244,CXCL10,STAT1,STAT3,NOD2,TUBA1A,HPGDS,ST8SIA4,IL33,HSPB8,DPYSL2,SH2B3,CASP1,MPEG1,GRN,ATP13A2,NLRP3,TGFBR2,TIMP1,TLR2,TL…	MergeCohort_Turquoise
C0019159	Hepatitis A	DisGeNET BeFree	1.172e-09	4.019e-08	45	450	HLA-A,HLA-C,HLA-DQA1,ACTB,HLA-G,TLR7,F8,MEFV,S100A4,UBE2D1,CXCL9,CCL4,CXCL11,EMB,CREB1,CRP,CD274,IL2RA,IL15,IL18,SPP1,CXCL10,ITGAL,STAT3,FGL2,NOD2,MLKL,HPGDS,KLRB1,IL33,NLRP3,LGALS3,LGALS9,TGFA,TGFB1,HAVCR2,GSTP1,CD5L,TLR2,TLR4,TREM2,CD58,CD68,TNF,MARCKS	MergeCohort_Turquoise
C0024121	Lung Neoplasms	DisGeNET BeFree	1.299e-09	4.438e-08	77	1020	CTSC,TRPM2,DOK3,ACTB,CLEC1B,ETV5,TLR7,F2R,ME1,ME2,CHRM3,S100A4,PIK3CD,PIK3CG,UCP2,CXCL9,PLA2G2A,CCL4,MMP9,AIM2,VAV1,FLI1,ABCC1,DLL4,ANXA1,IRF8,SAMHD1,IFI27,CREB1,ARHGDIB,CD274,PEA15,IL7,CYBB,IL15,IL18,SPP1,AXL,ADAM9,ZNF185,DAB2,EPB41L3,HPSE,STAT3,NRP2,NRP1,LYVE1,SULF2,PTPRO,HPGDS,SYK,KDR,KIT,IL33,GLIPR1,TFPI2,CASP4,DOK2,RUNX3,COTL1,LGALS3,EDNRB,TGFA,TGFB1,GSTP1,TIMP1,CD36,ENTPD1,GZMB,CD44,CD68,CD…	MergeCohort_Turquoise
C0020443	Hypercholesterolemia	DisGeNET BeFree	1.355e-09	4.614e-08	44	436	CETP,HMOX1,ADPRH,PIK3CD,PIK3CG,PLA2G2A,VCAM1,DLL4,NPC2,YWHAZ,CRP,MMRN1,ABCG1,TNFSF13B,MYLIP,PRKAR1A,CX3CR1,CYBA,CYBB,ITGAL,ITGAM,ITGAX,ITGB2,STAT3,PTPRC,HPGDS,VNN1,KDR,ST8SIA4,PLA2G7,SH2B3,CAPG,MPEG1,NLRP3,LGALS3,TGFB1,LIPA,CD36,LPL,TLR2,TLR4,TREM2,CD68,TNF	MergeCohort_Turquoise
C0242231	Coronary Stenosis	DisGeNET BeFree	1.378e-09	4.677e-08	19	95	CETP,PECAM1,FABP4,PLA2G2A,MMP9,WIPF1,CRP,SRGN,MYD88,ITGB2,STAT1,KDR,CXCL16,NLRP3,LPL,TLR2,TLR4,TNF,LTF	MergeCohort_Turquoise
C0276138	Viral myocarditis	DisGeNET BeFree	1.463e-09	4.948e-08	22	128	HMOX1,F2R,S100A4,IRF9,SEMA6A,VCAM1,IL18,ADAM9,STAT1,STAT3,PTPRC,DPEP2,KCNJ2,IL33,GRN,NLRP3,LGALS3,TGFB1,CD80,CD86,CD68,TNF	MergeCohort_Turquoise
C0220641	Lip and Oral Cavity Carcinoma	DisGeNET BeFree	1.688e-09	5.675e-08	61	729	HLA-A,HLA-DQA1,ACTB,ETS1,ETV6,HMOX1,CD163,PIK3CD,PIK3CG,CXCL9,CCL4,PLAU,CCL18,MMP9,AKR1B1,ALOX5,SEMA4D,DDX60,ANXA5,IFITM1,IFI27,YWHAZ,CRP,MMRN1,CD274,IL7,CYBA,IL18,SPP1,ADAM9,GIMAP7,HPSE,LILRB1,PTGS1,STAT3,NRP1,HPGDS,ST8SIA4,CASP1,CASP4,OAS2,LCP1,RUNX3,ACTR2,LGALS3,EDNRB,LGALS3BP,TGFA,TGFB1,CCNG2,GSTP1,TGFBR2,CD247,CD80,CD86,CD36,TLR2,CD44,CD68,BEX4,TNF	MergeCohort_Turquoise
C0040034	Thrombocytopenia	DisGeNET BeFree	1.689e-09	5.675e-08	40	376	HLA-DPA1,HLA-DQB2,PECAM1,ACTB,ETS1,CLEC1B,ETV6,TLR7,HMOX1,F2R,F8,CD209,FCER1G,PLEK,ALOX5,FLI1,CRP,MSR1,MMRN1,IL2RA,SPP1,CXCL10,DCK,HPSE,ITGB2,PTPRC,SYK,KDR,KIT,RAC2,RUNX1,TGFB1,GSTP1,CD247,CD36,TLR2,TLR4,CD44,TNF,UBASH3B	MergeCohort_Turquoise
C0178468	Autoimmune thyroid disease	DisGeNET BeFree	1.784e-09	5.942e-08	20	107	HLA-C,HLA-DOA,HLA-DPB1,HLA-DQA1,HLA-G,IRF8,CD226,CD274,IL2RA,IL15,IL18,SPP1,CXCL10,PTPN22,STAT3,TGFB1,EBI3,CD80,CD86,TNF	MergeCohort_Turquoise
C1384600	Systemic onset juvenile chronic arthritis	DisGeNET BeFree	1.786e-09	5.942e-08	16	67	HLA-DQA1,MEFV,CD163,CXCL9,CXCL11,CD274,IL18,CXCL10,STAT1,STAT3,STAT4,NOD2,NLRP3,GZMB,CD74,TNF	MergeCohort_Turquoise
C0162820	Dermatitis, Allergic Contact	DisGeNET Curated	1.786e-09	5.942e-08	16	67	IGSF6,CTSC,TLR7,IFI30,QPCT,EMB,IPCEF1,IL2RA,IL18,SPP1,ITGAM,FGL2,CD36,TMSB10,TNF,CALCRL	MergeCohort_Turquoise
C0376618	Endotoxemia	DisGeNET BeFree	1.95e-09	6.467e-08	37	332	PECAM1,ACTB,HMOX1,F2R,PIK3CD,PIK3CG,MMP9,CXCL11,VCAM1,SELPLG,IFI27,CRP,MMRN1,TNFSF13B,CD274,CXCL10,ITGAM,HPSE,ITGB2,STAT1,STAT3,NOD2,PLA2G7,CASP1,LBP,TEK,COTL1,NLRP3,LGALS3,TIE1,TLR2,TLR4,CD59,SPRED1,TNF,LYZ,CDH5	MergeCohort_Turquoise
C0278764	Adult Burkitt Lymphoma	DisGeNET BeFree	2.143e-09	7.082e-08	46	475	HK2,HLA-A,PDK1,ETS1,PIK3CD,PIK3CG,FGR,ALOX5,VAV1,FLI1,ABCC1,TNFSF13B,PRKAR1A,CD274,PRKCB,IL2RA,IL13RA2,IL18,ITGAL,ITGB2,STAT3,PRDM1,PTPRC,BTK,SYK,KIT,TAP1,TAP2,CAPG,RUNX1,DLL1,LGALS9,TGFA,TGFB1,TGFBR2,TIMP1,EBI3,TNFSF8,CD36,CD38,ENTPD1,DHRS9,CD44,CD58,CD59,TNF	MergeCohort_Turquoise
C0014859	Esophageal Neoplasms	DisGeNET BeFree	2.162e-09	7.124e-08	83	1148	UBE2L6,HLA-A,HLA-DOA,PDK1,HLA-DQA1,PECAM1,ACTB,HLA-G,ETS1,HMOX1,RRAS,F2R,S100A4,PIK3CD,PIK3CG,HPGD,PLA2G2A,PLAU,CCL18,MMP9,CXCL11,ABCC1,DLL4,ANXA1,ARL6IP5,ICAM2,CREB1,CRP,MMRN1,IFNGR1,TXNIP,CD274,PRKCB,SIGLEC1,FSCN1,PDCD1LG2,MYD88,LGMN,IL15,IL18,SPP1,RASSF2,CXCL10,AXL,DAB2,PSMB9,DCK,HPSE,STAT1,STAT3,NRP1,HPGDS,KDR,ST8SIA4,TAP1,TFPI2,SLC44A2,CASP1,GRN,RUNX1,RUNX3,LGALS3,CD160,LGALS9,TGFA,TGFB1,RIT…	MergeCohort_Turquoise
C0023487	Acute Promyelocytic Leukemia	DisGeNET BeFree	2.359e-09	7.746e-08	55	629	CD52,HK3,UBE2L6,PECAM1,ACTB,ETV6,ADCY7,EOMES,IRF9,PIK3CD,PIK3CG,MMP9,ALOX5,VAV1,ABCC1,ANXA1,ANXA5,IRF8,CREB1,TXNIP,CSF1R,SRGN,TNFSF13B,GPSM3,PRKAR1A,PRKCB,CTSG,IL15,IL18,ITGAL,ITGAM,ITGAX,ITGB2,PTGS1,STAT1,STAT3,CD84,PTPRC,HPGDS,KIT,KLRB1,KLRD1,RUNX1,LGALS3,TGFA,TGFB1,HAVCR2,GSTP1,TIMP1,CD33,CD38,CD44,CD68,TNF,HCK	MergeCohort_Turquoise
C0205734	Diabetes, Autoimmune	DisGeNET BeFree	2.382e-09	7.8e-08	23	143	HLA-A,HLA-C,HLA-DOA,HLA-DQA1,HLA-DQB2,PIK3CG,CD274,IL2RA,CTSG,IL7,CYBB,MYD88,IL15,IL18,PTPN22,STAT4,IL33,SH2B3,DOCK8,LGALS3,CD38,TLR2,GZMA	MergeCohort_Turquoise
C0278879	Childhood Burkitt Lymphoma	DisGeNET BeFree	2.449e-09	7.992e-08	46	477	HK2,HLA-A,PDK1,ETS1,PIK3CD,PIK3CG,FGR,ALOX5,VAV1,FLI1,ABCC1,TNFSF13B,PRKAR1A,CD274,PRKCB,IL2RA,IL13RA2,IL18,ITGAL,ITGB2,STAT3,PRDM1,PTPRC,BTK,SYK,KIT,TAP1,TAP2,CAPG,RUNX1,DLL1,LGALS9,TGFA,TGFB1,TGFBR2,TIMP1,EBI3,TNFSF8,CD36,CD38,ENTPD1,DHRS9,CD44,CD58,CD59,TNF	MergeCohort_Turquoise
C0007282	Carotid Stenosis	DisGeNET BeFree	2.459e-09	7.999e-08	21	120	ACTB,ETS1,HMOX1,FABP4,FBN2,MMP9,ANXA1,CRP,LGMN,IL18,SPP1,ST8SIA4,PLA2G7,TGFB1,TIMP1,LPL,TLR2,TREM2,CD68,CD74,TNF	MergeCohort_Turquoise
C0011644	Scleroderma	DisGeNET BeFree	2.477e-09	8.031e-08	35	305	HLA-A,HLA-B,HLA-DPB1,HLA-DQA1,ENPP2,HLA-G,ETS1,CARD16,FCGR2B,PIK3CD,PIK3CG,PLAU,ALOX5,ALOX5AP,FLI1,FOLR2,IFI16,TNFSF13B,PRKCB,STAT3,STAT4,SPIN1,DNASE1L3,DLL1,LGALS3,EDNRB,TGFB1,TGFBR2,CD247,TIMP1,EBI3,GZMA,TLR4,CD44,TNF	MergeCohort_Turquoise
C2945695	Limb ischemia	DisGeNET BeFree	2.557e-09	8.266e-08	25	168	CHRM3,PIK3CD,PIK3CG,AIF1,PLAU,TXNIP,SIGLEC7,IL2RB,MYD88,SPP1,FXYD5,SIGLEC5,ITGAL,ITGAM,ITGB2,KDR,CASP1,TEK,NLRP3,EFNB2,TIMP1,TLR2,TLR4,TNF,HCLS1	MergeCohort_Turquoise
C0281361	Adenocarcinoma of pancreas	DisGeNET BeFree	2.701e-09	8.704e-08	47	495	LILRB2,ACTB,ETS1,ETV6,TLR7,F2R,MAP3K1,S100A4,PIK3CD,PIK3CG,UCP2,PLAU,MMP9,ALOX5,IFI27,IFIT3,MMRN1,CD274,IL2RA,CX3CR1,IL18,SPP1,DAB2,SLCO4A1,DCK,HPSE,LILRB1,STAT1,STAT3,STAT4,NRP2,NRP1,HPGDS,KDR,IL33,TFPI2,RUNX3,TEK,LGALS3,TGFB1,TGFBR2,EFNB2,CD36,TLR4,CD44,LSP1,TNF	MergeCohort_Turquoise
C0002895	Anemia, Sickle Cell	DisGeNET BeFree	2.765e-09	8.88e-08	42	414	HLA-A,CTSC,ACP5,HLA-G,HMOX1,PLA2G2A,PLA2G4A,CPVL,ALOX5,VCAM1,ANXA1,ANXA5,CRP,PRKAR1A,PRKCB,ATP2B4,PRNP,CYBB,IL18,AVPR1A,CXCL10,ITGAL,HPSE,ITGB2,NOD2,HPGDS,SPIN1,BTK,TNFSF15,KLRC3,CASP1,NLRP3,LGALS3,TGFB1,GSTP1,TIE1,CD36,CD38,TLR2,CD59,TNF,LYZ	MergeCohort_Turquoise
C0238463	Papillary thyroid carcinoma	DisGeNET BeFree	2.778e-09	8.895e-08	90	1293	HK2,HLA-A,HLA-B,HLA-C,STK17B,ENPP2,CTSC,PECAM1,HLA-G,ETS1,ETV5,ETV6,HMGB2,RRAS,S100A4,S100A11,PIK3CD,PIK3CG,RASGRP3,CXCL9,UGCG,QPCT,PLA2G2A,CCL4,PLAU,SEMA6A,GPNMB,MMP9,CXCL11,ALOX5,FLI1,ABCC1,WIPF1,DLL4,ANXA1,ANXA5,NPC2,IFI27,CREB1,MMRN1,CSF1R,PYCARD,PRKAR1A,CD274,IL2RA,SH3BGRL3,PDCD1LG2,IL13RA2,IL18,SPP1,CXCL10,FXYD5,DCK,HPSE,ITGB2,STAT1,STAT3,IQGAP1,NRP1,CFD,GLA,HPGDS,KCNJ2,KDR,TWSG1,KIT,LAIR1,…	MergeCohort_Turquoise
C0034068	Pulmonary Eosinophilia	DisGeNET BeFree	2.84e-09	9.064e-08	16	69	HMOX1,NLRC4,CCL4,CCL24,P2RY12,CPA3,CRP,LGMN,CYSLTR1,STAT4,IL33,DNASE1L3,NLRP3,TGFB1,CD68,TNF	MergeCohort_Turquoise
C4086152	Childhood Astrocytoma	DisGeNET BeFree	2.866e-09	9.12e-08	54	615	ACTB,HLA-G,ETS1,HMOX1,F2RL2,S100A4,PIK3CD,PIK3CG,PLA2G2A,PLA2G4A,PLAU,SEMA6A,MMP9,AKR1B1,AIM2,ALOX5,VCAM1,FLI1,ABCC1,P2RY12,ANXA1,IFIT2,CREB1,YWHAZ,MMRN1,PYCARD,PEA15,PRNP,IL13RA2,SPP1,CXCL10,AXL,CYSLTR1,HPSE,STAT3,IQGAP1,NRP1,HPGDS,GLIPR1,DOK2,TEK,LGALS3,CD160,TGFA,TGFB1,CCNG2,GSTP1,TIMP1,TLR1,TLR2,CD44,CD59,LSP1,TNF	MergeCohort_Turquoise
C4082937	Necrotizing enterocolitis in fetus OR newborn	DisGeNET BeFree	2.918e-09	9.256e-08	28	208	ACTB,HMOX1,LY96,CHRM3,CD163,FCN1,PIK3CD,PIK3CG,AIF1,CRP,MYD88,IL18,SPP1,PTGER2,STAT3,NOD2,GM2A,KDR,IL33,CASP1,NLRP3,TGFB1,GSTP1,TIMP1,TLR2,TLR4,IRAK3,TNF	MergeCohort_Turquoise
C1842937	AURAL ATRESIA, CONGENITAL	DisGeNET BeFree	2.955e-09	9.344e-08	20	110	HLA-B,PECAM1,ACTB,HLA-E,FBN2,AIF1,MMP9,ALOX5,NEBL,P2RY12,PRNP,SPP1,ITGAM,ITGAX,PTPRC,IL33,HSPB8,TGFB1,CD68,TNF	MergeCohort_Turquoise
C3840565	Autoimmune thyroid disease (AITD)	DisGeNET BeFree	3.087e-09	9.718e-08	22	133	HLA-A,HLA-B,HLA-DOA,HLA-DPB1,HLA-DQA1,HLA-DQB2,S100A4,CXCL9,ABCC1,IRF8,CD226,IL2RA,IL18,SPP1,PTPN22,STAT3,STAT4,LGALS9,TGFB1,HAVCR2,CD68,TNF	MergeCohort_Turquoise
C0035126	Reperfusion Injury	DisGeNET Curated	3.092e-09	9.718e-08	18	89	ETS1,HMOX1,PLA2G2A,PLAU,MMP9,ALOX5,CYBB,MYD88,INPP5D,PTGS1,STAT3,KDR,EFNB2,CD36,TLR2,TLR4,IRAK3,TNF	MergeCohort_Turquoise
C0677932	Progressive Neoplastic Disease	DisGeNET BeFree	3.112e-09	9.721e-08	40	384	HLA-A,HLA-B,HLA-C,PECAM1,HLA-E,HLA-G,MEFV,PIK3CD,PIK3CG,CXCL9,CCL4,CCL18,MMP9,DLL4,CRP,IFNGR1,PRKAR1A,CD274,IL15,IL18,CXCL10,STAT3,NOD2,PTPRC,GLA,BTK,SYK,KDR,GRN,TEK,TGFA,TGFB1,HAVCR2,GSTP1,CD247,CD38,TLR1,CD74,ELK3,TNF	MergeCohort_Turquoise
C3539781	Progressive cGVHD	DisGeNET BeFree	3.112e-09	9.721e-08	40	384	HLA-A,HLA-B,HLA-C,PECAM1,HLA-E,HLA-G,MEFV,PIK3CD,PIK3CG,CXCL9,CCL4,CCL18,MMP9,DLL4,CRP,IFNGR1,PRKAR1A,CD274,IL15,IL18,CXCL10,STAT3,NOD2,PTPRC,GLA,BTK,SYK,KDR,GRN,TEK,TGFA,TGFB1,HAVCR2,GSTP1,CD247,CD38,TLR1,CD74,ELK3,TNF	MergeCohort_Turquoise
C0036323	Schistosomiasis	DisGeNET BeFree	3.606e-09	1.123e-07	23	146	HLA-A,HLA-DPA1,CETP,LILRB2,F8,MEFV,PLAU,MMP9,CCL24,TXNIP,IL7,SPP1,ITGB2,STAT3,HPGDS,IL33,NLRP3,LGALS3,CD86,CD38,ENTPD1,CD44,TNF	MergeCohort_Turquoise
C4552766	Miscarriage	DisGeNET BeFree	3.752e-09	1.165e-07	37	340	HLA-C,ACTB,HLA-E,HLA-G,HMOX1,F8,PIK3CD,PIK3CG,UCP2,VCAM1,SEMA4D,ANXA5,TNFSF13B,CD274,IL2RA,CX3CR1,IL15,IL18,HPSE,LILRB1,STAT3,PTPRC,HPGDS,AP1S2,KDR,KLRD1,IL33,LAIR1,HAVCR2,CORO1A,CD80,CD86,ENTPD1,TLR4,CD44,CD72,TNF	MergeCohort_Turquoise
C0042109	Urticaria	DisGeNET BeFree	4.096e-09	1.268e-07	20	112	HLA-DPB1,HMOX1,LY96,MEFV,PIK3CD,PIK3CG,PLA2G4A,ALOX5,CRP,IL2RA,IL18,PTPN22,STAT1,HPGDS,IL33,NLRP3,CD38,GZMB,CD68,TNF	MergeCohort_Turquoise
C4049446	Neointimal hyperplasia	DisGeNET BeFree	4.206e-09	1.298e-07	27	198	CETP,PECAM1,ACTB,HMGB2,HMOX1,PIK3CD,PIK3CG,UCP2,PLAU,MMP9,IFI27,MMRN1,MYO1F,PEA15,CTSS,PTGER2,STAT3,NRP1,NOD2,DOCK2,CASP1,TGFB1,EFNB2,CD36,CD59,TNF,MARCKS	MergeCohort_Turquoise
C0017152	Gastritis	DisGeNET BeFree	4.539e-09	1.397e-07	32	268	HLA-DPA1,HLA-DPB1,HMOX1,MMP9,ABCC1,ANXA1,CD274,IL7,CYBA,IL15,IL18,SPP1,CXCL10,ADAM9,ITGAX,LILRB1,STAT1,STAT3,NOD2,HPGDS,IL33,CAPG,CASP1,GRN,TGFB1,EBI3,TLR2,ENTPD1,TLR4,CD44,TNF,LYZ	MergeCohort_Turquoise
C0002171	Alopecia Areata	DisGeNET BeFree	4.671e-09	1.433e-07	17	81	HLA-C,HLA-G,TLR7,CRP,CD274,IL2RA,MX1,PDCD1LG2,IL18,SPP1,PTPN22,STAT1,TAP1,TGFB1,TLR1,GZMB,TNF	MergeCohort_Turquoise
C0740391	Middle Cerebral Artery Occlusion	DisGeNET BeFree	4.901e-09	1.499e-07	53	607	RAMP2,HK2,DRAM1,PECAM1,ACTB,VSIG4,HMOX1,F2R,CHRM3,PIK3CD,PIK3CG,UCP2,AIF1,PLA2G4A,MMP9,SEMA4D,ABCC1,GPR65,ANXA1,SLC8A1,CSF1R,PYCARD,PEA15,CX3CR1,IL18,CXCL10,CYSLTR1,PTPN22,ITGAM,LRRC4,ITGAX,ITGB2,LILRB1,STAT1,STAT3,MLKL,KDR,IL33,HSPB8,DPYSL2,CASP1,GRN,TEK,NLRP3,LGALS3,TGFA,TGFB1,TIMP1,TLR2,TLR4,TREM2,CD68,TNF	MergeCohort_Turquoise
C0023448	Lymphoid leukemia	DisGeNET BeFree	4.977e-09	1.517e-07	32	269	CD52,ETS1,ETV6,IKZF1,RCSD1,SELPLG,CSF1R,PRKAR1A,IL2RA,CTSG,IL15,SPP1,AXL,CMPK2,ITGAM,HPSE,STAT3,PTPRC,HPGDS,BTK,KIT,SH2B3,DOCK8,GRB2,RUNX1,DLL1,CD36,CD38,TLR4,CD44,CD58,TNF	MergeCohort_Turquoise
C0015230	Exanthema	DisGeNET BeFree	5.348e-09	1.621e-07	25	174	HLA-A,HLA-B,ACTB,CFP,PIK3CD,PIK3CG,MMP9,SLC1A3,CD274,CYBB,CXCL10,STAT1,NOD2,HPGDS,C1QA,IL33,NLRP3,LGALS3,LGALS9,TGFA,TGFB1,HAVCR2,CD44,CD68,TNF	MergeCohort_Turquoise
C0003873	Rheumatoid Arthritis	DisGeNET Curated	5.348e-09	1.621e-07	25	174	HLA-DPB1,LY96,PLEK,ALOX5,IRF8,CRP,TXNIP,IL2RA,IL2RB,IL18,CD244,PTPN22,CLEC12A,PTGS1,STAT1,STAT4,PRDM1,PTPRC,DNASE1L3,TFPI2,RUNX1,TLR2,TNF,MARCKS,HCLS1	MergeCohort_Turquoise
C0314719	Dryness of eye	DisGeNET BeFree	5.396e-09	1.631e-07	23	149	HLA-C,HLA-DRA,LEAP2,TLR8,MMP9,CRP,CSF1R,CTSS,MYD88,IL18,ITGAL,ITGAM,ITGB2,STAT3,NOD2,HPGDS,IL33,NLRP3,LGALS3,GSTP1,TIMP1,TLR4,TNF	MergeCohort_Turquoise
C0008055	Chikungunya Fever	DisGeNET BeFree	5.462e-09	1.646e-07	22	137	HLA-A,HLA-C,HLA-DQB2,LILRB2,SLC15A3,CD209,PIK3CD,PIK3CG,SAMHD1,IFI16,RSAD2,SIGLEC9,STAT1,KLRD1,OAS1,OAS2,OAS3,NLRP3,GZMA,GZMB,CD74,TNF	MergeCohort_Turquoise
C0004114	Astrocytoma	DisGeNET BeFree	5.638e-09	1.694e-07	72	958	PECAM1,ACTB,HLA-G,ETS1,TLR7,HMOX1,F2RL2,NLRC4,S100A4,PIK3CD,PIK3CG,AIF1,PLA2G2A,PLA2G4A,PLAU,SEMA6A,MMP9,AKR1B1,AIM2,ALOX5,VCAM1,FLI1,ABCC1,P2RY12,ANXA1,IFI27,IFIT2,CREB1,YWHAZ,MMRN1,PYCARD,PRKAR1A,PEA15,CX3CR1,PRNP,MYBL1,IL13RA2,SPP1,CXCL10,AXL,CYSLTR1,HPSE,TNFRSF21,STAT3,IQGAP1,NRP1,HPGDS,PLCB1,KDR,ST8SIA4,RAC2,GLIPR1,DOK2,RUNX1,RUNX3,TEK,LGALS3,CD160,EDNRB,TGFA,TGFB1,CCNG2,GSTP1,EFNB2,TIMP1,TL…	MergeCohort_Turquoise
C0004610	Bacteremia	DisGeNET BeFree	5.717e-09	1.713e-07	29	228	HLA-DRA,CXCL9,PLA2G4A,SEMA6A,SELPLG,CRP,MSR1,IL7,IL15,IL18,SPP1,CXCL10,ITGAM,ITGB2,STAT4,NOD2,RAB3IL1,IL33,CASP1,LBP,TEK,NLRP3,TGFB1,TIMP1,TLR2,TLR4,TLR5,CD68,TNF	MergeCohort_Turquoise
C1527304	Allergic Reaction	DisGeNET Curated	6.014e-09	1.796e-07	15	63	HLA-B,HLA-DQA1,CXCL9,CCR1,CCL4,CCL24,CD274,IL2RB,IL18,SPP1,ITGB2,CLEC4A,CASP1,TGFB1,TNF	MergeCohort_Turquoise
C0677886	Epithelial ovarian cancer	DisGeNET BeFree	6.157e-09	1.833e-07	85	1214	HK2,HLA-C,CTSC,PECAM1,ACTB,HLA-G,ETV5,F2R,F2RL2,ADPRH,PIK3CD,PIK3CG,UGCG,CCR1,PLAU,TNFAIP8,CCL18,MMP9,CXCL11,VCAM1,SELPLG,SEMA4D,FOLR2,PIK3R3,GMFG,SAMHD1,YWHAZ,CRP,RSAD2,CSF1R,CD226,PYCARD,RNASET2,MYLIP,CD274,NRG3,FSCN1,IL2RA,PEA15,PRNP,PDCD1LG2,CYBB,MYD88,LGMN,IL18,SPP1,BCAT1,ITGAM,HPSE,ITGB2,LILRB1,PTGS1,STAT1,STAT3,STAT4,NRP2,NRP1,HPGDS,KDR,KIT,IL33,CASP4,GRN,RUNX1,RUNX3,TEK,BTN3A2,LGALS3,TGFA…	MergeCohort_Turquoise
C0042029	Urinary tract infection	DisGeNET BeFree	6.172e-09	1.833e-07	28	215	PECAM1,LY96,CHRM3,MEFV,NLRC4,PLAU,CCL18,MMP9,SELPLG,CRP,CSF1R,CD226,MYD88,SPI1,CXCL10,ITGAM,PTGS1,STAT3,NLRP3,TGFB1,RNASE1,CD36,TLR2,GZMB,TLR4,TLR5,CD44,TNF	MergeCohort_Turquoise
C1168401	Squamous cell carcinoma of the head and neck	DisGeNET BeFree	6.193e-09	1.833e-07	100	1519	HK2,HLA-A,HLA-B,HLA-C,PDK1,STK17A,PECAM1,ACTB,HLA-G,ETS1,HMGB2,HMOX1,ACVRL1,F2R,ME1,TLR8,MEFV,CD163,S100A4,PIK3CD,PIK3CG,PLAU,SEMA6A,TNFAIP8,GPNMB,CCL18,MMP9,AIM2,ALOX5,SDCBP,CRTAP,SEMA4D,ABCC1,ANXA1,FOLR2,ANXA5,RRM2B,IFI16,IFI27,YWHAZ,CRP,CYTIP,MMRN1,TXNIP,CSF1R,MYLIP,CD274,SIGLEC1,FSCN1,IL2RA,PRNP,PDCD1LG2,IL13RA2,IL15,IL18,SPP1,AXL,ITGAM,HPSE,PTGS1,STAT1,STAT3,NRP1,GPD1L,LYVE1,PTPRC,HPGDS,TMC8…	MergeCohort_Turquoise
C0011884	Diabetic Retinopathy	DisGeNET BeFree	6.494e-09	1.917e-07	53	612	HK2,HLA-A,PECAM1,TLR7,MEFV,FABP4,PIK3CD,PIK3CG,UCP2,AIF1,PLAU,MMP9,AKR1B1,CPVL,VCAM1,SUCNR1,CRP,MMRN1,TXNIP,SRGN,PRKCB,PRNP,CYBB,IL18,SPP1,CXCL10,HPSE,LILRB1,STAT3,NRP1,KDR,ST8SIA4,TNFSF15,PLA2G7,CASP1,GRB2,TEK,NLRP3,LGALS3,TGFB1,GSTP1,TIMP1,RCBTB1,CD36,TLR2,TLR4,CD59,CD74,ELK3,TNF,IGSF21,CDH5,CDH13	MergeCohort_Turquoise
C0079773	Lymphoma, T-Cell, Cutaneous	DisGeNET BeFree	6.527e-09	1.917e-07	37	347	HLA-C,STK17B,PIK3CD,PIK3CG,CXCL9,CCL18,PREX1,SELPLG,ANXA5,SAMHD1,CD226,PYCARD,CD274,IL2RA,IL7,IL15,IL18,TOX,CXCL10,ITGAM,ITGB2,STAT1,STAT3,STAT4,PTPRC,KIT,CASP1,OAS3,RUNX3,CBL,LGALS9,TGFB1,HAVCR2,CD80,CD44,SCPEP1,TNF	MergeCohort_Turquoise
C0276447	Rhinovirus infection	DisGeNET BeFree	6.531e-09	1.917e-07	27	202	HLA-C,ACTB,TLR7,TLR8,MEFV,MAP3K1,CRP,RSAD2,CYBB,MYD88,MYO5A,CXCL10,PSMB9,PTAFR,ITGAL,ITGAM,ITGAX,ITGB2,NOD2,HPGDS,KLRD1,IL33,OAS1,NLRP3,TGFB1,TLR2,TNF	MergeCohort_Turquoise
C0006271	Bronchiolitis	DisGeNET BeFree	6.748e-09	1.975e-07	19	104	TLR7,CCL4,CRP,PEA15,CX3CR1,IL7,IL15,IL18,HPGDS,SEMA4A,IL33,LAIR1,RUNX3,GSTP1,CD38,TLR1,TLR2,TLR4,TNF	MergeCohort_Turquoise
C0024312	Lymphopenia	DisGeNET BeFree	6.787e-09	1.981e-07	25	176	CD52,GIMAP5,PECAM1,ACTB,EOMES,TYROBP,ABCC1,CRP,TNFSF13B,CD274,IL2RA,IL7,MYD88,IL15,GIMAP7,STAT1,STAT3,PTPRC,BTK,RAC2,DOCK2,DOCK8,CORO1A,CD4,TNF	MergeCohort_Turquoise
C3899278	Early Rheumatoid Arthritis	DisGeNET BeFree	6.92e-09	2.014e-07	17	83	HLA-DQA1,ACTB,HLA-G,CXCL9,MMP9,VCAM1,CRP,TNFSF13B,IL2RB,CXCL10,PTPN22,STAT3,KLRB1,LGALS3,TLR2,TLR4,TNF	MergeCohort_Turquoise
C0747845	early pregnancy	DisGeNET BeFree	7.154e-09	2.076e-07	32	273	PECAM1,HLA-F,CFP,PARVB,LY96,FABP4,PIK3IP1,PIK3CD,PIK3CG,CCL4,CMKLR1,FGR,MMP9,ANXA1,ANXA5,CRP,IFNGR1,TXNIP,PRKAR1A,CD274,KDR,IL33,LGALS3,LGALS9,TGFB1,HAVCR2,TIMP1,CD80,CD86,TLR4,TNF,CALCRL	MergeCohort_Turquoise
C0020517	Hypersensitivity	DisGeNET Curated	7.592e-09	2.193e-07	15	64	HLA-B,HLA-DQA1,CXCL9,CCR1,CCL4,CCL24,CD274,IL2RB,IL18,SPP1,ITGB2,CLEC4A,CASP1,TGFB1,TNF	MergeCohort_Turquoise
C0302809	Fulminant hepatitis	DisGeNET BeFree	7.602e-09	2.193e-07	14	55	VSIG4,HMOX1,GPNMB,IL18,CXCL10,FGL2,PTPRO,IL33,CASP1,NLRP3,LGALS9,TLR2,TLR4,TNF	MergeCohort_Turquoise
C0031106	Aggressive Periodontitis	DisGeNET BeFree	7.634e-09	2.197e-07	25	177	HLA-A,HLA-C,HLA-DQA1,CTSC,CXCL9,SMPD3,MMP9,AIM2,ALOX5,VCAM1,IL2RA,CYBA,IL18,CXCL10,SIGLEC5,ITGAL,ITGAM,ITGB2,STAT1,PRDM1,NOD2,TLR2,TLR4,TNF,LTF	MergeCohort_Turquoise
C0018939	Hematological Disease	DisGeNET BeFree	7.669e-09	2.2e-07	30	245	HLA-DPB1,HLA-E,CLEC1B,ETV6,IKZF1,CARD16,HMOX1,SAMD9L,PIK3CD,CCL4,PRKAR1A,CYBB,IL18,SAMD9,PTPN22,ITGAM,STAT4,KIT,RAC2,SH2B3,GRB2,RUNX1,CBFB,TEK,NLRP3,TGFB1,CD247,EBI3,CD38,TNF	MergeCohort_Turquoise
C0424295	Hyperactive behavior	DisGeNET BeFree	7.797e-09	2.231e-07	80	1121	HK2,CETP,ENPP2,ACTB,ETV6,APOBEC3G,CFP,CARD16,TLR7,HMOX1,MEFV,NLRC4,FABP4,FABP3,FCGR2B,PIK3CD,PIK3CG,UCP2,OSBPL1A,VAV3,MMP9,AKR1B1,PLTP,ABCC1,SLC4A7,DLL4,RRM2B,IFI27,SLA,CREB1,CRP,SLC8A1,SRGN,TNFSF13B,PRKCB,IL2RA,CX3CR1,CYBB,MYD88,SLC9A9,IL18,MYO5A,AVPR1A,ITGAL,STAT1,STAT3,NOD2,PTPRC,TUBA1A,BTK,KDR,KIT,NPY1R,CASP1,GRB2,RUNX1,RUNX3,LCP2,NLRP3,LGALS3,LGALS9,TGFB1,GSTP1,TGFBR2,RNASE1,CD86,CD36,CD37,C…	MergeCohort_Turquoise
C4521042	Complete Trisomy 21 Syndrome	DisGeNET BeFree	8.014e-09	2.286e-07	56	669	HLA-A,HLA-B,HLA-DQA1,TRPM2,ACTB,ETV6,IKZF1,HMOX1,FABP3,PIK3CD,PIP4K2A,OLFM1,CCL4,PLEK,MMP9,BACE2,PLTP,SH3BGRL,IFIT3,CRP,MMRN1,ABCG1,FSCN1,IL2RA,PRNP,IL7,MX1,MYD88,IL15,INPP5D,SAMSN1,DCK,ITGAL,ITGAM,ITGB2,STAT1,STAT3,NOD2,BLVRA,HPGDS,KIT,DPYSL2,TCN2,CASP1,LBP,RUNX1,ACTR2,EDNRB,TGFB1,CD247,CD38,TLR2,TLR4,TREM2,CD59,TNF	MergeCohort_Turquoise
C0030567	Parkinson Disease	DisGeNET BeFree	8.501e-09	2.419e-07	120	1952	HK2,KREMEN1,PDE1B,HLA-A,HLA-B,HLA-C,HLA-DRA,CTSC,PECAM1,TRPM2,ACTB,CFP,CARD16,HMOX1,RRAS,F2R,CHRM3,MEFV,FABP3,TYROBP,FCGR2B,PIK3CD,PIK3CG,UCP2,AIF1,NCEH1,SEMA6A,SMPD3,GPNMB,PLEK,MMP9,BACE2,AKR1B1,ALOX5,VCAM1,ANXA5,ARL6IP5,NPC2,CREB1,YWHAZ,CD200R1,CRP,MMRN1,TXNIP,SLC8A1,CSF1R,SIGLEC7,ASAH1,PYCARD,PRKACB,PRKAR1A,SLC41A1,IL2RA,IL2RB,PEA15,CX3CR1,PRNP,IL7,CYBB,MYD88,LGMN,APH1B,PHACTR2,GALC,IL18,SPP1,…	MergeCohort_Turquoise
C0751967	Multiple Sclerosis, Relapsing-Remitting	DisGeNET BeFree	9.012e-09	2.557e-07	27	205	CD52,HLA-A,HLA-DQA1,PECAM1,ACTB,HLA-G,CARD16,TLR7,MEFV,NLRC4,MMP9,AIM2,VCAM1,YWHAZ,IL2RA,CX3CR1,IL15,IL18,SPP1,CXCL10,TAP2,TNFSF15,CASP1,NLRP3,TGFB1,ENTPD1,TNF	MergeCohort_Turquoise
C0920646	Ischemia of kidney	DisGeNET BeFree	9.446e-09	2.667e-07	21	129	PECAM1,HMOX1,PIK3CD,PIK3CG,VCAM1,CRP,MYD88,STAT1,NOD2,LYVE1,PTPRC,IL33,CASP1,GRN,LCP2,NLRP3,TGFB1,TLR2,TLR4,CD59,TNF	MergeCohort_Turquoise
C2827407	Infectious Otitis Media	DisGeNET BeFree	9.453e-09	2.667e-07	22	141	TLR7,MEFV,PIK3CD,PIK3CG,MMP9,WIPF1,CRP,PYCARD,CX3CR1,ITGAL,ITGAM,ITGB2,CASP1,GRN,DLL1,TGFB1,LIMK1,TLR2,TLR4,TLR5,CD44,TNF	MergeCohort_Turquoise
C0574960	Sacroiliitis	DisGeNET BeFree	9.571e-09	2.693e-07	11	32	HLA-A,HLA-B,HLA-C,HLA-DPB1,MEFV,CRP,NOD2,CD37,CD68,CD74,TNF	MergeCohort_Turquoise
C0031030	Periapical Periodontitis	DisGeNET BeFree	1.013e-08	2.841e-07	17	85	MMP9,AIM2,ALOX5,SEMA4D,WIPF1,CRP,MYD88,SPP1,NRP1,BTK,CASP1,NLRP3,TGFB1,TIMP1,TLR2,TLR4,TNF	MergeCohort_Turquoise
C0013238	Dry Eye Syndromes	DisGeNET BeFree	1.031e-08	2.886e-07	23	154	HLA-C,HLA-DRA,LEAP2,TLR8,MMP9,CRP,CSF1R,CTSS,MYD88,IL18,ITGAL,ITGAM,ITGB2,STAT3,NOD2,HPGDS,IL33,NLRP3,LGALS3,GSTP1,TIMP1,TLR4,TNF	MergeCohort_Turquoise
C0238790	bone destruction	DisGeNET BeFree	1.037e-08	2.893e-07	29	234	PECAM1,CLEC7A,TLR7,HMOX1,S100A4,MMP9,SEMA4D,CRP,CSF1R,IL7,LGMN,SPP1,CXCL10,HPSE,STAT3,NRP1,BTK,SYK,IL33,OAS3,RUNX3,TGFB1,TIMP1,CD80,TLR2,TLR4,TREM2,TNF,HCK	MergeCohort_Turquoise
C0027022	Myeloproliferative disease	DisGeNET BeFree	1.204e-08	3.351e-07	37	355	HLA-C,ETV6,PIK3CD,PIK3CG,MMP9,ALOX5,ETV7,IRF8,IFI27,CREB1,CRP,ABCG1,SIGLEC7,CD274,IL2RA,IL2RB,PDCD1LG2,CYBB,INPP5D,ITGAL,HPSE,STAT3,SYK,KIT,SH2B3,RUNX1,RUNX3,TEK,CBL,GSTP1,EBI3,TLR4,CD44,SPRED1,TNF,LYN,HCLS1	MergeCohort_Turquoise
C2717836	Steroid Sulfatase Deficiency Disease	DisGeNET BeFree	1.211e-08	3.362e-07	25	181	PECAM1,PIK3CD,PIK3CG,HPGD,MITF,MMP9,ABCC1,ANXA5,IRF8,CRP,CD274,PRKCB,SPP1,HPSE,GAB2,STAT3,HPGDS,KDR,KIT,IL33,TGFB1,TIMP1,CD44,CD68,TNF	MergeCohort_Turquoise
C0029443	Osteomyelitis	DisGeNET BeFree	1.22e-08	3.376e-07	17	86	ETS1,AIM2,CRP,IFNGR1,CTSG,MYD88,IL13RA2,LRRC4,STAT1,SYK,PSTPIP2,NLRP3,TIMP1,EBI3,TLR2,TLR4,TNF	MergeCohort_Turquoise
C1845050	PIGMENTARY DISORDER, RETICULATE, WITH SYSTEMIC MANIFESTATIONS	DisGeNET BeFree	1.235e-08	3.394e-07	27	208	PECAM1,HMOX1,MEFV,CD163,MMP9,ANXA5,MMRN1,SIGLEC7,CD274,IL2RB,IL18,SPP1,CXCL10,HPSE,GFRA2,CFD,PTPRC,KDR,TNFSF15,PLA2G7,CASP1,RUNX1,NLRP3,TGFB1,TIMP1,TNF,HCLS1	MergeCohort_Turquoise
C0042164	Uveitis	DisGeNET BeFree	1.235e-08	3.394e-07	27	208	HLA-A,HLA-B,HLA-C,HLA-DQA1,ETS1,HMOX1,PIK3CD,PIK3CG,AIF1,AKR1B1,ANXA1,CRP,CD274,MYD88,IL15,IL18,CXCL10,PSMB9,STAT1,STAT4,NOD2,C3AR1,CXCL16,NLRP3,TLR2,TLR4,TNF	MergeCohort_Turquoise
C0278595	Adult Fibrosarcoma	DisGeNET BeFree	1.236e-08	3.394e-07	39	387	HLA-C,ACTB,RRAS,MAP3K1,IRF9,PIK3CD,PIK3CG,PLAU,MMP9,CXCL11,AKR1B1,FLI1,ANXA5,CSF1R,SIGLEC7,CD226,PYCARD,CD274,PRKCB,IL2RB,IL15,SLFN5,ITGAM,HPSE,STAT1,PRDM1,MLKL,KDR,TNFSF15,RAC2,TFPI2,TEK,TGFB1,ARL4C,TIMP1,CD36,CD44,TNF,HCLS1	MergeCohort_Turquoise
C0242994	Hantavirus Infections	DisGeNET BeFree	1.291e-08	3.525e-07	19	108	MMP9,P2RY12,ANXA1,HPS3,CD274,PRKCB,CX3CR1,PDCD1LG2,CXCL10,PTGS1,KDR,BMPER,LBP,RUNX1,TEK,LGALS3,TGFB1,TNF,HPS5	MergeCohort_Turquoise
C0024291	Lymphohistiocytosis, Hemophagocytic	DisGeNET BeFree	1.291e-08	3.525e-07	19	108	CD52,ACTB,CD163,NLRC4,CXCL9,CRP,IFNGR1,PRKAR1A,STX11,IL2RA,IL18,CXCL10,PTPRC,IL33,DNASE1L3,TCN2,RUNX1,HAVCR2,TNF	MergeCohort_Turquoise
C0016057	Fibrosarcoma	DisGeNET BeFree	1.32e-08	3.586e-07	40	404	HLA-C,ACTB,ETV6,RRAS,MAP3K1,IRF9,PIK3CD,PIK3CG,PLAU,MMP9,CXCL11,AKR1B1,FLI1,ANXA5,CSF1R,SIGLEC7,CD226,PYCARD,CD274,PRKCB,IL2RB,IL15,SLFN5,ITGAM,HPSE,STAT1,PRDM1,MLKL,KDR,TNFSF15,RAC2,TFPI2,TEK,TGFB1,ARL4C,TIMP1,CD36,CD44,TNF,HCLS1	MergeCohort_Turquoise
C1762616	Meningioma, benign, no ICD-O subtype	DisGeNET BeFree	1.32e-08	3.586e-07	40	404	HLA-A,ACTB,ETV6,CD163,UBE2D1,FCER1G,PIK3CD,PIK3CG,PLAU,MMP9,ALOX5,ABCC1,YWHAZ,TXNIP,CD274,FSCN1,CX3CR1,SPP1,DAB2,EPB41L3,LRRC4,PTGER4,PTGS1,STAT3,HPGDS,KDR,TCN2,GRB2,CXCL16,RUNX3,LGALS3,TGFB1,GSTP1,CORO1A,TIMP1,EBI3,TLR4,CD44,CD68,TNF	MergeCohort_Turquoise
C0079772	T-Cell Lymphoma	DisGeNET BeFree	1.399e-08	3.791e-07	43	454	HLA-DOA,HLA-G,CLEC7A,ETV6,TLR7,ACVRL1,S100A4,PIK3CD,PIK3CG,PLA2G4A,CCR1,VAV1,ABCC1,WIPF1,CSF1R,TNFSF13B,PRKAR1A,CD274,PRNP,IL7,CYBA,IL15,IL18,CXCL10,PSMB9,EPB41L3,STAT3,NRP1,PRDM1,SYK,KIT,RUNX3,DLL1,TGFB1,HAVCR2,CD247,CD4,CD37,GZMA,GZMB,CD44,CD68,TNF	MergeCohort_Turquoise
C0278877	Adult Meningioma	DisGeNET BeFree	1.415e-08	3.823e-07	40	405	HLA-A,ACTB,ETV6,CD163,UBE2D1,FCER1G,PIK3CD,PIK3CG,PLAU,MMP9,ALOX5,ABCC1,YWHAZ,TXNIP,CD274,FSCN1,CX3CR1,SPP1,DAB2,EPB41L3,LRRC4,PTGER4,PTGS1,STAT3,HPGDS,KDR,TCN2,GRB2,CXCL16,RUNX3,LGALS3,TGFB1,GSTP1,CORO1A,TIMP1,EBI3,TLR4,CD44,CD68,TNF	MergeCohort_Turquoise
C0006118	Brain Neoplasms	DisGeNET BeFree	1.444e-08	3.891e-07	72	980	HLA-A,HLA-C,PDK1,CORO1C,PECAM1,ACTB,HLA-G,ETS1,ETV5,FABP3,EHD3,S100A4,PIK3CD,PIK3CG,QPCT,PLAU,VAV3,GPNMB,MMP9,ALOX5,SDCBP,CRTAP,FLI1,ABCC1,IFI27,CYTIP,ASAH1,PYCARD,PRKAR1A,CD274,PEA15,IL10RA,IL13RA2,IL18,SPP1,AXL,CYSLTR1,EPB41L3,ITGAM,LRRC4,HPSE,STAT1,STAT3,FGL2,NRP1,CFD,LYVE1,SULF2,HPGDS,KDR,KIT,GNS,RAC2,GPR34,TFPI2,RUNX1,RUNX3,TEK,EDNRB,TGFA,TGFB1,GSTP1,TIMP1,CD80,CD38,TLR2,TLR4,CD44,CD48,LHFPL…	MergeCohort_Turquoise
C0854135	Pseudomonas aeruginosa infection	DisGeNET BeFree	1.516e-08	4.075e-07	13	49	HLA-G,NLRC4,TNFSF13B,CTSS,MYD88,SYK,CASP1,NLRP3,TLR4,TLR5,IRAK3,TNF,LYZ	MergeCohort_Turquoise
C0018203	Chronic granulomatous disease	DisGeNET BeFree	1.541e-08	4.13e-07	18	98	HLA-DPB1,PIK3CD,PLEK,CRP,TNFSF13B,CYBA,CYBB,MYD88,IL18,NCF4,ITGB2,STAT1,NOD2,TNFSF15,NLRP3,TLR2,TLR5,TNF	MergeCohort_Turquoise
C3860213	Autoinflammatory disorder	DisGeNET BeFree	1.61e-08	4.304e-07	12	41	HLA-B,MEFV,NLRC4,SAMHD1,IL18,STAT1,NOD2,PTPN12,KLRB1,CASP1,NLRP3,TNF	MergeCohort_Turquoise
C0007682	CNS disorder	DisGeNET BeFree	1.692e-08	4.513e-07	34	313	TRPM2,ACTB,HMOX1,F2R,PIK3CD,MMP9,SAMHD1,CRHBP,CD200R1,CSF1R,CTSS,PRNP,MYD88,LGMN,SPP1,CXCL10,CYSLTR1,PTAFR,IL33,RAC2,OAS2,OAS3,GRN,NLRP3,EDNRB,TGFB1,TIMP1,CD36,CD38,TLR2,TLR4,CD44,TREM2,TNF	MergeCohort_Turquoise
C0020473	Hyperlipidemia	DisGeNET BeFree	1.702e-08	4.527e-07	41	424	HLA-B,CETP,HMOX1,FCN1,PIK3CD,PIK3CG,PLA2G2A,SEMA6A,PLEK,MMP9,AKR1B1,ALOX5,VCAM1,SLC4A7,YWHAZ,CRP,TXNIP,MYO1F,FSCN1,CX3CR1,CYBB,IL18,ITGB2,NOD2,PLA2G7,CASP1,NLRP3,LGALS3,LIPA,RCBTB1,CD36,LPL,CD38,TLR2,TLR4,CD44,CD68,TNF,LYZ,TM4SF1,CDH13	MergeCohort_Turquoise
C0030809	Pemphigus Vulgaris	DisGeNET BeFree	1.764e-08	4.668e-07	19	110	HLA-A,HLA-B,HLA-C,HLA-DQA1,HLA-DRA,HLA-G,CD163,PLAU,CCL18,MMP9,SPP1,PTPN22,STAT3,NOD2,TAP1,TAP2,TGFB1,CD86,TNF	MergeCohort_Turquoise
C0920350	Autoimmune thyroiditis	DisGeNET BeFree	1.764e-08	4.668e-07	19	110	HLA-C,HLA-DPB1,HLA-DQA1,ETS1,PIK3CD,PIK3CG,CXCL9,MMP9,CXCL11,AIM2,CD274,IL2RA,CXCL10,PTPN22,ITGAL,ITGB2,STAT1,CD68,TNF	MergeCohort_Turquoise
C0018621	Hay fever	DisGeNET BeFree	1.82e-08	4.802e-07	18	99	CD163,CXCL9,CCL4,MMP9,CXCL11,CREB1,YWHAZ,CSF2RB,IL2RA,IL18,TES,CXCL10,CYSLTR1,IL33,GSTP1,TLR4,TNF,LYZ	MergeCohort_Turquoise
C0024232	Lymphatic Metastasis	DisGeNET BeFree	1.883e-08	4.956e-07	42	442	ACTB,ETV5,CD163,MAP3K1,PIK3CD,PIK3CG,PLAU,VAV3,TNFAIP8,MMP9,FLI1,SEMA4D,ANXA1,MYCT1,ANXA5,IFI27,CREB1,CD274,PDCD1LG2,MYD88,SPP1,INPP5D,DAB2,ZNF217,HPSE,STAT1,STAT3,NRP2,LYVE1,KDR,TNFSF15,IL33,CXCL16,LGALS3,TGFB1,HAVCR2,LIFR,CD33,TLR4,CD44,CD68,TNF	MergeCohort_Turquoise
C0263313	Pemphigus Foliaceus	DisGeNET BeFree	1.98e-08	5.2e-07	13	50	HLA-A,HLA-C,HLA-DQA1,CR1,CD226,TNFSF13B,PRKCB,LILRB1,NKG7,LAIR1,CD86,CD59,TNF	MergeCohort_Turquoise
C0079588	Ichthyosis, X-Linked	DisGeNET BeFree	2.006e-08	5.255e-07	26	199	PECAM1,PIK3CD,PIK3CG,HPGD,MITF,MMP9,ABCC1,ANXA5,IRF8,CRP,PYCARD,CD274,PRKCB,SPP1,HPSE,GAB2,STAT3,HPGDS,KDR,KIT,IL33,TGFB1,TIMP1,CD44,CD68,TNF	MergeCohort_Turquoise
C0243038	Carcinoma, Lewis Lung	DisGeNET BeFree	2.115e-08	5.524e-07	25	186	PECAM1,ACTB,TLR7,CHRM3,CD209,CXCL9,MMP9,ABCC1,GPR65,DLL4,CD274,MYD88,IL15,IL18,DCK,HPSE,STAT3,FGL2,NOD2,KDR,TGFA,TGFB1,RNASE1,TLR4,TNF	MergeCohort_Turquoise
C3495919	Enthesitis-Related Arthritis	DisGeNET BeFree	2.179e-08	5.677e-07	12	42	HLA-B,HLA-G,MEFV,CD163,CRP,PTPN12,IL33,TLR1,TLR2,TLR4,TLR5,TNF	MergeCohort_Turquoise
C0015397	Disorder of eye	DisGeNET BeFree	2.278e-08	5.92e-07	27	214	HLA-A,HLA-DPB1,HLA-DQA1,HLA-DRA,HMOX1,TLR8,PIK3CD,OLFM1,AKR1B1,CD274,IL18,CXCL10,PSMB9,PTPN22,ITGAL,ITGAM,PTGER4,ITGB2,NRP1,PTPN12,KDR,SEMA4A,NLRP3,HAVCR2,GSTP1,CD80,TNF	MergeCohort_Turquoise
C0949691	Spondylarthropathies	DisGeNET BeFree	2.497e-08	6.472e-07	17	90	KREMEN1,HLA-A,HLA-B,HLA-C,CR1,CRP,MARCO,PSMB9,ITGAM,NOD2,IL33,LBP,RUNX3,TGFB1,CD5L,TLR4,TNF	MergeCohort_Turquoise
C0497327	Dementia	DisGeNET BeFree	2.697e-08	6.973e-07	57	711	HLA-C,CETP,TRPM2,ACTB,HMOX1,TYROBP,PIK3CD,PIK3CG,TPP1,UGCG,QPCT,OLFM1,GCA,CCL4,MMP9,BACE2,AKR1B1,VCAM1,CRTAP,ANXA1,NPC2,CREB1,CRP,CYTIP,TXNIP,ABCG1,CSF1R,PYCARD,CD274,PRKCB,PRNP,IL7,IL15,IL18,SPP1,CXCL10,INPP5D,PTPN22,ITGB2,STAT1,HPGDS,HSPB8,PLA2G7,CASP1,GRN,ATP13A2,NLRP3,TGFB1,LIMK1,CD4,TIMP1,LPL,CD38,TLR2,TLR4,TREM2,TNF	MergeCohort_Turquoise
C0014356	Enterocolitis	DisGeNET BeFree	2.799e-08	7.219e-07	11	35	HLA-DOA,MEFV,NLRC4,ALOX5,IL10RA,IL18,SPI1,ITGB2,NOD2,EDNRB,TGFB1	MergeCohort_Turquoise
C1292778	Chronic myeloproliferative disorder	DisGeNET BeFree	2.877e-08	7.403e-07	36	351	ETV6,IKZF1,S100A4,PIK3CD,PIK3CG,ALOX5,VAV1,FLI1,P2RY12,IRF8,IFI27,ABCG1,CSF1R,CD274,IL2RA,CXCL10,INPP5D,STAT3,PTPRC,SYK,KIT,IL33,NPY1R,SH2B3,RUNX1,RUNX3,TEK,CBL,LGALS3,TGFB1,EBI3,CD33,TLR4,SPRED1,TNF,LYN	MergeCohort_Turquoise
C0023646	Lichen Planus	DisGeNET BeFree	2.958e-08	7.591e-07	18	102	HLA-A,HLA-DQA1,PECAM1,CXCL9,AIM2,VCAM1,ABCC1,PDCD1LG2,ITGB2,STAT1,NRP2,CASP1,NLRP3,TGFB1,HAVCR2,GZMB,TLR4,TNF	MergeCohort_Turquoise
C3203102	Idiopathic pulmonary arterial hypertension	DisGeNET BeFree	3.02e-08	7.73e-07	56	695	HLA-B,HLA-C,PDK1,PECAM1,ACTB,HMOX1,ACVRL1,MEFV,CD163,S100A4,PIK3CD,PIK3CG,PLA2G4A,CCR1,CCL4,MMP9,ALOX5,VCAM1,SELPLG,FLI1,HTR2B,ANXA5,SAMHD1,IFI27,CREB1,CRP,MMRN1,SLC8A1,PRKAR1A,CTSS,IL18,SPP1,PTGS1,STAT3,FGL2,CFD,PTPRC,HPGDS,KDR,IL33,RUNX1,TEK,NLRP3,LGALS3,EDNRB,TGFB1,TGFBR2,LIMK1,TIMP1,EBI3,TLR2,ENTPD1,GZMB,SPRED1,TNF,CDH5	MergeCohort_Turquoise
C0598894	Monocytic leukemia	DisGeNET BeFree	3.429e-08	8.757e-07	15	71	HLA-DMB,ETS1,VCAM1,PIK3R3,CSF1R,FSCN1,IL2RA,CYBB,ITGAL,KIT,LILRB4,RUNX1,TGFB1,TLR4,TNF	MergeCohort_Turquoise
C0282687	Hemorrhagic Fever, Ebola	DisGeNET BeFree	3.467e-08	8.831e-07	23	164	HLA-A,HLA-B,ACTB,TLR7,HMOX1,CD209,CD163,TYROBP,IRF9,IFI30,CCL4,CPVL,FOLR2,ANXA5,GNPTAB,SIGLEC1,IL18,STAT1,TIMD4,NLRP3,HAVCR2,TLR4,TNF	MergeCohort_Turquoise
C0494463	Alzheimer Disease, Late Onset	DisGeNET BeFree	3.527e-08	8.963e-07	35	338	HLA-A,HLA-DPB1,CETP,HLA-DRA,TYROBP,MS4A4A,PLA2G4A,PLAU,BACE2,ALOX5,CR1,SLC8A1,CX3CR1,PRNP,CYBA,IL18,INPP5D,GAB2,HPGDS,MS4A6A,IL33,PLA2G7,CASP4,GRB2,GRN,LBP,NLRP3,TGFB1,GSTP1,CD33,LPL,TLR2,TLR4,TREM2,TNF	MergeCohort_Turquoise
C0220605	Adult Non-Hodgkin Lymphoma	DisGeNET BeFree	3.59e-08	9.098e-07	37	370	CD52,HLA-G,ETS1,PIK3CD,TNFAIP8,MMP9,DYRK2,ABCC1,IRF8,IFI27,TNFSF13B,PRKAR1A,CD274,IL2RA,CYBA,IL10RA,MYD88,PSMB9,STAT3,PTPRC,HPGDS,BTK,GPR34,LAIR1,CXCL16,NLRP3,TGFB1,GSTP1,TIMP1,CD33,CD37,CD38,GZMB,TSPAN7,CD44,CD59,TNF	MergeCohort_Turquoise
C3850141	Acute-On-Chronic Liver Failure	DisGeNET BeFree	3.658e-08	9.248e-07	21	139	CD163,PIK3CD,PIK3CG,CCL4,SEMA6A,MMP9,IFI16,CRP,IL18,SPP1,CXCL10,SAMSN1,GLA,IL33,TFPI2,CASP1,HAVCR2,GSTP1,CD247,TLR2,TNF	MergeCohort_Turquoise
C0027809	Neurilemmoma	DisGeNET BeFree	3.803e-08	9.592e-07	24	178	ACTB,ETV5,CD163,PIK3CD,PIK3CG,SEMA6A,SIGLEC7,PYCARD,PRKAR1A,CD274,IL2RB,PRNP,SPP1,AXL,LILRB1,STAT3,KDR,KIT,CASP1,CXCL16,GSTP1,CD44,CD68,HCLS1	MergeCohort_Turquoise
C0220612	Childhood Non-Hodgkin Lymphoma	DisGeNET BeFree	3.851e-08	9.689e-07	37	371	CD52,HLA-G,ETS1,PIK3CD,TNFAIP8,MMP9,DYRK2,ABCC1,IRF8,IFI27,TNFSF13B,PRKAR1A,CD274,IL2RA,CYBA,IL10RA,MYD88,PSMB9,STAT3,PTPRC,HPGDS,BTK,GPR34,LAIR1,CXCL16,NLRP3,TGFB1,GSTP1,TIMP1,CD33,CD37,CD38,GZMB,TSPAN7,CD44,CD59,TNF	MergeCohort_Turquoise
C0520679	Sleep Apnea, Obstructive	DisGeNET BeFree	3.876e-08	9.726e-07	40	420	HLA-B,ACP5,HMOX1,F2R,FABP4,PIK3CD,PIK3CG,PLEK,MMP9,ALOX5,VCAM1,ANXA5,FPR3,CRP,CD274,IL2RA,CYBA,IL18,HPSE,PTGS1,STAT3,KCNJ2,IL33,PLA2G7,LBP,TEK,NLRP3,LGALS3,CD160,EDNRB,TGFB1,TIMP1,EBI3,CD36,TLR2,GZMB,TLR4,ELK3,TNF,MMD	MergeCohort_Turquoise
C0017677	Glossitis, Benign Migratory	DisGeNET BeFree	4.242e-08	1.062e-06	13	53	HLA-A,HLA-B,HLA-C,CXCL9,CCL4,MMP9,CXCL11,ANXA1,CRP,CXCL10,HPGDS,TLR1,TNF	MergeCohort_Turquoise
C0013080	Down Syndrome	DisGeNET BeFree	4.37e-08	1.091e-06	57	721	HLA-A,HLA-B,HLA-DQA1,TRPM2,ACTB,ETV6,IKZF1,HMOX1,FABP3,FBN2,PIK3CD,PIP4K2A,OLFM1,CCL4,PLEK,MMP9,BACE2,PLTP,SH3BGRL,IFIT3,CRP,MMRN1,ABCG1,FSCN1,IL2RA,PRNP,IL7,MX1,MYD88,IL15,INPP5D,SAMSN1,DCK,ITGAL,ITGAM,ITGB2,STAT1,STAT3,NOD2,BLVRA,HPGDS,KIT,DPYSL2,TCN2,CASP1,LBP,RUNX1,ACTR2,EDNRB,TGFB1,CD247,CD38,TLR2,TLR4,TREM2,CD59,TNF	MergeCohort_Turquoise
C0566602	Primary sclerosing cholangitis	DisGeNET BeFree	4.574e-08	1.139e-06	29	250	HLA-A,HLA-B,HLA-C,HLA-DOA,HLA-DPB1,HLA-DQA1,ETS1,CHRM3,MEFV,FBN2,PIK3CD,MMP9,TXNIP,PYCARD,CD274,IL2RA,CX3CR1,IL15,SPP1,STAT4,NOD2,SH2B3,NLRP3,LGALS3BP,ENTPD1,TLR4,CD68,TNF,HCLS1	MergeCohort_Turquoise
C0079745	Lymphoma, Large-Cell, Follicular	DisGeNET BeFree	4.72e-08	1.173e-06	21	141	ANXA1,ANXA5,IFI27,PRKAR1A,CD274,MYD88,NCF4,HPGDS,BTK,KIT,CASP1,LGALS3,TGFB1,RIT1,HAVCR2,GSTP1,CD37,TLR1,TLR2,CD59,TNF	MergeCohort_Turquoise
C2118460	Acute colitis	DisGeNET BeFree	4.756e-08	1.179e-06	16	83	PIK3CD,PIK3CG,PYCARD,IL2RA,CX3CR1,SPP1,STAT3,TNFSF15,IL33,NLRP3,TGFB1,TNFSF8,TLR2,TLR4,TNF,LTF	MergeCohort_Turquoise
C0085078	Lysosomal Storage Diseases	DisGeNET BeFree	4.951e-08	1.221e-06	20	129	ACP5,ACTB,MEFV,FBN2,TPP1,PIP4K2A,GPNMB,GNPTAB,NPC2,PPT1,ASAH1,GALC,GLA,GNS,DNASE1L3,MPEG1,GRN,ATP13A2,LIPA,ELF4	MergeCohort_Turquoise
C0031069	Familial Mediterranean Fever	DisGeNET BeFree	4.951e-08	1.221e-06	20	129	HLA-C,HLA-G,MEFV,PIK3CG,TRIM38,CRP,PYCARD,PRKCB,PRNP,IL18,NOD2,GLA,CASP1,NLRP3,LGALS3,TLR2,TLR4,ELF4,TNF,LYZ	MergeCohort_Turquoise
C0018572	Hand, Foot and Mouth Disease	DisGeNET BeFree	4.974e-08	1.221e-06	14	63	ACTB,TLR7,TLR8,CCL4,SELPLG,DLL4,CRP,IL18,OAS1,DLL1,TGFB1,GZMB,TLR4,TNF	MergeCohort_Turquoise
C0009324	Ulcerative Colitis	DisGeNET Curated	4.974e-08	1.221e-06	14	63	IKZF1,ADCY7,MMP9,VCAM1,GPR65,IL10RA,STAT3,PRDM1,NOD2,TNFSF15,ARPC2,LSP1,TNF,LTF	MergeCohort_Turquoise
C0546837	Malignant neoplasm of esophagus	DisGeNET BeFree	5.074e-08	1.243e-06	83	1231	UBE2L6,HLA-A,HLA-DOA,PDK1,HLA-DQA1,PECAM1,ACTB,HLA-G,ETS1,HMOX1,F2R,FABP3,S100A4,PIK3CD,PIK3CG,HPGD,PLA2G2A,PLAU,CCL18,MMP9,CXCL11,ALOX5,ABCC1,DLL4,ANXA1,ARL6IP5,ICAM2,CREB1,CRP,MMRN1,IFNGR1,TXNIP,CD274,PRKCB,SIGLEC1,FSCN1,PDCD1LG2,MYD88,LGMN,IL15,IL18,SPP1,RASSF2,CXCL10,AXL,DAB2,PSMB9,HPSE,STAT1,STAT3,NRP1,HPGDS,BTK,KDR,ST8SIA4,TAP1,TFPI2,SLC44A2,CASP1,GRN,RUNX1,RUNX3,LGALS3,CD160,LGALS9,TGFA,TG…	MergeCohort_Turquoise
C0345967	Malignant mesothelioma	DisGeNET BeFree	5.097e-08	1.245e-06	35	343	HLA-G,HMOX1,PIK3CD,PIK3CG,PLAU,MMP9,VCAM1,ABCC1,IFI27,CREB1,TXNIP,SIGLEC7,CD274,IL2RB,IL13RA2,IL15,IL18,SPP1,CXCL10,DCK,HPSE,STAT3,NRP2,NRP1,SYK,KDR,TBXAS1,CASP1,MPEG1,NLRP3,LGALS9,GSTP1,CD44,TNF,HCLS1	MergeCohort_Turquoise
C0020459	Hyperinsulinism	DisGeNET BeFree	5.154e-08	1.256e-06	44	492	HK2,CETP,ACTB,F2RL2,CD163,FABP4,FABP3,PIK3CD,PIK3CG,UCP2,PLAU,BACE2,PLTP,VCAM1,HTR2B,DLL4,ANXA1,IFI27,CRP,IFNGR1,TXNIP,SIGLEC7,CD274,PRKCB,IL2RB,PEA15,CYBB,IL18,SPP1,PTPN22,STAT1,STAT3,GLA,HPGDS,TEK,NLRP3,CCNG2,CD36,LPL,TLR2,TLR4,CD59,TNF,HCLS1	MergeCohort_Turquoise
C0001339	Acute pancreatitis	DisGeNET BeFree	5.708e-08	1.388e-06	40	426	ACTB,ETV5,HMOX1,MEFV,PIK3CD,PIK3CG,UCP2,OLFM1,PLA2G2A,MMP9,AIM2,VCAM1,CRP,CD274,IL2RA,CTSG,IL18,HPSE,LILRB1,STAT3,FGL2,MLKL,PTPRC,KDR,IL33,PLA2G7,CASP1,CXCL16,RUNX3,NLRP3,LGALS3,TGFB1,HAVCR2,GSTP1,RCBTB1,LPL,TLR2,TLR4,ELK3,TNF	MergeCohort_Turquoise
C0036117	Salmonella infections	DisGeNET BeFree	5.774e-08	1.4e-06	17	95	LILRB2,ACTB,NLRC4,MYD88,IL15,IL18,SPI1,ITGAM,CLEC12A,STAT3,NOD2,LILRB4,CASP1,LBP,CD38,TLR4,TNF	MergeCohort_Turquoise
C3887461	Head and Neck Carcinoma	DisGeNET BeFree	5.785e-08	1.4e-06	60	783	SLC43A2,HK2,HLA-A,HLA-C,PECAM1,ACTB,ACVRL1,TLR8,S100A4,PIK3CD,PIK3CG,UGCG,PLAU,MMP9,CPVL,ALOX5,SEMA4D,ANXA1,RRM2B,IFI27,CRP,ASAH1,CD274,IL2RA,CYBB,MYD88,IL13RA2,GALC,IL18,SPP1,RASSF2,AXL,PTGER4,HPSE,LILRB1,STAT1,STAT3,IQGAP1,PTPRC,HPGDS,TMC8,KDR,UBE2Q2,GRN,RUNX3,NLRP3,EDNRB,TGFA,TGFB1,HAVCR2,GSTP1,TGFBR2,MYOF,CD247,ENTPD1,GZMB,TLR4,CD44,ELK3,TNF	MergeCohort_Turquoise
C0030312	Pancytopenia	DisGeNET BeFree	5.862e-08	1.415e-06	24	182	HLA-DQA1,ETV6,IKZF1,SAMD9L,TPP1,VCAM1,CRP,PRKAR1A,IL15,IL18,SAMD9,STAT3,STAT4,PTPRC,BTK,TBXAS1,RUNX1,RUNX3,TGFB1,HAVCR2,LIPA,CD48,CD59,TNF	MergeCohort_Turquoise
C0032580	Adenomatous Polyposis Coli	DisGeNET BeFree	6.005e-08	1.447e-06	50	600	HLA-A,HLA-C,PECAM1,ACTB,F2R,CHRM3,PIK3CD,PIK3CG,HPGD,AIF1,PLA2G2A,PLA2G4A,PLEK,MMP9,SLC25A24,ABCC1,SCHIP1,WNT2,ANXA5,YWHAZ,MAPRE1,CSF2RB,PRKAR1A,SLC9A9,IL15,DAB2,LILRB1,PTGS1,STAT1,STAT3,IQGAP1,NOD2,HPGDS,KDR,KIT,PLA2G7,CASP1,RUNX3,DLL1,NLRP3,TGFB1,GSTP1,TGFBR2,TIMP1,CD36,TLR4,CD44,TNF,PAQR3,CDH13	MergeCohort_Turquoise
C0917996	Cerebral Aneurysm	DisGeNET BeFree	6.154e-08	1.479e-06	14	64	ACTB,ETS1,HMOX1,MMP9,XCL1,P2RY12,CYBA,CFD,KDR,TCN2,TIMP1,TLR4,CD68,TNF	MergeCohort_Turquoise
C0278996	Malignant Head and Neck Neoplasm	DisGeNET BeFree	6.192e-08	1.485e-06	58	747	HK2,HLA-A,HLA-C,PECAM1,ACTB,ACVRL1,TLR8,S100A4,PIK3CD,PIK3CG,UGCG,PLAU,MMP9,CXCL11,CPVL,ALOX5,SEMA4D,ANXA1,RRM2B,IFI27,CRP,ASAH1,CD274,IL2RA,CYBB,MYD88,IL13RA2,GALC,IL18,SPP1,RASSF2,AXL,PTGER4,HPSE,LILRB1,STAT1,STAT3,IQGAP1,PTPRC,HPGDS,TMC8,KDR,GRN,RUNX3,NLRP3,EDNRB,TGFA,TGFB1,HAVCR2,GSTP1,MYOF,CD247,ENTPD1,GZMB,TLR4,CD44,ELK3,TNF	MergeCohort_Turquoise
C0342257	Complications of Diabetes Mellitus	DisGeNET BeFree	6.574e-08	1.572e-06	27	225	CETP,ETV5,F2R,CD163,PIK3CD,PIK3CG,UCP2,SEMA6A,MMP9,AKR1B1,CRP,MMRN1,TXNIP,PRKCB,PEA15,CXCL10,ITGAM,HPSE,ITGB2,STAT3,CASP1,TEK,NLRP3,LGALS3,TGFB1,CD59,TNF	MergeCohort_Turquoise
C0007786	Brain Ischemia	DisGeNET BeFree	6.719e-08	1.603e-06	26	211	ACTB,FCN1,PIK3CD,PIK3CG,UCP2,AIF1,GPNMB,MMP9,ALOX5,SLC8A1,CSF1R,TNFSF13B,PRKCB,CX3CR1,IL15,IL18,SPP1,CXCL10,STAT3,C3AR1,RAC2,CXCL16,RCBTB1,TLR2,TLR4,TNF	MergeCohort_Turquoise
C0343723	Neonatal chlamydial conjunctivitis	DisGeNET BeFree	7.3e-08	1.731e-06	11	38	HLA-A,HLA-B,HLA-C,MMP9,CRP,IL10RA,IL13RA2,IL15,LYVE1,EBI3,TNF	MergeCohort_Turquoise
C0040592	Trachoma	DisGeNET BeFree	7.3e-08	1.731e-06	11	38	HLA-A,HLA-B,HLA-C,MMP9,CRP,IL10RA,IL13RA2,IL15,LYVE1,EBI3,TNF	MergeCohort_Turquoise
C0023470	Myeloid Leukemia	DisGeNET BeFree	7.304e-08	1.731e-06	35	348	HLA-A,HLA-C,HLA-G,ETV6,PIK3CD,PIK3CG,AKR1B1,IRF8,CSF1R,SIGLEC7,PRKCB,IL2RB,CYBB,IL18,SPI1,AXL,BCAT1,ITGAL,ITGB2,STAT1,STAT3,NRP2,HPGDS,KIT,RUNX1,CBFB,DLL1,TEK,TGFB1,EBI3,CD33,CD38,TNF,HCLS1,CDH13	MergeCohort_Turquoise
C0025229	Melioidosis	DisGeNET BeFree	7.582e-08	1.793e-06	14	65	HLA-DQA1,NLRC4,CRP,PYCARD,CX3CR1,IL18,NOD2,CASP1,NLRP3,TLR1,TLR2,TLR4,TLR5,TNF	MergeCohort_Turquoise
C0017154	Gastritis, Atrophic	DisGeNET BeFree	8.196e-08	1.933e-06	25	199	HLA-DQA1,PIK3CD,PIK3CG,HPGD,MMP9,IFI27,CRP,IFNGR1,PRKCB,PRKCH,SPP1,SLFN5,PCDH17,STAT3,KDR,KLHL6,RUNX3,TGFA,GSTP1,TLR1,TLR2,TLR4,CD44,CD68,TNF	MergeCohort_Turquoise
C0001430	Adenoma	DisGeNET BeFree	9.126e-08	2.148e-06	77	1126	HLA-B,HLA-DPB1,LILRB2,PECAM1,ETS1,RRAS,F2R,CHRM3,FABP3,S100A4,S100A11,FBN2,PIK3CD,PIK3CG,HPGD,CCL4,PLAU,GPNMB,MMP9,BACE2,AKR1B1,ALOX5,ALOX5AP,ABCC1,WNT2,RAB20,CR1,IFI27,CREB1,YWHAZ,CRP,ARHGDIB,PYCARD,PRKACB,PRKAR1A,CD274,PRKAR2B,PRKCB,FSCN1,TOX,SPP1,ZNF217,PTGER2,PTGER4,ITGB2,LILRB1,PTGS1,GFRA2,STAT3,NRP1,PTPRC,HPGDS,BTK,KDR,KIT,IL33,TFPI2,RUNX3,LGALS3,EDNRB,TGFA,TGFB1,GSTP1,TGFBR2,LIFR,TIE1,TIMP…	MergeCohort_Turquoise
C0042170	Uveomeningoencephalitic Syndrome	DisGeNET BeFree	9.289e-08	2.181e-06	17	98	HLA-A,HLA-B,HLA-C,HLA-DQA1,ETS1,IRF8,IL2RA,SPP1,DAB2,PTPN22,STAT3,STAT4,NOD2,C3AR1,TLR2,TLR4,TNF	MergeCohort_Turquoise
C0278488	Carcinoma breast stage IV	DisGeNET BeFree	9.499e-08	2.225e-06	48	573	MOSPD2,ENPP2,ACTB,ETS1,CD163,FABP4,S100A4,TYROBP,FCGR2B,PIK3CD,PIK3CG,PLAU,GPNMB,MMP9,SDCBP,VCAM1,IFIT3,CRP,MMRN1,CSF1R,CD274,PRKCB,FSCN1,IL13RA2,SPP1,HPSE,LILRB1,STAT3,NRP1,PTPRC,HPGDS,KDR,ST8SIA4,SLC39A10,RUNX1,TGFB1,GSTP1,TIE1,TIMP1,CD80,TLR1,TLR2,TLR4,CD44,CD68,ELK3,TNF,CDH5	MergeCohort_Turquoise
C0376544	Hematopoietic Neoplasms	DisGeNET BeFree	9.571e-08	2.237e-06	33	320	HLA-DPA1,HLA-DPB1,ETS1,ETV6,IKZF1,HMOX1,S100A4,KLRF1,PIK3CD,PIK3CG,ABCC1,ETV7,IRF8,IFI27,NFE2L3,CSF1R,PRKAR1A,CYBB,MYD88,IL15,AXL,SAMSN1,DCK,STAT3,BTK,SYK,KIT,HSPB8,DOCK2,RUNX1,CD38,ELF4,HCLS1	MergeCohort_Turquoise
C0002736	Amyotrophic Lateral Sclerosis	DisGeNET BeFree	1.025e-07	2.391e-06	74	1069	HLA-B,CTSC,TRPM2,ACTB,HLA-F,CARD16,HMOX1,CD163,S100A4,HPGD,UCP2,UGCG,AIF1,OLFM1,PLA2G4A,CCL4,GPNMB,CCL18,MMP9,ALOX5,P2RY12,CST7,FCN3,CREB1,SLC1A3,YWHAZ,CRP,IFNGR1,SIGLEC7,PRKCB,IL2RA,IL2RB,CX3CR1,PRNP,CYBB,IL15,IL18,SPP1,CXCL10,PTAFR,PTGER2,ITGB2,TNFRSF21,STAT3,NRP1,TUBA1A,HPGDS,KCNJ10,PLCB1,KDR,HSPB8,DPYSL2,LILRA2,SH2B3,TFPI2,CAPG,GPX7,CASP1,GRN,ATP13A2,NLRP3,LGALS3,TGFB1,RNASE1,EBI3,CD36,TLR2,T…	MergeCohort_Turquoise
C0542476	Forgetful	DisGeNET BeFree	1.041e-07	2.422e-06	34	337	IGSF6,PDE1B,PDK1,TRPM2,ACTB,CFP,NLRC4,PIK3CD,PIK3CG,QPCT,PLA2G4A,ALOX5,CREB1,PPT1,PRCP,PRKCB,CX3CR1,PRNP,CYBB,ITGAM,ITGB2,PTGS1,STAT1,STAT3,CFD,C3AR1,DPYSL2,CASP1,GRN,LGALS3,TLR2,ENTPD1,TLR4,TNF	MergeCohort_Turquoise
C3642347	Basal-Like Breast Carcinoma	DisGeNET BeFree	1.07e-07	2.483e-06	28	245	PDK1,ACTB,ETS1,ME1,HORMAD1,CD163,PIK3CD,PIK3CG,PLA2G4A,PLAU,MMP9,AKR1B1,PREX1,ANXA1,CD274,PRKCB,FSCN1,IL13RA2,STAT3,LYVE1,SYK,GRB2,CBL,TGFB1,TGFBR2,CD44,CD74,LYN	MergeCohort_Turquoise
C0001175	Acquired Immunodeficiency Syndrome	DisGeNET BeFree	1.08e-07	2.502e-06	26	216	HLA-A,HLA-B,HLA-C,HLA-G,APOBEC3G,CCL4,CCL18,MMP9,CRP,PRCP,CX3CR1,PRNP,IL7,MYD88,IL15,IL18,CXCL10,STAT3,TAP2,ACTR2,CD4,TIMP1,CD38,ENTPD1,TLR4,TNF	MergeCohort_Turquoise
C0023283	Leishmaniasis, Cutaneous	DisGeNET BeFree	1.084e-07	2.504e-06	17	99	CLEC7A,HPGD,CXCL9,AIM2,FLI1,ANXA1,CRP,IL2RA,IL15,CXCL10,DLL1,NLRP3,TGFB1,TLR2,GZMB,TLR4,TNF	MergeCohort_Turquoise
C0151650	Renal fibrosis	DisGeNET BeFree	1.102e-07	2.541e-06	47	558	TRPM2,ACTB,ETV5,LY96,S100A4,PIK3CD,PIK3CG,UCP2,PLA2G4A,CCR1,SEMA6A,MMP9,ALOX5,MMRN1,TXNIP,CD226,PYCARD,GLIPR2,CTSS,CYBB,IL18,SPP1,HPSE,STAT1,STAT3,STAT4,MLKL,PTPRC,HPGDS,C1QA,KDR,IL33,CAPG,CXCL16,LBP,RUNX1,NLRP3,LGALS3,EDNRB,TGFB1,TIMP1,CD36,ENTPD1,TLR4,TNF,PAQR3,HCK	MergeCohort_Turquoise
C0014378	Enterovirus Infections	DisGeNET BeFree	1.136e-07	2.613e-06	27	231	KREMEN1,HLA-A,HLA-C,HLA-DQA1,APOBEC3G,PIK3CD,PIK3CG,AIM2,SELPLG,SAMHD1,CRP,RSAD2,PRKAR1A,IL7,CXCL10,STAT1,STAT3,RAC2,CASP1,OAS2,OAS3,NLRP3,LGALS3,TLR4,CD48,CD68,TNF	MergeCohort_Turquoise
C0027627	Neoplasm Metastasis	DisGeNET Curated	1.186e-07	2.721e-06	26	217	ENPP2,LY96,S100A4,PLAU,TNFAIP8,MMP9,ALOX5,NAGK,ANXA1,CREB1,CSF1R,PRNP,IL18,SPP1,AXL,HPSE,STAT1,GAB2,STAT3,TFPI2,LGALS3,TGFB1,TGFBR2,TLR4,CD44,TNF	MergeCohort_Turquoise
C3489532	Cone-Rod Dystrophy 2	DisGeNET BeFree	1.27e-07	2.909e-06	28	247	HLA-DPB1,ACTB,CHRM3,PIK3CD,PIK3CG,AIF1,CD200R1,CRP,SIGLEC7,IL2RB,CTSS,IL7,CYBB,SPP1,ADAM9,STAT1,STAT3,IQGAP1,LYVE1,PTPRC,SEMA4A,DPYSL2,TGFB1,CD38,TLR2,TLR4,TNF,HCLS1	MergeCohort_Turquoise
C0014518	Toxic Epidermal Necrolysis	DisGeNET BeFree	1.314e-07	3.003e-06	18	112	HLA-A,HLA-B,HLA-C,IKZF1,CXCL9,AKR1B1,ALOX5,ANXA1,CRP,CD274,IL15,MLKL,TGFB1,CD33,CD37,TLR2,GZMB,TNF	MergeCohort_Turquoise
C0029118	Opportunistic Infections	DisGeNET BeFree	1.323e-07	3.016e-06	16	89	HLA-A,HLA-G,CLEC7A,FCN1,MMP9,FCN3,CRP,CD274,IL7,CYBB,NOD2,DPYSL2,LGALS9,TLR2,TLR4,TNF	MergeCohort_Turquoise
C0040147	Thyroiditis	DisGeNET BeFree	1.343e-07	3.056e-06	13	58	HLA-B,ETS1,PIK3CD,PIK3CG,CRP,CD274,IL2RA,MYD88,IL18,CXCL10,PTPN22,STAT3,TLR2	MergeCohort_Turquoise
C0022578	Keratoconus	DisGeNET BeFree	1.373e-07	3.116e-06	22	163	HLA-A,ACTB,HMOX1,MEFV,S100A4,PIK3CD,PIK3CG,UGCG,MMP9,CCL24,CREB1,MMRN1,PYCARD,CTSG,CYBB,HPSE,LGALS3,TGFB1,TIMP1,TLR2,TLR4,TNF	MergeCohort_Turquoise
C4020969	Inflammatory abnormality of the eye	DisGeNET BeFree	1.384e-07	3.134e-06	14	68	HLA-B,F2R,MMP9,AKR1B1,ANXA1,IRF8,CD274,PDCD1LG2,CYBA,PTPRC,LIMK1,TLR2,TLR4,TNF	MergeCohort_Turquoise
C1269683	Major Depressive Disorder	DisGeNET BeFree	1.419e-07	3.206e-06	63	861	CFP,TLR7,CHRM3,ADCY7,EHD3,NDST3,FBN2,UBE2D1,PLA2G2A,PLA2G4A,PLAU,CCL24,ALOX5,VCAM1,CRTAP,ABCC1,CREB1,SLC1A3,IFIT3,YWHAZ,CRHBP,ST6GALNAC2,CRP,SIGLEC7,CSF2RB,PRCP,PYCARD,PRKCB,ARHGEF3,NRG3,IL2RA,IL2RB,PEA15,PRNP,IL7,GALC,IL18,SPP1,CXCL10,STAT1,STAT3,NRP1,HPGDS,PLCB1,KDR,IL33,GPM6A,CASP1,OAS2,GRN,LBP,GRM8,NLRP3,CD160,TGFB1,CD5L,TLR4,IRAK3,SCPEP1,ELK3,TNF,M6PR,HCLS1	MergeCohort_Turquoise
C0852949	Arteriopathic disease	DisGeNET BeFree	1.466e-07	3.306e-06	17	101	CETP,S100A4,FCGR2B,UCP2,GCA,MMP9,SAMHD1,CRP,MMRN1,CYBA,IL18,SPP1,CXCL10,STAT3,CD84,HPGDS,PLA2G7	MergeCohort_Turquoise
C0242596	Neoplasm, Residual	DisGeNET BeFree	1.482e-07	3.335e-06	33	326	ETV5,ETV6,IKZF1,S100A4,PIK3CD,PIK3CG,CCL4,ABCC1,PRKAR1A,PEA15,MYD88,IL15,SPP1,ITGAL,ITGAM,ITGAX,CLEC12A,NRP1,PTPRC,BTK,KIT,RUNX1,CBFB,DLL1,CD160,TGFB1,EBI3,CD86,CD33,CD38,GZMB,CD58,TNF	MergeCohort_Turquoise
C0017601	Glaucoma	DisGeNET BeFree	1.524e-07	3.42e-06	44	511	PDK1,ACTB,FMNL2,CD163,NLRC4,PIK3CD,PIK3CG,PLA2G4A,VAV3,MMP9,AIM2,ABCC1,ANXA5,CREB1,SLC1A3,MMRN1,ASAH1,IL2RA,PRNP,CYBA,CYBB,ITGAM,PTGER2,HPSE,STAT3,NOD2,PTPRB,GLA,HPGDS,TAP1,TAP2,TMEM182,CAPG,TEK,NLRP3,EDNRB,LGALS9,TGFB1,GSTP1,LIMK1,DHRS9,TLR4,ELK3,TNF	MergeCohort_Turquoise
C0235989	Renal interstitial fibrosis	DisGeNET BeFree	1.557e-07	3.488e-06	20	138	ACTB,F2R,FABP4,PIK3CD,PIK3CG,AIF1,GPNMB,MMP9,MMRN1,MYD88,LGMN,IL18,SPP1,STAT3,NOD2,IL33,TGFB1,TLR4,CD68,TNF	MergeCohort_Turquoise
C0282193	Iron Overload	DisGeNET BeFree	1.617e-07	3.614e-06	27	235	HLA-A,HLA-B,HMOX1,PIK3CD,PIK3CG,CCL4,CCL18,ALOX5,SUCNR1,CREB1,CRP,CYBB,MYD88,SPP1,CXCL10,PTPN22,STAT3,NOD2,HPGDS,TBXAS1,TGFB1,CD38,TLR2,TLR4,CD59,CD68,TNF	MergeCohort_Turquoise
C0010232	Cowpox	DisGeNET BeFree	1.665e-07	3.707e-06	8	19	SAMD9L,IL18,SAMD9,TAP1,CASP1,CD80,CD86,TNF	MergeCohort_Turquoise
C1959635	Parvovirus B19 (disease)	DisGeNET BeFree	1.666e-07	3.707e-06	13	59	CHRM3,F8,MMP9,CXCL10,NKG7,CASP1,GRB2,NLRP3,CD36,GZMB,CD48,CD68,TNF	MergeCohort_Turquoise
C0085669	Acute leukemia	DisGeNET BeFree	1.674e-07	3.708e-06	49	602	HLA-A,HLA-B,HLA-C,HLA-DPB1,ACTB,HLA-E,HLA-G,ETS1,ETV6,IKZF1,HMOX1,PIK3CD,PIK3CG,ABCC1,IRF8,CD200R1,CSF1R,SIGLEC7,PRKAR1A,FSCN1,CTSG,IL2RB,IL18,INPP5D,HPSE,STAT1,STAT3,NRP1,NOD2,PTPRC,HPGDS,GNA15,KIT,RUNX1,RUNX3,CBFB,DLL1,CBL,BTN3A1,GSTP1,CD33,CD38,TLR2,TLR4,CD59,TNF,LTF,CDH5,HCLS1	MergeCohort_Turquoise
C4554344	IgE-mediated food allergy	DisGeNET BeFree	1.676e-07	3.708e-06	19	126	TLR7,CHRM3,FCGR2B,SIGLEC7,IL2RA,IL2RB,IL18,GLA,IL33,TIMD4,DOCK8,DLL1,NLRP3,TGFB1,HAVCR2,TLR2,TLR4,TNF,HCLS1	MergeCohort_Turquoise
C0013264	Muscular Dystrophy, Duchenne	DisGeNET BeFree	1.677e-07	3.708e-06	35	360	HLA-A,HLA-B,HLA-C,HLA-DQA1,CTSC,ACTB,HLA-E,TLR7,HMOX1,F8,PLAU,MMP9,CXCL11,VCAM1,PRKCB,CYBB,MYD88,SPP1,GK,HPGDS,KDR,ST8SIA4,CAPNS1,CASP4,NLRP3,LGALS3,TGFA,TGFB1,TGFBR2,CORO1A,TIMP1,CD38,TLR4,CD68,TNF	MergeCohort_Turquoise
C1862382	SVEINSSON CHORIORETINAL ATROPHY	DisGeNET BeFree	1.758e-07	3.877e-06	20	139	ATP8B4,HLA-DQA1,HLA-DQB2,ACTB,PIK3CD,PIK3CG,GPNMB,MMP9,CRP,CD274,IL2RA,PDCD1LG2,SPP1,CXCL10,PTPN22,STAT1,NRP1,ACTR2,SCPEP1,TNF	MergeCohort_Turquoise
C0852036	Pregnancy associated hypertension	DisGeNET BeFree	1.782e-07	3.923e-06	23	179	RAMP2,HLA-DQA1,CD163,FABP4,PIK3CD,PIK3CG,PLA2G2A,MMP9,ALOX5,VCAM1,YWHAZ,CRP,CD274,IL2RA,HPGDS,KDR,EDNRB,GSTP1,TIMP1,CD86,LPL,TNF,CALCRL	MergeCohort_Turquoise
C4087124	Immunoglobulin G4-Related Disease	DisGeNET BeFree	1.831e-07	4.022e-06	15	80	ACTB,TLR7,CCL18,YWHAZ,CRP,TNFSF13B,MARCO,PRDM1,IL33,LGALS3,TGFB1,CD38,GZMA,TNF,LTF	MergeCohort_Turquoise
C0021368	Inflammation	DisGeNET Curated	1.905e-07	4.157e-06	19	127	HMOX1,F2R,CCL4,MMP9,CRP,MYD88,PTGER4,STAT3,TNFSF15,SH2B3,CASP1,NLRP3,TGFA,TGFB1,TIMP1,TLR2,TLR4,TNF,LTF	MergeCohort_Turquoise
C0019187	Hepatitis, Alcoholic	DisGeNET BeFree	1.905e-07	4.157e-06	19	127	HLA-B,ACTB,TLR7,S100A4,PIK3CD,PIK3CG,UCP2,CCL4,CXCL11,PRNP,MYD88,SPP1,ITGB2,SYK,TGFB1,EBI3,TLR4,CD74,TNF	MergeCohort_Turquoise
C0003857	Congenital arteriovenous malformation	DisGeNET BeFree	1.905e-07	4.157e-06	19	127	PECAM1,ACTB,ETS1,ACVRL1,PIK3CD,PIK3CG,MMP9,VCAM1,ABCC1,ANXA5,SPP1,STAT3,KDR,TEK,TGFB1,EFNB2,TLR4,TNF,CDH5	MergeCohort_Turquoise
C0282488	Interstitial Cystitis	DisGeNET BeFree	1.986e-07	4.324e-06	18	115	PECAM1,TRPM2,IKZF1,TLR7,PIK3CD,PIK3CG,PLA2G2A,MDFIC,DLL4,AOAH,YWHAZ,CD274,CXCL10,INPP5D,NRP2,NRP1,IL33,TNF	MergeCohort_Turquoise
C3539878	Triple Negative Breast Neoplasms	DisGeNET BeFree	2.036e-07	4.425e-06	102	1673	EPSTI1,HLA-A,HLA-C,CORO1C,PECAM1,ACTB,ETS1,F2RL2,HORMAD1,CD163,FABP4,S100A4,IRF9,PIK3CD,PIK3CG,CXCL9,GPNMB,MMP9,SDCBP,VCAM1,DYRK2,FLI1,ABCC1,SLC4A7,DLL4,ANXA1,FOLR2,ANXA5,PIK3R3,IFI27,IFIT2,TXNIP,ABCG1,SIGLEC7,SRGN,PRKAR1A,CD274,PRKCB,FSCN1,IL2RA,IL2RB,PEA15,CTSS,PDCD1LG2,CYBB,IL15,IL18,SPP1,CXCL10,AXL,BCAT1,PTPN22,HPSE,ITGAX,LILRB1,STAT1,STAT3,NRP2,NRP1,PTPN12,PTPRC,HPGDS,SPIN1,SYK,KDR,KIT,KLRB1…	MergeCohort_Turquoise
C0022568	Keratitis	DisGeNET BeFree	2.161e-07	4.687e-06	19	128	PECAM1,CLEC7A,CHRM3,NLRC4,PLA2G2A,YWHAZ,MYD88,IL13RA2,SPP1,ITGAM,CASP1,NLRP3,TGFB1,CD38,TLR1,TLR2,TLR4,TREM2,TNF	MergeCohort_Turquoise
C3267073	Autoinflammatory disease	DisGeNET BeFree	2.172e-07	4.7e-06	15	81	ACTB,MEFV,NLRC4,CRP,PYCARD,MYD88,IL18,ITGAX,NOD2,CASP1,PSTPIP2,NLRP3,TLR4,ELK3,TNF	MergeCohort_Turquoise
C0085605	Liver Failure	DisGeNET BeFree	2.185e-07	4.718e-06	23	181	CD163,PIK3CD,PIK3CG,UCP2,PLA2G4A,CCL4,PLAU,TNFAIP8,NPC2,CRP,IL2RA,IL18,HPGDS,IL33,NLRP3,LGALS3,LGALS3BP,TGFB1,GSTP1,LIPA,TLR1,TLR4,TNF	MergeCohort_Turquoise
C0004030	Aspergillosis	DisGeNET BeFree	2.271e-07	4.894e-06	11	42	CLEC7A,MMP9,CRP,CYBB,IL15,STAT3,NOD2,BTK,TGFB1,TLR4,TNF	MergeCohort_Turquoise
C0392788	Nasal Type Extranodal NK/T-Cell Lymphoma	DisGeNET BeFree	2.31e-07	4.967e-06	12	51	ETS1,MEFV,EOMES,CD274,STAT3,PRDM1,PTPRC,KIT,KLRD1,HAVCR2,GZMB,ELF4	MergeCohort_Turquoise
C0002893	Refractory anemias	DisGeNET BeFree	2.431e-07	5.217e-06	33	333	HLA-C,HLA-DPA1,HLA-DPB1,ACTB,F2R,S100A4,PIK3CD,PIK3CG,AIM2,ALOX5,IFI27,CRP,CSF1R,CD226,TNFSF13B,IL2RA,IL7,CYBA,CYBB,IL18,SAMD9,PTPN22,BTK,KIT,KLRB1,DNASE1L3,GRN,RUNX1,CBL,TGFA,TGFB1,CD59,TNF	MergeCohort_Turquoise
C0032269	Pneumococcal Infections	DisGeNET BeFree	2.569e-07	5.502e-06	15	82	TLR7,PIK3CD,AIM2,VCAM1,SELPLG,CRP,PYCARD,SPP1,CXCL10,PTAFR,CASP1,NLRP3,TLR2,TLR4,TNF	MergeCohort_Turquoise
C0850666	Infection caused by Helicobacter pylori	DisGeNET BeFree	2.606e-07	5.569e-06	33	334	HLA-C,HLA-DQA1,CTSC,TRPM2,ACTB,CHRM3,MMP9,IFI27,CRP,IFNGR1,CD274,IL2RA,IL18,SPP1,DOCK11,LILRB1,PTGS1,STAT3,NOD2,CASP1,RUNX3,LGALS3,LGALS9,TGFA,TGFB1,GSTP1,TIMP1,TLR1,TLR2,TLR4,TLR5,CD44,TNF	MergeCohort_Turquoise
C0036920	Sezary Syndrome	DisGeNET BeFree	2.613e-07	5.572e-06	22	169	HLA-G,PIK3CD,PIK3CG,SELPLG,ANXA5,SLC8A1,PRKAR1A,IL7,IL15,TOX,CXCL10,ZNF217,STAT3,STAT4,NKG7,RUNX3,CBL,TGFB1,TGFBR2,EBI3,CD44,TNF	MergeCohort_Turquoise
C4525302	Stage III Gallbladder Cancer AJCC v8	DisGeNET BeFree	2.67e-07	5.634e-06	35	367	HK2,HLA-A,HLA-B,HLA-C,PDK1,CETP,ACTB,PIK3CD,PIK3CG,UCP2,SEMA6A,CCL18,MMP9,ABCC1,DLL4,SGCB,CR1,CRP,CD274,PDCD1LG2,AXL,STAT3,HPGDS,ST8SIA4,SKAP2,TGFB1,GSTP1,TGFBR2,LIFR,TIMP1,TLR2,TLR4,CD44,TNF,EMP3	MergeCohort_Turquoise
C4525301	Stage IIB Gallbladder Cancer AJCC v8	DisGeNET BeFree	2.67e-07	5.634e-06	35	367	HK2,HLA-A,HLA-B,HLA-C,PDK1,CETP,ACTB,PIK3CD,PIK3CG,UCP2,SEMA6A,CCL18,MMP9,ABCC1,DLL4,SGCB,CR1,CRP,CD274,PDCD1LG2,AXL,STAT3,HPGDS,ST8SIA4,SKAP2,TGFB1,GSTP1,TGFBR2,LIFR,TIMP1,TLR2,TLR4,CD44,TNF,EMP3	MergeCohort_Turquoise
C4525300	Stage IIA Gallbladder Cancer AJCC v8	DisGeNET BeFree	2.67e-07	5.634e-06	35	367	HK2,HLA-A,HLA-B,HLA-C,PDK1,CETP,ACTB,PIK3CD,PIK3CG,UCP2,SEMA6A,CCL18,MMP9,ABCC1,DLL4,SGCB,CR1,CRP,CD274,PDCD1LG2,AXL,STAT3,HPGDS,ST8SIA4,SKAP2,TGFB1,GSTP1,TGFBR2,LIFR,TIMP1,TLR2,TLR4,CD44,TNF,EMP3	MergeCohort_Turquoise
C4525305	Stage IV Gallbladder Cancer AJCC v8	DisGeNET BeFree	2.67e-07	5.634e-06	35	367	HK2,HLA-A,HLA-B,HLA-C,PDK1,CETP,ACTB,PIK3CD,PIK3CG,UCP2,SEMA6A,CCL18,MMP9,ABCC1,DLL4,SGCB,CR1,CRP,CD274,PDCD1LG2,AXL,STAT3,HPGDS,ST8SIA4,SKAP2,TGFB1,GSTP1,TGFBR2,LIFR,TIMP1,TLR2,TLR4,CD44,TNF,EMP3	MergeCohort_Turquoise
C4525297	Stage 0 Gallbladder Cancer AJCC v8	DisGeNET BeFree	2.67e-07	5.634e-06	35	367	HK2,HLA-A,HLA-B,HLA-C,PDK1,CETP,ACTB,PIK3CD,PIK3CG,UCP2,SEMA6A,CCL18,MMP9,ABCC1,DLL4,SGCB,CR1,CRP,CD274,PDCD1LG2,AXL,STAT3,HPGDS,ST8SIA4,SKAP2,TGFB1,GSTP1,TGFBR2,LIFR,TIMP1,TLR2,TLR4,CD44,TNF,EMP3	MergeCohort_Turquoise
C0001342	Acute periodontitis	DisGeNET BeFree	2.772e-07	5.837e-06	19	130	HLA-A,HLA-C,HLA-DQA1,CTSC,CXCL9,SMPD3,MMP9,AIM2,CYBA,IL18,CXCL10,SIGLEC5,STAT1,PRDM1,NOD2,TLR2,TLR4,TNF,LTF	MergeCohort_Turquoise
C4722518	Triple-Negative Breast Carcinoma	DisGeNET BeFree	2.795e-07	5.874e-06	98	1598	EPSTI1,HLA-A,HLA-C,CORO1C,PECAM1,ACTB,ETS1,F2RL2,CD163,FABP4,S100A4,IRF9,PIK3CD,PIK3CG,CXCL9,GPNMB,MMP9,SDCBP,VCAM1,DYRK2,FLI1,ABCC1,SLC4A7,DLL4,ANXA1,FOLR2,ANXA5,PIK3R3,IFI27,IFIT2,TXNIP,ABCG1,SIGLEC7,SRGN,PRKAR1A,CD274,PRKCB,FSCN1,IL2RA,IL2RB,PEA15,CTSS,PDCD1LG2,CYBB,IL15,IL18,SPP1,CXCL10,AXL,PTPN22,HPSE,ITGAX,LILRB1,STAT1,STAT3,NRP2,NRP1,PTPN12,PTPRC,HPGDS,SPIN1,SYK,KDR,KIT,KLRB1,TFPI2,MPEG1,R…	MergeCohort_Turquoise
C0035455	Rhinitis	DisGeNET BeFree	2.9e-07	6.065e-06	16	94	AKR1B1,IFNGR1,SIGLEC7,IL2RA,IL2RB,CYSLTR1,HPGDS,ST8SIA4,HAVCR2,GSTP1,RNASE1,TLR2,TLR4,CD68,TNF,HCLS1	MergeCohort_Turquoise
C0024899	Mastocytosis	DisGeNET BeFree	2.9e-07	6.065e-06	16	94	TPSAB1,IKZF1,MITF,CPA3,CD274,IL2RA,SLAMF8,STAT3,KIT,IL33,RUNX1,TNFSF8,TLR2,TLR4,CD44,CD72	MergeCohort_Turquoise
C0343804	Chronic Chagas' disease	DisGeNET BeFree	2.904e-07	6.065e-06	12	52	HLA-B,CCL4,MMP9,CR1,CD274,IL7,IL18,LGALS3,TGFB1,CD86,TLR4,TNF	MergeCohort_Turquoise
C0026936	Mycoplasma Infections	DisGeNET BeFree	2.948e-07	6.144e-06	23	184	NPL,CTSC,ACTB,ACVRL1,IRF9,PIK3CD,PIK3CG,PLA2G2A,YWHAZ,CRP,ABCG1,SIGLEC7,IL2RB,MYD88,IL18,ITGAX,CASP1,NLRP3,TLR1,TLR2,TLR4,TNF,HCLS1	MergeCohort_Turquoise
C1851585	MYELOPROLIFERATIVE DISORDER, CHRONIC, WITH EOSINOPHILIA	DisGeNET BeFree	2.957e-07	6.152e-06	18	118	HLA-A,HLA-B,CD163,SEMA6A,ANXA5,CRP,PRKAR1A,CD274,CTSG,SPP1,CXCL10,KIT,IL33,TGFB1,HAVCR2,CD80,TLR2,TNF	MergeCohort_Turquoise
C0595921	Intraocular pressure disorder	DisGeNET BeFree	3.001e-07	6.23e-06	31	304	HLA-B,ENPP2,PECAM1,ACTB,FMNL2,CHRM3,PIK3CD,PIK3CG,CCL4,VAV3,MMP9,AKR1B1,GAS7,YWHAZ,CRP,MMRN1,TXNIP,FAR2,PRKAR1A,SPP1,PTGER2,PTGER4,PTGS1,TEK,NLRP3,EDNRB,LIMK1,CD36,CD38,DHRS9,TNF	MergeCohort_Turquoise
C0338656	Impaired cognition	DisGeNET BeFree	3.101e-07	6.425e-06	87	1368	ABI3,CETP,ENPP2,TRPM2,ACTB,CFP,HMOX1,NRN1,F8,FABP3,TYROBP,SAMD9L,PIK3CD,PIK3CG,QPCT,AIF1,PLA2G4A,CCL4,SEMA6A,SMPD3,CMKLR1,MMP9,BACE2,ALOX5,VCAM1,ANXA1,NPC2,CREB1,SLC1A3,YWHAZ,CRP,TXNIP,ABCG1,CSF1R,SIGLEC7,PRCP,RNASET2,PRKAR1A,CD274,PRKCB,NRG3,IL2RB,CX3CR1,PRNP,MX1,CYBB,LGMN,IL18,SPP1,AVPR1A,CXCL10,INPP5D,PSMB9,FXYD5,ITGAM,PTGS1,STAT3,NOD2,C3AR1,KDR,IL33,PLA2G7,DPYSL2,CASP1,CASP4,CCRL2,GRN,ATP13A2…	MergeCohort_Turquoise
C0024534	Malaria, Cerebral	DisGeNET BeFree	3.162e-07	6.524e-06	20	144	HLA-B,PECAM1,ACTB,HMOX1,ALOX5,CR1,IFNGR1,CD274,IL15,CXCL10,PSMB9,ITGAL,ITGB2,IL33,NLRP3,CD160,LIMK1,CD36,TLR2,TNF	MergeCohort_Turquoise
C4721698	Metastatic Renal Cell Carcinoma	DisGeNET BeFree	3.162e-07	6.524e-06	20	144	HLA-DOA,HLA-DQA1,HLA-G,ACVRL1,EOMES,PIK3CD,PIK3CG,VCAM1,ANXA1,IFI27,CRP,CD274,IL2RA,IL15,AXL,STAT3,NRP2,KDR,CD80,UBASH3B	MergeCohort_Turquoise
C0023440	Acute Erythroblastic Leukemia	DisGeNET BeFree	3.172e-07	6.533e-06	30	289	ACTB,ETS1,ETV6,CYP2S1,ME2,MEFV,PIK3CD,PIK3CG,CXCL9,AKR1B1,FLI1,ABCC1,CR1,CSF1R,SRGN,SPI1,STAT1,STAT3,BTK,KIT,TBXAS1,CASP1,RUNX1,TGFB1,GSTP1,TIMP1,CD44,ELF4,TNF,UBASH3B	MergeCohort_Turquoise
C0013182	Drug Allergy	DisGeNET Curated	3.312e-07	6.799e-06	10	35	HLA-B,FCER1G,CCL24,CYSLTR1,PTGS1,TBXAS1,NLRP3,GSTP1,GZMB,TNF	MergeCohort_Turquoise
C4284013	Primary cholangiocarcinoma of intrahepatic biliary tract	DisGeNET BeFree	3.315e-07	6.799e-06	29	274	PECAM1,ACTB,ME1,S100A11,PIK3CD,PIK3CG,CXCL9,SEMA6A,MMP9,ABCC1,CRP,MMRN1,CD274,FSCN1,SPP1,STAT3,KDR,TAP2,CAPNS1,GRB2,RUNX1,RUNX3,TGFB1,GSTP1,TIMP1,TLR2,CD44,CD68,TNF	MergeCohort_Turquoise
C0022104	Irritable Bowel Syndrome	DisGeNET BeFree	3.361e-07	6.866e-06	38	421	TPSAB1,HLA-B,CFP,F2R,FABP4,PIK3CD,PIK3CG,AIF1,PLEK,MMP9,CXCL11,AKR1B1,HTR2B,CRHBP,CRP,TNFSF13B,IL2RA,CTSS,CX3CR1,IL18,PTPN22,ITGAX,NOD2,KIT,TNFSF15,RAC2,RUNX3,NLRP3,TGFB1,HAVCR2,TGFBR2,EBI3,CD80,TLR2,TLR4,TLR5,CD68,TNF	MergeCohort_Turquoise
C0153452	Malignant neoplasm of gallbladder	DisGeNET BeFree	3.361e-07	6.866e-06	38	421	HK2,HLA-A,HLA-B,HLA-C,PDK1,CETP,ACTB,PIK3CD,PIK3CG,UCP2,SEMA6A,CCL18,MMP9,ABCC1,DLL4,SGCB,IFITM1,CR1,CRP,CD274,PDCD1LG2,AXL,DCK,STAT3,HPGDS,ST8SIA4,SKAP2,IL33,TGFB1,GSTP1,TGFBR2,LIFR,TIMP1,TLR2,TLR4,CD44,TNF,EMP3	MergeCohort_Turquoise
C0278678	Metastatic Renal Cell Cancer	DisGeNET BeFree	3.544e-07	7.225e-06	20	145	HLA-DOA,HLA-DQA1,HLA-G,ACVRL1,EOMES,PIK3CD,PIK3CG,VCAM1,ANXA1,IFI27,CRP,CD274,IL2RA,IL15,AXL,STAT3,NRP2,KDR,CD80,UBASH3B	MergeCohort_Turquoise
C0035309	Retinal Diseases	DisGeNET BeFree	3.551e-07	7.225e-06	48	599	HLA-A,HLA-C,HLA-DQA1,CETP,ACVRL1,CHRM3,PIK3CD,PIK3CG,ARL13B,PLAU,MMP9,AKR1B1,ALOX5,VCAM1,DLL4,SUCNR1,CD200R1,CRP,MMRN1,TXNIP,SLC6A6,PYCARD,PRKCB,CX3CR1,CYBB,ADAM9,PSMB10,ITGAL,HPSE,ITGB2,STAT3,HPGDS,GM2A,KDR,PLA2G7,GRB2,GRN,RUNX1,TEK,NLRP3,TGFB1,EFNB2,RCBTB1,TLR4,CD44,CD59,CD74,TNF	MergeCohort_Turquoise
C0010278	Craniosynostosis	DisGeNET BeFree	3.566e-07	7.241e-06	37	405	CD52,HLA-DQA1,TLR7,PIK3CD,PIK3CG,PLA2G2A,CCL18,MMP9,ALOX5,ALOX5AP,VCAM1,SLC25A24,AOAH,CRP,MMRN1,PRKAR1A,IL15,SPP1,CXCL10,CYSLTR1,PTGER4,STAT3,NOD2,PTPRO,HPGDS,TAP1,TAP2,IL33,LBP,NLRP3,TGFA,TLR2,GZMB,TNF,LTF,CD180,LYZ	MergeCohort_Turquoise
C0002874	Aplastic Anemia	DisGeNET BeFree	3.682e-07	7.462e-06	25	215	HLA-A,HLA-B,HLA-DQA1,ETV6,TPP1,SELPLG,CSF1R,CD274,IL15,IL18,CXCL10,PTPN22,STAT3,STAT4,HPGDS,BTK,KIT,RUNX1,TGFB1,HAVCR2,GSTP1,CD247,CD48,CD59,TNF	MergeCohort_Turquoise
C0409959	Osteoarthritis, Knee	DisGeNET BeFree	3.72e-07	7.523e-06	32	323	ACP5,CFP,CHRM3,FABP4,PIK3CD,PIK3CG,CCL4,SEMA6A,MMP9,CREB1,CRP,SLC8A1,PRKAR1A,PRNP,CYBA,CYBB,MYD88,IL18,SPP1,CXCL10,SAMSN1,PTGER4,GLA,LBP,NLRP3,TGFA,TGFB1,TIMP1,TLR2,TLR4,CD44,TNF	MergeCohort_Turquoise
C0948201	Alloimmunisation	DisGeNET BeFree	3.764e-07	7.598e-06	13	63	HLA-C,HLA-DOA,HLA-DQA1,HLA-G,CXCL9,TNFSF13B,CXCL10,HPSE,STAT4,TAP1,TAP2,CD86,TNF	MergeCohort_Turquoise
C0033129	Acanthamoeba Infection	DisGeNET BeFree	3.814e-07	7.685e-06	5	6	MMP9,PTGS1,TIMP1,TLR2,TLR4	MergeCohort_Turquoise
C0751955	Brain Infarction	DisGeNET BeFree	3.909e-07	7.859e-06	16	96	PECAM1,UCP2,MMP9,VCAM1,CRP,CSF1R,PYCARD,PRKCH,CTSG,CX3CR1,CYBA,PTPN22,IL33,NLRP3,LPL,TNF	MergeCohort_Turquoise
C0860207	Drug-Induced Liver Disease	DisGeNET BeFree	3.942e-07	7.911e-06	22	173	HLA-A,HLA-B,HLA-DQA1,FABP4,ABCC1,CRP,PRKAR1A,SPP1,CXCL10,PTPN22,STAT3,STAT4,MLKL,HPGDS,IL33,NLRP3,TGFB1,GSTP1,TGFBR2,TNF,CDH5,SMAD5	MergeCohort_Turquoise
C0553580	Ewings sarcoma	DisGeNET BeFree	3.964e-07	7.939e-06	43	511	HLA-A,HLA-B,HLA-C,HLA-DOA,ACTB,HLA-G,ETS1,ETV5,PIK3CD,PIK3CG,OLFM1,MMP9,FLI1,PIK3R3,CRP,MMRN1,CSF1R,SH2D1B,MYLIP,PRKAR1A,CD274,PRKCB,IL15,RASSF2,AXL,ZYX,STAT3,PTPRC,BTK,SYK,KIT,RUNX3,CBL,EDNRB,LGALS3BP,TGFB1,TGFBR2,TIE1,CD86,CD38,GZMB,TSPAN7,TNF	MergeCohort_Turquoise
C2004493	Leukemia, B-Cell	DisGeNET BeFree	4.096e-07	8.187e-06	26	231	ETV6,IKZF1,PIK3CD,PIK3CG,MMP9,PIK3R3,SIGLEC7,TNFSF13B,PRKAR1A,CD274,FSCN1,IL2RA,IL2RB,ITGAX,IQGAP1,BTK,RUNX1,DLL1,TGFA,HAVCR2,CD247,TIMP1,CD33,CD37,TNF,HCLS1	MergeCohort_Turquoise
C0349566	Squamous cell carcinoma of tongue	DisGeNET BeFree	4.131e-07	8.242e-06	40	459	HK2,CTSC,TLR7,PARVB,PIK3CD,PIK3CG,HPGD,CXCL9,CCL4,PLAU,SEMA6A,MMP9,DDX60,IFI27,IFIT3,CRP,SIGLEC7,PRCP,CD274,FSCN1,IL2RB,IL18,SPP1,CXCL10,LILRB1,STAT3,NRP2,NRP1,KIT,IL33,OAS2,RUNX3,LGALS3,TGFB1,ARL4C,CD80,CD86,TLR5,TNF,HCLS1	MergeCohort_Turquoise
C1290886	Chronic inflammatory disorder	DisGeNET BeFree	4.177e-07	8.317e-06	14	74	HLA-B,PIK3CD,PIK3CG,ANXA1,CRP,CX3CR1,IL18,STAT3,NOD2,NLRP3,HAVCR2,TLR4,CD44,TNF	MergeCohort_Turquoise
C3853962	Enterovirus 71 infection	DisGeNET BeFree	4.2e-07	8.346e-06	8	21	TLR7,SELPLG,MX1,IL18,CXCL10,OAS3,LGALS3,IRAK3	MergeCohort_Turquoise
C0085580	Essential Hypertension	DisGeNET BeFree	4.211e-07	8.351e-06	39	442	HLA-A,HLA-B,HLA-DPB1,HLA-DQA1,PECAM1,HMOX1,RRAS,ACVRL1,FABP3,FBN2,GCA,MMP9,AKR1B1,FCN3,CRP,SLC8A1,PRCP,PRKCH,CYBA,SPP1,AVPR1A,PTGER2,STAT3,BLVRA,HPGDS,PLA2G7,TFPI2,NLRP3,LGALS3,EDNRB,TGFB1,TGFBR2,CD36,LPL,TLR2,CD44,ELK3,TNF,CALCRL	MergeCohort_Turquoise
C2930967	Gastro-enteropancreatic neuroendocrine tumor	DisGeNET Curated	4.321e-07	8.552e-06	7	15	IKZF1,EOMES,IL2RB,PTPRC,RUNX3,CD86,CD53	MergeCohort_Turquoise
C2959467	Tuberculous pleural effusion	DisGeNET BeFree	4.436e-07	8.746e-06	10	36	CXCL9,CXCL11,CRP,CD274,CTSG,CX3CR1,IL33,TLR2,TLR4,TNF	MergeCohort_Turquoise
C0267941	Pancreatitis, Acute Necrotizing	DisGeNET BeFree	4.436e-07	8.746e-06	10	36	HMOX1,ALOX5,CRP,MYD88,TGFB1,TLR2,TLR4,CD68,TNF,LYZ	MergeCohort_Turquoise
C0521158	Recurrent tumor	DisGeNET BeFree	4.519e-07	8.893e-06	55	735	HLA-A,ENPP2,PECAM1,ACTB,HMOX1,F2R,S100A4,PIK3CD,PIK3CG,FGR,MMP9,CXCL11,AKR1B1,DSE,IFI27,CRP,ARHGDIB,CSF1R,PRKAR1A,CD274,FSCN1,CX3CR1,MYD88,IL15,SPP1,DOCK11,DAB2,SLCO4A1,HPSE,STAT1,STAT3,STAT4,PTPN12,SYK,KDR,KIT,IL33,GLIPR1,LCP1,RUNX3,TEK,LGALS3,EDNRB,TGFB1,GSTP1,MYOF,TIMP1,EBI3,TLR4,TLR5,CD44,CD68,LSP1,TNF,CDH13	MergeCohort_Turquoise
C0040558	Toxoplasmosis	DisGeNET BeFree	4.552e-07	8.941e-06	17	109	HLA-A,HLA-C,CTSC,TLR7,F2R,CCR1,IL15,GBP5,CASP1,NLRP3,TGFB1,EBI3,TLR2,TLR4,TLR5,CD44,TNF	MergeCohort_Turquoise
C0271907	Acquired aplastic anemia	DisGeNET BeFree	4.566e-07	8.952e-06	13	64	HLA-A,HLA-B,VCAM1,IL2RA,IL18,CXCL10,HPGDS,TGFB1,HAVCR2,CD247,CD44,CD59,TNF	MergeCohort_Turquoise
C0025286	Meningioma	DisGeNET BeFree	4.745e-07	9.285e-06	48	605	HLA-A,ACTB,ETV6,CD163,S100A4,UBE2D1,FCER1G,PIK3CD,PIK3CG,PLA2G2A,PLAU,MMP9,ALOX5,ABCC1,YWHAZ,TXNIP,CD274,FSCN1,CX3CR1,SPP1,DAB2,EPB41L3,LRRC4,PTGER4,PTGS1,STAT3,PTPRC,HPGDS,KDR,PLA2G7,TCN2,TFPI2,GRB2,CXCL16,RUNX3,LGALS3,EDNRB,TGFA,TGFB1,GSTP1,CORO1A,TIMP1,EBI3,CD33,TLR4,CD44,CD68,TNF	MergeCohort_Turquoise
C0026769	Multiple Sclerosis	DisGeNET Curated	4.871e-07	9.478e-06	11	45	HLA-DPB1,HLA-DRA,VCAM1,IRF8,IL2RA,IL7,STAT4,KCNJ10,CASP1,NLRP3,CD58	MergeCohort_Turquoise
C0024205	Lymphadenitis	DisGeNET BeFree	4.871e-07	9.478e-06	11	45	PDK1,ETS1,MEFV,CXCL9,CCL18,IFNGR1,CX3CR1,CYBB,MYD88,CXCL10,CD68	MergeCohort_Turquoise
C0751324	Multiple Sclerosis, Acute Fulminating	DisGeNET Curated	4.871e-07	9.478e-06	11	45	HLA-DPB1,HLA-DRA,VCAM1,IRF8,IL2RA,IL7,STAT4,KCNJ10,CASP1,NLRP3,CD58	MergeCohort_Turquoise
C0018802	Congestive heart failure	DisGeNET BeFree	4.964e-07	9.62e-06	96	1575	NPL,HK2,HLA-C,PDK1,HLA-DQA1,CETP,ACP5,PECAM1,ACTB,VSIG4,ETS1,HMGB2,FUNDC1,HMOX1,ACVRL1,ME1,CHRM3,F8,CD163,FABP4,FABP3,EHD3,ADORA3,CLIC2,PIK3CD,PIK3CG,CXCL9,MITF,PLA2G2A,PLAU,MMP9,AKR1B1,VCAM1,SEMA4D,MDFIC,P2RY12,EMB,WNT2,ANXA5,GNPTAB,CRP,MMRN1,SLC8A1,PPT1,SRGN,PYCARD,PRKCB,FSCN1,IL2RA,CTSG,ATP2B4,CTSS,CX3CR1,IL7,CYBB,IL18,SPP1,AVPR1A,CXCL10,AXL,CMPK2,PTGER4,ITGB2,LILRB1,STAT3,GPD1L,MLKL,CFD,HPGDS…	MergeCohort_Turquoise
C1522378	Leukemia, Large Granular Lymphocytic	DisGeNET BeFree	4.965e-07	9.62e-06	14	75	TYROBP,CXCL9,PIK3R3,SIGLEC7,FSCN1,IL2RA,IL2RB,IL15,CXCL10,HCST,STAT3,KLRB1,TNF,HCLS1	MergeCohort_Turquoise
C0740457	Malignant neoplasm of kidney	DisGeNET BeFree	4.973e-07	9.62e-06	50	643	PDK1,CORO1C,ACTB,HMOX1,ME1,PLAC8,PIK3CD,PIK3CG,MITF,MMP9,ALOX5,DLL4,ANXA5,IFI27,CREB1,CRHBP,CRP,PYCARD,CD274,IL2RA,IL7,PDCD1LG2,IL15,IL18,SPP1,AXL,ADAM9,LRRC4,ITGB2,STAT3,TMEM106A,NOD2,SYK,KDR,KIT,CASP1,CXCL16,GRN,RUNX1,RUNX3,NLRP3,LGALS3,TGFA,TGFB1,HAVCR2,CCNG2,CD44,CD74,TNF,MARCKS	MergeCohort_Turquoise
C0026985	Myelodysplasia	DisGeNET BeFree	5.047e-07	9.744e-06	19	135	HLA-DPB1,ACTB,HLA-E,ETV6,MMP9,CSF1R,IL18,SAMD9,PTPRC,HPGDS,KIT,RUNX1,DLL1,CBL,NLRP3,TGFB1,CD36,TNF,SMAD5	MergeCohort_Turquoise
C1536220	ST segment elevation myocardial infarction	DisGeNET BeFree	5.057e-07	9.746e-06	28	264	HLA-B,F2R,F8,FABP4,FABP3,FCN1,MMP9,P2RY12,CRP,MYO1F,CTSS,CX3CR1,IL18,AXL,ITGAM,HPSE,ITGB2,SYK,C3AR1,FERMT3,PLA2G7,CASP1,LGALS3,TIMP1,CD86,LPL,IRAK3,TNF	MergeCohort_Turquoise
C0235782	Gallbladder Carcinoma	DisGeNET BeFree	5.105e-07	9.819e-06	42	498	HK2,HLA-A,HLA-B,HLA-C,PDK1,CETP,PECAM1,ACTB,PLAC8,PIK3CD,PIK3CG,UCP2,SEMA6A,CCL18,MMP9,ABCC1,DLL4,SGCB,ANXA5,CR1,IFI27,CRP,CD274,PDCD1LG2,AXL,HPSE,STAT1,STAT3,HPGDS,KDR,ST8SIA4,SKAP2,TGFB1,GSTP1,TGFBR2,LIFR,TIMP1,TLR2,TLR4,CD44,TNF,EMP3	MergeCohort_Turquoise
C0476089	Endometrial Carcinoma	DisGeNET BeFree	5.18e-07	9.945e-06	95	1555	HLA-A,LILRB2,PECAM1,ACTB,HLA-G,ETS1,ETV5,F2R,F2RL2,TRIM22,CD163,MAP3K1,S100A4,PIK3CD,PIK3CG,HPGD,QPCT,PLA2G2A,PLAU,SEMA6A,TNFAIP8,CCL18,FGR,PLEK,MMP9,CXCL11,AKR1B1,ALOX5,FLI1,ABCC1,FOLR2,WNT2,ANXA5,IFI27,YWHAZ,CRP,MSR1,MMRN1,TXNIP,CSF1R,PRKAR1A,CD274,FSCN1,PDCD1LG2,IL18,TES,SPP1,AXL,DAB2,PTGER4,HPSE,ITGAX,GAB2,STAT3,IQGAP1,NRP2,NRP1,PTPRC,HPGDS,KDR,KIT,TAP1,KLRC3,SH2B3,CAPG,CASP1,SLC39A10,RUNX1,R…	MergeCohort_Turquoise
C0339573	Glaucoma, Primary Open Angle	DisGeNET BeFree	5.735e-07	1.099e-05	35	379	RAMP2,HK2,HLA-A,ACTB,MAP3K1,PLA2G4A,CCL4,VAV3,SEMA6A,MMP9,ANXA5,GAS7,MMRN1,MYLIP,IL2RA,PRNP,IL7,GALC,SPP1,AXL,PTGS1,HPGDS,KDR,TAP1,DNASE1L3,OAS3,TEK,TGFB1,GSTP1,TIMP1,TLR2,TLR4,TNF,CALCRL,CDH5	MergeCohort_Turquoise
C0206708	Cervical Intraepithelial Neoplasia	DisGeNET BeFree	5.776e-07	1.105e-05	36	396	HLA-A,HLA-DQA1,HLA-DQB2,HLA-G,APOBEC3G,TLR7,CD163,S100A11,SEMA6A,MMP9,CPVL,CRP,PYCARD,CD274,IL7,PDCD1LG2,PSMB9,CMPK2,EPB41L3,STAT3,NRP1,HPGDS,SEMA4A,TAP1,IL33,LGALS3,TGFB1,HAVCR2,LIPA,CD80,CD86,TLR2,ENTPD1,TLR4,CD44,TNF	MergeCohort_Turquoise
C0023896	Alcoholic Liver Diseases	DisGeNET BeFree	5.87e-07	1.118e-05	22	177	HK2,HLA-A,HLA-DOA,ACTB,S100A4,PIK3CD,PIK3CG,UCP2,AKR1B1,SPP1,DOCK11,STAT3,HPGDS,ST8SIA4,IL33,CASP1,TGFA,TGFB1,GSTP1,TLR2,TLR4,TNF	MergeCohort_Turquoise
C1328252	Mucocutaneous leishmaniasis	DisGeNET BeFree	5.88e-07	1.118e-05	10	37	HLA-A,HLA-B,HLA-C,AIM2,FLI1,ANXA1,CXCL10,NLRP3,GZMA,TNF	MergeCohort_Turquoise
C0376620	Pouchitis	DisGeNET BeFree	5.88e-07	1.118e-05	10	37	HMOX1,CRP,PTGER4,NOD2,TNFSF15,TLR2,TLR4,TLR5,IRAK3,TNF	MergeCohort_Turquoise
C2937365	Recurrent aphthous ulcer	DisGeNET BeFree	6.192e-07	1.176e-05	11	46	MEFV,MMP9,VCAM1,CRP,NLRP3,TIMP1,CD86,TLR2,TLR4,TLR5,TNF	MergeCohort_Turquoise
C0023288	Infection by Leishmania braziliensis	DisGeNET BeFree	6.388e-07	1.211e-05	8	22	AIM2,FLI1,ANXA1,SLA,CXCL10,NLRP3,GZMA,TNF	MergeCohort_Turquoise
C0030499	Parasitic Diseases	DisGeNET BeFree	6.427e-07	1.216e-05	21	164	HLA-G,HMOX1,CHRM3,PIK3CD,PIK3CG,MMP9,CRP,IFNGR1,RNASET2,IL15,IL18,PTGS1,GBP5,HPGDS,IL33,CASP1,CXCL16,LGALS3,TGFB1,TLR4,TNF	MergeCohort_Turquoise
C0374997	Helicobacter pylori (H. pylori) infection in conditions classified elsewhere and of unspecified site	DisGeNET BeFree	6.444e-07	1.217e-05	47	593	HLA-DPB1,HLA-DQA1,CTSC,ACTB,HMOX1,F2R,MEFV,PIK3CD,PIK3CG,HPGD,PLA2G2A,PLAU,MMP9,VAV1,ABCC1,ANXA1,IFI27,CRP,IFNGR1,TNFSF13B,CD274,IL2RA,CYBA,MYD88,IL18,TES,SPP1,DOCK11,PTGS1,STAT3,NOD2,HPGDS,SYK,IL33,CASP1,RUNX3,LGALS3,TGFB1,HAVCR2,TLR1,TLR2,TLR4,TLR5,CD44,CD58,CD74,TNF	MergeCohort_Turquoise
C0032463	Polycythemia Vera	DisGeNET BeFree	6.519e-07	1.228e-05	29	283	HLA-A,HLA-C,HLA-G,ETV6,PIK3CD,PIK3CG,MMP9,ALOX5,IFI27,CRP,SPP1,ITGB2,LILRB1,STAT1,STAT3,HPGDS,KIT,SH2B3,RUNX1,CBL,LGALS3,TGFBR2,EBI3,CD33,CD36,TLR2,TLR4,CD68,TNF	MergeCohort_Turquoise
C0008149	Chlamydia Infections	DisGeNET BeFree	6.67e-07	1.255e-05	15	88	HLA-A,ACTB,PIK3CD,PIK3CG,CRP,MMRN1,PYCARD,IL10RA,MYD88,IL18,NOD2,NLRP3,TLR2,TLR4,TNF	MergeCohort_Turquoise
C0267375	Chronic colitis	DisGeNET BeFree	6.868e-07	1.287e-05	12	56	ENPP2,LY96,MMP9,IL7,NOD2,TNFSF15,IL33,NLRP3,TLR4,CD44,TNF,HPS5	MergeCohort_Turquoise
C0024535	Malaria, Falciparum	DisGeNET BeFree	6.87e-07	1.287e-05	20	151	HLA-A,HLA-B,HLA-C,PECAM1,HMOX1,FCGR2B,MMP9,CR1,CRP,IFNGR1,IL7,IL33,TIMD4,HAVCR2,GSTP1,CD36,TLR1,GZMB,TLR4,TNF	MergeCohort_Turquoise
C2347126	Microscopic Polyarteritis	DisGeNET BeFree	6.95e-07	1.3e-05	14	77	HLA-DPB1,FCN1,PIK3CG,GCA,SEMA6A,PTPN22,ITGB2,LILRA1,LILRA2,CXCL16,TGFA,TLR2,ELK3,TNF	MergeCohort_Turquoise
C0017574	Gingivitis	DisGeNET BeFree	7.116e-07	1.329e-05	18	125	CTSC,CXCL9,MMP9,ANXA1,CRP,IL2RA,IL18,ITGAL,ITGAM,ITGB2,CASP1,NLRP3,TGFB1,TIMP1,TLR2,TLR4,TNF,LYZ	MergeCohort_Turquoise
C0018916	Hemangioma	DisGeNET BeFree	7.617e-07	1.417e-05	23	194	PECAM1,ACTB,CHRM3,FABP4,PIK3CD,PIK3CG,AIF1,MMP9,PRKAR1A,CD274,IL18,STAT3,NRP2,PTPRC,BTK,KDR,TNFSF15,CASP1,TEK,TGFB1,LIFR,EBI3,TNF	MergeCohort_Turquoise
C0019189	Hepatitis, Chronic	DisGeNET BeFree	7.617e-07	1.417e-05	23	194	HLA-DQA1,PECAM1,CD163,VCAM1,EMB,CR1,MMRN1,CD274,IL15,SPP1,STAT1,STAT3,LYVE1,TAP2,NLRP3,LGALS3BP,TGFA,TGFB1,TIMP1,TLR2,CD68,TNF,MARCKS	MergeCohort_Turquoise
C0020877	Ileitis	DisGeNET BeFree	7.719e-07	1.433e-05	10	38	CR1,CRP,IL15,INPP5D,NOD2,TNFSF15,IL33,TLR5,TNF,LYZ	MergeCohort_Turquoise
C0578870	Chronic idiopathic urticaria	DisGeNET BeFree	7.754e-07	1.437e-05	15	89	PECAM1,MMP9,ALOX5AP,CRP,IL2RA,FGL2,HPGDS,IL33,NLRP3,TGFB1,CD5L,LPL,TLR4,TNF,CDH5	MergeCohort_Turquoise
C2239176	Liver carcinoma	DisGeNET Curated	8.187e-07	1.512e-05	42	507	CETP,ACTB,VSIG4,CLEC1B,HMGB2,CFP,ME1,PLAC8,CD163,EHD3,CCR1,MMP9,VCAM1,OLFML2B,FCN3,CRHBP,CRP,OIT3,PYCARD,CD274,MARCO,EAF2,HPSE,STAT1,STAT4,IQGAP1,LYVE1,BMPER,LILRB5,DNASE1L3,GPM6A,TIMD4,TFPI2,RUNX3,TGFA,TGFB1,GSTP1,LIFR,CD5L,TLR4,TNF,CDH13	MergeCohort_Turquoise
C0001403	Addison Disease	DisGeNET BeFree	8.189e-07	1.512e-05	14	78	HLA-B,HLA-DOA,HLA-DPB1,HLA-DQA1,HLA-DQB2,CD226,IL2RA,IL15,SAMD9,CXCL10,PTPN22,STAT4,GZMB,TNF	MergeCohort_Turquoise
C1096155	Macrophage Activation Syndrome	DisGeNET BeFree	8.411e-07	1.551e-05	12	57	TLR7,MEFV,CD163,NLRC4,CXCL9,CXCL11,IL2RA,IL18,CXCL10,EBI3,TLR4,TNF	MergeCohort_Turquoise
C0013274	Patent ductus arteriosus	DisGeNET BeFree	8.7e-07	1.601e-05	30	303	ACTB,CLEC7A,HMOX1,PLAC8,PIK3CD,PIK3CG,VAV1,DLL4,YWHAZ,CRP,SLC8A1,PRKAR1A,CD274,SPP1,AXL,DCK,ITGAM,PTGER4,STAT1,STAT3,NRP1,KDR,CASP1,RUNX3,NLRP3,LGALS3,LGALS9,TGFBR2,CD44,TNF	MergeCohort_Turquoise
C0206698	Cholangiocarcinoma	DisGeNET BeFree	8.754e-07	1.608e-05	60	848	HK2,PECAM1,ACTB,TLR7,HMOX1,F2R,CD163,MAP3K1,FBN2,PIK3CD,PIK3CG,HPGD,UCP2,CXCL9,MITF,PLA2G4A,PLAU,MMP9,ALOX5,SEMA4D,ABCC1,ANXA1,WNT2,ANXA5,RRM2B,IFI27,YWHAZ,CRP,MMRN1,ABCG1,PYCARD,PRKACB,PRKAR1A,CD274,FSCN1,SPP1,HPSE,STAT1,STAT3,NRP1,KDR,KIT,IL33,GRN,TEK,NLRP3,LGALS3,EDNRB,LGALS9,TGFA,TGFB1,GSTP1,TGFBR2,EFNB2,TIMP1,TLR4,CD44,TMSB10,TNF,MARCKS	MergeCohort_Turquoise
C1275126	TNF receptor-associated periodic fever syndrome (TRAPS)	DisGeNET BeFree	8.994e-07	1.646e-05	15	90	MEFV,PIK3CD,PIK3CG,CCL4,CRP,SIGLEC7,IL2RB,DOCK11,NOD2,NLRP3,EBI3,TLR2,TLR4,TNF,HCLS1	MergeCohort_Turquoise
C0006309	Brucellosis	DisGeNET BeFree	8.994e-07	1.646e-05	15	90	HLA-B,ACTB,MEFV,AIM2,CRP,IL15,IL18,PTPN22,GLA,NLRP3,TGFB1,EBI3,CD86,TLR4,TNF	MergeCohort_Turquoise
C0035344	Retinopathy of Prematurity	DisGeNET BeFree	9.132e-07	1.669e-05	23	196	CETP,ACTB,ETS1,HMOX1,PIK3CD,PIK3CG,UCP2,GCA,CCL4,MMP9,DLL4,ANXA1,SUCNR1,CRP,HPSE,NRP2,NRP1,TUBA1A,KDR,IL33,TEK,TGFB1,TNF	MergeCohort_Turquoise
C0162375	Granuloma, Giant Cell Reparative	DisGeNET BeFree	9.42e-07	1.718e-05	6	11	PECAM1,CD163,MMP9,CSF1R,SPP1,CD68	MergeCohort_Turquoise
C4049273	Systemic immune activation	DisGeNET BeFree	9.481e-07	1.726e-05	8	23	CD163,CD274,IL2RA,IL7,PDCD1LG2,CXCL10,LBP,TNF	MergeCohort_Turquoise
C0220633	Uveal melanoma	DisGeNET BeFree	9.894e-07	1.798e-05	34	371	HK2,HLA-A,ACTB,HLA-G,CD163,FABP3,PIK3CD,PIK3CG,RASGRP3,SDCBP,HTR2B,CD274,PRKCB,KCTD12,LGMN,SPP1,CXCL10,CYSLTR1,ITGAL,ITGB2,GAB2,STAT3,SULF2,KIT,DPYSL2,RAB31,GRN,RUNX1,CD160,EDNRB,CD80,CD44,CD68,TNF	MergeCohort_Turquoise
C0007138	Carcinoma, Transitional Cell	DisGeNET BeFree	1.009e-06	1.83e-05	46	584	HLA-A,HLA-DMA,PECAM1,TLR7,HMOX1,CD163,S100A4,IRF9,FCGR2B,PIK3CD,PIK3CG,PLA2G4A,PLAU,CCL18,PLEK,MMP9,ABCC1,RRM2B,IFI27,CD274,SH3BGRL3,PDCD1LG2,CYBB,ADAM9,DAB2,STAT3,HPGDS,SYK,KDR,CASP4,GRN,DLL1,LGALS3,LGALS9,TGFA,TGFB1,RIT1,GSTP1,TIMP1,TLR2,GZMB,CD44,CD74,TNF,EMP3,MMD	MergeCohort_Turquoise
C0162538	Immunoglobulin A deficiency (disorder)	DisGeNET BeFree	1.026e-06	1.854e-05	12	58	HLA-A,HLA-B,HLA-DPB1,HLA-DQB2,CRP,TNFSF13B,PTPN22,PRDM1,SYK,LAIR1,TGFB1,TNF	MergeCohort_Turquoise
C0026916	Mycobacterium avium-intracellulare Infection	DisGeNET BeFree	1.026e-06	1.854e-05	12	58	HLA-B,CXCL9,AIM2,PYCARD,CXCL10,STAT1,STAT4,CASP1,NLRP3,TNFSF8,TLR2,TNF	MergeCohort_Turquoise
C0024894	Mastitis	DisGeNET BeFree	1.044e-06	1.884e-05	16	103	HMOX1,CD163,CCL4,YWHAZ,CRP,NCF4,ITGAM,TNFRSF21,NLRP3,TGFB1,LPL,TLR2,TLR4,TNF,LTF,LYZ	MergeCohort_Turquoise
C0332853	Anastomosis	DisGeNET BeFree	1.047e-06	1.885e-05	20	155	ACTB,HMOX1,S100A4,FBN2,MMP9,MDFIC,CRP,PYCARD,PRKAR1A,CXCL10,NOD2,CFD,CASP1,RUNX3,TGFB1,CD38,TLR4,IRAK3,TNF,MMD	MergeCohort_Turquoise
C0151744	Myocardial Ischemia	DisGeNET BeFree	1.057e-06	1.902e-05	46	585	CETP,PECAM1,CLEC7A,FUNDC1,HMOX1,FABP4,FABP3,PIK3CD,PIK3CG,UCP2,CCL4,MMP9,AKR1B1,VCAM1,P2RY12,DLL4,ANXA1,ANXA5,ETV7,GMFG,CRP,TXNIP,ABCG1,PRKCB,CYBA,IL18,SPP1,CXCL10,CYSLTR1,PTPN22,ITGAX,STAT1,STAT3,IL33,PLA2G7,NLRP3,LGALS3,EDNRB,TGFB1,CD36,LPL,TLR2,ENTPD1,TLR4,CD68,TNF	MergeCohort_Turquoise
C1378703	Renal carcinoma	DisGeNET BeFree	1.07e-06	1.922e-05	50	660	HLA-C,PDK1,HLA-G,HMOX1,ME1,PLAC8,S100A11,PIK3CD,PIK3CG,MITF,PLAU,AIM2,ALOX5,DLL4,ANXA5,IFI27,CREB1,CRHBP,PYCARD,CD274,IL2RA,CTSG,PRNP,IL18,SPP1,ADAM9,LRRC4,ITGB2,STAT3,TMEM106A,NOD2,SYK,KDR,KIT,CASP1,CXCL16,GRN,RUNX1,RUNX3,TEK,TGFA,TGFB1,HAVCR2,CCNG2,LIFR,TIMP1,CD44,CD74,TNF,MARCKS	MergeCohort_Turquoise
C0019069	Hemophilia A	DisGeNET BeFree	1.111e-06	1.991e-05	19	142	ABR,HLA-A,HLA-B,HLA-DRA,HMOX1,F8,CD163,FCGR2B,SELPLG,CSF1R,IL2RA,PRNP,BTK,KIT,IL33,TGFB1,CD68,TNF,LTF	MergeCohort_Turquoise
C0268390	Muckle-Wells Syndrome	DisGeNET BeFree	1.117e-06	1.994e-05	9	31	MEFV,CRP,IL18,NOD2,BTK,CASP1,NLRP3,EBI3,TNF	MergeCohort_Turquoise
C0019618	Histiocytosis	DisGeNET BeFree	1.117e-06	1.994e-05	9	31	TLR7,CD163,SEMA6A,CSF1R,CD274,PTGS1,PTPRC,TIMP1,CD68	MergeCohort_Turquoise
C0036205	Sarcoidosis, Pulmonary	DisGeNET BeFree	1.127e-06	2.009e-05	14	80	HLA-DQA1,PIK3CD,PIK3CG,CCL18,ANXA1,IL2RA,IL18,CXCL10,ADAM9,NOD2,IL33,TLR2,TLR4,TNF	MergeCohort_Turquoise
C0334663	Histiocytic sarcoma	DisGeNET BeFree	1.135e-06	2.016e-05	13	69	CD163,MAP3K1,PIK3CD,PIK3CG,ANXA5,DCK,ITGAM,PTPRC,BTK,CBL,CD68,TNF,LYZ	MergeCohort_Turquoise
C0015695	Fatty Liver	DisGeNET BeFree	1.135e-06	2.016e-05	55	757	CETP,HMOX1,CD163,S100A4,PIK3CD,PIK3CG,UCP2,UGCG,SNX10,CCL4,VAV3,CMKLR1,MMP9,AKR1B1,PLTP,ALOX5,DLL4,PIK3R3,CRP,TXNIP,PRKAR1A,PHLPP2,CYBB,IL13RA2,IL15,IL18,SPP1,CXCL10,HPSE,ITGB2,GAB2,STAT3,BLVRA,MLKL,CARD6,KDR,ST8SIA4,IL33,CXCL16,LBP,NLRP3,LGALS3,TGFB1,LIPA,CD5L,CD36,LPL,ENTPD1,GZMB,TLR4,CD44,CD68,TNF,LTF,PAQR3	MergeCohort_Turquoise
C0149516	Chronic sinusitis	DisGeNET BeFree	1.16e-06	2.054e-05	20	156	MMP9,AOAH,YWHAZ,MMRN1,SPP1,CYSLTR1,HPSE,PTGS1,HPGDS,KIT,IL33,TGFA,TGFB1,HAVCR2,EBI3,TLR2,TLR4,TNF,CD180,LYZ	MergeCohort_Turquoise
C0029456	Osteoporosis	DisGeNET BeFree	1.16e-06	2.054e-05	62	895	HLA-A,HLA-B,DRAM1,ACP5,ACTB,HMOX1,F2R,FABP4,FABP3,S100A4,PIK3CD,PIK3CG,MITF,SNX10,QPCT,SEMA6A,GPNMB,MMP9,AKR1B1,VCAM1,CRTAP,ANXA1,IFIT2,CREB1,CRP,CSF1R,TNFSF13B,PRKAR1A,ARHGEF3,SLC41A1,CX3CR1,CYBB,LGMN,IL15,SPI1,SPP1,HPSE,ITGB2,STAT1,STAT3,NOD2,HPGDS,KIT,IL33,DNASE1L3,CASP1,GRN,LBP,RUNX3,CBFB,NLRP3,TGFB1,GSTP1,TIMP1,CD80,RCBTB1,CD38,TLR4,CD44,IRAK3,TNF,SMAD5	MergeCohort_Turquoise
C0036220	Kaposi Sarcoma	DisGeNET BeFree	1.163e-06	2.054e-05	40	478	HLA-A,HLA-B,HLA-C,HLA-DQA1,PECAM1,ACTB,HLA-G,ETS1,TLR7,HMOX1,PIK3CD,PIK3CG,VCAM1,DLL4,IFI16,IFI27,CREB1,CD274,SIGLEC1,PDCD1LG2,CXCL10,AXL,STAT3,LYVE1,PTPRC,KDR,KIT,RUNX3,TEK,LGALS3,EDNRB,TGFB1,TGFBR2,RNASE1,EFNB2,CD80,CD86,TLR4,TNF,UBASH3B	MergeCohort_Turquoise
C1565489	Renal Insufficiency	DisGeNET BeFree	1.185e-06	2.089e-05	35	391	HLA-B,PECAM1,HMOX1,ME1,FABP4,CMKLR1,MMP9,AKR1B1,ALOX5,P2RY12,ANXA1,CRP,PRKCB,IL2RA,PEA15,IL18,SPP1,PTPN22,HPSE,STAT3,STAT4,GLA,CXCL16,GRN,NLRP3,LGALS3,LGALS3BP,TGFB1,GSTP1,TGFBR2,CD5L,TIMP1,TLR4,CD59,TNF	MergeCohort_Turquoise
C0598766	Leukemogenesis	DisGeNET BeFree	1.186e-06	2.089e-05	67	996	HLA-A,HLA-DPB1,ACTB,HLA-E,ETS1,ETV5,ETV6,IKZF1,F2R,MAP3K1,PIK3CD,PIK3CG,PIP4K2A,VAV3,VAV1,FLI1,SH3BGRL,ETV7,IRF8,IFI27,CREB1,NFE2L3,CSF1R,TNFSF13B,IL2RA,CTSG,CX3CR1,IL7,MYD88,IL15,IL18,CD244,SPI1,SPP1,AXL,INPP5D,PSMB9,ITGAL,ITGB2,GAB2,STAT3,PRDM1,PTPRC,PTPRO,BTK,SYK,KDR,KIT,RAC2,PLA2G7,RAP2B,SH2B3,GPR34,LAIR1,RUNX1,RUNX3,CBFB,CBL,RIT1,GSTP1,TIMP1,EBI3,RCBTB1,CD38,CD44,TNF,SMAD5	MergeCohort_Turquoise
C4282128	PATENT DUCTUS ARTERIOSUS 1	DisGeNET BeFree	1.205e-06	2.119e-05	25	229	CLEC7A,HMOX1,PLAC8,PIK3CD,PIK3CG,VAV1,DLL4,CRP,PRKAR1A,CD274,SPP1,AXL,DCK,ITGAM,STAT1,STAT3,NRP1,KDR,CASP1,RUNX3,NLRP3,LGALS3,LGALS9,CD44,TNF	MergeCohort_Turquoise
C0030409	Paracoccidioidomycosis	DisGeNET BeFree	1.223e-06	2.145e-05	11	49	CLEC7A,CHRM3,CD209,PYCARD,STAT3,STAT4,IL33,NLRP3,LGALS3,TLR5,TNF	MergeCohort_Turquoise
C1443892	Chronic Q Fever	DisGeNET BeFree	1.224e-06	2.145e-05	7	17	CXCL9,MMP9,MYD88,NOD2,TLR1,TLR2,TNF	MergeCohort_Turquoise
C0018790	Cardiac Arrest	DisGeNET BeFree	1.262e-06	2.207e-05	34	375	HK2,HLA-A,HLA-B,HLA-C,ACTB,HMOX1,F2R,MEFV,PIK3CD,PIK3CG,UGCG,AIF1,MMP9,ANXA1,IFI27,YWHAZ,CRP,IL7,IL18,HPSE,PTGS1,STAT3,HPGDS,KCNJ2,TNFSF15,SLC7A7,TEK,NLRP3,LGALS3,GSTP1,TGFBR2,TLR4,TNF,UBASH3B	MergeCohort_Turquoise
C0011265	Presenile dementia	DisGeNET BeFree	1.275e-06	2.227e-05	50	664	HLA-C,CETP,TRPM2,ACTB,HMOX1,TYROBP,UGCG,QPCT,OLFM1,GCA,CCL4,MMP9,BACE2,AKR1B1,VCAM1,CRTAP,ANXA1,NPC2,CREB1,CRP,CYTIP,TXNIP,ABCG1,CSF1R,PYCARD,CD274,PRKCB,PRNP,IL7,IL15,IL18,SPP1,CXCL10,ITGB2,STAT1,HSPB8,PLA2G7,CASP1,GRN,ATP13A2,TGFB1,LIMK1,CD4,TIMP1,LPL,CD38,TLR2,TLR4,TREM2,TNF	MergeCohort_Turquoise
C2931171	Juvenile pauciarticular chronic arthritis	DisGeNET Curated	1.294e-06	2.25e-05	5	7	IL2RA,IL2RB,PTPN22,STAT4,CD247	MergeCohort_Turquoise
C4721893	POLYCYSTIC LIPOMEMBRANOUS OSTEODYSPLASIA WITH SCLEROSING LEUKOENCEPHALOPATHY 1	DisGeNET BeFree	1.294e-06	2.25e-05	5	7	TYROBP,CSF1R,IL15,TREM2,TNF	MergeCohort_Turquoise
C2363774	Neutrophilic asthma	DisGeNET BeFree	1.295e-06	2.25e-05	10	40	MEFV,NLRC4,CPA3,CTSG,IL7,IL33,DNASE1L3,RUNX1,NLRP3,TNF	MergeCohort_Turquoise
C0004943	Behcet Syndrome	DisGeNET Curated	1.377e-06	2.387e-05	8	24	HLA-B,KLRC4,MEFV,CCR1,ITGAL,ITGB2,STAT4,TLR4	MergeCohort_Turquoise
C0006840	Candidiasis	DisGeNET BeFree	1.385e-06	2.394e-05	15	93	CLEC7A,SRGN,CX3CR1,MYD88,IL15,INPP5D,STAT1,STAT3,NOD2,SYK,LGALS3,TGFA,TLR1,ELK3,TNF	MergeCohort_Turquoise
C0038358	Gastric ulcer	DisGeNET BeFree	1.385e-06	2.394e-05	15	93	HLA-DPA1,HLA-DPB1,ACTB,PLAU,VCAM1,ANXA1,ITGAX,PTGS1,KDR,TEK,TGFA,TGFB1,TLR1,TLR2,TNF	MergeCohort_Turquoise
C0022408	Arthropathy	DisGeNET BeFree	1.416e-06	2.443e-05	21	172	HLA-A,HLA-B,HMOX1,F8,CCL18,MMP9,SAMHD1,CRP,IL2RA,IL7,PSMB9,PTGS1,NOD2,KDR,GRN,NLRP3,LGALS3,TGFB1,TLR4,CD68,TNF	MergeCohort_Turquoise
C0233794	Memory impairment	DisGeNET BeFree	1.449e-06	2.496e-05	49	648	IGSF6,PDE1B,PDK1,TRPM2,ACTB,CFP,NLRC4,PIK3CD,PIK3CG,QPCT,PLA2G4A,PLEK,ALOX5,CREB1,TXNIP,CSF1R,PPT1,PRCP,TNFSF13B,PYCARD,PRKCB,CX3CR1,PRNP,CYBB,MYD88,SPP1,ITGAM,LRRC4,ITGB2,LILRB1,PTGS1,STAT1,STAT3,CFD,PTPRC,C3AR1,DPYSL2,CASP1,GRN,NLRP3,LGALS3,TGFB1,RCBTB1,TLR2,ENTPD1,TLR4,CD44,CD74,TNF	MergeCohort_Turquoise
C0032533	Polymyalgia Rheumatica	DisGeNET BeFree	1.517e-06	2.608e-05	11	50	HLA-A,HLA-DQA1,PIK3CD,PIK3CG,GCA,CRP,CD274,IL2RA,PTPN22,TLR4,TNF	MergeCohort_Turquoise
C0035869	Rotavirus Infections	DisGeNET BeFree	1.536e-06	2.632e-05	14	82	ACTB,TLR7,TLR8,PIK3CD,PIK3CG,CRP,MMRN1,MYD88,PTGS1,STAT1,NLRP3,TLR2,TLR4,TNF	MergeCohort_Turquoise
C0393819	Polyradiculoneuropathy, Chronic Inflammatory Demyelinating	DisGeNET BeFree	1.536e-06	2.632e-05	14	82	HLA-A,AIF1,MMP9,CST7,MSR1,TNFSF13B,IL2RA,CXCL10,LYVE1,CASP1,CD80,CD86,CD59,CD68	MergeCohort_Turquoise
C0037116	Silicosis	DisGeNET BeFree	1.548e-06	2.648e-05	16	106	HLA-DPB1,CREB1,CRP,MMRN1,MARCO,CXCL10,CASP1,TEK,NLRP3,TGFB1,GSTP1,TIMP1,CD36,TLR4,CD44,TNF	MergeCohort_Turquoise
C4721414	Mantle cell lymphoma	DisGeNET BeFree	1.578e-06	2.695e-05	39	466	HLA-A,CTSC,PECAM1,ACTB,PIK3IP1,MS4A4A,PIK3CD,PIK3CG,MMP9,ALOX5,DLL4,ANXA1,IFI27,CRP,CSF1R,TNFSF13B,PRKAR1A,CD274,MYD88,PSMB9,DCK,STAT1,STAT3,PRDM1,PTPRC,HPGDS,BTK,SYK,LAIR1,CD160,RGS18,CD36,LPL,CD37,CD38,TLR4,CD44,CD74,TNF	MergeCohort_Turquoise
C0155862	Streptococcal pneumonia	DisGeNET BeFree	1.593e-06	2.717e-05	15	94	ACTB,NLRC4,CXCL9,SELPLG,CRP,PYCARD,CXCL10,PTAFR,ITGAM,PTGS1,MLKL,CASP1,NLRP3,TLR2,IRAK3	MergeCohort_Turquoise
C0024790	Paroxysmal nocturnal hemoglobinuria	DisGeNET BeFree	1.604e-06	2.73e-05	18	132	CD52,HLA-A,HLA-C,HLA-DQA1,ACTB,PLAU,CR1,PRNP,CXCL10,ITGB2,CFD,PTPRC,CD160,CD36,CD38,CD48,CD59,TNF	MergeCohort_Turquoise
C0014740	Erythema Chronicum Migrans	DisGeNET BeFree	1.657e-06	2.815e-05	10	41	CXCL9,CCL4,MMP9,CXCL11,ANXA1,CRP,CXCL10,HPGDS,TLR1,TNF	MergeCohort_Turquoise
C0029925	Ovarian Carcinoma	DisGeNET BeFree	1.659e-06	2.815e-05	42	521	HLA-E,HLA-G,ETS1,APOBEC3G,F2R,CD163,S100A4,PIK3CD,PIK3CG,ALOX5,CD274,IL2RA,CX3CR1,IL15,IL18,AXL,DAB2,HPSE,PTGS1,PCDH17,GAB2,STAT3,HPGDS,SYK,KDR,KIT,CAPG,RUNX1,RUNX3,LGALS3,TGFB1,TGFBR2,LIMK1,CD247,CD80,CD86,GZMB,CD44,CD58,CD68,TNF,LTF	MergeCohort_Turquoise
C0278701	Gastric Adenocarcinoma	DisGeNET BeFree	1.681e-06	2.848e-05	35	397	HLA-A,HLA-DQA1,ACTB,ETS1,HMOX1,CD163,PIK3CD,PIK3CG,HPGD,SNX10,PLA2G2A,MMP9,ABCC1,SGCB,ANXA1,CD274,IL2RA,LILRB1,STAT3,HPGDS,KDR,KIT,TAP1,TAP2,TNFSF15,CXCL16,DOK2,LGALS3,TGFB1,CCNG2,CD247,CD80,CD44,CD68,TNF	MergeCohort_Turquoise
C0349639	Juvenile Myelomonocytic Leukemia	DisGeNET BeFree	1.711e-06	2.894e-05	21	174	ETV6,RRAS,MEFV,PIK3CD,PIK3CG,CREB1,CYBB,IL10RA,INPP5D,GAB2,STAT3,NRP2,KIT,RAC2,RUNX1,TEK,CBL,RIT1,EBI3,CD38,TNF	MergeCohort_Turquoise
C1333001	Childhood Renal Cell Carcinoma	DisGeNET BeFree	1.759e-06	2.97e-05	16	107	CORO1C,ACTB,MMP9,CD274,IL7,PDCD1LG2,IL15,AXL,ADAM9,CASP1,CXCL16,NLRP3,LGALS3,TGFB1,CD44,TNF	MergeCohort_Turquoise
C0003855	Arteriovenous fistula	DisGeNET BeFree	1.786e-06	3.01e-05	14	83	HMOX1,F2R,S100A4,MMP9,CRP,SPP1,STAT3,LGALS3,TGFB1,EFNB2,CD38,CD44,TNF,CD180	MergeCohort_Turquoise
C1697878	BK virus nephropathy	DisGeNET BeFree	1.825e-06	3.066e-05	6	12	HLA-E,CXCL10,STAT1,PTPRC,GZMB,CD68	MergeCohort_Turquoise
C3697010	Ulcerative colitis in remission	DisGeNET BeFree	1.825e-06	3.066e-05	6	12	CRP,STAT3,CXCL16,LBP,CD68,TNF	MergeCohort_Turquoise
C0019621	Histiocytosis, Langerhans-Cell	DisGeNET BeFree	1.829e-06	3.067e-05	15	95	HLA-A,PECAM1,MAP3K1,PIK3CD,PIK3CG,IFNGR1,FSCN1,MYD88,SPP1,TUBA1A,KIT,CD86,CD68,TNF,LYZ	MergeCohort_Turquoise
C0264545	Thickening of pleura	DisGeNET BeFree	1.96e-06	3.265e-05	8	25	ACTB,F2R,S100A4,IL18,CXCL10,TGFA,TGFB1,GSTP1	MergeCohort_Turquoise
C3889136	Tumor Necrosis Factor Receptor 1-Associated Periodic Syndrome	DisGeNET BeFree	1.96e-06	3.265e-05	8	25	MEFV,PIK3R3,FSCN1,IL2RA,DOCK11,NLRP3,EBI3,TNF	MergeCohort_Turquoise
C3890737	Autoinflammatory Syndrome	DisGeNET BeFree	1.96e-06	3.265e-05	8	25	HLA-B,MEFV,NLRC4,STAT3,NOD2,CASP1,NLRP3,TNF	MergeCohort_Turquoise
C3532222	Inflammatory cardiomyopathy	DisGeNET BeFree	1.96e-06	3.265e-05	8	25	ACTB,PYCARD,C3AR1,NLRP3,LGALS3,CD247,TLR4,TNF	MergeCohort_Turquoise
C0007930	Chagas Cardiomyopathy	DisGeNET BeFree	2e-06	3.327e-05	9	33	HLA-C,CXCL9,MMP9,ALOX5,CD274,IL18,CXCL10,CASP1,LGALS3	MergeCohort_Turquoise
C3900098	Adult Myelodysplastic Syndrome	DisGeNET BeFree	2.005e-06	3.329e-05	31	332	HLA-A,HLA-DPB1,ETS1,ETV6,MEFV,PIK3CD,PIK3CG,MMP9,RRM2B,CSF1R,IL2RA,MYD88,DAB2,CLEC12A,STAT3,HPGDS,PLCB1,KIT,GLIPR1,RUNX1,NLRP3,TGFB1,RIT1,HAVCR2,TGFBR2,TIE1,CD36,CD38,CD44,CD59,TNF	MergeCohort_Turquoise
C0015934	Fetal Growth Retardation	DisGeNET BeFree	2.017e-06	3.344e-05	46	599	SLC43A2,RAMP2,PDK1,HLA-DQA1,PECAM1,ACTB,HLA-G,HMOX1,ACVRL1,F2R,PIK3CD,PIK3CG,HPGD,AIF1,FGR,MMP9,AKR1B1,VAV1,VCAM1,ANXA1,WNT2,ANXA5,FCN3,YWHAZ,CRP,SLC6A6,ABCG1,PRNP,IL18,SAMD9,STAT3,NRP1,KDR,KLRB1,TNFSF15,TEK,LGALS3,EDNRB,TGFB1,TIMP1,CD36,LPL,TLR4,CD74,TNF,CALCRL	MergeCohort_Turquoise
C0023518	Leukocytosis	DisGeNET BeFree	2.045e-06	3.386e-05	17	121	ETV6,IKZF1,HMOX1,MMP9,CRP,ABCG1,CSF1R,GPSM3,ITGB2,P2RY14,KIT,RAC2,RUNX1,NLRP3,GSTP1,TNF,HCLS1	MergeCohort_Turquoise
C0162557	Liver Failure, Acute	DisGeNET BeFree	2.095e-06	3.457e-05	25	236	HMOX1,PIK3IP1,PIK3CD,PIK3CG,CCL4,AIM2,RRM2B,CRP,TXNIP,CX3CR1,MYD88,SIGLEC9,CYSLTR1,ITGAM,STAT1,STAT3,CXCL16,NLRP3,TGFB1,TGFBR2,CD86,TLR2,ENTPD1,TLR4,TNF	MergeCohort_Turquoise
C2347748	Adult Erythroleukemia	DisGeNET BeFree	2.095e-06	3.457e-05	25	236	ACTB,CYP2S1,ME2,MEFV,PIK3CD,PIK3CG,AKR1B1,FLI1,ABCC1,CR1,SRGN,SPI1,STAT1,STAT3,BTK,KIT,TBXAS1,RUNX1,TGFB1,GSTP1,TIMP1,CD44,ELF4,TNF,UBASH3B	MergeCohort_Turquoise
C0340076	Asthmatic pulmonary eosinophilia	DisGeNET BeFree	2.172e-06	3.572e-05	12	62	HMOX1,NLRC4,CCL24,P2RY12,CPA3,CRP,CYSLTR1,STAT4,IL33,DNASE1L3,NLRP3,TNF	MergeCohort_Turquoise
C0036391	Schwartz-Jampel Syndrome	DisGeNET BeFree	2.172e-06	3.572e-05	12	62	HLA-A,HLA-B,HLA-C,IKZF1,TPP1,AKR1B1,ANXA1,CRP,C3AR1,TLR2,GZMB,TNF	MergeCohort_Turquoise
C0020981	Angioimmunoblastic Lymphadenopathy	DisGeNET BeFree	2.261e-06	3.71e-05	16	109	HLA-G,ACVRL1,CD163,PIK3CD,PIK3CG,VAV1,CRP,PYCARD,SAMSN1,TNFRSF21,SYK,KDR,TEK,ENTPD1,CD68,TNF	MergeCohort_Turquoise
C4520840	Erythroleukemia (Erythroid/Myeloid)	DisGeNET BeFree	2.263e-06	3.71e-05	25	237	ACTB,CYP2S1,ME2,MEFV,PIK3CD,PIK3CG,AKR1B1,FLI1,ABCC1,CR1,SRGN,SPI1,STAT1,STAT3,BTK,KIT,TBXAS1,RUNX1,TGFB1,GSTP1,TIMP1,CD44,ELF4,TNF,UBASH3B	MergeCohort_Turquoise
C0853879	Invasive carcinoma of breast	DisGeNET BeFree	2.269e-06	3.715e-05	39	473	ACTB,ETS1,ETV6,F2R,F2RL2,CD163,S100A4,PIK3CD,PIK3CG,PLAU,MMP9,AKR1B1,ALOX5,ABCC1,CHST11,IFI27,CRP,CD274,ATP2B4,CTSS,IL13RA2,HPSE,STAT3,PTPN12,HPGDS,KDR,KIT,TFPI2,TGFA,TGFB1,GSTP1,TGFBR2,TIMP1,TLR4,CD44,CD68,CD74,TM4SF1,CDH5	MergeCohort_Turquoise
C0031117	Peripheral Neuropathy	DisGeNET BeFree	2.274e-06	3.716e-05	31	334	ACTB,PIK3CD,PIK3CG,CCL4,MMP9,AKR1B1,SEMA4D,SPTLC2,CST7,CRP,ABCG1,CSF1R,CD274,PRKCB,CTSS,CX3CR1,PRNP,MYD88,MYO5A,GLA,KDR,HSPB8,TCN2,CAPG,TGFB1,GSTP1,CD86,TREM2,CD59,TNF,LYZ	MergeCohort_Turquoise
C1262313	Invasive Fungal Infections	DisGeNET BeFree	2.294e-06	3.73e-05	11	52	ACTB,CLEC7A,CRP,MYD88,CXCL10,HCST,STAT3,BTK,TLR2,TLR4,TNF	MergeCohort_Turquoise
C1619727	Decompensated cirrhosis of liver	DisGeNET BeFree	2.294e-06	3.73e-05	11	52	CD163,FABP4,CCL4,CRP,SIGLEC1,NOD2,LBP,LGALS3,LGALS3BP,TLR4,TNF	MergeCohort_Turquoise
C2936349	Plaque, Amyloid	DisGeNET BeFree	2.297e-06	3.73e-05	17	122	ACTB,CHRM3,PIK3CD,PIK3CG,AIF1,ALOX5,PIK3R3,CR1,PRNP,ITGAX,PTPRC,GRN,NLRP3,TLR4,TREM2,CD68,LYZ	MergeCohort_Turquoise
C0002965	Angina, Unstable	DisGeNET BeFree	2.297e-06	3.73e-05	17	122	PECAM1,S100A4,MMP9,P2RY12,YWHAZ,CRP,TXNIP,IL7,MYD88,IL18,CXCL16,LGALS3,TIMP1,EBI3,TLR2,TLR4,TNF	MergeCohort_Turquoise
C0006287	Bronchopulmonary Dysplasia	DisGeNET BeFree	2.363e-06	3.832e-05	35	403	HLA-A,PECAM1,ACTB,ETS1,HMOX1,ACVRL1,NRN1,PLA2G2A,CMKLR1,GPNMB,CCL18,MMP9,CCL24,DLL4,ANXA1,CRP,CTSG,IL18,STAT3,HPGDS,KDR,KIT,IL33,DPYSL2,GRN,NLRP3,TGFA,TGFB1,GSTP1,TIMP1,TLR2,TLR4,TLR5,CD44,TNF	MergeCohort_Turquoise
C0009241	Cognition Disorders	DisGeNET BeFree	2.384e-06	3.86e-05	45	584	ACTB,CFP,HMOX1,NRN1,FABP3,PIK3CD,PIK3CG,AIF1,SEMA6A,SMPD3,MMP9,VCAM1,ANXA1,CREB1,YWHAZ,CRP,ABCG1,SIGLEC7,PRCP,NRG3,IL2RB,CX3CR1,PRNP,CYBB,IL18,SPP1,ITGAM,PTGER2,PTGS1,STAT3,TCN2,CASP1,GRN,NLRP3,LGALS3,LGALS9,TGFB1,LIMK1,RCBTB1,CD36,TLR2,TLR4,TREM2,TNF,HCLS1	MergeCohort_Turquoise
C0521607	Peritoneal Fibrosis	DisGeNET BeFree	2.396e-06	3.869e-05	15	97	ACTB,AIF1,CCL18,MMP9,WNT2,MMRN1,PYCARD,CX3CR1,STAT3,SYK,DOK2,NLRP3,TGFB1,TLR2,TLR4	MergeCohort_Turquoise
C0038826	Superinfection	DisGeNET BeFree	2.398e-06	3.869e-05	14	85	HLA-A,HLA-B,HLA-C,ACTB,APOBEC3G,CPVL,PRKAR1A,PRKCB,IL33,CASP1,NLRP3,CD4,CD74,TNF	MergeCohort_Turquoise
C2347761	Childhood Myelodysplastic Syndrome	DisGeNET BeFree	2.42e-06	3.899e-05	31	335	HLA-A,HLA-DPB1,ETS1,ETV6,MEFV,PIK3CD,PIK3CG,MMP9,RRM2B,CSF1R,IL2RA,MYD88,DAB2,CLEC12A,STAT3,HPGDS,PLCB1,KIT,GLIPR1,RUNX1,NLRP3,TGFB1,RIT1,HAVCR2,TGFBR2,TIE1,CD36,CD38,CD44,CD59,TNF	MergeCohort_Turquoise
C1861172	Venous Thromboembolism	DisGeNET BeFree	2.521e-06	4.055e-05	27	270	CETP,PECAM1,ACTB,CLEC1B,HMOX1,F2R,F8,PLA2G2A,GCA,LY86,SELPLG,P2RY12,ANXA5,YWHAZ,CRP,MMRN1,CTSG,EAF2,TNFSF15,SLC44A2,LGALS3BP,TGFB1,LPL,ENTPD1,CD59,ELK3,TNF	MergeCohort_Turquoise
C0154830	Proliferative diabetic retinopathy	DisGeNET BeFree	2.557e-06	4.106e-05	20	164	ETS1,ETV5,HMOX1,UCP2,MMP9,AKR1B1,VCAM1,TXNIP,IL18,HPSE,NRP1,KDR,TNFSF15,PLA2G7,CASP1,NLRP3,TGFB1,EFNB2,CD44,TNF	MergeCohort_Turquoise
C0029883	Otitis Media with Effusion	DisGeNET BeFree	2.594e-06	4.149e-05	12	63	TLR7,TYROBP,MMP9,PYCARD,KDR,CASP1,NLRP3,TIMP1,TLR1,TLR2,TLR4,TNF	MergeCohort_Turquoise
C0340044	Acute exacerbation of chronic obstructive airways disease	DisGeNET BeFree	2.594e-06	4.149e-05	12	63	PIK3CD,PIK3CG,CRP,IL18,CXCL10,PTPRC,C1QC,CASP1,GRN,LGALS3,TNFSF8,TNF	MergeCohort_Turquoise
C0403416	Idiopathic crescentic glomerulonephritis	DisGeNET BeFree	2.596e-06	4.149e-05	13	74	F2R,CD163,S100A4,MMP9,XCL1,CD274,SPP1,SYK,TGFB1,HAVCR2,CD44,CD68,TNF	MergeCohort_Turquoise
C2939094	Skin sensitisation	DisGeNET BeFree	2.632e-06	4.194e-05	9	34	ACTB,HMOX1,CTSG,CX3CR1,IL18,C3AR1,CD86,CD59,TNF	MergeCohort_Turquoise
C0272199	Familial Hemophagocytic Lymphocytosis	DisGeNET BeFree	2.632e-06	4.194e-05	9	34	CD163,STX11,MYD88,IL18,SNAP23,TAP1,IL33,GZMB,TNF	MergeCohort_Turquoise
C0035439	Rheumatic Heart Disease	DisGeNET BeFree	2.734e-06	4.35e-05	15	98	HLA-A,HLA-B,HLA-DQA1,MEFV,FCN1,MMP9,CRP,PTPN22,STAT3,KIT,TGFB1,TLR2,TLR4,TLR5,TNF	MergeCohort_Turquoise
C0018824	Heart valve disease	DisGeNET Curated	2.74e-06	4.352e-05	8	26	LY86,HTR2B,PYCARD,IL18,SPP1,ITGB2,TIMP1,LSP1	MergeCohort_Turquoise
C1258104	Diffuse Scleroderma	DisGeNET BeFree	2.8e-06	4.441e-05	11	53	HLA-DMA,HLA-DQA1,PECAM1,CD163,CCL4,IFI16,CRP,CXCL10,STAT4,TGFB1,CD180	MergeCohort_Turquoise
C0026269	Mitral Valve Stenosis	DisGeNET BeFree	2.837e-06	4.493e-05	19	151	HLA-DPB1,HLA-DQA1,HMOX1,SELPLG,CRP,PRKAR1A,IL2RA,MX1,IL18,TAP2,KLRB1,TNFSF15,DLL1,GRM8,TGFB1,HAVCR2,TLR4,CD68,TNF	MergeCohort_Turquoise
C1168327	High-Grade Prostatic Intraepithelial Neoplasia	DisGeNET BeFree	2.888e-06	4.566e-05	16	111	ACTB,HMOX1,F2RL2,PIK3CD,PIK3CG,MMP9,ANXA1,PYCARD,EAF2,SPP1,STAT3,HPGDS,EDNRB,GSTP1,TLR5,CD44	MergeCohort_Turquoise
C0242339	Dyslipidemias	DisGeNET BeFree	2.925e-06	4.617e-05	38	460	HLA-A,CETP,ENPP2,PECAM1,HMOX1,FABP4,FBN2,MMP9,PLTP,VCAM1,ANXA1,CR1,CRP,TXNIP,MYLIP,CTSG,CYBB,MYD88,IL18,SPP1,PTPN22,NOD2,SULF2,HPGDS,PLA2G7,TIMD4,GRN,TGFB1,TGFBR2,LIPA,RCBTB1,CD36,LPL,TLR2,TLR4,TNF,LTF,UBASH3B	MergeCohort_Turquoise
C0023241	Legionnaires' Disease	DisGeNET BeFree	2.975e-06	4.689e-05	7	19	CRP,MYD88,CASP1,TLR1,TLR2,TLR4,TLR5	MergeCohort_Turquoise
C0010414	Infection by Cryptococcus neoformans	DisGeNET BeFree	3.089e-06	4.854e-05	20	166	HK2,ACTB,CLEC7A,FCGR2B,MID1,MMP9,IL18,EPB41L3,ITGAL,ITGB2,STAT1,PTPRC,TAP1,IL33,CASP1,NLRP3,LGALS3,CD44,TNF,UBASH3B	MergeCohort_Turquoise
C0024198	Lyme Disease	DisGeNET BeFree	3.089e-06	4.854e-05	20	166	HLA-A,CD300A,TLR7,RRAS,TLR8,CPVL,VCAM1,ANXA1,IFIT3,CRP,ATP6V0D1,CD38,TLR1,TLR2,TLR5,CD48,CD68,ELK3,TNF,CD180	MergeCohort_Turquoise
C0033578	Prostatic Neoplasms	DisGeNET BeFree	3.106e-06	4.874e-05	59	862	ABR,PECAM1,TRPM2,ACTB,ETS1,ETV5,SLC15A3,F2R,F2RL2,TLR8,PIK3CD,PIK3CG,RASGRP3,UCP2,MITF,PLA2G2A,TNFAIP8,CCL18,MMP9,FLI1,EMB,ANXA1,IFI27,YWHAZ,CRP,MMRN1,CD274,SIGLEC1,IL2RA,PRNP,CYBB,IL13RA2,TES,EAF2,SPP1,RASSF2,ZNF185,ITGAM,HPSE,LILRB1,STAT3,NRP2,NRP1,HPGDS,BTK,KDR,GRN,TEK,LGALS3,EDNRB,TGFA,TGFB1,GSTP1,TGFBR2,LIMK1,LPL,CD44,CD68,TNF	MergeCohort_Turquoise
C0153690	Secondary malignant neoplasm of bone	DisGeNET BeFree	3.146e-06	4.929e-05	48	647	ACP5,PECAM1,ETS1,HMOX1,F2R,FABP4,S100A4,PIK3CD,PIK3CG,VAV3,GPNMB,MMP9,SDCBP,VCAM1,SELPLG,SEMA4D,CREB1,IFIT3,MMRN1,CD274,IL7,LGMN,SPP1,CXCL10,AXL,ADAM9,PSMB9,ZNF217,ITGAL,HPSE,ITGB2,STAT3,NRP1,KDR,KIT,CXCL16,GRN,TEK,TGFA,TGFB1,LIFR,TLR4,CD44,CD59,CD68,TNF,CALCRL,SMAD5	MergeCohort_Turquoise
C0026998	Acute Myeloid Leukemia, M1	DisGeNET Curated	3.227e-06	5.04e-05	17	125	VSIG4,ETV6,ADCY7,EHD3,IFI30,ANXA5,CSF1R,MX1,SPI1,STAT3,KIT,CAPG,RUNX1,RUNX3,CBFB,CD33,CD44	MergeCohort_Turquoise
C1879321	Acute Myeloid Leukemia (AML-M2)	DisGeNET Curated	3.227e-06	5.04e-05	17	125	VSIG4,ETV6,ADCY7,EHD3,IFI30,ANXA5,CSF1R,MX1,SPI1,STAT3,KIT,CAPG,RUNX1,RUNX3,CBFB,CD33,CD44	MergeCohort_Turquoise
C0345905	Intrahepatic Cholangiocarcinoma	DisGeNET BeFree	3.24e-06	5.053e-05	38	462	HLA-B,HLA-C,PECAM1,ACTB,ME1,S100A4,S100A11,FBN2,PIK3CD,PIK3CG,CXCL9,SEMA6A,MMP9,ABCC1,ANXA1,CRP,MMRN1,PRKACB,CD274,FSCN1,CYBA,SPP1,STAT3,KDR,TAP2,IL33,TFPI2,CAPNS1,GRB2,RUNX1,RUNX3,TGFB1,GSTP1,TIMP1,TLR2,CD44,CD68,TNF	MergeCohort_Turquoise
C0035369	Retroviridae Infections	DisGeNET BeFree	3.256e-06	5.064e-05	16	112	ACTB,APOBEC3G,ABCC1,SAMHD1,IFI16,CSF1R,CD274,IL2RA,IL15,IL18,CXCL10,ZNF217,HPSE,TGFB1,LPL,TNF	MergeCohort_Turquoise
C0220620	Gastrointestinal Carcinoid Tumor	DisGeNET BeFree	3.257e-06	5.064e-05	30	323	TRPM2,F2R,MAP3K1,PIK3CD,PIK3CG,QPCT,MMP9,FLI1,PYCARD,MYLIP,CD274,SPP1,CMPK2,STAT1,GAB2,PRDM1,KDR,KIT,RAP2B,TFPI2,RUNX3,TGFA,TGFB1,GSTP1,TGFBR2,TLR4,CD68,TNF,CDH13,SMAD5	MergeCohort_Turquoise
C0015773	Felty Syndrome	DisGeNET BeFree	3.285e-06	5.091e-05	6	13	HLA-A,HLA-C,HLA-DPB1,STAT3,TAP2,TNF	MergeCohort_Turquoise
C0025294	Meningococcal meningitis	DisGeNET BeFree	3.285e-06	5.091e-05	6	13	TLR7,MMP9,NOD2,CASP1,TLR2,TLR4	MergeCohort_Turquoise
C0021831	Intestinal Diseases	DisGeNET BeFree	3.299e-06	5.106e-05	22	196	HLA-G,HMOX1,CD163,AKR1B1,ANXA1,PYCARD,IL7,IL15,SAMD9,PTGS1,STAT3,NOD2,HPGDS,CASP1,NLRP3,TGFB1,GZMB,TLR4,CD44,TNF,LTF,LYZ	MergeCohort_Turquoise
C0220650	Metastatic malignant neoplasm to brain	DisGeNET BeFree	3.385e-06	5.231e-05	34	392	HK2,PDK1,ACTB,ACVRL1,PIK3CD,PIK3CG,MMP9,VCAM1,ANXA1,CREB1,CRP,PRKAR1A,CD274,CX3CR1,PDCD1LG2,SPP1,RASSF2,AXL,ADAM9,PTPN22,HPSE,LILRB1,STAT3,GM2A,KDR,KIT,TGFA,TGFB1,LPAR6,CD38,CD44,CD68,CD74,TNF	MergeCohort_Turquoise
C0015672	Fatigue	DisGeNET BeFree	3.397e-06	5.242e-05	37	445	HLA-A,HLA-B,ACP5,CFP,PIK3CD,PIK3CG,CXCL9,AIF1,PLAU,CCL18,MMP9,VCAM1,IFI27,CREB1,CRP,TNFSF13B,PYCARD,PRKAR1A,CD274,IL15,IL18,SPP1,CXCL10,STAT3,CFD,HPGDS,BTK,KDR,KIT,NPY1R,MPEG1,OAS2,TLR4,CD44,CD59,ELK3,TNF	MergeCohort_Turquoise
C0021390	Inflammatory Bowel Diseases	DisGeNET Curated	3.428e-06	5.282e-05	9	35	SLAMF8,IL10RA,PTPN22,ITGAL,NOD2,VNN1,TNFSF15,TGFB1,TNF	MergeCohort_Turquoise
C0549473	Thyroid carcinoma	DisGeNET BeFree	3.437e-06	5.287e-05	73	1152	ABI3,HLA-C,PDK1,STK17B,ENPP2,PECAM1,ACTB,HLA-G,ETS1,ETV6,HMOX1,FABP4,S100A4,PIK3CD,PIK3CG,SEMA6A,MMP9,ABCC1,WIPF1,ANXA1,ANXA5,NPC2,IFI27,SLC1A3,MMRN1,TXNIP,CSF1R,ASAH1,PYCARD,MYO1F,PRKAR1A,CD274,PRKCB,PEA15,IL13RA2,IL18,SPP1,RASSF2,CXCL10,FXYD5,CMPK2,ITGAM,HPSE,LILRB1,PTGS1,STAT3,IQGAP1,NRP2,HPGDS,KDR,KIT,RAC2,GPD2,MPEG1,CXCL16,RUNX3,TEK,LGALS3,TGFB1,CCNG2,GSTP1,TGFBR2,CORO1A,LIMK1,RNASE1,EFNB2,T…	MergeCohort_Turquoise
C0086445	Idiopathic Membranous Glomerulonephritis	DisGeNET BeFree	3.541e-06	5.439e-05	13	76	HLA-A,HLA-B,HLA-C,HLA-DQA1,PLA2G2A,PLAU,AKR1B1,YWHAZ,SPP1,HPSE,HPGDS,TGFB1,TNF	MergeCohort_Turquoise
C0040028	Thrombocythemia, Essential	DisGeNET BeFree	3.554e-06	5.451e-05	23	212	HLA-B,UCP2,MMP9,FLI1,ANXA5,IFI27,CRP,SPP1,ITGAM,HPSE,ITGB2,PTGS1,STAT1,STAT3,KIT,SH2B3,CBL,NLRP3,LGALS3,TGFB1,HAVCR2,TLR4,CDH13	MergeCohort_Turquoise
C0030305	Pancreatitis	DisGeNET BeFree	3.703e-06	5.671e-05	32	359	HLA-DQA1,ETV5,HMOX1,CHRM3,PLA2G2A,CRP,CD274,PRKCB,IL2RA,CTSG,MYD88,IL18,ITGAM,ITGB2,STAT1,STAT3,FGL2,SULF2,ST8SIA4,IL33,CASP1,CXCL16,NLRP3,TGFB1,GSTP1,RCBTB1,LPL,CD38,TLR4,CD68,ELK3,TNF	MergeCohort_Turquoise
C0206180	Ki-1+ Anaplastic Large Cell Lymphoma	DisGeNET BeFree	3.741e-06	5.72e-05	28	292	CD52,ETS1,ACVRL1,PIK3CD,PIK3CG,WIPF1,CSF1R,CD274,IL2RA,PDCD1LG2,STAT1,STAT3,NRP1,PRDM1,PTPRC,BTK,KIT,CAPG,GRB2,DOK2,TGFB1,TIMP1,EBI3,TNFSF8,GZMB,CD44,CD68,TNF	MergeCohort_Turquoise
C0242723	Parasitemia	DisGeNET BeFree	3.783e-06	5.776e-05	18	140	HLA-B,CTSC,CHRM3,FCGR2B,PIK3CG,CRP,TNFSF13B,PDCD1LG2,MYD88,CXCL10,CASP1,NLRP3,HAVCR2,CD36,TLR2,TLR4,CD44,TNF	MergeCohort_Turquoise
C1843013	Alzheimer disease, familial, type 3	DisGeNET BeFree	3.849e-06	5.868e-05	23	213	PIK3CD,PIK3CG,VCAM1,CRP,PRKAR1A,IL15,SPP1,TAP2,DOCK8,TFPI2,CAPG,GRN,COTL1,TSPAN3,TGFB1,TGFBR2,LIPA,CD36,CD38,TLR2,TLR4,TREM2,TNF	MergeCohort_Turquoise
C0010692	Cystitis	DisGeNET BeFree	4.023e-06	6.114e-05	17	127	TLR7,PIK3CD,PIK3CG,CXCL9,AIF1,ALOX5,CREB1,IFIT3,SLC8A1,CD274,IL15,CXCL10,KDR,IL33,TLR4,TLR5,TNF	MergeCohort_Turquoise
C0008373	Cholesteatoma	DisGeNET BeFree	4.023e-06	6.114e-05	17	127	CLEC7A,PIK3CD,PIK3CG,MMP9,PYCARD,SPP1,STAT3,NOD2,CLEC4A,SPIN1,CASP1,TGFA,TIMP1,TLR2,TLR4,TNF,LY75	MergeCohort_Turquoise
C0156147	Crohn's disease of large bowel	DisGeNET BeFree	4.112e-06	6.231e-05	11	55	TRIM22,YWHAZ,CRP,INPP5D,NCF4,STAT3,STAT4,NOD2,TGFB1,TNF,LYZ	MergeCohort_Turquoise
C0494261	Combined immunodeficiency	DisGeNET BeFree	4.112e-06	6.231e-05	11	55	HLA-A,HLA-C,IKZF1,PIK3CD,WIPF1,STAT1,RAC2,DOCK2,DOCK8,ARPC1B,ACTR2	MergeCohort_Turquoise
C0004763	Barrett Esophagus	DisGeNET BeFree	4.395e-06	6.651e-05	37	450	HLA-DQA1,ACTB,F2R,S100A4,HPGD,RIN2,MMP9,VCAM1,ANXA1,WNT2,ICAM2,CHST11,IFI27,MSR1,PDCD1LG2,IL18,CXCL10,ADAM9,ZNF217,PTGER2,HPSE,PTGS1,STAT3,HPGDS,TFPI2,GPX7,RUNX3,TGFB1,GSTP1,TIMP1,CD80,TLR2,GZMB,TLR4,CD44,TNF,CDH13	MergeCohort_Turquoise
C0149521	Pancreatitis, Chronic	DisGeNET BeFree	4.41e-06	6.663e-05	32	362	HLA-A,HLA-B,ACTB,IFI27,SLC8A1,SIGLEC7,PPT1,PRKAR1A,CD274,IL2RA,IL2RB,CX3CR1,IL15,IL18,SPP1,CXCL10,HPGDS,IL33,TFPI2,NLRP3,LGALS3,LGALS3BP,TGFA,TGFB1,GSTP1,TIMP1,LPL,CD44,SCPEP1,TNF,HCLS1,SMAD5	MergeCohort_Turquoise
C2316212	Cryopyrin-Associated Periodic Syndromes	DisGeNET BeFree	4.423e-06	6.673e-05	9	36	MEFV,PYCARD,MYD88,IL18,NOD2,CASP1,NLRP3,TLR4,TNF	MergeCohort_Turquoise
C4721453	Peripheral Nervous System Diseases	DisGeNET BeFree	4.585e-06	6.907e-05	33	380	ACTB,PIK3CD,PIK3CG,CCL4,MMP9,AKR1B1,SEMA4D,SPTLC2,CST7,CRP,ABCG1,CSF1R,CD274,PRKCB,FSCN1,CTSS,CX3CR1,PRNP,MYD88,MYO5A,HPSE,GLA,KDR,HSPB8,TCN2,CAPG,TGFB1,GSTP1,CD86,TREM2,CD59,TNF,LYZ	MergeCohort_Turquoise
C0023480	Leukemia, Myelomonocytic, Chronic	DisGeNET BeFree	4.618e-06	6.947e-05	19	156	ETV6,MEFV,IFI27,CD274,PDCD1LG2,CYBB,IL18,ITGAM,NRP2,MLKL,PTPRC,KIT,GRB2,RUNX1,DLL1,CBL,CD68,TNF,LYZ	MergeCohort_Turquoise
C0023443	Hairy Cell Leukemia	DisGeNET BeFree	4.638e-06	6.966e-05	18	142	F2R,PIK3CD,PIK3CG,ABCC1,ANXA1,ANXA5,IFI27,IL2RA,MYD88,ITGAX,ITGB2,BTK,DOK2,CD160,GSTP1,CD38,CD44,TNF	MergeCohort_Turquoise
C1704436	Peripheral Arterial Diseases	DisGeNET BeFree	4.682e-06	7.023e-05	27	279	PECAM1,CARD16,HMOX1,F2R,F8,FABP4,MMP9,VCAM1,P2RY12,CRP,CX3CR1,CYBA,CYBB,IL18,FXYD5,PTGS1,STAT3,KDR,PLA2G7,SH2B3,TEK,LGALS3,CD36,LPL,TLR2,TLR4,TNF	MergeCohort_Turquoise
C0001815	Primary Myelofibrosis	DisGeNET BeFree	4.755e-06	7.121e-05	26	263	ACTB,ETV6,TYROBP,PIK3CD,PIK3CG,HPGD,IFI27,CRP,MMRN1,CSF1R,PYCARD,IL2RA,SPP1,FXYD5,ITGB2,STAT1,STAT3,KIT,RUNX1,CBL,LGALS3,TGFB1,TGFBR2,EBI3,TLR4,TNF	MergeCohort_Turquoise
C0008497	Choriocarcinoma	DisGeNET BeFree	4.804e-06	7.185e-05	35	416	HLA-A,HLA-C,HLA-E,HLA-G,HMOX1,F2R,F8,FABP3,S100A11,PIK3CD,PIK3CG,RIN2,CCR1,MMP9,ABCC1,ANXA5,IFIT3,CSF1R,CD274,SPP1,DAB2,HPSE,STAT3,KDR,TFPI2,EDNRB,TGFA,TGFB1,LIFR,ATP6V0D1,TIMP1,CD44,TNF,CALCRL,MARCKS	MergeCohort_Turquoise
C0701807	Acute anterior uveitis	DisGeNET BeFree	4.816e-06	7.192e-05	14	90	HLA-A,HLA-B,CRP,IL2RA,MYD88,PSMB9,PTPN22,STAT4,TNFSF15,RUNX3,TLR2,TLR4,CD59,TNF	MergeCohort_Turquoise
C0022354	Jaundice, Obstructive	DisGeNET BeFree	4.949e-06	7.358e-05	11	56	ACTB,PIK3CD,PIK3CG,VCAM1,SYK,TGFA,TGFB1,TLR2,TLR4,TNF,LYZ	MergeCohort_Turquoise
C1719495	Aggressive periodontitis, generalized	DisGeNET BeFree	4.949e-06	7.358e-05	11	56	HLA-A,HLA-B,CTSC,MMP9,IL18,NOD2,NLRP3,TIMP1,TLR2,TLR4,TNF	MergeCohort_Turquoise
C0700345	Candidiasis, Vulvovaginal	DisGeNET BeFree	4.949e-06	7.358e-05	11	56	CLEC7A,NLRC4,IL18,ITGAM,ITGB2,GLA,GM2A,NLRP3,TLR2,ELK3,TNF	MergeCohort_Turquoise
C1333782	Gastric Mucosa-Associated Lymphoid Tissue Lymphoma	DisGeNET BeFree	5.105e-06	7.578e-05	10	46	HLA-DQA1,TNFSF13B,IL2RA,CYBB,LILRB1,NOD2,HPGDS,GSTP1,TLR4,TNF	MergeCohort_Turquoise
C0149925	Small cell carcinoma of lung	DisGeNET BeFree	5.377e-06	7.972e-05	61	918	HLA-A,HLA-DOA,ME1,PIK3IP1,PIK3CD,PIK3CG,PLAU,MMP9,XCL1,AKR1B1,AIM2,FLI1,ABCC1,DLL4,ANXA1,IFI27,CREB1,CRP,MSR1,CSF1R,PYCARD,CD274,PRKCB,IL2RA,PDCD1LG2,IL15,SPP1,AVPR1A,AXL,PSMB9,SLCO4A1,EPB41L3,ITGB2,LILRB1,PTGS1,STAT3,NRP1,HPGDS,KCNJ2,SYK,KDR,KIT,TAP1,TAP2,TNFSF15,GPM6A,TFPI2,RUNX3,COTL1,NLRP3,LGALS3,TGFB1,GSTP1,TGFBR2,EBI3,LPL,CD44,CD74,ELK3,TNF,CDH5	MergeCohort_Turquoise
C0018813	Myocardial rupture	DisGeNET BeFree	5.57e-06	8.245e-05	6	14	TLR7,MMP9,CRP,CD5L,CD36,TNF	MergeCohort_Turquoise
C1969372	Tubulointerstitial fibrosis	DisGeNET BeFree	5.625e-06	8.312e-05	29	315	ACTB,F2R,FABP4,S100A4,PIK3CD,PIK3CG,AIF1,GPNMB,MMP9,MMRN1,TXNIP,CYBB,MYD88,LGMN,IL18,SPP1,STAT1,STAT3,NOD2,HPGDS,C3AR1,IL33,TEK,NLRP3,LGALS3,TGFB1,TLR4,CD68,TNF	MergeCohort_Turquoise
C0751633	Carotid Artery Plaque	DisGeNET BeFree	5.656e-06	8.312e-05	9	37	FBN2,P2RY12,CRP,IL2RA,CX3CR1,STAT1,PLA2G7,LPL,TLR4	MergeCohort_Turquoise
C1698259	HCV coinfection	DisGeNET BeFree	5.656e-06	8.312e-05	9	37	TLR7,HMOX1,CRP,IL2RA,IL15,IL18,CXCL10,STAT1,LBP	MergeCohort_Turquoise
C0152069	Echinococcus multilocularis infection	DisGeNET BeFree	5.656e-06	8.312e-05	9	37	HLA-DPB1,ACTB,CD274,TAP1,TAP2,TGFB1,TNFSF8,TLR2,TLR4	MergeCohort_Turquoise
C0860040	BCG infection	DisGeNET BeFree	5.656e-06	8.312e-05	9	37	SMPD3,IFNGR1,CTSG,MYD88,SPP1,NOD2,TLR2,TLR4,TNF	MergeCohort_Turquoise
C3811653	Experimental Organism Basal Cell Carcinoma	DisGeNET BeFree	5.664e-06	8.312e-05	36	437	HLA-C,ACTB,TLR7,S100A4,BTN3A3,PIK3CD,PIK3CG,CXCL9,IFI30,MMP9,CXCL11,ANXA1,CRP,PPT1,CD274,IL2RA,CXCL10,ITGAM,HPSE,PTGS1,STAT1,STAT3,PTPRC,HPGDS,SLC7A7,RUNX3,TEK,NLRP3,LGALS3,TGFB1,SLC7A8,GSTP1,TGFBR2,CD38,CD68,TNF	MergeCohort_Turquoise
C0234251	Inflammatory pain	DisGeNET BeFree	5.844e-06	8.563e-05	26	266	HLA-B,HMOX1,PIK3CD,PIK3CG,AIF1,P2RY12,ANXA1,CRP,CSF1R,SIGLEC7,PRKCB,IL2RB,CTSS,CYBB,AVPR1A,CXCL10,PTGER4,GLA,HPGDS,TFPI2,NLRP3,TIMP1,TLR2,TLR4,TNF,HCLS1	MergeCohort_Turquoise
C0856742	Post MI	DisGeNET BeFree	5.863e-06	8.58e-05	22	203	CLEC1B,TLR7,HMOX1,CHRM3,UCP2,CXCL9,MMP9,CPVL,CRP,MMRN1,ATP2B4,SPP1,PTGS1,STAT3,BTK,IL33,CASP1,LGALS3,TGFB1,TIMP1,TLR4,TNF	MergeCohort_Turquoise
C0221505	Lesion of brain	DisGeNET BeFree	5.922e-06	8.653e-05	21	188	HLA-DQA1,PECAM1,PIK3CD,PIK3CG,TNFSF13B,CD274,CX3CR1,IL7,MX1,IL15,IL18,EAF2,STAT3,PRDM1,TUBA1A,IL33,MPEG1,TLR2,CD44,ELK3,TNF	MergeCohort_Turquoise
C0242381	Lyme Arthritis	DisGeNET BeFree	5.931e-06	8.654e-05	11	57	HLA-DPB1,HLA-DQA1,ALOX5,ANXA1,CRP,MYD88,ITGAL,ITGB2,HPGDS,CAPG,TLR2	MergeCohort_Turquoise
C0398686	Primary immune deficiency disorder	DisGeNET BeFree	6.275e-06	9.13e-05	14	92	HLA-C,IKZF1,MEFV,PIK3CD,PIK3CG,IRF8,IFNGR1,STX11,IL10RA,STAT3,BTK,DOCK8,CORO1A,EBI3	MergeCohort_Turquoise
C0221013	Mastocytosis, Systemic	DisGeNET BeFree	6.275e-06	9.13e-05	14	92	CD52,MITF,CD274,IL2RA,NRP2,PTPRC,KIT,RUNX1,CBFB,CBL,TNFSF8,CD33,CD38,CD44	MergeCohort_Turquoise
C1275122	Familial multiple trichoepitheliomata	DisGeNET BeFree	6.361e-06	9.242e-05	29	317	HLA-B,HLA-C,PECAM1,PIK3CD,PIK3CG,RIN2,ANXA1,MSR1,TXNIP,CD274,CX3CR1,IL18,SPP1,AXL,ADAM9,PTGS1,GAB2,STAT3,PTPRC,TAP2,RUNX1,RUNX3,LGALS9,GSTP1,TIMP1,CD80,TLR4,TNF,CDH13	MergeCohort_Turquoise
C0685938	Malignant neoplasm of gastrointestinal tract	DisGeNET BeFree	6.581e-06	9.548e-05	35	422	S100A4,PIK3CD,PIK3CG,HPGD,MMP9,ALOX5,ABCC1,ANXA1,WNT2,CRP,TXNIP,SLC8A1,SIGLEC7,CD274,IL2RB,IL18,DOCK11,HPSE,LILRB1,PTGS1,STAT3,NRP2,NOD2,HPGDS,RUNX3,LGALS9,TGFA,TGFB1,HAVCR2,GSTP1,TGFBR2,TIMP1,CD44,TNF,HCLS1	MergeCohort_Turquoise
C0868908	Pancolitis	DisGeNET BeFree	6.827e-06	9.821e-05	8	29	HLA-DQA1,MMP9,CRP,ITGAM,TLR1,TLR2,TLR4,TNF	MergeCohort_Turquoise
C0409818	Chronic Infantile Neurological, Cutaneous, and Articular Syndrome	DisGeNET BeFree	6.827e-06	9.821e-05	8	29	MEFV,NLRC4,SAMHD1,CREB1,IL18,CASP1,NLRP3,TNF	MergeCohort_Turquoise
C0740766	Acute pneumonia	DisGeNET BeFree	6.827e-06	9.821e-05	8	29	CHRM3,PIK3CD,PIK3CG,SEMA6A,PYCARD,CASP1,TLR4,TNF	MergeCohort_Turquoise
C0013589	Ectromelia	DisGeNET BeFree	6.827e-06	9.821e-05	8	29	TLR7,ANXA1,MYD88,IL18,GZMA,GZMB,TLR4,TNF	MergeCohort_Turquoise
C3203653	IgG4-Related Sclerosing Disease	DisGeNET BeFree	6.827e-06	9.821e-05	8	29	TLR7,CCL18,YWHAZ,TNFSF13B,MARCO,IL33,TGFB1,LTF	MergeCohort_Turquoise
C3898105	Oligoarticular Juvenile Idiopathic Arthritis	DisGeNET BeFree	6.827e-06	9.821e-05	8	29	HLA-DPB1,HLA-DQA1,SPP1,STAT1,IL33,CXCL16,LBP,TNF	MergeCohort_Turquoise
C0028754	Obesity	DisGeNET Curated	6.873e-06	9.874e-05	22	205	HK2,ACP5,HMGB2,HMOX1,ME1,CD163,UCP2,MMP9,GAS7,CRP,PRKAR1A,SDC3,PRKAR2B,PRKCH,CTSS,ITGAM,NPY1R,CASP1,LBP,LPL,CD68,TNF	MergeCohort_Turquoise
C1535939	Pneumocystis jiroveci pneumonia	DisGeNET BeFree	6.951e-06	9.957e-05	20	175	ACTB,CLEC7A,CXCL9,CXCL11,PIK3R3,CRP,PRCP,PYCARD,FSCN1,IL2RA,TES,CXCL10,STAT3,BTK,KIT,CCRL2,NLRP3,CORO1A,TNF,UBASH3B	MergeCohort_Turquoise
C4290046	trachomatis	DisGeNET BeFree	6.951e-06	9.957e-05	20	175	HLA-A,ACTB,PIK3CD,PIK3CG,CCL18,PLEK,MMP9,CRP,MYD88,IL15,IL18,HPGDS,CASP1,NLRP3,TGFB1,TLR1,TLR2,TLR4,CD44,TNF	MergeCohort_Turquoise
C0020538	Hypertensive disease	DisGeNET Curated	6.993e-06	0.0001	21	190	CETP,HMOX1,UCP2,VAV3,MMP9,VCAM1,ABCC1,HTR2B,ANXA1,CRP,CYBA,CYBB,MYD88,TGFB1,GSTP1,TIMP1,CD36,LPL,TLR4,TNF,LTF	MergeCohort_Turquoise
C1883018	Severe Aplastic Anemia	DisGeNET BeFree	7.008e-06	0.0001001	12	69	HLA-A,HLA-DOA,DLL4,ANXA5,IL18,STAT3,KIT,HAVCR2,CD247,CD33,GZMB,TNF	MergeCohort_Turquoise
C0679362	Tuberculosis, extrapulmonary	DisGeNET BeFree	7.079e-06	0.000101	11	58	CFP,CD209,IFNGR1,CTSW,IL10RA,CXCL10,LBP,NLRP3,LGALS9,TLR2,TNF	MergeCohort_Turquoise
C0032300	Lobar Pneumonia	DisGeNET BeFree	7.141e-06	0.0001016	14	93	ACTB,NLRC4,CXCL9,SELPLG,CRP,PYCARD,CXCL10,PTAFR,ITGAM,PTGS1,CASP1,NLRP3,TLR2,IRAK3	MergeCohort_Turquoise
C0006267	Bronchiectasis	DisGeNET BeFree	7.141e-06	0.0001016	14	93	HLA-B,HLA-C,MMP9,CRP,IL18,PTPN22,STAT1,STAT3,TAP1,TAP2,LGALS9,TGFB1,TLR2,TNF	MergeCohort_Turquoise
C0684256	Bacterial sepsis	DisGeNET BeFree	7.172e-06	0.0001017	9	38	PLA2G2A,CRP,IL7,MYD88,CASP1,TEK,NLRP3,TLR4,TNF	MergeCohort_Turquoise
C0276609	Acute type B viral hepatitis	DisGeNET BeFree	7.172e-06	0.0001017	9	38	CXCL9,AIM2,IFI16,IL18,CXCL10,CASP1,HAVCR2,CD86,GZMB	MergeCohort_Turquoise
C0679408	Lesion of stomach	DisGeNET BeFree	7.302e-06	0.0001032	5	9	ANXA1,KIT,RUNX3,TLR4,TNF	MergeCohort_Turquoise
C4285778	Systemic bacterial infection	DisGeNET BeFree	7.302e-06	0.0001032	5	9	CRP,ITGAL,ITGAM,ITGB2,CASP1	MergeCohort_Turquoise
C0543699	ASA intolerant asthma	DisGeNET BeFree	7.302e-06	0.0001032	5	9	HLA-DPA1,HLA-DPB1,ALOX5,ALOX5AP,CYSLTR1	MergeCohort_Turquoise
C0008487	Chordoma	DisGeNET BeFree	7.576e-06	0.0001067	17	133	PIK3CD,PIK3CG,HPGD,ABCC1,SIGLEC7,CD274,IL2RB,STAT3,KDR,KIT,LGALS9,TGFA,TGFB1,HAVCR2,CD38,TNF,HCLS1	MergeCohort_Turquoise
C1827849	IgE-mediated allergic asthma	DisGeNET BeFree	7.576e-06	0.0001067	17	133	HLA-DQA1,CCL18,MMP9,ALOX5,IFNGR1,IL13RA2,IL18,SPP1,STAT3,IL33,EDNRB,TGFB1,HAVCR2,GSTP1,TLR2,TLR4,TNF	MergeCohort_Turquoise
C0940937	precancerous lesions	DisGeNET BeFree	7.65e-06	0.0001075	26	270	PECAM1,DENND2D,UBE2D1,PIK3CD,PIK3CG,CXCL9,CCL18,MMP9,IFNGR1,CD274,IL18,EPB41L3,LRRC4,PTGS1,STAT3,TFPI2,OAS3,RUNX3,LGALS3,TGFB1,GSTP1,TIMP1,CD86,TLR4,CD44,TNF	MergeCohort_Turquoise
C0022661	Kidney Failure, Chronic	DisGeNET Curated	7.665e-06	0.0001075	10	48	HMOX1,CRP,MSR1,ABCG1,CYBA,CYBB,PTGS1,TGFB1,CD68,TNF	MergeCohort_Turquoise
C0345893	Juvenile polyposis syndrome	DisGeNET BeFree	7.665e-06	0.0001075	10	48	ACVRL1,PIK3CD,PIK3CG,CRP,CASP1,TGFA,TLR2,TLR4,TNF,SMAD5	MergeCohort_Turquoise
C1378511	Undifferentiated leukemia	DisGeNET BeFree	8.091e-06	0.0001132	16	120	RRAS,F2R,CREB1,CSF1R,PRKCH,IL2RA,CTSG,SPI1,BCAT1,CLEC12A,PCDH17,KDR,KIT,RUNX1,TSPAN3,CD38	MergeCohort_Turquoise
C0027830	neurofibroma	DisGeNET BeFree	8.091e-06	0.0001132	16	120	EVI2B,IFI27,PRKAR1A,CD274,ADAP2,CXCL10,STAT3,SYK,KIT,RUNX1,TGFA,TGFB1,GSTP1,CD38,CD44,SPRED1	MergeCohort_Turquoise
C0149939	Obstructive nephropathy	DisGeNET BeFree	8.112e-06	0.0001132	14	94	F2R,S100A4,TYROBP,PIK3CD,PIK3CG,SEMA6A,MMP9,LGMN,SPP1,STAT3,NOD2,VNN1,C3AR1,TGFB1	MergeCohort_Turquoise
C0026946	Mycoses	DisGeNET BeFree	8.112e-06	0.0001132	14	94	ACTB,CLEC7A,PLAC8,QPCT,CCL4,CRP,MARCO,CYSLTR1,CLEC12A,IL33,NLRP3,TLR2,TLR4,TNF	MergeCohort_Turquoise
C0279646	Childhood Acute Monocytic Leukemia	DisGeNET BeFree	8.179e-06	0.0001138	12	70	HLA-A,ETS1,FABP4,PIK3CD,PIK3CG,PLA2G4A,VCAM1,MYO1F,ITGAM,ITGB2,CASP1,CD36	MergeCohort_Turquoise
C0280634	Adult Acute Monocytic Leukemia	DisGeNET BeFree	8.179e-06	0.0001138	12	70	HLA-A,ETS1,FABP4,PIK3CD,PIK3CG,PLA2G4A,VCAM1,MYO1F,ITGAM,ITGB2,CASP1,CD36	MergeCohort_Turquoise
C0029882	Otitis Media	DisGeNET BeFree	8.316e-06	0.0001154	15	107	MEFV,PIK3CD,PIK3CG,MMP9,PYCARD,ITGAL,ITGAM,ITGB2,CASP1,LIMK1,TLR2,TLR4,TLR5,CD44,TNF	MergeCohort_Turquoise
C0231528	Myalgia	DisGeNET BeFree	8.316e-06	0.0001154	15	107	CHRM3,MEFV,FABP3,AIF1,MMP9,AKR1B1,SEMA4D,CRP,PYCARD,IL18,HPGDS,LILRB5,IL33,NLRP3,TNF	MergeCohort_Turquoise
C2745900	Promyelocytic leukemia	DisGeNET BeFree	8.344e-06	0.0001155	25	255	CD52,ACTB,EOMES,IRF9,PIK3CD,PIK3CG,ALOX5,ABCC1,ANXA1,IRF8,TXNIP,SRGN,TNFSF13B,GPSM3,CTSG,IL15,IL18,CD84,KIT,KLRB1,KLRD1,RUNX1,TGFA,CD38,TNF	MergeCohort_Turquoise
C0497156	Lymphadenopathy	DisGeNET BeFree	8.346e-06	0.0001155	18	148	ETV6,MEFV,PIK3CD,PIK3CG,CRP,IL2RA,CYBB,MYD88,STAT1,STAT3,NRP1,PTPRC,BTK,MPEG1,RUNX1,LGALS3,CD38,TNF	MergeCohort_Turquoise
C0238013	Invasive aspergillosis	DisGeNET BeFree	8.416e-06	0.0001157	11	59	CLEC7A,TLR7,ANXA1,CYBB,CXCL10,NOD2,SYK,TLR1,TLR2,TLR4,TLR5	MergeCohort_Turquoise
C0018889	Helminthiasis	DisGeNET BeFree	8.416e-06	0.0001157	11	59	CLEC7A,EOMES,TYROBP,SUCNR1,CRP,ITGAX,IL33,NLRP3,TGFB1,TNFSF8,CD38	MergeCohort_Turquoise
C1563937	Atherogenesis	DisGeNET Curated	8.416e-06	0.0001157	11	59	CETP,PLA2G2A,CCL4,ALOX5,ALOX5AP,VCAM1,CRP,CYBA,STAT3,TLR4,TNF	MergeCohort_Turquoise
C0019372	Herpesviridae Infections	DisGeNET BeFree	8.416e-06	0.0001157	11	59	HLA-A,HLA-B,HLA-C,ACTB,HLA-G,CREB1,CXCL10,STAT1,IL33,TLR2,TNF	MergeCohort_Turquoise
C0004153	Atherosclerosis	DisGeNET Curated	8.416e-06	0.0001157	11	59	CETP,PLA2G2A,CCL4,ALOX5,ALOX5AP,VCAM1,CRP,CYBA,STAT3,TLR4,TNF	MergeCohort_Turquoise
C1707444	Columnar Cell Change of the Breast	DisGeNET BeFree	8.451e-06	0.000116	13	82	FBN2,MMP9,CD274,IL18,AXL,PTPRC,RUNX3,LGALS3,TGFB1,TGFBR2,TLR4,CD44,TNF	MergeCohort_Turquoise
C4518562	Pneumonia caused by Gram positive bacteria	DisGeNET BeFree	8.723e-06	0.0001194	4	5	NLRC4,IL18,GRN,TLR2	MergeCohort_Turquoise
C1998061	Malassezia folliculitis	DisGeNET BeFree	8.723e-06	0.0001194	4	5	CLEC7A,NLRC4,AIM2,NLRP3	MergeCohort_Turquoise
C0220668	Congenital contractural arachnodactyly	DisGeNET BeFree	8.809e-06	0.0001205	42	557	HK2,PECAM1,ACTB,HMOX1,F2R,CD163,FABP4,FBN2,PIK3CD,PIK3CG,PLA2G4A,PLAU,GPNMB,MMP9,ALOX5,SEMA4D,ANXA1,ANXA5,IFI27,ABCG1,CSF1R,PRKAR1A,CD274,PRKAR2B,SPP1,STAT1,STAT3,NRP1,KDR,IL33,PLA2G7,GRN,RUNX3,TEK,LGALS3,TGFB1,TGFBR2,TLR4,CD44,TMSB10,TNF,MARCKS	MergeCohort_Turquoise
C0276680	Infection by Candida albicans	DisGeNET BeFree	9.012e-06	0.0001227	8	30	CLEC7A,MEFV,INPP5D,CASP1,NLRP3,LGALS3,TLR2,TNF	MergeCohort_Turquoise
C0877445	Candidemia	DisGeNET BeFree	9.022e-06	0.0001227	9	39	DOK3,ACTB,CLEC7A,VAV3,MYD88,TLR1,TLR2,TLR4,CD58	MergeCohort_Turquoise
C0024140	Lupus Erythematosus, Subacute Cutaneous	DisGeNET BeFree	9.022e-06	0.0001227	9	39	HLA-A,PIK3R3,SRGN,FSCN1,IL2RA,ITGAL,C1QA,GSTP1,TNF	MergeCohort_Turquoise
C0037354	Smallpox	DisGeNET BeFree	9.022e-06	0.0001227	9	39	HLA-A,ACTB,ANXA1,CD274,IL15,IL18,STAT3,EBI3,TNF	MergeCohort_Turquoise
C0238694	Peripheral arthritis	DisGeNET BeFree	9.144e-06	0.0001239	7	22	HLA-A,HLA-DQB2,MEFV,IL2RB,PSMB9,STAT3,TNF	MergeCohort_Turquoise
C1306557	Chronic venous insufficiency	DisGeNET BeFree	9.144e-06	0.0001239	7	22	PIK3CD,PIK3CG,MMP9,VCAM1,ITGAL,ITGB2,TGFB1	MergeCohort_Turquoise
C0019357	Keratitis, Herpetic	DisGeNET BeFree	9.144e-06	0.0001239	7	22	HLA-A,PIK3CD,PIK3CG,MMP9,CD274,CXCL10,TNF	MergeCohort_Turquoise
C1302401	Adenoma of large intestine	DisGeNET BeFree	9.31e-06	0.0001259	33	393	HLA-A,ACTB,ETS1,RRAS,CHRM3,HPGD,OSBPL1A,PLA2G2A,PLAU,MMP9,BACE2,ALOX5,RRM2B,IFITM1,CRP,MSR1,PYCARD,FSCN1,SPP1,RASSF2,PTGS1,HPGDS,IL33,RUNX3,LGALS3,TGFB1,GSTP1,TIMP1,CD44,CD58,CD68,CD74,TNF	MergeCohort_Turquoise
C1960272	Latent autoimmune diabetes mellitus in adult	DisGeNET BeFree	9.317e-06	0.0001259	10	49	HLA-B,HLA-C,HLA-DOA,HLA-DQA1,IL2RA,IL15,IL18,PTPN22,TSPAN7,TNF	MergeCohort_Turquoise
C0345904	Malignant neoplasm of liver	DisGeNET BeFree	9.403e-06	0.0001269	88	1510	HK2,HLA-A,DRAM1,PDK1,ENPP2,LILRB2,ACTB,CLEC7A,APOBEC3G,FUNDC1,ACVRL1,PLAC8,FABP4,PGM5,PIK3CD,PIK3CG,RIN2,CXCL9,SNX10,PLAU,FGR,MMP9,CXCL11,XCL1,AKR1B1,VCAM1,DYRK2,ABCC1,ANXA1,FOLR2,ANXA5,PIK3R3,NPC2,SAMHD1,IFI27,CREB1,TXNIP,PRKAR1A,CD274,FSCN1,IL2RA,PEA15,MARCO,SPP1,ADAM9,FXYD5,BCAT1,HPSE,STAT3,IQGAP1,BLVRA,CFD,LYVE1,SULF2,PTPRO,HPGDS,SPIN1,KDR,KIT,IL33,TFPI2,CASP4,MPEG1,GRN,RUNX3,NLRP3,CD160,EDNR…	MergeCohort_Turquoise
C0376358	Malignant neoplasm of prostate	DisGeNET Curated	9.501e-06	0.0001278	45	616	ABR,ETV5,HMGB2,HMOX1,RRAS,MAP3K1,PIK3CD,HPGD,TPP1,OLFM1,PLAU,VAV3,MMP9,ALOX5,NAGK,ANXA1,MSR1,CELF2,PRKACB,PRNP,IL18,SAMD9,EAF2,ADAM9,GCNT1,TNFRSF21,STAT3,NRP1,PTPRC,TAP1,TBXAS1,TCN2,CAPNS1,RUNX1,TGFA,TGFB1,GSTP1,TGFBR2,LIFR,LPL,TLR4,TLR5,EMP3,M6PR,CDH13	MergeCohort_Turquoise
C0033578	Prostatic Neoplasms	DisGeNET Curated	9.501e-06	0.0001278	45	616	ABR,ETV5,HMGB2,HMOX1,RRAS,MAP3K1,PIK3CD,HPGD,TPP1,OLFM1,PLAU,VAV3,MMP9,ALOX5,NAGK,ANXA1,MSR1,CELF2,PRKACB,PRNP,IL18,SAMD9,EAF2,ADAM9,GCNT1,TNFRSF21,STAT3,NRP1,PTPRC,TAP1,TBXAS1,TCN2,CAPNS1,RUNX1,TGFA,TGFB1,GSTP1,TGFBR2,LIFR,LPL,TLR4,TLR5,EMP3,M6PR,CDH13	MergeCohort_Turquoise
C0162351	Contact hypersensitivity	DisGeNET Curated	9.518e-06	0.0001278	12	71	TPSAB1,HLA-DMA,HMOX1,TLR8,FABP4,CCR1,CTSS,IL18,GSTP1,CD86,TLR4,CD44	MergeCohort_Turquoise
C0011616	Contact Dermatitis	DisGeNET Curated	9.518e-06	0.0001278	12	71	TPSAB1,HLA-DMA,HMOX1,TLR8,FABP4,CCR1,CTSS,IL18,GSTP1,CD86,TLR4,CD44	MergeCohort_Turquoise
C0242966	Systemic Inflammatory Response Syndrome	DisGeNET BeFree	9.776e-06	0.000131	20	179	HMOX1,LY96,MEFV,PIK3CD,PIK3CG,SELPLG,FCN3,CRP,PRKAR1A,CD274,CYBB,ITGB2,NRP1,NOD2,IL33,CASP1,NLRP3,TLR2,TLR4,TNF	MergeCohort_Turquoise
C0025517	Metabolic Diseases	DisGeNET BeFree	1.013e-05	0.0001356	61	937	CETP,ENPP2,TRPM2,TLR7,HMOX1,LEAP2,MEFV,FABP4,FBN2,PIK3CD,PIK3CG,UCP2,PLA2G4A,CCL4,SEMA6A,AIM2,SELPLG,DLL4,GNPTAB,GMFG,NPC2,CRP,RSAD2,PRCP,PYCARD,MYLIP,PRKAR1A,PRKCB,PEA15,CTSS,CYBB,GALC,IL18,SPP1,HPSE,STAT3,GLA,VNN1,IL33,LILRB4,SLC37A1,CASP1,CASP4,CXCL16,GRN,LBP,NLRP3,LGALS3,TGFB1,TIMP1,GYG1,CD36,LPL,CD38,TLR4,TREM2,CD74,TNF,CD180,MMD,CDH13	MergeCohort_Turquoise
C2145472	Urothelial Carcinoma	DisGeNET BeFree	1.032e-05	0.000138	36	449	HLA-A,HLA-DMA,PECAM1,TLR7,HMOX1,CD163,S100A4,PIK3CD,PIK3CG,PLA2G4A,CCL18,PLEK,MMP9,RRM2B,IFI27,CD274,SH3BGRL3,PDCD1LG2,CYBB,ADAM9,DAB2,STAT3,HPGDS,KDR,CASP4,DLL1,LGALS9,TGFB1,GSTP1,TLR2,GZMB,CD44,CD74,TNF,EMP3,MMD	MergeCohort_Turquoise
C0349204	Nonorganic psychosis	DisGeNET BeFree	1.051e-05	0.0001403	31	360	NPL,HLA-C,TRPM2,ME2,CHRM3,VCAM1,CRP,PPT1,PRCP,PYCARD,IL2RA,PRNP,CYBB,IL18,STAT1,NRP1,PTPRC,SKAP2,IL33,DNASE1L3,DPYSL2,NPY1R,SOBP,CCRL2,GRN,GRM8,LGALS3,TGFB1,GSTP1,ELK3,TNF	MergeCohort_Turquoise
C0751690	Malignant Peripheral Nerve Sheath Tumor	DisGeNET BeFree	1.094e-05	0.0001458	25	259	EVI2A,ACVRL1,PIK3CD,PIK3CG,QPCT,ABCC1,IFI27,CSF1R,PRKAR1A,CD274,ADAP2,IL13RA2,SPP1,BCAT1,STAT1,STAT3,KDR,KIT,CXCL16,TGFA,HAVCR2,LIMK1,CD38,CD44,TNF	MergeCohort_Turquoise
C0271084	Exudative age-related macular degeneration	DisGeNET BeFree	1.114e-05	0.0001484	16	123	CETP,PLEK,MMP9,CRP,ABCG1,CSF1R,CX3CR1,ITGAM,NRP1,HPGDS,KDR,TEK,TGFB1,GSTP1,CD36,TNF	MergeCohort_Turquoise
C0007113	Rectal Carcinoma	DisGeNET BeFree	1.119e-05	0.0001488	37	469	PDK1,PIK3CD,PIK3CG,UCP2,QPCT,PLA2G4A,MMP9,ALOX5AP,ANXA1,IRF8,IFI27,CRP,MSR1,IFNGR1,ASAH1,CD274,PDCD1LG2,CYBB,IL15,PTGER2,PTGS1,STAT3,STAT4,NRP1,NOD2,HPGDS,KDR,KIT,CCRL2,CXCL16,RUNX3,TGFB1,GSTP1,TLR2,TLR4,CD44,TNF	MergeCohort_Turquoise
C0238301	Cancer of Nasopharynx	DisGeNET BeFree	1.13e-05	0.0001501	17	137	HLA-E,ETS1,PIK3CD,PIK3CG,MMP9,ABCC1,CRP,CD274,IL18,SPP1,PCDH17,STAT3,TWSG1,TFPI2,GSTP1,CD44,TNF	MergeCohort_Turquoise
C0149721	Left Ventricular Hypertrophy	DisGeNET BeFree	1.133e-05	0.0001502	26	276	ARL2BP,HLA-C,PECAM1,FABP4,FBN2,PLA2G2A,MMP9,VCAM1,HTR2B,ANXA5,CRP,SLC8A1,CYBA,CYBB,IL18,SPP1,GLA,HSPB8,LGALS3,TGFB1,TIMP1,CD36,LPL,TLR2,TLR4,TNF	MergeCohort_Turquoise
C0032584	polyps	DisGeNET BeFree	1.135e-05	0.0001503	32	379	HLA-DRA,HLA-G,TLR7,ACVRL1,HPGD,PLA2G2A,MMP9,CCL24,VCAM1,WNT2,IFITM1,YWHAZ,CRP,TNFSF13B,PYCARD,SPP1,CYSLTR1,PTGER4,HPSE,PTGS1,STAT3,NOD2,KIT,IL33,RUNX3,TGFB1,CD86,TNFSF8,TLR2,TLR4,CD68,TNF	MergeCohort_Turquoise
C0151779	Cutaneous Melanoma	DisGeNET BeFree	1.137e-05	0.0001505	36	451	HLA-A,HLA-C,PDK1,HLA-DQB2,CD163,MITF,PLA2G2A,CCL18,MMP9,PREX1,VCAM1,FLI1,CREB1,MSR1,CD274,IL2RA,ATP2B4,IL18,SPP1,ADAM9,STAT3,NRP2,HPGDS,KIT,SH2B3,GRN,RUNX3,TGFA,RIT1,GSTP1,TLR2,TLR4,CD44,CD68,TMSB10,TNF	MergeCohort_Turquoise
C1391732	Cancer cachexia	DisGeNET BeFree	1.171e-05	0.0001548	15	110	CLEC1B,TLR7,UCP2,MMP9,CRP,ARHGDIB,TNFSF13B,MYD88,IL15,CXCL10,STAT3,LBP,TGFB1,TLR4,TNF	MergeCohort_Turquoise
C0156181	Peritoneal adhesion	DisGeNET BeFree	1.176e-05	0.0001548	8	31	ACTB,MEFV,CX3CR1,IL15,TGFB1,CD44,CD68,TNF	MergeCohort_Turquoise
C0339543	Epiretinal Membrane	DisGeNET BeFree	1.176e-05	0.0001548	14	97	ETV5,PIK3CD,PIK3CG,MMRN1,SIGLEC7,IL2RB,GFRA2,PTPRC,NLRP3,EDNRB,TGFB1,TIMP1,TNF,HCLS1	MergeCohort_Turquoise
C0002390	Extrinsic allergic alveolitis	DisGeNET BeFree	1.176e-05	0.0001548	11	61	CXCL9,CCL18,MMRN1,IL2RA,PSMB9,ITGAM,KDR,TAP1,IL33,LGALS9,TNF	MergeCohort_Turquoise
C0333463	Senile Plaques	DisGeNET BeFree	1.191e-05	0.0001566	24	244	CETP,ACTB,HMOX1,PIK3CD,PIK3CG,AIF1,BACE2,AIM2,ALOX5,PIK3R3,CRP,MMRN1,PRNP,MX1,HPSE,HPGDS,HSPB8,GRN,NLRP3,TGFB1,LPL,TLR4,TREM2,TNF	MergeCohort_Turquoise
C4721579	Secondary malignant neoplasm of colon and/or rectum	DisGeNET BeFree	1.197e-05	0.0001571	32	380	TLR7,ACVRL1,PIK3CD,PIK3CG,CCL4,SEMA6A,MMP9,ABCC1,ANXA5,PIK3R3,CRP,ABCG1,TNFSF13B,CD274,IL13RA2,TES,STAT3,NRP1,PTPRC,HPGDS,KDR,TEK,TGFA,GSTP1,ARL4C,CD247,TIMP1,TLR1,TLR4,CD44,TNF,UBASH3B	MergeCohort_Turquoise
C1318485	Liver regeneration disorder	DisGeNET BeFree	1.203e-05	0.0001578	30	345	ACTB,CLEC1B,CFP,HMOX1,F2RL2,F8,CCL4,PLAU,MMP9,ALOX5,VCAM1,ANXA1,IFI27,CREB1,CSF1R,TNFSF13B,CTSG,SPP1,STAT1,STAT3,SULF2,OGFRL1,NLRP3,TGFA,TGFB1,TLR4,CD44,LSP1,TNF,SMAD5	MergeCohort_Turquoise
C1739135	Progression of prostate cancer	DisGeNET BeFree	1.21e-05	0.0001584	33	398	ACTB,ETS1,PARVB,HMOX1,F2R,FABP4,S100A4,IRF9,ANKRD22,PIK3CD,PIK3CG,HPGD,PLAU,VAV3,SEMA6A,CCL18,MMP9,PYCARD,SPP1,ZNF185,BCAT1,LRRC4,STAT3,GRN,RUNX1,LCP1,LGALS3,TGFB1,HAVCR2,GSTP1,TGFBR2,CD44,TNF	MergeCohort_Turquoise
C0017665	Membranous glomerulonephritis	DisGeNET BeFree	1.212e-05	0.0001585	18	152	HLA-A,HLA-DMA,HLA-DQA1,HLA-DQB2,ACTB,PLA2G2A,IFI27,YWHAZ,TNFSF13B,CXCL10,HPSE,STAT4,TAP1,NLRP3,TGFB1,CD5L,TLR4,TNF	MergeCohort_Turquoise
C4524092	Chronic rhinosinusitis with nasal polyps	DisGeNET BeFree	1.251e-05	0.0001634	19	167	HLA-DRA,CCL18,MMP9,CCL24,TNFSF13B,CD274,PDCD1LG2,SPP1,CYSLTR1,PTGER4,PTGS1,STAT3,IL33,TGFB1,HAVCR2,NTN4,TIMP1,TNFSF8,TNF	MergeCohort_Turquoise
C0032927	Precancerous Conditions	DisGeNET BeFree	1.262e-05	0.0001646	32	381	ETS1,ETV6,S100A4,PIK3CD,PIK3CG,HPGD,PLAU,CCL18,WNT2,ANXA5,IFITM1,CD274,IL18,SPP1,DAB2,PTGS1,STAT3,NOD2,HPGDS,KIT,RUNX1,RUNX3,EDNRB,TGFA,TGFB1,CD38,TLR2,TLR4,CD44,SCPEP1,TNF,CDH13	MergeCohort_Turquoise
C0595936	Aqueous Humor Disorders	DisGeNET BeFree	1.265e-05	0.0001646	13	85	ENPP2,ACTB,CXCL9,PLA2G4A,MMP9,MMRN1,MYD88,IL15,SPP1,CXCL10,TGFB1,CD80,TNF	MergeCohort_Turquoise
C0520680	Sleep Apnea, Central	DisGeNET BeFree	1.265e-05	0.0001646	13	85	PECAM1,HMOX1,AKR1B1,ANXA5,CRP,IL2RA,IL2RB,CYBB,IL18,DLL1,TGFB1,CD38,GZMB	MergeCohort_Turquoise
C0085423	Gram-Negative Bacterial Infections	DisGeNET BeFree	1.273e-05	0.0001654	7	23	AOAH,CRP,IL33,TFPI2,CASP4,TLR2,TLR4	MergeCohort_Turquoise
C0153252	Systemic candidiasis	DisGeNET BeFree	1.278e-05	0.0001659	12	73	CTSC,CLEC7A,CCR1,CCL4,IFIT2,CX3CR1,IL15,LGALS3,ATP6V0D1,TLR2,ELK3,UBASH3B	MergeCohort_Turquoise
C0003486	Aortic Aneurysm	DisGeNET BeFree	1.284e-05	0.0001664	23	229	PECAM1,ACTB,ACVRL1,UCP2,CCL4,MMP9,AIM2,ALOX5,CRP,PYCARD,CTSS,SPP1,STAT3,LYVE1,CASP4,LGALS3,TGFB1,TGFBR2,CD38,TLR4,CD68,TNF,CDH5	MergeCohort_Turquoise
C0036341	Schizophrenia	DisGeNET Curated	1.298e-05	0.000168	58	883	KREMEN1,HLA-A,HLA-B,HLA-C,ACTB,HLA-E,SIRPB1,HMOX1,NRN1,ME2,ADCY7,CD163,NDST3,UCP2,PIP4K2A,PLA2G4A,MMP9,CREB1,SLC1A3,CRP,CSF2RB,CELF2,ASAH1,NRG3,IL2RA,IL10RA,KCTD12,IL18,AVPR1A,ITGAM,LILRB1,PTGS1,PCDH17,HPGDS,PLCB1,C1QB,KDR,TAP1,TAP2,GPM6A,NPY1R,CASP4,GRB2,GRID1,GRN,GRM8,ACTR2,TGFB1,GSTP1,LIFR,EFNB2,RCBTB1,LPL,TLR2,TLR4,TMSB10,TNF,SMAD5	MergeCohort_Turquoise
C1402315	Vascular lesions	DisGeNET BeFree	1.309e-05	0.0001693	15	111	HLA-A,HLA-B,ACTB,MMP9,AIM2,LGMN,SPP1,ITGB2,HSPB8,TEK,TGFB1,TGFBR2,CD36,ENTPD1,TNF	MergeCohort_Turquoise
C0521585	Gastrointestinal mucositis	DisGeNET BeFree	1.327e-05	0.0001713	14	98	IKZF1,CXCL9,YWHAZ,CRP,MYD88,IL18,DCK,NOD2,KDR,KLRB1,IL33,TGFB1,TLR4,TNF	MergeCohort_Turquoise
C1260873	Aortic valve disorder	DisGeNET BeFree	1.356e-05	0.0001749	10	51	CCL4,MMP9,CRP,CTSS,SPP1,PLA2G7,TGFB1,TGFBR2,ENTPD1,TNF	MergeCohort_Turquoise
C0026499	Monosomy	DisGeNET BeFree	1.366e-05	0.0001759	22	214	HLA-DOA,PECAM1,HLA-F,ETV6,IKZF1,RRAS,CD163,SAMD9L,FBN2,PIK3CG,CSF1R,SAMD9,EPB41L3,ITGAM,STAT1,STAT3,KIT,RUNX1,CBFB,CBL,CD33,CD68	MergeCohort_Turquoise
C0011303	Demyelinating Diseases	DisGeNET BeFree	1.372e-05	0.0001765	17	139	HLA-DPA1,HLA-DPB1,TYROBP,CMKLR1,DLL4,IRF8,CST7,GALC,SPP1,DOCK11,CXCL10,C3AR1,SEMA4A,LGALS3,HAVCR2,CD59,TNF	MergeCohort_Turquoise
C0085435	Arthritis, Reactive	DisGeNET BeFree	1.383e-05	0.0001774	11	62	HLA-B,HLA-C,CRP,IL2RA,MARCO,IL18,TAP1,TAP2,TLR2,TLR4,TNF	MergeCohort_Turquoise
C2939461	Myeloid neoplasm	DisGeNET BeFree	1.383e-05	0.0001774	11	62	ETV6,EVI2A,MEFV,PIK3CG,PIP4K2A,FGR,CSF1R,KIT,RUNX1,CD38,SMAD5	MergeCohort_Turquoise
C0699744	Infection of ear	DisGeNET BeFree	1.395e-05	0.0001774	6	16	HLA-DPB1,DOCK8,TLR2,TLR4,CD44,TNF	MergeCohort_Turquoise
C0042109	Urticaria	DisGeNET Curated	1.395e-05	0.0001774	6	16	HLA-DPB1,ALOX5,VCAM1,IL18,TGFB1,TNF	MergeCohort_Turquoise
C0267380	Crohn's disease of the ileum	DisGeNET BeFree	1.395e-05	0.0001774	6	16	PLA2G2A,YWHAZ,CRP,NOD2,TNF,LYZ	MergeCohort_Turquoise
C0011603	Dermatitis	DisGeNET Curated	1.395e-05	0.0001774	6	16	HLA-B,HLA-DQA1,PLA2G4A,VCAM1,ITGB2,NOD2	MergeCohort_Turquoise
C0279000	Liver and Intrahepatic Biliary Tract Carcinoma	DisGeNET BeFree	1.395e-05	0.0001774	82	1394	HK2,HLA-A,DRAM1,PDK1,LILRB2,ACTB,CLEC7A,APOBEC3G,FUNDC1,ACVRL1,PLAC8,FABP4,PGM5,PIK3CD,PIK3CG,RIN2,CXCL9,SNX10,PLAU,FGR,MMP9,CXCL11,XCL1,AKR1B1,VCAM1,DYRK2,ABCC1,ANXA1,FOLR2,ANXA5,PIK3R3,NPC2,SAMHD1,IFI27,CREB1,TXNIP,PRKAR1A,CD274,FSCN1,IL2RA,PEA15,MARCO,SPP1,FXYD5,BCAT1,HPSE,STAT3,IQGAP1,CFD,LYVE1,SULF2,PTPRO,HPGDS,SPIN1,KDR,KIT,IL33,CASP4,MPEG1,GRN,RUNX3,NLRP3,CD160,EDNRB,LGALS3BP,LGALS9,TGFA,T…	MergeCohort_Turquoise
C0035854	Rosacea	DisGeNET BeFree	1.397e-05	0.0001774	9	41	HLA-DMA,HLA-DQA1,HLA-DRA,VCAM1,CRP,IL33,CASP1,NLRP3,TNF	MergeCohort_Turquoise
C2103602	Autoimmune Primary Adrenal Insufficiency	DisGeNET BeFree	1.397e-05	0.0001774	9	41	HLA-A,HLA-B,HLA-DQA1,CD226,CD274,IL2RA,CXCL10,PTPN22,STAT4	MergeCohort_Turquoise
C0152451	Chronic glomerulonephritis	DisGeNET BeFree	1.397e-05	0.0001774	9	41	IFI27,SLC8A1,PRKAR1A,CD274,CYBA,IL18,GLA,RUNX1,TNF	MergeCohort_Turquoise
C0220656	Malignant ascites	DisGeNET BeFree	1.441e-05	0.0001829	13	86	HLA-G,XCL1,IFI27,CXCL10,KDR,TEK,TGFB1,HAVCR2,CD80,CD86,TLR4,CD44,TNF	MergeCohort_Turquoise
C0341858	Endometriosis of uterus	DisGeNET BeFree	1.453e-05	0.0001841	18	154	PECAM1,FMNL2,PIK3CD,PIK3CG,MMP9,ALOX5,SIGLEC7,IL2RB,SPP1,STAT3,IL33,TGFB1,LIFR,EFNB2,TLR4,CD68,TNF,HCLS1	MergeCohort_Turquoise
C0006272	Bronchiolitis Obliterans	DisGeNET BeFree	1.475e-05	0.0001867	12	74	HLA-A,PIK3CD,CXCL9,CD274,CXCL10,NOD2,TGFB1,TIMP1,GZMB,TLR4,CD59,TNF	MergeCohort_Turquoise
C0279628	Adenocarcinoma Of Esophagus	DisGeNET BeFree	1.516e-05	0.0001914	36	457	HLA-A,HLA-C,ACTB,F2R,PIK3CD,PIK3CG,PLA2G4A,CCL4,MMP9,CXCL11,ANXA1,IFI27,YWHAZ,CRP,TXNIP,CD274,PDCD1LG2,IL18,SPP1,AXL,PTGER2,PTGER4,PTGS1,STAT3,HPGDS,KDR,GPX7,RUNX3,LGALS9,TGFB1,GSTP1,TIMP1,TLR2,TLR4,TNF,CDH13	MergeCohort_Turquoise
C0027859	Acoustic Neuroma	DisGeNET BeFree	1.517e-05	0.0001914	16	126	ABR,CD163,MMP9,IFI27,CD274,SPP1,TMEM165,STAT1,NRP1,NLRP3,TGFA,TGFB1,GSTP1,LIMK1,CD44,TNF	MergeCohort_Turquoise
C0403529	Anti-Glomerular Basement Membrane Disease	DisGeNET BeFree	1.518e-05	0.0001914	8	32	HLA-C,HLA-DPB1,HLA-DQB2,FCGR2B,BTK,SYK,TGFB1,TNF	MergeCohort_Turquoise
C0858252	Breast adenocarcinoma	DisGeNET BeFree	1.597e-05	0.0002012	20	185	HK2,TRPM2,ACTB,IRF9,UGCG,MMP9,AKR1B1,ANXA5,TXNIP,SLC2A13,CXCL10,HPSE,LILRB1,STAT3,KDR,TGFB1,TGFBR2,CD36,CD68,TNF	MergeCohort_Turquoise
C4087504	Peritoneal dissemination	DisGeNET BeFree	1.615e-05	0.0002031	19	170	ETS1,F2RL2,CD163,S100A4,PLAU,MMP9,ICAM2,MSR1,CD274,STAT3,KDR,IL33,TGFB1,ARL4C,TIMP1,RCBTB1,CD36,CD44,CD68	MergeCohort_Turquoise
C0009326	Collagen Diseases	DisGeNET BeFree	1.621e-05	0.0002034	11	63	HLA-B,HLA-C,ETS1,CMKLR1,CRP,PSMB9,PTPN22,GRN,NLRP3,IRAK3,TNF	MergeCohort_Turquoise
C1849193	PEELING SKIN SYNDROME	DisGeNET BeFree	1.621e-05	0.0002034	11	63	HLA-A,HLA-B,HLA-C,MMP9,TNFSF13B,CXCL10,STAT3,KLRB1,TLR2,TLR4,TNF	MergeCohort_Turquoise
C0162820	Dermatitis, Allergic Contact	DisGeNET BeFree	1.638e-05	0.0002053	13	87	HLA-DQA1,IKZF1,CXCL11,SUCNR1,IL18,SPP1,CXCL10,STAT3,IL33,CD80,GZMB,TLR4,TNF	MergeCohort_Turquoise
C0262655	Recurrent urinary tract infection	DisGeNET BeFree	1.659e-05	0.0002076	17	141	HLA-A,LY96,MEFV,NLRC4,CCL18,SELPLG,CRP,CSF1R,SPI1,PTGS1,TGFB1,RNASE1,CD36,TLR2,TLR4,TLR5,TNF	MergeCohort_Turquoise
C0280321	Squamous cell carcinoma of the hypopharynx	DisGeNET BeFree	1.679e-05	0.00021	14	100	PDK1,S100A4,S100A11,PIK3CD,PIK3CG,AIM2,CRP,PRKAR1A,CD274,FSCN1,PHLPP2,INPP5D,STAT3,TNF	MergeCohort_Turquoise
C0006663	Calcinosis	DisGeNET Curated	1.72e-05	0.000214	9	42	MMP9,LY86,PYCARD,IL18,SPP1,ITGB2,TGFB1,TIMP1,LSP1	MergeCohort_Turquoise
C3541994	Drug Hypersensitivity Syndrome	DisGeNET BeFree	1.72e-05	0.000214	9	42	HLA-A,HLA-B,TPP1,AKR1B1,EMB,CRP,IL33,GZMB,TNF	MergeCohort_Turquoise
C0521174	Microcalcification	DisGeNET Curated	1.72e-05	0.000214	9	42	MMP9,LY86,PYCARD,IL18,SPP1,ITGB2,TGFB1,TIMP1,LSP1	MergeCohort_Turquoise
C0263628	Tumoral calcinosis	DisGeNET Curated	1.72e-05	0.000214	9	42	MMP9,LY86,PYCARD,IL18,SPP1,ITGB2,TGFB1,TIMP1,LSP1	MergeCohort_Turquoise
C0152171	Idiopathic pulmonary hypertension	DisGeNET BeFree	1.735e-05	0.0002153	18	156	ACTB,ACVRL1,F2R,ALOX5,HTR2B,CREB1,SLC8A1,SPP1,FGL2,IL33,LGALS3,EDNRB,TGFB1,TGFBR2,LIMK1,TIMP1,ENTPD1,TNF	MergeCohort_Turquoise
C0280803	Primary central nervous system lymphoma	DisGeNET BeFree	1.735e-05	0.0002153	18	156	PECAM1,ETV6,PIK3CD,PIK3CG,TNFSF13B,PRKAR1A,CD274,PDCD1LG2,MYD88,TOX,SPP1,ITGB2,STAT3,PRDM1,BTK,TCN2,CD68,TNF	MergeCohort_Turquoise
C0027708	Nephroblastoma	DisGeNET BeFree	1.748e-05	0.0002167	41	554	HLA-A,HLA-C,HLA-DQA1,PECAM1,ETS1,CHRM3,S100A4,PIK3CD,PIK3CG,SEMA6A,FLI1,ABCC1,ANXA5,IRF8,IFI16,CRP,SLC8A1,CD274,IL15,TES,SPI1,SPP1,ITGAX,STAT1,STAT3,PTPRC,HPGDS,KDR,KIT,RUNX1,RUNX3,CBFB,TGFA,TGFB1,CORO1A,TIMP1,CD80,CD38,TSPAN7,CD59,CDH13	MergeCohort_Turquoise
C0019340	Herpes NOS	DisGeNET BeFree	1.813e-05	0.0002245	15	114	HLA-A,HLA-B,HLA-C,HMOX1,FLI1,SAMHD1,IL2RA,CXCL10,STAT1,NOD2,TNFSF15,CASP1,CD160,LGALS9,TNF	MergeCohort_Turquoise
C0001486	Adenovirus Infections	DisGeNET BeFree	1.821e-05	0.0002252	17	142	HLA-C,ACTB,HMOX1,PLA2G2A,YWHAZ,PYCARD,PRKAR1A,MARCO,MYD88,MYO5A,STAT1,EDNRB,TGFB1,CD38,TLR2,CD59,TNF	MergeCohort_Turquoise
C0271650	Impaired glucose tolerance	DisGeNET BeFree	1.823e-05	0.0002252	41	555	HK2,HLA-B,HLA-DMA,HLA-DMB,CETP,HMOX1,CD163,PIK3CD,PIK3CG,UCP2,CCL4,VCAM1,YWHAZ,CRP,MSR1,TXNIP,RSAD2,SRGN,PRKCB,PHLPP2,CYBA,MYD88,AVPR1A,ITGAX,STAT3,STAT4,MLKL,PLCB1,NLRP3,LGALS3,TGFB1,GSTP1,RCBTB1,CD36,LPL,TLR2,TLR4,TREM2,CD59,CD68,TNF	MergeCohort_Turquoise
C0007103	Malignant neoplasm of endometrium	DisGeNET BeFree	1.841e-05	0.0002271	74	1231	LILRB2,ACTB,HLA-G,ETV5,F2R,F2RL2,TRIM22,CD163,MAP3K1,S100A4,PIK3CD,PIK3CG,HPGD,PLAU,SEMA6A,TNFAIP8,CCL18,FGR,MMP9,CXCL11,AKR1B1,ALOX5,FLI1,ABCC1,FOLR2,IFI27,YWHAZ,CRP,MMRN1,TXNIP,CSF1R,PRKAR1A,CD274,PDCD1LG2,IL18,TES,SPP1,AXL,DAB2,PTGER4,HPSE,ITGAX,GAB2,STAT3,IQGAP1,NRP2,NRP1,KDR,KIT,KLRC3,SH2B3,CAPG,CASP1,RUNX1,RUNX3,TEK,NLRP3,LGALS3,EDNRB,LGALS3BP,TGFA,TGFB1,RIT1,GSTP1,TGFBR2,RNASE1,TIMP1,LPL,E…	MergeCohort_Turquoise
C1279945	Acute interstitial pneumonia	DisGeNET BeFree	1.859e-05	0.000229	13	88	HLA-A,HLA-E,CRP,MMRN1,CD274,LILRB1,IL33,TFPI2,LAIR1,TGFB1,TLR2,TLR4,TNF	MergeCohort_Turquoise
C0035243	Respiratory Tract Infections	DisGeNET BeFree	1.907e-05	0.0002347	19	172	HLA-A,FBN2,FCGR2B,PIK3CD,PIK3CG,CCL4,PLAU,MMP9,FCN3,CRP,CMPK2,PTAFR,STAT1,STAT3,LGALS3,GSTP1,TLR4,TLR5,TNF	MergeCohort_Turquoise
C0398689	Hyper-IgM Immunodeficiency Syndrome, Type 1	DisGeNET BeFree	1.939e-05	0.0002378	8	33	PIK3CD,PIK3CG,IL2RA,CYBB,BTK,EBI3,CD80,TNF	MergeCohort_Turquoise
C0338437	Neurocysticercosis	DisGeNET BeFree	1.939e-05	0.0002378	8	33	HLA-A,MMP9,IL2RA,HPGDS,GSTP1,CD38,TLR4,TNF	MergeCohort_Turquoise
C0729531	Viral respiratory infection	DisGeNET BeFree	1.939e-05	0.0002378	8	33	CLEC7A,NLRC4,PIK3CG,CRP,RSAD2,MYD88,KLRB1,NLRP3	MergeCohort_Turquoise
C2363973	Chronic thromboembolic pulmonary hypertension	DisGeNET BeFree	1.951e-05	0.0002389	12	76	HLA-B,HLA-DPB1,PECAM1,F2R,F8,CRP,SPP1,CXCL10,KDR,TGFB1,TNF,CDH5	MergeCohort_Turquoise
C0158266	Intervertebral Disc Degeneration	DisGeNET BeFree	2.037e-05	0.000249	29	337	PECAM1,ACTB,HMOX1,PIK3CD,PIK3CG,CCL4,MMP9,YWHAZ,MMRN1,TXNIP,CSF1R,SRGN,MYD88,SPP1,HPSE,LILRB1,STAT3,CASP1,GRN,NLRP3,LGALS3,TGFB1,TIMP1,CD38,TLR2,TLR4,CD74,TNF,LTF	MergeCohort_Turquoise
C0392514	Hereditary hemochromatosis	DisGeNET BeFree	2.038e-05	0.000249	24	252	HLA-A,HLA-B,HLA-C,HLA-F,UBE2D1,PIK3CD,PIK3CG,ARL13B,AKR1B1,VCAM1,ABCC1,WNT2,IFIT3,DOCK11,NRP1,HPGDS,RUNX1,LGALS3,CD160,EDNRB,TGFB1,TLR4,CD59,TNF	MergeCohort_Turquoise
C0023467	Leukemia, Myelocytic, Acute	DisGeNET Curated	2.07e-05	0.0002526	19	173	VSIG4,ETV6,ADCY7,EHD3,IFI30,ANXA5,CSF1R,MX1,SPI1,STAT3,KIT,SH2B3,CAPG,RUNX1,RUNX3,CBFB,CBL,CD33,CD44	MergeCohort_Turquoise
C0268393	Familial Cerebral Amyloid Angiopathy	DisGeNET BeFree	2.088e-05	0.000254	6	17	ACTB,SPP1,ITGAX,PTPRC,HSPB8,CD68	MergeCohort_Turquoise
C0042167	Uveitis, Posterior	DisGeNET BeFree	2.088e-05	0.000254	6	17	HLA-A,HLA-B,HLA-DQA1,HLA-DRA,STAT3,TNF	MergeCohort_Turquoise
C0333983	Hyperplastic Polyp	DisGeNET BeFree	2.089e-05	0.000254	21	204	HLA-DQA1,PECAM1,ETS1,TLR7,FCGR2B,PIK3CD,PIK3CG,MMP9,IFI27,CRP,CD274,PTGS1,STAT3,RUNX3,NLRP3,TGFB1,CD80,CD86,TLR2,TLR4,TNF	MergeCohort_Turquoise
C1304470	Generalized vitiligo	DisGeNET BeFree	2.106e-05	0.0002557	9	43	HLA-A,HLA-DQA1,QPCT,CRP,PTPN22,LGALS9,HAVCR2,GZMB,TNF	MergeCohort_Turquoise
C1134719	Invasive Ductal Breast Carcinoma	DisGeNET BeFree	2.11e-05	0.000256	33	409	PECAM1,ACTB,ETS1,CD163,FABP4,PIK3CD,PIK3CG,UGCG,PLAU,TNFAIP8,MMP9,MSR1,MMRN1,ASAH1,CD274,PRKCB,TES,SPP1,HPSE,LILRB1,STAT3,SULF2,HPGDS,SYK,KIT,RUNX3,LGALS3,TGFB1,HAVCR2,GSTP1,TIMP1,CD44,CD68	MergeCohort_Turquoise
C1832588	Chromosome 11p11.2 Deletion Syndrome	DisGeNET BeFree	2.204e-05	0.0002664	11	65	HLA-A,HLA-B,HLA-C,MMP9,TNFSF13B,CXCL10,STAT3,KLRB1,TLR2,TLR4,TNF	MergeCohort_Turquoise
C1328840	Autoimmune Lymphoproliferative Syndrome	DisGeNET BeFree	2.204e-05	0.0002664	11	65	HLA-A,EOMES,PIK3CD,MMRN1,IL2RA,SPP1,STAT3,TAP1,TIMP1,CD48,TNF	MergeCohort_Turquoise
C3544347	Intestinal fibrosis	DisGeNET BeFree	2.204e-05	0.0002664	11	65	ACTB,MMP9,MMRN1,MYD88,INPP5D,NOD2,TNFSF15,IL33,TGFB1,TIMP1,TNF	MergeCohort_Turquoise
C0162836	Hidradenitis Suppurativa	DisGeNET BeFree	2.235e-05	0.0002698	12	77	HLA-A,MEFV,ANXA5,CRP,ITGAL,ITGB2,KLRB1,NLRP3,TGFB1,TIE1,TLR4,TNF	MergeCohort_Turquoise
C1827293	Carcinoma of urinary bladder, invasive	DisGeNET BeFree	2.246e-05	0.0002709	26	287	TLR7,HMOX1,PIK3CD,PIK3CG,MMP9,IFI27,YWHAZ,ARHGDIB,CD274,SH3BGRL3,PHLPP2,PDCD1LG2,IL15,HPSE,PCDH17,STAT3,HPGDS,KDR,KIT,GLIPR1,GRB2,RUNX3,TGFB1,CD44,CDH13,SMAD5	MergeCohort_Turquoise
C0162565	Acute intermittent porphyria	DisGeNET BeFree	2.364e-05	0.0002843	14	103	HLA-A,HLA-E,CRP,MMRN1,SLC15A2,CD274,LILRB1,IL33,TFPI2,LAIR1,TGFB1,TLR2,TLR4,TNF	MergeCohort_Turquoise
C0085077	Sweet Syndrome	DisGeNET BeFree	2.364e-05	0.0002843	14	103	MEFV,CXCL9,MMP9,VCAM1,CRP,TNFSF13B,PRKAR1A,CTSS,IL15,HPSE,ITGB2,STAT3,TGFB1,TNF	MergeCohort_Turquoise
C0004238	Atrial Fibrillation	DisGeNET BeFree	2.411e-05	0.0002897	51	759	HLA-C,CETP,CTSC,HMOX1,LY96,RRAS,F2R,F8,FABP4,FABP3,CLIC2,PIK3CD,PIK3CG,SCN1B,MMP9,VCAM1,NEBL,P2RY12,KCNAB2,CRP,MSR1,MMRN1,PRKCB,CYBB,MYD88,IL18,INPP5D,DAB2,PSMB10,ITGAM,ITGB2,STAT3,GPD1L,PTPRC,GLA,KCNJ2,BTK,KIT,KCNE3,CASP1,NLRP3,LGALS3,EDNRB,TGFB1,LIMK1,RNASE1,TIMP1,CD44,CD68,ELK3,TNF	MergeCohort_Turquoise
C3898127	Non-Metastatic Childhood Soft Tissue Sarcoma	DisGeNET BeFree	2.452e-05	0.000294	18	160	PECAM1,S100A4,MITF,MMP9,ABCC1,ANXA5,IRF8,CRP,CD274,SPP1,STAT3,PTPRC,KDR,KIT,TGFB1,CD44,CD68,TNF	MergeCohort_Turquoise
C0178238	Intestinal infectious disease (disorder)	DisGeNET BeFree	2.455e-05	0.000294	8	34	MYD88,STAT3,NOD2,IL33,EBI3,TLR4,TNF,LYZ	MergeCohort_Turquoise
C0235574	Intravascular hemolysis	DisGeNET BeFree	2.455e-05	0.000294	8	34	HMOX1,CD163,CRP,CXCL10,NLRP3,TLR4,CD59,TNF	MergeCohort_Turquoise
C0002170	Alopecia	DisGeNET BeFree	2.476e-05	0.0002961	24	255	HLA-C,HLA-DQA1,HLA-G,TLR7,CHRM3,CRP,FAR2,CD274,IL2RA,PRNP,IL7,MX1,PDCD1LG2,IL18,SPP1,PTPN22,STAT1,HPGDS,TAP1,TGFB1,LPAR6,TLR1,GZMB,TNF	MergeCohort_Turquoise
C0014057	Japanese Encephalitis	DisGeNET BeFree	2.482e-05	0.0002961	15	117	ACTB,TLR7,CXCL11,CD274,MYD88,CXCL10,ITGAM,ITGAX,STAT1,MLKL,IL33,CASP4,ACTR2,NLRP3,TNF	MergeCohort_Turquoise
C1511789	Desmoplastic	DisGeNET BeFree	2.482e-05	0.0002961	15	117	PECAM1,ACTB,CD163,CCL4,MMP9,MMRN1,CD274,HPSE,KDR,TGFA,TGFB1,TIMP1,CD36,CD44,TNF	MergeCohort_Turquoise
C3536663	Acute deep venous thrombosis	DisGeNET BeFree	2.518e-05	0.0002997	5	11	CRP,ITGAL,ITGAM,ITGAX,ITGB2	MergeCohort_Turquoise
C4755296	Susceptibility to viral and mycobacterial infection	DisGeNET BeFree	2.518e-05	0.0002997	5	11	IRF9,IFNGR1,STAT1,CD36,TNF	MergeCohort_Turquoise
C2919365	Macroalbuminuric diabetic nephropathy	DisGeNET BeFree	2.54e-05	0.0003017	4	6	CYBA,HPSE,TLR4,CD68	MergeCohort_Turquoise
C0585274	Periodic syndrome	DisGeNET BeFree	2.54e-05	0.0003017	4	6	MEFV,IL2RA,NLRP3,TNF	MergeCohort_Turquoise
C0751039	Cockayne Syndrome, Type I	DisGeNET BeFree	2.554e-05	0.0003025	12	78	PECAM1,HMOX1,AKR1B1,ANXA5,IL2RA,IL2RB,CYBB,IL18,DLL1,TGFB1,CD38,GZMB	MergeCohort_Turquoise
C0014116	Endocardial Cushion Defects	DisGeNET BeFree	2.558e-05	0.0003025	11	66	CLEC1B,ETV5,CD163,PIK3CD,PIK3CG,CCL18,CD274,SPP1,TGFB1,CD68,TNF	MergeCohort_Turquoise
C0034103	Pulpitis	DisGeNET BeFree	2.562e-05	0.0003025	9	44	CMKLR1,MMP9,AIM2,CXCL10,NLRP3,EBI3,TLR2,TLR4,TNF	MergeCohort_Turquoise
C0271737	Addison's disease due to autoimmunity	DisGeNET BeFree	2.562e-05	0.0003025	9	44	HLA-A,HLA-B,HLA-DQA1,CD226,CD274,IL2RA,CXCL10,PTPN22,STAT4	MergeCohort_Turquoise
C3810365	Central visual impairment	DisGeNET BeFree	2.562e-05	0.0003025	9	44	ACTB,FCGR2B,PIK3CD,PIK3CG,CXCL9,MMP9,PTPRC,TGFB1,TIMP1	MergeCohort_Turquoise
C4721806	Carcinoma, Basal Cell	DisGeNET BeFree	2.571e-05	0.0003033	39	525	HLA-C,ACTB,TLR7,S100A4,BTN3A3,PIK3CD,PIK3CG,CXCL9,IFI30,PLAU,MMP9,CXCL11,ANXA1,CRP,PPT1,CD274,IL2RA,CXCL10,ITGAM,HPSE,PTGS1,STAT1,STAT3,PTPRC,HPGDS,SLC7A7,RUNX3,TEK,NLRP3,LGALS3,TGFB1,SLC7A8,GSTP1,TGFBR2,CD38,CD44,CD68,TNF,CDH13	MergeCohort_Turquoise
C0206695	Carcinoma, Neuroendocrine	DisGeNET BeFree	2.668e-05	0.0003136	18	161	ETS1,LY96,PIK3CD,PIK3CG,AIF1,PLAU,FLI1,CRP,RNASET2,CD274,PTGER4,GM2A,KDR,KIT,TLR4,CD44,ELK3,TNF	MergeCohort_Turquoise
C0269102	Endometrioma	DisGeNET Curated	2.668e-05	0.0003136	18	161	HLA-DPB1,CXCL9,PLA2G2A,AKR1B1,IFNGR1,TXNIP,CD226,MYLIP,IL15,PTGER2,PTGER4,NRP1,CFD,SULF2,SLC7A8,SLC16A6,PLXNC1,LTF	MergeCohort_Turquoise
C0014175	Endometriosis	DisGeNET Curated	2.668e-05	0.0003136	18	161	HLA-DPB1,CXCL9,PLA2G2A,AKR1B1,IFNGR1,TXNIP,CD226,MYLIP,IL15,PTGER2,PTGER4,NRP1,CFD,SULF2,SLC7A8,SLC16A6,PLXNC1,LTF	MergeCohort_Turquoise
C0220630	Adult Liver Carcinoma	DisGeNET BeFree	2.769e-05	0.0003251	80	1377	HK2,HLA-A,DRAM1,PDK1,LILRB2,ACTB,CLEC7A,APOBEC3G,FUNDC1,ACVRL1,PLAC8,PGM5,PIK3CD,PIK3CG,RIN2,CXCL9,SNX10,PLAU,FGR,MMP9,CXCL11,XCL1,AKR1B1,VCAM1,DYRK2,ABCC1,ANXA1,FOLR2,ANXA5,PIK3R3,NPC2,SAMHD1,IFI27,CREB1,TXNIP,PRKAR1A,CD274,FSCN1,IL2RA,PEA15,MARCO,SPP1,FXYD5,BCAT1,HPSE,STAT3,IQGAP1,CFD,LYVE1,SULF2,PTPRO,HPGDS,SPIN1,KDR,KIT,CASP4,MPEG1,GRN,RUNX3,NLRP3,CD160,EDNRB,LGALS3BP,LGALS9,TGFA,TGFB1,RIT1,H…	MergeCohort_Turquoise
C0242350	Erectile dysfunction	DisGeNET BeFree	2.856e-05	0.0003349	19	177	ACTB,PIK3CD,PIK3CG,CRP,MYLIP,PEA15,MYD88,PSMB9,PTAFR,CASP1,LBP,TGFB1,LIMK1,LPL,CD37,TLR4,ELK3,TNF,CDH5	MergeCohort_Turquoise
C0012546	Diphtheria	DisGeNET BeFree	2.866e-05	0.0003353	17	147	F2R,CSF1R,CD274,SIGLEC1,IL2RA,CX3CR1,PRNP,IL7,TOX,GCNT1,ITGAM,ITGAX,PTPRC,HPGDS,TEK,TNF,LYZ	MergeCohort_Turquoise
C0748355	Acute respiratory distress	DisGeNET BeFree	2.866e-05	0.0003353	17	147	HMOX1,CHRM3,MAP3K1,PIK3CD,PIK3CG,PLA2G2A,SELPLG,CTSG,IL18,CXCL10,STAT3,IL33,PLA2G7,NLRP3,TGFB1,TLR4,TNF	MergeCohort_Turquoise
C0220613	Adult Soft Tissue Sarcoma	DisGeNET BeFree	2.901e-05	0.000339	18	162	PECAM1,S100A4,MITF,MMP9,ABCC1,ANXA5,IRF8,CRP,CD274,SPP1,STAT3,PTPRC,KDR,KIT,TGFB1,CD44,CD68,TNF	MergeCohort_Turquoise
C0079218	Fibromatosis, Aggressive	DisGeNET BeFree	2.913e-05	0.00034	12	79	PECAM1,S100A4,MITF,PRKAR1A,CD274,SAMD9,SYK,KDR,KIT,OAS1,TGFB1,LYN	MergeCohort_Turquoise
C0149782	Squamous cell carcinoma of lung	DisGeNET BeFree	2.942e-05	0.000343	42	586	HK2,HLA-A,HLA-C,HLA-DQA1,CORO1C,DENND2D,F2R,ME1,PIK3CD,PIK3CG,CCL4,PLAU,MMP9,P2RY12,IRF8,GAS7,IFIT2,YWHAZ,MSR1,MMRN1,CD274,PDCD1LG2,STAT1,GAB2,STAT3,HPGDS,KIT,IL33,DOCK8,GRN,GRM8,ARPC5,TGFB1,GSTP1,TGFBR2,ARL4C,LIPA,TIMP1,GZMB,CD44,TNF,MMD	MergeCohort_Turquoise
C0085166	Bacterial Vaginosis	DisGeNET BeFree	2.961e-05	0.0003448	11	67	TLR7,CRP,IL7,MYD88,CXCL10,ITGAX,GLA,TLR2,TLR4,TNF,LYZ	MergeCohort_Turquoise
C0555198	Malignant Glioma	DisGeNET BeFree	2.993e-05	0.0003482	46	665	HK2,HLA-A,PECAM1,ACTB,FABP3,PIK3CD,PIK3CG,PLAU,SEMA6A,GPNMB,MMP9,PLTP,ABCC1,ANXA1,IFI27,CREB1,TXNIP,SIGLEC7,PYCARD,PRKAR1A,CD274,IL2RB,PEA15,CX3CR1,IL13RA2,SPP1,SAMSN1,LILRB1,STAT3,HPGDS,PLCB1,KDR,KIT,TFPI2,CASP1,TEK,LGALS9,TGFA,TGFB1,HAVCR2,TIMP1,LPL,CD44,TNF,EMP3,HCLS1	MergeCohort_Turquoise
C0023485	Precursor B-Cell Lymphoblastic Leukemia-Lymphoma	DisGeNET BeFree	3.001e-05	0.0003487	16	133	ETV5,ETV6,IKZF1,RCSD1,PIK3CD,PIK3CG,PLA2G4A,MAPRE1,CSF1R,IL7,IL15,NRP1,BTK,CAPG,RUNX1,CD33	MergeCohort_Turquoise
C1510489	Cerebral Amyloid Angiopathy, Hereditary	DisGeNET BeFree	3.036e-05	0.0003511	6	18	ACTB,SPP1,ITGAX,PTPRC,HSPB8,CD68	MergeCohort_Turquoise
C1394891	Intrinsic Factor Deficiency	DisGeNET BeFree	3.036e-05	0.0003511	6	18	CLEC7A,CRP,MYD88,IL15,TLR2,TLR4	MergeCohort_Turquoise
C1141926	Abdominal sepsis	DisGeNET BeFree	3.036e-05	0.0003511	6	18	MMP9,ITGAL,ITGAM,ITGB2,IL33,RNASE1	MergeCohort_Turquoise
C0343068	Familial cold urticaria	DisGeNET BeFree	3.036e-05	0.0003511	6	18	MEFV,NLRC4,HPSE,CASP1,NLRP3,TNF	MergeCohort_Turquoise
C0280141	Acute Undifferentiated Leukemia	DisGeNET BeFree	3.04e-05	0.0003513	15	119	RRAS,F2R,CREB1,CSF1R,PRKCH,IL2RA,CTSG,SPI1,CLEC12A,PCDH17,KDR,KIT,RUNX1,TSPAN3,CD38	MergeCohort_Turquoise
C0023351	Tuberculoid leprosy	DisGeNET BeFree	3.081e-05	0.0003552	8	35	HMOX1,VCAM1,ICAM2,IL18,TAP1,TAP2,CASP1,TNF	MergeCohort_Turquoise
C0008728	Eosinophilic granulomatosis with polyangiitis	DisGeNET BeFree	3.081e-05	0.0003552	8	35	GCA,MMP9,VCAM1,PTPN22,ITGB2,IL33,TLR2,TNF	MergeCohort_Turquoise
C0158570	Vascular anomaly	DisGeNET BeFree	3.099e-05	0.0003568	9	45	ACTB,ACVRL1,PIK3CD,PIK3CG,ELMO2,NRP2,KDR,TEK,TIE1	MergeCohort_Turquoise
C0400936	Autoimmune liver disease	DisGeNET BeFree	3.103e-05	0.0003569	7	26	HLA-B,HLA-DPB1,CRP,PYCARD,PTPN22,ENTPD1,TNF	MergeCohort_Turquoise
C0206694	Mucoepidermoid Carcinoma	DisGeNET BeFree	3.129e-05	0.0003595	17	148	HLA-G,HMOX1,PIK3CD,PIK3CG,ABCC1,SGCB,CREB1,CD274,PTGS1,STAT3,HPGDS,KIT,RUNX3,TGFA,TGFB1,GZMB,CD44	MergeCohort_Turquoise
C0553694	Oropharyngeal disorders	DisGeNET BeFree	3.152e-05	0.0003617	18	163	CHRM3,S100A4,PIK3CD,PIK3CG,MMP9,CRP,CD274,DAB2,STAT1,TWSG1,LGALS9,TGFA,TGFB1,HAVCR2,TLR2,CD44,CD68,TNF	MergeCohort_Turquoise
C0021345	Infectious Mononucleosis	DisGeNET BeFree	3.203e-05	0.0003667	10	56	ARL2BP,HLA-A,HLA-B,PLAU,CRP,IL2RA,PSMB9,KLRD1,HAVCR2,TNF	MergeCohort_Turquoise
C1962942	TRICHOMONAS VAGINALIS (finding)	DisGeNET BeFree	3.203e-05	0.0003667	10	56	ACTB,PIK3CD,PIK3CG,WNT2,CYBB,SNAP23,NLRP3,TLR2,TLR4,TNF	MergeCohort_Turquoise
C0600041	Infective cystitis	DisGeNET BeFree	3.281e-05	0.0003753	14	106	TLR7,PIK3CD,PIK3CG,CXCL9,AIF1,ALOX5,CREB1,IFIT3,SLC8A1,IL15,KDR,TLR4,TLR5,TNF	MergeCohort_Turquoise
C0153392	Malignant neoplasm of nasopharynx	DisGeNET BeFree	3.294e-05	0.0003763	16	134	HLA-E,ETS1,PIK3CD,PIK3CG,MMP9,ABCC1,CD274,IL18,SPP1,PCDH17,STAT3,TWSG1,TFPI2,GSTP1,CD44,TNF	MergeCohort_Turquoise
C0004096	Asthma	DisGeNET Curated	3.314e-05	0.0003778	12	80	HLA-DPB1,HLA-DQA1,HLA-G,HMOX1,PLAU,MMP9,ALOX5,IL33,PLA2G7,TGFB1,GSTP1,TNF	MergeCohort_Turquoise
C0003615	Appendicitis	DisGeNET BeFree	3.314e-05	0.0003778	12	80	MEFV,CXCL9,PLAU,SELPLG,CRP,MYD88,CXCL10,NOD2,RUNX3,TLR4,ELK3,TNF	MergeCohort_Turquoise
C1510586	Autism Spectrum Disorders	DisGeNET BeFree	3.399e-05	0.0003871	63	1018	HLA-A,HLA-B,HLA-C,HLA-DPA1,HLA-DPB1,CTSC,TRPM2,ACTB,HLA-G,CLEC7A,CFP,F2R,MEFV,PLAC8,FABP3,PIK3CD,PIK3CG,AIF1,SEMA6A,MMP9,AIM2,P2RY12,FOLR2,WNT2,CREB1,CRP,CD226,PRICKLE2,PRKCB,ARHGEF3,CX3CR1,IL7,CYBB,SLC9A9,IL15,IL18,AVPR1A,LRRC4,PTGS1,NRP2,HPGDS,KCNJ2,KCNJ10,PLCB1,TCN2,CAPG,CASP1,GRM8,ATP13A2,TGFB1,SLC7A8,HAVCR2,GSTP1,CD5L,CD38,DHRS9,GZMB,TLR4,UBA6,ELK3,TNF,LYZ,CDH13	MergeCohort_Turquoise
C0242172	Pelvic Inflammatory Disease	DisGeNET BeFree	3.417e-05	0.0003886	11	68	PIK3CD,MMP9,CRP,MYD88,STAT3,P2RY14,DOCK8,CD247,TLR1,TLR2,TLR4	MergeCohort_Turquoise
C0038220	Status Epilepticus	DisGeNET BeFree	3.435e-05	0.0003902	28	329	ACTB,HMOX1,F2R,PIK3CD,PIK3CG,UGCG,AIF1,PLA2G4A,MMP9,DYRK2,ANXA1,CSF1R,PEA15,CYBA,MYD88,ITGAM,PTGER2,STAT3,MLKL,KCNJ10,DPYSL2,GRN,TGFBR2,LIMK1,CD86,TLR4,CD44,TNF	MergeCohort_Turquoise
C0033975	Psychotic Disorders	DisGeNET BeFree	3.507e-05	0.000398	34	438	NPL,HLA-C,TRPM2,ME2,CHRM3,MMP9,VCAM1,CRP,PPT1,PRCP,PYCARD,PRICKLE2,IL2RA,PRNP,CYBB,IL18,STAT1,GAB2,NRP1,PTPRC,SKAP2,IL33,DNASE1L3,DPYSL2,NPY1R,SOBP,CCRL2,GRN,GRM8,LGALS3,TGFB1,GSTP1,ELK3,TNF	MergeCohort_Turquoise
C0005699	Blast Phase	DisGeNET BeFree	3.6e-05	0.0004081	26	295	ACTB,ETS1,ETV6,IKZF1,HMOX1,F2R,MMP9,ALOX5,ABCC1,ANXA5,PIK3R3,IRF8,FSCN1,IL2RA,BCAT1,ITGB2,KIT,SH2B3,RUNX1,DLL1,CBL,EDNRB,CD33,TNF,LYZ,CDH13	MergeCohort_Turquoise
C1456868	Diabetic foot ulcer	DisGeNET BeFree	3.65e-05	0.0004134	14	107	MMP9,CRP,TNFSF13B,PRKCB,PRNP,SPP1,ITGAM,BTK,TEK,TGFB1,TIMP1,CD33,TLR4,TNF	MergeCohort_Turquoise
C0341439	Chronic liver disease	DisGeNET BeFree	3.702e-05	0.0004187	20	196	ZNF267,FABP4,PLA2G2A,CCL4,SEMA6A,MMP9,VCAM1,MMRN1,IL15,SPP1,GRN,NLRP3,LGALS3BP,LGALS9,TGFA,TGFB1,TIMP1,TLR2,TLR4,TNF	MergeCohort_Turquoise
C0013371	Shigella Infections	DisGeNET BeFree	3.706e-05	0.0004188	15	121	ACTB,CLEC7A,NLRC4,AIM2,WIPF1,CRP,NOD2,CASP4,ACTR2,TLR2,TLR4,CD48,TNF,LTF,LYZ	MergeCohort_Turquoise
C0036420	Localized scleroderma	DisGeNET BeFree	3.728e-05	0.0004208	9	46	ACTB,CXCL9,CCL18,FLI1,LILRB1,STAT3,GRN,TGFB1,TNF	MergeCohort_Turquoise
C0017668	Focal glomerulosclerosis	DisGeNET BeFree	3.781e-05	0.0004263	23	245	HLA-A,HLA-DQA1,ACTB,HMOX1,S100A4,PLAU,MMP9,YWHAZ,MMRN1,IL18,HPSE,NRP2,PTPRC,PTPRO,C3AR1,TGFB1,TGFBR2,TIMP1,CD80,TLR2,TLR4,CD44,TNF	MergeCohort_Turquoise
C3853540	Aspirin exacerbated respiratory disease	DisGeNET BeFree	3.812e-05	0.0004293	13	94	HLA-DPB1,HLA-DQA1,CCL18,CCL24,ALOX5,PTGER2,PTGS1,HPGDS,TAP1,TAP2,IL33,CD58,TNF	MergeCohort_Turquoise
C0155733	Atherosclerosis of aorta	DisGeNET BeFree	3.835e-05	0.0004304	8	36	CETP,HMOX1,CRP,CYBB,MYD88,PTPN22,LPL,TLR4	MergeCohort_Turquoise
C0403396	Steroid-sensitive nephrotic syndrome	DisGeNET BeFree	3.835e-05	0.0004304	8	36	HLA-A,HLA-B,HLA-DQA1,HLA-DQB2,SPP1,HPSE,PLA2G7,TNF	MergeCohort_Turquoise
C0745091	Hypereosinophilia	DisGeNET BeFree	3.835e-05	0.0004304	8	36	CD52,ETV6,CRP,IL2RA,KIT,RUNX1,LCP1,GZMA	MergeCohort_Turquoise
C0040100	Thymoma	DisGeNET BeFree	3.852e-05	0.0004319	25	279	HLA-A,HLA-C,HLA-DPB1,HLA-DQA1,ETS1,PIK3CD,PIK3CG,IFI27,CSF1R,CD274,IL2RA,MYD88,IL15,PTPN22,STAT1,STAT3,PTPRC,KDR,KIT,RUNX3,CD247,TIMP1,CD44,CD74,TNF	MergeCohort_Turquoise
C2931019	Split hand foot deformity 1	DisGeNET BeFree	3.932e-05	0.0004403	11	69	CLEC1B,CD163,PIK3CD,PIK3CG,MID1,CCL18,CD274,SPP1,TGFB1,CD68,TNF	MergeCohort_Turquoise
C0023787	Lipodystrophy	DisGeNET BeFree	3.957e-05	0.0004427	16	136	HLA-B,HLA-DPB1,FABP4,PIK3CD,PIK3CG,CRP,MMRN1,IL18,PTPN22,PTPRC,GRN,LPL,CD38,CD59,CD68,TNF	MergeCohort_Turquoise
C0220645	Childhood Soft Tissue Sarcoma	DisGeNET BeFree	4.024e-05	0.0004496	18	166	PECAM1,S100A4,MITF,MMP9,ABCC1,ANXA5,IRF8,CRP,CD274,SPP1,STAT3,PTPRC,KDR,KIT,TGFB1,CD44,CD68,TNF	MergeCohort_Turquoise
C0018099	Gout	DisGeNET BeFree	4.057e-05	0.0004528	7	27	HLA-B,CRP,IL18,IL33,CXCL16,TGFB1,TNF	MergeCohort_Turquoise
C1334228	Intestinal Graft Versus Host Disease	DisGeNET BeFree	4.186e-05	0.0004658	5	12	CRP,MYD88,CXCL10,NOD2,TNF	MergeCohort_Turquoise
C0948264	Neuroborreliosis	DisGeNET BeFree	4.186e-05	0.0004658	5	12	CXCL11,FOLR2,CXCL10,CD80,TLR2	MergeCohort_Turquoise
C0085074	Granuloma Annulare	DisGeNET BeFree	4.186e-05	0.0004658	5	12	CD163,STAT1,STAT3,CD68,TNF	MergeCohort_Turquoise
C3495798	Periodontal inflammation	DisGeNET BeFree	4.263e-05	0.0004738	12	82	F2R,MMP9,AIM2,VCAM1,CTSS,MYD88,STAT1,CASP1,TIMP1,TLR2,TLR4,TNF	MergeCohort_Turquoise
C0678128	Friend leukemia	DisGeNET BeFree	4.299e-05	0.0004758	6	19	ETS1,FLI1,EMB,CD226,SPI1,RUNX1	MergeCohort_Turquoise
C2677092	MYD88 Deficiency	DisGeNET BeFree	4.299e-05	0.0004758	6	19	CLEC7A,MYD88,IL18,STAT3,TLR2,TLR4	MergeCohort_Turquoise
C2720436	Fibrosis of pleura	DisGeNET BeFree	4.299e-05	0.0004758	6	19	F2R,S100A4,IL18,CXCL10,TGFA,TGFB1	MergeCohort_Turquoise
C0035021	Relapsing Fever	DisGeNET BeFree	4.299e-05	0.0004758	6	19	MEFV,NLRC4,CPVL,CRP,NLRP3,TNF	MergeCohort_Turquoise
C0023530	Leukopenia	DisGeNET BeFree	4.305e-05	0.0004759	30	369	HLA-B,ACTB,HMOX1,PIK3CD,PIK3CG,MMP9,AKR1B1,ABCC1,IFIT3,CRP,ABCG1,GPSM3,PRKAR1A,IL15,ITGAM,ITGAX,STAT1,STAT3,NOD2,PTPRC,HPGDS,BTK,KIT,RUNX1,CBFB,GSTP1,CD33,TLR2,TLR4,TNF	MergeCohort_Turquoise
C0151546	Oral Cavity Carcinoma	DisGeNET BeFree	4.358e-05	0.0004813	18	167	HLA-A,ACTB,CD163,PIK3CD,PIK3CG,MMP9,ANXA1,ANXA5,IFI27,CRP,TNFSF13B,CD274,IL18,EDNRB,TGFB1,TGFBR2,CD68,TNF	MergeCohort_Turquoise
C0162534	Prion Diseases	DisGeNET BeFree	4.411e-05	0.0004866	17	152	PDK1,ACTB,PIK3CD,PIK3CG,CST7,CR1,SLC1A3,MMRN1,CSF1R,PRNP,CYBB,HPSE,CASP1,NLRP3,TLR2,CD44,TNF	MergeCohort_Turquoise
C0015302	External exotoses	DisGeNET BeFree	4.498e-05	0.0004956	14	109	CD163,CRP,PRKAR1A,SPP1,ITGAM,HPSE,STAT3,CAPG,LBP,TGFB1,CD44,CD59,CD68,TNF	MergeCohort_Turquoise
C0234985	Mental deterioration	DisGeNET BeFree	4.633e-05	0.00051	32	407	ABI3,CETP,ENPP2,ACTB,HMOX1,PIK3CD,PIK3CG,TPP1,QPCT,MMP9,CREB1,YWHAZ,CRP,CSF1R,PRNP,MX1,CYBB,IL18,CXCL10,INPP5D,ITGAM,C3AR1,GRN,ATP13A2,NLRP3,TGFB1,CD33,LPL,TLR2,TLR4,TREM2,TNF	MergeCohort_Turquoise
C0032227	Pleural effusion disorder	DisGeNET BeFree	4.718e-05	0.0005187	18	168	ACTB,CFP,S100A11,MMP9,CRP,SIGLEC7,PRKAR1A,CD274,IL2RB,MYD88,SPP1,CXCL10,IL33,LGALS9,TIMP1,TLR2,CD44,HCLS1	MergeCohort_Turquoise
C2895206	Autoimmune disease (systemic) NOS	DisGeNET BeFree	4.736e-05	0.0005196	8	37	FCGR2B,CRP,TNFSF13B,BTK,GRN,LGALS3BP,TGFB1,TNF	MergeCohort_Turquoise
C0001849	AIDS Dementia Complex	DisGeNET BeFree	4.736e-05	0.0005196	8	37	HLA-C,CCL4,MMP9,CXCL10,PTPRC,TGFB1,TNF,HCK	MergeCohort_Turquoise
C0003811	Cardiac Arrhythmia	DisGeNET BeFree	4.857e-05	0.0005323	32	408	PIK3CD,PIK3CG,SCN1B,UCP2,UGCG,GCOM1,CRP,MMRN1,SLC8A1,SIGLEC7,IL2RA,IL2RB,CYBB,PTPN22,GPD1L,GLA,KCNJ2,GNG11,KCNE3,CASP1,RUNX3,NLRP3,LGALS3,TGFB1,GSTP1,TIMP1,CD36,CD38,ELK3,TNF,MMD,HCLS1	MergeCohort_Turquoise
C0027626	Neoplasm Invasiveness	DisGeNET Curated	4.887e-05	0.000535	19	184	ACTB,HMOX1,S100A4,S100A11,PLAU,MMP9,ALOX5,ANXA1,CTSS,MYD88,AXL,HPSE,GAB2,SLC39A10,EDNRB,TGFB1,TIMP1,TLR4,TNF	MergeCohort_Turquoise
C0005586	Bipolar Disorder	DisGeNET BeFree	4.983e-05	0.0005444	55	863	NPL,HLA-A,HLA-C,HLA-DRA,TRPM2,ACTB,HLA-G,ETV5,CFP,NRN1,F2R,CHRM3,NDST3,S100A11,UCP2,PIP4K2A,QPCT,PLA2G2A,PLA2G4A,SEMA6A,MMP9,CREB1,SLC1A3,YWHAZ,CRHBP,CRP,ABCG1,PRKAR1A,NRG3,CYTH4,GALC,IL18,ITGAM,HPSE,PTGS1,STAT1,PCDH17,NOD2,HPGDS,DPYSL2,GRB2,OAS3,GRN,NLRP3,TGFB1,EBI3,RCBTB1,CD36,TLR1,TLR2,TLR4,TLR5,TNF,MARCKS,CDH13	MergeCohort_Turquoise
C1175175	Severe Acute Respiratory Syndrome	DisGeNET BeFree	4.983e-05	0.0005444	14	110	HLA-A,HLA-B,CD209,CR1,CREB1,PRKCB,MX1,CXCL10,FGL2,CASP1,OAS1,NLRP3,EBI3,TNF	MergeCohort_Turquoise
C0279068	Childhood Solid Neoplasm	DisGeNET BeFree	5.103e-05	0.000553	18	169	PIK3CD,PIK3CG,MMP9,DLL4,PRKAR1A,CD274,FSCN1,PDCD1LG2,LGMN,HPSE,STAT3,PTPRC,KDR,KIT,CASP1,HAVCR2,TLR1,CD44	MergeCohort_Turquoise
C3150902	C1q DEFICIENCY	DisGeNET Curated	5.111e-05	0.000553	3	3	C1QA,C1QB,C1QC	MergeCohort_Turquoise
C1720830	Painful Bladder Syndrome	DisGeNET Curated	5.111e-05	0.000553	3	3	CXCL9,CXCL11,CXCL10	MergeCohort_Turquoise
C0581366	Recurrent cystitis	DisGeNET BeFree	5.111e-05	0.000553	3	3	TLR1,TLR4,TLR5	MergeCohort_Turquoise
C0600040	Chronic interstitial cystitis	DisGeNET Curated	5.111e-05	0.000553	3	3	CXCL9,CXCL11,CXCL10	MergeCohort_Turquoise
C0340288	Stable angina	DisGeNET Curated	5.111e-05	0.000553	3	3	MMP9,TLR4,TNF	MergeCohort_Turquoise
C0282488	Interstitial Cystitis	DisGeNET Curated	5.111e-05	0.000553	3	3	CXCL9,CXCL11,CXCL10	MergeCohort_Turquoise
C0008677	Bronchitis, Chronic	DisGeNET BeFree	5.118e-05	0.0005532	10	59	HLA-A,MMP9,CRP,IL15,PTPRC,IL33,GSTP1,TIMP1,TNF,MARCKS	MergeCohort_Turquoise
C0020676	Hypothyroidism	DisGeNET BeFree	5.158e-05	0.0005569	25	284	HLA-C,HLA-DQA1,CETP,ACTB,PIK3CD,PIK3CG,UCP2,PLA2G2A,VAV3,CRP,PRKAR1A,CD274,IL2RA,CXCL10,PTPN22,STAT1,STAT3,IL33,LGALS3,TGFB1,GSTP1,CD36,GZMB,CD68,TNF	MergeCohort_Turquoise
C4050407	Pauci-immune Glomerulonephritis associated with Granulomatosis with Polyangiitis	DisGeNET BeFree	5.165e-05	0.0005571	11	71	HLA-A,HLA-DPB1,XCL1,CRP,CD226,PTPN22,NOD2,TGFB1,TIMP1,TLR4,TNF	MergeCohort_Turquoise
C0035078	Kidney Failure	DisGeNET BeFree	5.276e-05	0.0005684	29	355	HLA-B,ACTB,UCP2,PLAU,MMP9,AKR1B1,FLI1,SUCNR1,CRP,IL2RA,CX3CR1,CYBA,IL18,SPP1,ITGB2,PTGS1,STAT4,NRP1,NOD2,GLA,SLC7A7,TGFB1,TGFBR2,CD5L,TIMP1,TLR4,CD59,TNF,LYZ	MergeCohort_Turquoise
C1262091	Lymphocytic infiltration	DisGeNET BeFree	5.438e-05	0.0005853	12	84	HLA-B,HLA-DPB1,CCL18,CD274,CTSS,SLAMF8,CXCL10,CD247,CD86,TLR1,GZMB,TNF	MergeCohort_Turquoise
C0206682	Follicular thyroid carcinoma	DisGeNET BeFree	5.463e-05	0.0005874	25	285	ABI3,ENPP2,HLA-G,ETS1,ETV6,RRAS,PIK3CD,PIK3CG,MMP9,ST6GALNAC2,PRKAR1A,CD274,PRKCB,IL13RA2,IQGAP1,KDR,ST8SIA4,DLL1,LGALS3,TGFB1,CORO1A,TIE1,CD44,CD68,TNF	MergeCohort_Turquoise
C0032131	Plasmacytoma	DisGeNET BeFree	5.646e-05	0.0006064	16	140	PECAM1,ITGAL,ITGB2,STAT1,STAT3,PRDM1,PTPRC,BTK,GNA15,KIT,TNFSF15,LAIR1,EBI3,LPL,CD38,TNF	MergeCohort_Turquoise
C0162429	Malnutrition	DisGeNET BeFree	5.706e-05	0.0006122	31	393	HLA-C,PECAM1,CFP,HMOX1,FABP4,PIK3CD,PIK3CG,MITF,MMP9,VCAM1,CRP,CX3CR1,CYBB,IL18,DAB2,HPGDS,BTK,TAP1,TAP2,CASP1,GRN,NLRP3,LGALS3,TGFB1,TIMP1,TLR2,TLR4,LEPROTL1,CD59,ELK3,TNF	MergeCohort_Turquoise
C0011620	Stasis dermatitis	DisGeNET BeFree	5.754e-05	0.0006147	4	7	CD163,VCAM1,TIMP1,CD68	MergeCohort_Turquoise
C0267561	Perianal fistula	DisGeNET BeFree	5.754e-05	0.0006147	4	7	MMP9,NOD2,TNFSF15,TNF	MergeCohort_Turquoise
C4551861	Telangiectasia, Hereditary Hemorrhagic, Type 1	DisGeNET BeFree	5.754e-05	0.0006147	4	7	ACVRL1,PIK3CD,PIK3CG,TGFB1	MergeCohort_Turquoise
C0851980	Peritoneal Infection	DisGeNET BeFree	5.754e-05	0.0006147	4	7	MSR1,GRN,LBP,TLR2	MergeCohort_Turquoise
C1142553	Primary HIV infection	DisGeNET BeFree	5.808e-05	0.0006186	8	38	HMOX1,FCGR2B,CXCL11,CD274,IL2RA,IL15,HAVCR2,TNF	MergeCohort_Turquoise
C3536715	AA amyloidosis	DisGeNET BeFree	5.808e-05	0.0006186	8	38	MEFV,CRP,IL18,NLRP3,TLR2,TLR4,TNF,LTF	MergeCohort_Turquoise
C0042165	Anterior uveitis	DisGeNET BeFree	5.808e-05	0.0006186	8	38	HLA-A,HLA-B,CRP,PTPN22,STAT4,TLR2,TLR4,TNF	MergeCohort_Turquoise
C0023474	Leukemia, Myeloid, Chronic-Phase	DisGeNET BeFree	5.897e-05	0.0006261	11	72	HLA-A,IKZF1,F2R,FBN2,GCA,PTPN22,CASP1,TGFB1,TIE1,CD38,TNF	MergeCohort_Turquoise
C0086565	Liver Dysfunction	DisGeNET Curated	5.897e-05	0.0006261	11	72	HK3,HMOX1,TYROBP,CCR1,MMP9,ALOX5AP,NRP1,HPGDS,RNASE6,CD86,TNF	MergeCohort_Turquoise
C0023895	Liver diseases	DisGeNET Curated	5.897e-05	0.0006261	11	72	HK3,HMOX1,TYROBP,CCR1,MMP9,ALOX5AP,NRP1,HPGDS,RNASE6,CD86,TNF	MergeCohort_Turquoise
C0002382	Alveolar Bone Loss	DisGeNET BeFree	5.946e-05	0.0006306	13	98	ACTB,ALOX5,TNFSF13B,MYD88,IL15,ITGAL,ITGB2,SYK,IL33,CD36,TLR2,TLR4,TNF	MergeCohort_Turquoise
C0473527	Hypoalphalipoproteinemias	DisGeNET BeFree	5.952e-05	0.0006306	6	20	CETP,PLTP,CRP,MMRN1,ST8SIA4,LPL	MergeCohort_Turquoise
C0014544	Epilepsy	DisGeNET BeFree	6.029e-05	0.0006382	67	1124	ABR,HLA-A,HLA-B,TRPM2,ACTB,CFP,TLR7,F2R,ME2,CHRM3,PIK3CD,PIK3CG,HECW2,TPP1,SCN1B,UCP2,PLA2G4A,PLAU,MMP9,VCAM1,ABCC1,P2RY12,ANXA1,KCNAB2,CREB1,SLC1A3,CRP,SLC8A1,ABCG1,CSF1R,SIGLEC7,ASAH1,TNFSF13B,RNASET2,PRICKLE2,PRKCB,IL2RB,CX3CR1,PRNP,CYBB,MYD88,SLC9A9,PTGS1,GAB2,STAT3,NRP2,TUBA1A,HPGDS,KCNJ10,PLCB1,KCNAB1,TAP1,DPYSL2,LAIR1,GRM8,NLRP3,TGFB1,LIFR,CD36,LPL,CD38,DHRS9,TLR4,TREM2,CD68,TNF,HCLS1	MergeCohort_Turquoise
C0040136	Thyroid Neoplasm	DisGeNET BeFree	6.039e-05	0.0006385	65	1081	ABI3,PECAM1,ACTB,HLA-G,ETS1,ETV6,HMOX1,RRAS,FABP4,S100A4,PIK3CD,PIK3CG,UCP2,SEMA6A,MMP9,ABCC1,WIPF1,DLL4,ANXA1,ANXA5,IFI27,SLC1A3,MMRN1,TXNIP,CSF1R,ASAH1,PYCARD,MYO1F,PRKAR1A,CD274,PRKCB,PEA15,IL13RA2,IL18,SPP1,RASSF2,CXCL10,FXYD5,ITGAM,HPSE,LILRB1,PTGS1,STAT3,IQGAP1,HPGDS,KDR,KIT,GPD2,CXCL16,RUNX3,LGALS3,TGFB1,CCNG2,GSTP1,TGFBR2,CORO1A,LIMK1,TIE1,TIMP1,TLR4,CD44,CD68,CD74,TNF,CDH5	MergeCohort_Turquoise
C4255010	Non-ST Elevated Myocardial Infarction	DisGeNET BeFree	6.124e-05	0.0006468	12	85	F2R,FABP3,CCL4,MMP9,P2RY12,CRP,CXCL10,PTPN22,ITGAM,PLA2G7,LGALS3,TNF	MergeCohort_Turquoise
C1261473	Sarcoma	DisGeNET BeFree	6.236e-05	0.000658	52	808	HK2,ENPP2,PECAM1,ACTB,ETV5,ETV6,F2R,CD163,FABP3,S100A4,S100A11,PIK3CD,PIK3CG,MITF,PLAU,MMP9,FLI1,ABCC1,ANXA5,IRF8,IFI27,CREB1,CRP,MMRN1,CSF1R,CSF2RB,PRKAR1A,CD274,FSCN1,PDCD1LG2,IL15,SPP1,CXCL10,ITGAM,HPSE,TNFRSF21,STAT1,STAT3,PTPRC,KDR,KIT,IL33,TFPI2,LCP1,TEK,CBL,TGFA,TGFB1,CD247,CD44,CD68,TNF	MergeCohort_Turquoise
C2216702	malignant neoplasm of breast staging	DisGeNET BeFree	6.302e-05	0.0006636	9	49	PECAM1,CCL18,MMP9,VCAM1,ZNF217,STAT3,PTPRC,GSTP1,TIMP1	MergeCohort_Turquoise
C0007124	Noninfiltrating Intraductal Carcinoma	DisGeNET BeFree	6.302e-05	0.0006636	35	470	PECAM1,ACTB,ETV6,CD163,PIK3CD,PIK3CG,UGCG,QPCT,PLAU,MMP9,TXNIP,PYCARD,CD274,FSCN1,IL2RA,TES,PTGER2,STAT1,GAB2,NRP1,SULF2,HPGDS,SYK,RUNX1,RUNX3,LGALS3,TGFB1,GSTP1,TIE1,CD86,CD33,CD44,CD59,LY75,CDH13	MergeCohort_Turquoise
C0006111	Brain Diseases	DisGeNET BeFree	6.416e-05	0.0006749	27	323	TRPM2,HMOX1,F2R,PIK3CD,PIK3CG,MMP9,ALOX5,ANXA1,CREB1,SLC1A3,TXNIP,PRNP,SLC9A9,PTPN22,BTK,IL33,DPYSL2,MPEG1,GRN,NLRP3,LGALS3,EDNRB,TGFB1,ATP6V0D1,TLR4,TREM2,TNF	MergeCohort_Turquoise
C0178664	Glomerulosclerosis (disorder)	DisGeNET BeFree	6.553e-05	0.0006886	19	188	ACTB,MEFV,CD163,S100A4,MMP9,MMRN1,TNFSF13B,PRKCB,IL18,NRP1,VNN1,KDR,IL33,NLRP3,TGFB1,CCNG2,ENTPD1,CD44,TNF	MergeCohort_Turquoise
C0595989	Carcinoma of larynx	DisGeNET BeFree	6.563e-05	0.000689	34	452	HK2,HLA-B,ETS1,FUNDC1,S100A4,PIK3CD,PIK3CG,MMP9,MYCT1,ANXA5,IFI27,CREB1,SIGLEC7,CD274,IL2RA,IL2RB,PDCD1LG2,ZYX,STAT3,HPGDS,SYK,KDR,GRN,RUNX3,TGFA,TGFB1,GSTP1,TIMP1,TLR1,GZMB,TLR4,CD44,TNF,HCLS1	MergeCohort_Turquoise
C1264606	Persistent infection	DisGeNET BeFree	6.597e-05	0.0006904	5	13	IL7,IL18,ITGB2,TGFB1,TNF	MergeCohort_Turquoise
C0474824	Halo nevus	DisGeNET BeFree	6.597e-05	0.0006904	5	13	HLA-C,IFI30,CD274,CXCL10,GZMB	MergeCohort_Turquoise
C0023290	Leishmaniasis, Visceral	DisGeNET Curated	6.597e-05	0.0006904	5	13	HLA-DQA1,HMOX1,CRP,IL10RA,TNF	MergeCohort_Turquoise
C0268318	Cholestasis of pregnancy	DisGeNET BeFree	6.619e-05	0.000692	13	99	HLA-A,HLA-B,HLA-C,HLA-DPB1,RRAS,F2R,PLA2G2A,MMP9,VCAM1,YWHAZ,IL18,CD59,TNF	MergeCohort_Turquoise
C1334815	Multi-centric Castleman's Disease	DisGeNET BeFree	6.688e-05	0.0006978	7	29	PIK3CD,PIK3CG,CRP,CD274,TGFBR2,CD38,TLR4	MergeCohort_Turquoise
C0947961	Atopic disorders	DisGeNET BeFree	6.688e-05	0.0006978	7	29	TLR7,TLR8,CRP,IL15,IL18,NOD2,GZMB	MergeCohort_Turquoise
C0009663	Condylomata Acuminata	DisGeNET BeFree	6.717e-05	0.0006993	11	73	PIK3CD,PIK3CG,XCL1,PYCARD,CD274,IL18,CXCL10,STAT1,IL33,MPEG1,TGFB1	MergeCohort_Turquoise
C0023461	Leukemia, Mast-Cell	DisGeNET BeFree	6.717e-05	0.0006993	11	73	ACTB,PIK3CD,PIK3CG,PRKAR1A,IL2RA,NRP2,BTK,KDR,KIT,CD33,TNF	MergeCohort_Turquoise
C0399440	Hereditary gingival fibromatosis	DisGeNET BeFree	6.883e-05	0.0007152	12	86	ACTB,F2R,CD163,PIK3CD,PIK3CG,MMP9,IL7,HPSE,TGFB1,TGFBR2,TIMP1,TNF	MergeCohort_Turquoise
C0013295	Duodenal Ulcer	DisGeNET BeFree	6.883e-05	0.0007152	12	86	HLA-A,HLA-DPA1,HLA-DPB1,HLA-DQA1,PLA2G4A,IL18,TGFB1,TIMP1,TLR2,TLR4,TLR5,TNF	MergeCohort_Turquoise
C0006625	Cachexia	DisGeNET BeFree	7.041e-05	0.0007308	19	189	PECAM1,ACTB,HLA-G,CLEC1B,TLR7,CRP,TNFSF13B,IL15,SPP1,ZNF185,STAT3,CXCL16,LBP,TGFA,TIMP1,LPL,TLR4,CD68,TNF	MergeCohort_Turquoise
C0002622	Amnesia	DisGeNET BeFree	7.207e-05	0.0007473	17	158	CETP,LILRB2,ACTB,F2R,CREB1,CSF1R,CX3CR1,IL7,CD244,ITGAM,ITGB2,STAT3,CASP1,NLRP3,CD38,TREM2,TNF	MergeCohort_Turquoise
C0152136	Low Tension Glaucoma	DisGeNET BeFree	7.357e-05	0.0007614	13	100	HK2,VAV3,MMP9,AKR1B1,GAS7,SLC1A3,CYBA,GALC,GNS,EDNRB,TLR2,TLR4,TNF	MergeCohort_Turquoise
C0085109	Corneal Neovascularization	DisGeNET BeFree	7.357e-05	0.0007614	13	100	PECAM1,CHRM3,MMP9,PTAFR,LYVE1,KDR,TEK,LGALS3,CD160,EDNRB,NTN4,TIMP1,TLR4	MergeCohort_Turquoise
C0085695	Chronic gastritis	DisGeNET BeFree	7.412e-05	0.0007647	14	114	ANXA1,WNT2,IFI27,IFNGR1,TNFSF13B,IL18,RUNX3,LGALS9,TGFB1,GSTP1,TLR2,TLR4,CD44,TNF	MergeCohort_Turquoise
C1275685	Avellino corneal dystrophy	DisGeNET BeFree	7.412e-05	0.0007647	14	114	CETP,HLA-F,CXCL11,SUCNR1,MMRN1,IL7,PDCD1LG2,CXCL10,STAT3,IL33,NLRP3,TGFB1,TLR4,TNF	MergeCohort_Turquoise
C1367654	Marginal Zone B-Cell Lymphoma	DisGeNET BeFree	7.412e-05	0.0007647	14	114	HLA-B,HLA-G,PIK3CD,PIK3CG,VCAM1,PRKAR1A,MYD88,C1QC,GPR34,LAIR1,LPL,TLR1,TLR2,TNF	MergeCohort_Turquoise
C0022575	Keratoconjunctivitis Sicca	DisGeNET BeFree	7.438e-05	0.0007659	9	50	MMP9,IL18,ITGAL,ITGAX,ITGB2,NLRP3,TGFB1,TLR2,TNF	MergeCohort_Turquoise
C1536085	Geographic Atrophy	DisGeNET BeFree	7.438e-05	0.0007659	9	50	CHRM3,MMP9,CRP,CX3CR1,CFD,NLRP3,TIMP1,CD59,TNF	MergeCohort_Turquoise
C0003467	Anxiety	DisGeNET BeFree	7.499e-05	0.0007714	49	752	HLA-B,TRPM2,CFP,TLR7,F2R,CHRM3,CCL4,GPNMB,MMP9,PLTP,AOAH,CREB1,SLC1A3,CRHBP,CRP,CSF1R,CD226,PYCARD,CD274,NRG3,CYBB,MYD88,IL18,EAF2,AVPR1A,PTPN22,HPSE,STAT3,DNASE1L3,DPYSL2,NPY1R,DOCK8,CASP1,OAS3,GRN,DLL1,GRM8,NLRP3,LGALS3,CD160,TGFA,TGFB1,RIT1,GSTP1,LIPA,TIMP1,TLR2,ELK3,TNF	MergeCohort_Turquoise
C0023860	Listeriosis	DisGeNET BeFree	7.632e-05	0.0007835	11	74	ACTB,IFIT3,SPP1,ITGAM,ITGB2,NOD2,CASP1,GRN,HAVCR2,CD44,TNF	MergeCohort_Turquoise
C0037278	Skin Diseases, Infectious	DisGeNET BeFree	7.632e-05	0.0007835	11	74	TLR7,CRP,IL15,STAT3,DOCK8,GRN,LGALS3,EDNRB,CD36,TLR2,TNF	MergeCohort_Turquoise
C2936664	Acquired Hypogammaglobulinemia	DisGeNET BeFree	7.722e-05	0.0007911	12	87	HLA-C,ACTB,IKZF1,VAV1,TNFSF13B,IL2RA,ITGAX,NOD2,PTPRC,BTK,CD38,TNF	MergeCohort_Turquoise
C0750901	Alzheimer Disease, Early Onset	DisGeNET BeFree	7.722e-05	0.0007911	12	87	HLA-A,HLA-B,MEFV,TYROBP,BACE2,ANXA1,PRNP,MPEG1,ATP6V0D1,RCBTB1,TREM2,TNF	MergeCohort_Turquoise
C0600040	Chronic interstitial cystitis	DisGeNET BeFree	7.934e-05	0.0008112	10	62	PECAM1,TRPM2,CHRM3,DLL4,AOAH,CD274,CXCL10,INPP5D,IL33,TNF	MergeCohort_Turquoise
C0854917	Rhabdoid Tumor of the Kidney	DisGeNET BeFree	7.934e-05	0.0008112	10	62	PIK3CD,PIK3CG,PREX1,DLL4,PRKCB,LRRC4,GAB2,KIT,GRB2,CD44	MergeCohort_Turquoise
C1262117	Fungal keratitis	DisGeNET BeFree	8.075e-05	0.0008215	6	21	CLEC7A,CD209,MMP9,TGFB1,TLR2,TLR4	MergeCohort_Turquoise
C0011609	Drug Eruptions	DisGeNET BeFree	8.075e-05	0.0008215	6	21	HLA-A,HLA-B,CRP,HPGDS,GSTP1,TNF	MergeCohort_Turquoise
C4728019	Acute on chronic hepatitis B	DisGeNET BeFree	8.075e-05	0.0008215	6	21	CD163,TNFAIP8,HPGDS,NLRP3,LGALS3,GSTP1	MergeCohort_Turquoise
C0268647	Lysinuric Protein Intolerance	DisGeNET BeFree	8.075e-05	0.0008215	6	21	CFP,CXCL10,SLC7A7,DLL1,SLC7A8,TLR4	MergeCohort_Turquoise
C0399447	Early onset periodontitis	DisGeNET BeFree	8.075e-05	0.0008215	6	21	HLA-DQA1,CTSC,ITGAL,ITGAM,ITGB2,TNF	MergeCohort_Turquoise
C0017921	Glycogen storage disease type II	DisGeNET BeFree	8.114e-05	0.0008241	19	191	CETP,ACTB,CXCL9,CCR1,MMP9,CRP,ABCG1,CX3CR1,GALC,CXCL10,ITGAM,GLA,HPGDS,KDR,NLRP3,GSTP1,GYG1,CD59,TNF	MergeCohort_Turquoise
C0018799	Heart Diseases	DisGeNET BeFree	8.116e-05	0.0008241	35	476	HLA-C,HLA-DPB1,ACTB,ETS1,EMILIN2,CHRM3,F8,FABP3,EHD3,PIK3CD,PIK3CG,MMP9,FLI1,CRP,MMRN1,CD274,PRKCB,CYBA,MYD88,SPP1,PTPN22,HPSE,STAT3,GLA,HPGDS,KCNJ2,NLRP3,LGALS3,TGFB1,TIMP1,CD36,LPL,TLR2,TLR4,TNF	MergeCohort_Turquoise
C0279988	Childhood Angiosarcoma	DisGeNET BeFree	8.166e-05	0.0008274	13	101	PDK1,PECAM1,ETS1,CD163,PIK3CD,PIK3CG,MITF,CD274,PTPRB,KDR,KIT,TIE1,UBASH3B	MergeCohort_Turquoise
C0278592	Adult Angiosarcoma	DisGeNET BeFree	8.166e-05	0.0008274	13	101	PDK1,PECAM1,ETS1,CD163,PIK3CD,PIK3CG,MITF,CD274,PTPRB,KDR,KIT,TIE1,UBASH3B	MergeCohort_Turquoise
C0009766	Allergic Conjunctivitis	DisGeNET BeFree	8.45e-05	0.0008545	7	30	ANXA1,SPP1,IL33,TEK,LGALS3,TLR2,TNF	MergeCohort_Turquoise
C0582415	Acute asthma	DisGeNET BeFree	8.45e-05	0.0008545	7	30	CRP,CXCL10,SYK,IL33,GSTP1,TLR2,TLR4	MergeCohort_Turquoise
C0751295	Memory Loss	DisGeNET BeFree	8.561e-05	0.000864	15	130	CETP,LILRB2,ACTB,CREB1,CSF1R,CX3CR1,IL7,CD244,ITGAM,ITGB2,STAT3,CASP1,NLRP3,TREM2,TNF	MergeCohort_Turquoise
C1332942	Childhood Anaplastic Large Cell Lymphoma	DisGeNET BeFree	8.561e-05	0.000864	15	130	ETS1,ACVRL1,CSF1R,CD274,IL2RA,PDCD1LG2,STAT1,STAT3,NRP1,KIT,CAPG,GRB2,TIMP1,EBI3,TNF	MergeCohort_Turquoise
C0276289	Zika Virus Infection	DisGeNET BeFree	8.703e-05	0.0008775	19	192	HLA-E,HMOX1,PIK3CD,PIK3CG,CXCL9,SMPD3,CXCL11,IFI16,IFNGR1,RSAD2,CXCL10,AXL,STAT1,STAT3,CASP1,OAS3,NLRP3,CD48,TNF	MergeCohort_Turquoise
C4721779	Ovarian cancer stage IV	DisGeNET BeFree	8.741e-05	0.0008805	9	51	PIK3CD,PIK3CG,PLAU,VCAM1,ANXA5,CD274,IL13RA2,AXL,TGFA	MergeCohort_Turquoise
C0011882	Diabetic Neuropathies	DisGeNET BeFree	8.972e-05	0.0009029	14	116	HMOX1,UCP2,SEMA6A,AKR1B1,TXNIP,SLC6A6,CYBB,NRP1,DPYSL2,GRB2,GSTP1,TLR4,TLR5,TNF	MergeCohort_Turquoise
C0026987	Myelofibrosis	DisGeNET BeFree	9.117e-05	0.0009165	17	161	ETV6,PIK3CD,PIK3CG,HPGD,CRP,PYCARD,IL2RA,SPP1,FXYD5,STAT1,STAT3,KIT,RUNX1,TGFB1,EBI3,TLR4,TNF	MergeCohort_Turquoise
C0023652	Lichen Sclerosus et Atrophicus	DisGeNET BeFree	9.125e-05	0.0009165	10	63	HLA-B,CCL4,MMP9,MMRN1,FSCN1,RASSF2,CXCL10,PTGS1,GZMB,TNF	MergeCohort_Turquoise
C0853897	Diabetic Cardiomyopathies	DisGeNET BeFree	9.33e-05	0.0009361	19	193	HMOX1,PIK3CD,PIK3CG,MMP9,AIM2,CRP,TXNIP,PYCARD,SPP1,CXCL10,STAT3,FGL2,NOD2,SYK,NLRP3,LGALS3,TGFB1,CD36,TLR2	MergeCohort_Turquoise
C0020097	HTLV-I Infections	DisGeNET BeFree	9.346e-05	0.0009368	15	131	HLA-C,HLA-DMB,HLA-G,PIK3CD,PIK3CG,CXCL9,PLEK,MMP9,IFI16,IL15,IL18,NRP1,NLRP3,CD38,TNF	MergeCohort_Turquoise
C0917805	Transient Cerebral Ischemia	DisGeNET BeFree	9.668e-05	0.0009681	12	89	FCN1,PIK3CD,PIK3CG,CRP,SPP1,STAT3,GLA,PLA2G7,NLRP3,TLR4,CD74,TNF	MergeCohort_Turquoise
C1334177	Infiltrating Cervical Carcinoma	DisGeNET BeFree	9.786e-05	0.000979	11	76	HLA-B,HLA-C,HLA-DQA1,HLA-DQB2,ACTB,HLA-G,PYCARD,HPSE,TGFB1,GSTP1,TNF	MergeCohort_Turquoise
C0007115	Malignant neoplasm of thyroid	DisGeNET BeFree	9.84e-05	0.0009834	58	949	PECAM1,ACTB,HLA-G,ETV6,HMOX1,FABP4,S100A4,PIK3CD,PIK3CG,SEMA6A,MMP9,ABCC1,WIPF1,ANXA1,ANXA5,NPC2,IFI27,SLC1A3,MMRN1,TXNIP,CSF1R,PYCARD,MYO1F,PRKAR1A,CD274,PRKCB,PEA15,IL13RA2,IL18,SPP1,RASSF2,CXCL10,FXYD5,ITGAM,HPSE,LILRB1,STAT3,IQGAP1,HPGDS,KDR,KIT,GPD2,CXCL16,RUNX3,TEK,LGALS3,TGFB1,CCNG2,GSTP1,LIMK1,RNASE1,EFNB2,TIMP1,CD44,CD68,CD74,TNF,CDH5	MergeCohort_Turquoise
C0015674	Chronic Fatigue Syndrome	DisGeNET BeFree	9.855e-05	0.0009839	14	117	HLA-DQA1,TRPM2,ACTB,ETV6,FCN1,PLAU,EMB,IL18,HPSE,OAS2,NLRP3,TGFB1,CD38,TNF	MergeCohort_Turquoise
C0085574	Palindromic rheumatism	DisGeNET BeFree	9.953e-05	0.0009869	5	14	HLA-A,MEFV,PYCARD,PTPN22,TNF	MergeCohort_Turquoise
C0003872	Arthritis, Psoriatic	DisGeNET Curated	9.953e-05	0.0009869	5	14	HLA-C,MEFV,NOD2,CD68,TNF	MergeCohort_Turquoise
C0272187	Congenital leukocyte adherence deficiency	DisGeNET BeFree	9.953e-05	0.0009869	5	14	ITGAL,ITGAM,ITGB2,RAC2,FERMT3	MergeCohort_Turquoise
C0153453	Malignant tumor of extrahepatic bile duct	DisGeNET BeFree	9.953e-05	0.0009869	5	14	HK2,HLA-DOA,CD163,MMP9,CD274	MergeCohort_Turquoise
C0398367	Histiocytic Necrotizing Lymphadenitis	DisGeNET BeFree	9.953e-05	0.0009869	5	14	HLA-DPA1,HLA-DPB1,IFI27,CXCL10,GZMB	MergeCohort_Turquoise
C1842090	Platelet Glycoprotein IV Deficiency	DisGeNET BeFree	9.953e-05	0.0009869	5	14	ACTB,TGFB1,EFNB2,CD36,TLR4	MergeCohort_Turquoise
C0362046	Prediabetes syndrome	DisGeNET BeFree	9.996e-05	0.0009903	19	194	PDK1,CETP,ACTB,UCP2,CRP,SRGN,IL18,SPP1,CXCL10,LILRB1,IL33,CAPNS1,LGALS3,TGFB1,CD36,TLR2,TLR4,CD68,TNF	MergeCohort_Turquoise
C0162835	Hypopigmentation disorder	DisGeNET BeFree	0.0001002	0.0009903	13	103	HLA-DQA1,FCER1G,MITF,BACE2,CXCL11,HPS3,CD274,FSCN1,IL2RA,MYO5A,KIT,TNF,HPS5	MergeCohort_Turquoise
C0023479	Acute myelomonocytic leukemia	DisGeNET BeFree	0.0001002	0.0009903	13	103	HLA-DMB,PDK1,ETS1,CHRM3,MMP9,CSF1R,CYBB,ITGAM,LILRB4,RUNX1,CBFB,CD38,TNF	MergeCohort_Turquoise
C0085702	Monocytosis	DisGeNET BeFree	0.0001023	0.001011	9	52	ETV6,FCGR2B,CRP,CX3CR1,ITGAM,ITGAX,RUNX1,TEK,TNF	MergeCohort_Turquoise
C0221014	Reactive systemic amyloidosis	DisGeNET BeFree	0.000103	0.001016	8	41	MEFV,CRP,IL18,NLRP3,TLR2,TLR4,TNF,LTF	MergeCohort_Turquoise
C0035328	Retinal Vein Occlusion	DisGeNET BeFree	0.0001046	0.001031	10	64	CXCL9,CXCL11,VCAM1,MMRN1,CSF1R,CX3CR1,IL18,CXCL10,HPSE,TNF	MergeCohort_Turquoise
C0267026	Actinic cheilitis	DisGeNET BeFree	0.0001046	0.001031	10	64	HLA-G,IFITM1,CR1,CD274,STAT1,KDR,GZMB,TLR4,CD44,TNF	MergeCohort_Turquoise
C4721505	Sarcoma, Myeloid	DisGeNET BeFree	0.0001057	0.001037	7	31	HLA-B,IKZF1,CD274,KIT,RUNX1,CBFB,LYZ	MergeCohort_Turquoise
C0041466	Typhoid Fever	DisGeNET BeFree	0.0001057	0.001037	7	31	ACTB,CRP,MYD88,CD38,TLR4,TLR5,TNF	MergeCohort_Turquoise
C1096293	Macroangiopathy	DisGeNET BeFree	0.0001057	0.001037	7	31	CETP,MMP9,CRP,PTAFR,RCBTB1,CD36,LPL	MergeCohort_Turquoise
C0079293	Epidermolysis Bullosa Acquisita	DisGeNET BeFree	0.0001057	0.001037	7	31	PIK3CD,PIK3CG,ITGAM,SYK,TGFB1,TIMP1,TNF	MergeCohort_Turquoise
C0280099	Adult Solid Neoplasm	DisGeNET BeFree	0.0001062	0.001041	17	163	PIK3CD,PIK3CG,MMP9,DLL4,PRKAR1A,CD274,PDCD1LG2,LGMN,HPSE,STAT3,PTPRC,KDR,KIT,CASP1,HAVCR2,TLR1,CD44	MergeCohort_Turquoise
C0432487	Post-transplant lymphoproliferative disorder	DisGeNET BeFree	0.0001076	0.001054	6	22	HLA-B,PIK3CD,PIK3CG,CRP,TGFB1,TNF	MergeCohort_Turquoise
C0043194	Wiskott-Aldrich Syndrome	DisGeNET BeFree	0.0001079	0.001056	12	90	ACTB,FCGR2B,WIPF1,TNFSF13B,IL2RA,BTK,RAC2,DOCK8,ARPC1B,ACTR2,TIMP1,NCKAP1L	MergeCohort_Turquoise
C0162770	Right Ventricular Hypertrophy	DisGeNET BeFree	0.0001081	0.001057	14	118	PDK1,HMOX1,PIK3CD,PIK3CG,SUCNR1,MMRN1,CYBB,NOD2,IL33,TEK,NLRP3,EDNRB,TGFB1,TLR4	MergeCohort_Turquoise
C0007787	Transient Ischemic Attack	DisGeNET BeFree	0.0001101	0.001075	16	148	FCN1,PIK3CD,PIK3CG,MMP9,CRP,CYBB,SPP1,LRRC4,STAT3,GLA,PLA2G7,NLRP3,GZMB,TLR4,CD74,TNF	MergeCohort_Turquoise
C0002986	Fabry Disease	DisGeNET BeFree	0.0001107	0.001079	13	104	PECAM1,ACTB,MEFV,UGCG,CRP,GLA,BTK,MPEG1,LGALS3,TGFB1,CD80,TLR4,TNF	MergeCohort_Turquoise
C0001883	Airway Obstruction	DisGeNET BeFree	0.0001107	0.001079	13	104	HMOX1,MMP9,CRP,IL15,SPP1,CXCL10,GLA,IL33,COTL1,EDNRB,TGFB1,TIMP1,TNF	MergeCohort_Turquoise
C0026766	Multiple Organ Failure	DisGeNET Curated	0.0001117	0.001088	4	8	MMP9,ALOX5,LBP,TNF	MergeCohort_Turquoise
C0018801	Heart failure	DisGeNET BeFree	0.0001129	0.001098	78	1391	HK2,HLA-C,PDK1,HLA-DQA1,CETP,ACP5,ACTB,ETS1,HMGB2,FUNDC1,HMOX1,ACVRL1,ME1,F8,CD163,FABP4,EHD3,PIK3CD,PIK3CG,CXCL9,MITF,PLA2G2A,PLAU,MMP9,AKR1B1,VCAM1,SEMA4D,MDFIC,EMB,WNT2,ANXA5,GNPTAB,CRP,MMRN1,SLC8A1,PPT1,SRGN,PYCARD,PRKCB,CTSG,ATP2B4,CTSS,CX3CR1,CYBB,IL18,SPP1,AVPR1A,CXCL10,AXL,CMPK2,PTGER4,ITGB2,LILRB1,STAT3,GPD1L,CFD,SYK,C3AR1,IL33,LILRB4,CAPG,CASP1,CXCL16,NLRP3,LGALS3,EDNRB,TGFB1,GSTP1,TIMP…	MergeCohort_Turquoise
C0027726	Nephrotic Syndrome	DisGeNET BeFree	0.0001135	0.001103	22	246	HLA-DQA1,ACTB,MEFV,PIK3CD,PIK3CG,OLFM1,ALOX5,YWHAZ,IL18,HPSE,STAT3,IQGAP1,PTPRO,KDR,NLRP3,TGFB1,TIMP1,CD80,CD36,LPL,TLR4,TNF	MergeCohort_Turquoise
C0007194	Hypertrophic Cardiomyopathy	DisGeNET BeFree	0.000117	0.001136	28	353	HLA-A,HLA-B,HLA-C,HLA-DPB1,ACTB,HMOX1,S100A4,PIK3CD,PIK3CG,MMP9,NEBL,CRP,CELF2,PRKCH,IL18,STAT3,LYVE1,GLA,SYK,PLA2G7,LGALS3,TGFB1,RIT1,CD36,GZMB,TLR4,CD59,TNF	MergeCohort_Turquoise
C0030805	Bullous pemphigoid	DisGeNET BeFree	0.0001185	0.001149	14	119	HLA-C,HLA-DQA1,CD163,SEMA6A,CCL18,MMP9,SELPLG,SEMA4D,CD274,IL2RA,CXCL10,ITGAM,TGFB1,TNF	MergeCohort_Turquoise
C0398623	Thrombophilia	DisGeNET BeFree	0.0001193	0.001154	16	149	HMOX1,F2R,F2RL2,F8,SELPLG,ANXA5,CRP,HPSE,STAT4,LBP,TGFB1,GSTP1,ENTPD1,CD59,LSP1,TNF	MergeCohort_Turquoise
C4725091	metastatic intraocular melanoma	DisGeNET BeFree	0.0001193	0.001154	9	53	CD163,PIK3CD,PIK3CG,CREB1,ASAH1,CD274,PRKCB,SPP1,KIT	MergeCohort_Turquoise
C3694279	Middle East Respiratory Syndrome	DisGeNET BeFree	0.0001193	0.001154	9	53	TLR7,CHRM3,IFITM1,CRP,PYCARD,CXCL10,STAT3,KIT,TNF	MergeCohort_Turquoise
C0162678	Neurofibromatoses	DisGeNET BeFree	0.0001209	0.001169	15	134	EVI2B,IFI27,PRKAR1A,CD274,SPP1,STAT3,KIT,GRN,RUNX1,TGFA,TGFB1,GSTP1,CD38,CD44,SPRED1	MergeCohort_Turquoise
C0086981	Sicca Syndrome	DisGeNET BeFree	0.0001222	0.001179	13	105	CXCL9,MMP9,VCAM1,TNFSF13B,PRKAR1A,CTSS,IL7,HPSE,ITGB2,STAT3,TGFB1,TNF,LYZ	MergeCohort_Turquoise
C0346421	Chronic eosinophilic leukemia	DisGeNET BeFree	0.0001232	0.001188	8	42	ETV6,P2RY12,GPR160,CX3CR1,STAT3,NRP2,KIT,EBI3	MergeCohort_Turquoise
C1720830	Painful Bladder Syndrome	DisGeNET BeFree	0.0001244	0.001198	11	78	PECAM1,CHRM3,ITGAM,ITGAX,IL33,NLRP3,TGFB1,GSTP1,LIFR,CD68,TNF	MergeCohort_Turquoise
C0030297	Pancreatic Neoplasm	DisGeNET BeFree	0.0001245	0.001198	33	448	ACTB,HMOX1,ACVRL1,F2R,S100A4,PIK3CD,PIK3CG,PLAU,ALOX5,VAV1,VCAM1,FLI1,MMRN1,ARHGDIB,PRKAR1A,CD274,SPP1,STAT3,NRP1,LYVE1,BTK,KDR,CASP1,RUNX3,TEK,TGFA,TGFB1,TGFBR2,TIMP1,RCBTB1,CD44,ELK3,TNF	MergeCohort_Turquoise
C0024121	Lung Neoplasms	DisGeNET Curated	0.0001257	0.001209	23	265	RAMP2,DOK3,ACTB,HMOX1,CCL18,CRP,PYCARD,RNASET2,CD274,EAF2,SPP1,DNASE1L3,DOK2,RUNX3,TGFB1,RIT1,GSTP1,TGFBR2,EFNB2,TLR4,TNF,MARCKS,CDH13	MergeCohort_Turquoise
C0221292	Basophilic leukemia	DisGeNET BeFree	0.0001311	0.001258	7	32	ACTB,SNAP23,PTPN12,TAP2,IL33,CD36,TNF	MergeCohort_Turquoise
C0005398	Cholestasis, Extrahepatic	DisGeNET Curated	0.0001311	0.001258	7	32	MMP9,MYD88,TGFB1,TIMP1,TLR4,CD68,TNF	MergeCohort_Turquoise
C0242379	Malignant neoplasm of lung	DisGeNET Curated	0.0001329	0.001275	23	266	RAMP2,DOK3,ACTB,HMOX1,CCL18,CRP,PYCARD,RNASET2,CD274,EAF2,SPP1,DNASE1L3,DOK2,RUNX3,TGFB1,RIT1,GSTP1,TGFBR2,EFNB2,TLR4,TNF,MARCKS,CDH13	MergeCohort_Turquoise
C0221271	Elastosis perforans serpiginosa	DisGeNET BeFree	0.0001365	0.001308	10	66	ACTB,CLEC7A,PIK3CG,PLA2G4A,CRP,PLCB1,TGFB1,TLR4,TNF,LYZ	MergeCohort_Turquoise
C0005940	Bone Diseases	DisGeNET BeFree	0.000138	0.001321	25	302	ACP5,PIK3CD,PIK3CG,SNX10,CCR1,GPNMB,MMP9,CRTAP,SEMA4D,CD200R1,CRP,CSF1R,IL15,SPP1,HPSE,STAT3,BTK,KLRB1,OAS3,RGS10,TGFB1,CORO1A,TNFSF8,TLR4,TNF	MergeCohort_Turquoise
C1141957	HIV disease progression	DisGeNET BeFree	0.0001385	0.001325	9	54	HLA-B,HLA-C,APOBEC3G,TLR7,CXCL11,CX3CR1,CXCL10,CD38,TNF	MergeCohort_Turquoise
C0004565	Melanoma, B16	DisGeNET BeFree	0.0001396	0.001333	16	151	PIK3CD,PIK3CG,MMP9,CD274,MYD88,IL15,ITGAM,HPSE,STAT3,C1QA,KDR,TFPI2,CD160,TGFB1,TIMP1,TNF	MergeCohort_Turquoise
C3658302	Stevens-Johnson Syndrome Toxic Epidermal Necrolysis Spectrum	DisGeNET BeFree	0.0001411	0.001346	6	23	HLA-A,HLA-B,IKZF1,AKR1B1,IL15,TNF	MergeCohort_Turquoise
C1282952	Enthesitis	DisGeNET BeFree	0.0001411	0.001346	6	23	HLA-B,MEFV,CRP,STAT1,CD74,TNF	MergeCohort_Turquoise
C0282160	Aplasia Cutis Congenita	DisGeNET BeFree	0.0001447	0.001373	29	376	KREMEN1,PECAM1,HLA-G,ETV6,LY96,ARHGAP31,PIK3CD,PIK3CG,MMP9,DLL4,IFI27,MMRN1,PRKAR1A,CD274,FSCN1,MYBL1,PDCD1LG2,SPP1,LILRB1,STAT3,PTPRC,KIT,RUNX3,TGFA,GSTP1,CD36,TLR4,CD44,MARCKS	MergeCohort_Turquoise
C0747820	Malaria, antepartum	DisGeNET BeFree	0.0001448	0.001373	5	15	CXCL9,ATP2B4,TLR1,TLR4,TNF	MergeCohort_Turquoise
C0039106	Pigmented villonodular synovitis	DisGeNET BeFree	0.0001448	0.001373	5	15	CD163,MMP9,CSF1R,SPP1,TNF	MergeCohort_Turquoise
C1332051	AIDS-Related Non-Hodgkin Lymphoma	DisGeNET BeFree	0.0001448	0.001373	5	15	CD274,TGFB1,CD86,TLR2,TNF	MergeCohort_Turquoise
C1318020	Stromal keratitis	DisGeNET BeFree	0.0001448	0.001373	5	15	PECAM1,CXCL9,MMP9,CXCL10,INPP5D	MergeCohort_Turquoise
C0267809	Cirrhosis, Cryptogenic	DisGeNET BeFree	0.0001448	0.001373	5	15	ACTB,MEFV,HPGDS,GSTP1,LIPA	MergeCohort_Turquoise
C0238198	Gastrointestinal Stromal Tumors	DisGeNET BeFree	0.0001454	0.001377	34	471	PECAM1,ACTB,ETV6,HMOX1,S100A4,PIK3CD,PIK3CG,MITF,MMP9,CRTAP,FLI1,ANXA5,PIK3R3,IFI27,CYTIP,PRCP,CD274,PRKCB,FSCN1,KCTD12,SPP1,AXL,FXYD5,STAT3,PTPRC,KDR,KIT,CASP1,CASP4,CBL,CD44,CD68,ELK3,LYZ	MergeCohort_Turquoise
C0041696	Unipolar Depression	DisGeNET BeFree	0.0001459	0.001381	36	510	CHRM3,ADCY7,EHD3,NDST3,FBN2,PLA2G2A,PLAU,VCAM1,ABCC1,CREB1,SLC1A3,CRHBP,CRP,SIGLEC7,CSF2RB,PYCARD,ARHGEF3,NRG3,IL2RA,IL2RB,PEA15,PRNP,HPGDS,PLCB1,GPM6A,CASP1,OAS2,LBP,GRM8,NLRP3,CD160,TGFB1,ELK3,TNF,M6PR,HCLS1	MergeCohort_Turquoise
C1456246	Bacteroides fragilis infection in conditions classified elsewhere and of unspecified site	DisGeNET BeFree	0.0001465	0.001386	8	43	CD274,CXCL10,NOD2,TLR1,TLR2,TLR4,TNF,HCK	MergeCohort_Turquoise
C0338106	Adenocarcinoma of colon	DisGeNET BeFree	0.0001468	0.001387	30	395	HLA-DQA1,ACTB,F2R,S100A4,PIK3CD,PIK3CG,PLA2G2A,PLAU,MMP9,AKR1B1,ABCC1,WNT2,RRM2B,IFI27,YWHAZ,CRP,NFE2L3,CD274,FSCN1,IL15,HPSE,NRP1,PLCB1,B3GNT7,LGALS3,TGFA,TGFB1,CD44,CD58,TNF	MergeCohort_Turquoise
C0018553	Hamartoma Syndrome, Multiple	DisGeNET BeFree	0.0001486	0.001402	23	268	HLA-DPB1,HLA-DQA1,PIK3CD,PIK3CG,MMP9,SEMA4D,P2RY12,SUCNR1,CRP,TXNIP,CYBB,IL15,PTPN22,STAT3,NOD2,TNFSF15,TGFB1,TIMP1,CD86,TLR2,TLR4,SPRED1,TNF	MergeCohort_Turquoise
C0149871	Deep Vein Thrombosis	DisGeNET BeFree	0.0001528	0.001441	20	217	HLA-DPB1,PECAM1,CLEC1B,UGCG,PLA2G2A,MMP9,VCAM1,SELPLG,CRP,SLC9A9,IL18,SPP1,ITGAM,STAT3,PTPRC,KDR,FERMT3,TEK,ENTPD1,TNF	MergeCohort_Turquoise
C3203547	Axial spondyloarthritis	DisGeNET BeFree	0.0001552	0.001461	10	67	HLA-B,HLA-C,CD163,CRP,MMRN1,STAT4,TLR2,TLR4,CD74,TNF	MergeCohort_Turquoise
C0023364	Leptospirosis	DisGeNET BeFree	0.0001552	0.001461	10	67	CRP,IL18,ITGAM,NOD2,LBP,LGALS3,TLR1,TLR2,TLR4,TNF	MergeCohort_Turquoise
C1867743	Premature coronary artery atherosclerosis	DisGeNET BeFree	0.0001568	0.001473	11	80	CETP,UCP2,PLA2G2A,MMP9,CRP,CYBA,IL18,IL33,LIPA,TIMP1,LPL	MergeCohort_Turquoise
C0014868	Esophagitis	DisGeNET BeFree	0.0001568	0.001473	11	80	HLA-DMA,YWHAZ,PDCD1LG2,IL18,ADAM9,PTGS1,CASP1,TGFB1,GSTP1,TLR2,TNF	MergeCohort_Turquoise
C0085413	Polycystic Kidney, Autosomal Dominant	DisGeNET BeFree	0.000157	0.001474	23	269	PDE1B,HLA-A,ACP5,ACTB,HMOX1,PIK3CD,PIK3CG,CXCL9,CREB1,PRKCB,IL18,CXCL10,PTGER2,STAT1,STAT3,RUNX1,LGALS3,EDNRB,TGFA,TGFB1,TIMP1,CD59,TNF	MergeCohort_Turquoise
C0020179	Huntington Disease	DisGeNET BeFree	0.0001595	0.001496	57	945	PDE1B,HLA-C,HLA-DPB1,CETP,ACTB,CARD16,HMOX1,RRAS,ACVRL1,CD163,MAP3K1,FABP4,PIK3CD,PIK3CG,UCP2,QPCT,CCL4,MMP9,ALOX5,CREB1,SLC1A3,CD200R1,CRP,CSF1R,SIGLEC7,PPT1,PYCARD,MYLIP,PKIB,IL2RB,CX3CR1,PRNP,IL7,CYBB,IL18,SPP1,DAB2,STAT3,HPGDS,KDR,ST8SIA4,DPYSL2,GPX7,CASP1,GRN,LBP,NLRP3,LGALS3,TGFB1,LIMK1,TIMP1,LPL,GZMB,TLR4,TREM2,TNF,HCLS1	MergeCohort_Turquoise
C4324563	Neutrophil extracellular trap formation	DisGeNET BeFree	0.0001603	0.001501	9	55	TRPM2,CRP,IL18,IL33,CASP1,NLRP3,TIMP1,ELK3,TNF	MergeCohort_Turquoise
C4284413	Severe Fever with Thrombocytopenia Syndrome	DisGeNET BeFree	0.0001603	0.001501	9	55	HLA-A,UGCG,CRP,IL2RA,CXCL10,STAT1,GZMB,TLR4,TNF	MergeCohort_Turquoise
C0271441	Chronic otitis media	DisGeNET BeFree	0.0001611	0.001503	7	33	MMP9,PYCARD,SPP1,CASP1,TLR2,TLR4,TLR5	MergeCohort_Turquoise
C0155686	Acute myocarditis	DisGeNET BeFree	0.0001611	0.001503	7	33	CRP,CX3CR1,SPP1,LGALS3,LGALS9,CD80,TNF	MergeCohort_Turquoise
C1619738	Immune Reconstitution Inflammatory Syndrome	DisGeNET BeFree	0.0001611	0.001503	7	33	CRP,IL7,IL18,CXCL10,CASP1,LGALS9,TNF	MergeCohort_Turquoise
C0272242	Complement deficiency disease	DisGeNET Curated	0.0001611	0.001503	7	33	CFP,FCN3,CFD,C1QA,C1QB,C1QC,CD59	MergeCohort_Turquoise
C0278510	Childhood Medulloblastoma	DisGeNET BeFree	0.0001639	0.001527	48	756	HK2,ABR,HLA-A,PECAM1,ACTB,HMOX1,F2R,CD163,MAP3K1,FABP4,S100A4,FBN2,PIK3CD,PIK3CG,RASGRP3,ARL13B,PLAU,EIF4E3,MMP9,ALOX5,VAV1,ABCC1,IFI27,SLC8A1,CSF1R,SIGLEC7,ASAH1,PRKAR1A,CD274,IL2RB,SPP1,BCAT1,HPSE,STAT3,NRP2,NRP1,HPGDS,C3AR1,KDR,TWSG1,KIT,GRB2,MPEG1,GSTP1,LIFR,TNF,CDH5,HCLS1	MergeCohort_Turquoise
C0334634	Malignant lymphoma, lymphocytic, intermediate differentiation, diffuse	DisGeNET BeFree	0.0001658	0.001544	23	270	CTSC,PECAM1,MS4A4A,PIK3CD,PIK3CG,MMP9,ALOX5,ANXA1,IFI27,CRP,CSF1R,TNFSF13B,DCK,STAT1,STAT3,PRDM1,HPGDS,BTK,LAIR1,RGS18,CD36,CD74,TNF	MergeCohort_Turquoise
C0264408	Childhood asthma	DisGeNET BeFree	0.0001702	0.001583	19	202	CHRM3,MMP9,AKR1B1,ALOX5,IL7,AXL,PTPN22,HPGDS,IL33,TIMD4,RUNX1,TGFB1,HAVCR2,GSTP1,TIMP1,TLR2,GZMB,TLR4,TNF	MergeCohort_Turquoise
C1536999	cancer angiogenesis	DisGeNET BeFree	0.0001734	0.001605	8	44	PIK3CD,PIK3CG,MMP9,DLL4,ITGAX,KDR,SEMA4A,TNF	MergeCohort_Turquoise
C1318973	Staphylococcus aureus infection	DisGeNET BeFree	0.0001734	0.001605	8	44	FCGR2B,CRP,STAT1,NOD2,MPEG1,NLRP3,TLR2,TNF	MergeCohort_Turquoise
C0027149	Myxoma	DisGeNET BeFree	0.0001734	0.001605	8	44	MEFV,PIK3CD,PIK3CG,PRKAR1A,CD274,SAMD9,STAT1,NLRP3	MergeCohort_Turquoise
C3896961	Adult Pre-B Acute Lymphoblastic Leukemia	DisGeNET BeFree	0.0001734	0.001605	8	44	ETV5,ETV6,PIK3CD,IL7,IL15,BTK,RUNX1,CD33	MergeCohort_Turquoise
C0272285	Heparin-induced thrombocytopenia	DisGeNET BeFree	0.0001734	0.001605	8	44	HLA-DRA,PLA2G2A,GPR65,ANXA5,MSR1,IL10RA,TGFB1,UBASH3B	MergeCohort_Turquoise
C0878500	Intraepithelial Neoplasia	DisGeNET BeFree	0.0001755	0.001623	18	186	PECAM1,HLA-G,CD163,PLAU,RRM2B,IFI27,PYCARD,CD274,SPP1,ITGAM,HPSE,RUNX3,TGFB1,GSTP1,CD33,TLR4,CD44,CD68	MergeCohort_Turquoise
C0018923	Hemangiosarcoma	DisGeNET BeFree	0.0001756	0.001623	16	154	PDK1,PECAM1,ETS1,CD163,PIK3CD,PIK3CG,MITF,FLI1,CD274,CXCL10,PTPRB,KDR,KIT,TEK,TIE1,UBASH3B	MergeCohort_Turquoise
C1304508	Spindle cell hemangioma	DisGeNET BeFree	0.0001761	0.001625	10	68	HLA-A,PECAM1,ANXA5,CRP,PTGS1,STAT3,CASP1,GRN,NLRP3,TNF	MergeCohort_Turquoise
C0025281	Meniere Disease	DisGeNET BeFree	0.0001761	0.001625	10	68	HLA-C,TLR8,FCGR2B,SLC8A1,PRKCB,PTPN22,HPGDS,KCNE3,SLC44A2,TNF	MergeCohort_Turquoise
C1504336	Polypoidal choroidal vasculopathy	DisGeNET BeFree	0.0001849	0.001704	9	56	CETP,MMP9,CRP,ABCG1,CX3CR1,ITGAM,IL33,CD36,LPL	MergeCohort_Turquoise
C1397307	Cardiac fibrosis	DisGeNET BeFree	0.0001871	0.001723	24	290	HLA-DMB,ACTB,ETS1,ACVRL1,S100A4,CXCL9,MITF,PLAU,MMP9,CRP,SLC6A6,CYBB,SPP1,STAT3,NOD2,IL33,NLRP3,LGALS3,TGFB1,RIT1,TGFBR2,TLR2,CD44,TNF	MergeCohort_Turquoise
C0002792	anaphylaxis	DisGeNET BeFree	0.0001907	0.001742	17	171	CHRM3,F8,FCGR2B,MITF,CPA3,IL2RA,IL18,PTAFR,STAT3,KIT,IL33,CD80,CD86,CD33,CD36,TNF,LYZ	MergeCohort_Turquoise
C0264394	Paraseptal emphysema	DisGeNET BeFree	0.0001914	0.001742	3	4	MMP9,TGFB1,TNF	MergeCohort_Turquoise
C3838784	Bilateral cerebral palsy	DisGeNET BeFree	0.0001914	0.001742	3	4	RIN2,PYCARD,MARCKS	MergeCohort_Turquoise
C0349644	Malignant lymphoma of testis	DisGeNET BeFree	0.0001914	0.001742	3	4	CD274,PDCD1LG2,MYD88	MergeCohort_Turquoise
C1405301	Poliomyelitis, paralytic	DisGeNET BeFree	0.0001914	0.001742	3	4	HLA-A,MEFV,ELF4	MergeCohort_Turquoise
C1735902	Acute agranulocytosis	DisGeNET BeFree	0.0001914	0.001742	3	4	ITGAL,ITGAM,KIT	MergeCohort_Turquoise
C0001144	Acne Vulgaris	DisGeNET Curated	0.0001914	0.001742	3	4	MEFV,NOD2,NLRP3	MergeCohort_Turquoise
C4727077	locally advanced squamous cell carcinoma of the skin	DisGeNET BeFree	0.0001914	0.001742	3	4	CD274,PDCD1LG2,TNF	MergeCohort_Turquoise
C0154254	Polyclonal hypergammaglobulinemia	DisGeNET BeFree	0.0001914	0.001742	3	4	ACTB,CRP,TNFSF13B	MergeCohort_Turquoise
C1533174	Acute myeloid leukemia, inv(16)(p13q22)	DisGeNET BeFree	0.0001914	0.001742	3	4	RUNX1,RUNX3,CBFB	MergeCohort_Turquoise
C3872560	Acute vascular graft rejection	DisGeNET BeFree	0.0001914	0.001742	3	4	FGL2,CD59,TNF	MergeCohort_Turquoise
C0702166	Acne	DisGeNET Curated	0.0001914	0.001742	3	4	MEFV,NOD2,NLRP3	MergeCohort_Turquoise
C0085652	Pyoderma Gangrenosum	DisGeNET Curated	0.0001914	0.001742	3	4	MEFV,NOD2,NLRP3	MergeCohort_Turquoise
C4551686	Malignant neoplasm of soft tissue	DisGeNET BeFree	0.0001922	0.001748	45	699	HK2,PECAM1,ACTB,ETV5,ETV6,F2R,CD163,FABP3,S100A11,PIK3CD,PIK3CG,PLAU,MMP9,FLI1,IFI27,CREB1,CRP,MMRN1,CSF1R,CSF2RB,PRKAR1A,CD274,FSCN1,PDCD1LG2,IL15,CXCL10,ITGAM,HPSE,TNFRSF21,STAT1,STAT3,KDR,KIT,IL33,TFPI2,LCP1,TEK,CBL,TGFA,TGFB1,CD247,CD38,CD44,CD68,TNF	MergeCohort_Turquoise
C3495814	Fulminant type 1 diabetes mellitus	DisGeNET BeFree	0.0001953	0.001762	4	9	HLA-DQA1,CXCL10,ITGAX,CD68	MergeCohort_Turquoise
C0240903	Rheumatoid Vasculitis	DisGeNET BeFree	0.0001953	0.001762	4	9	HLA-C,HLA-DQA1,ITGAM,ITGB2	MergeCohort_Turquoise
C0027697	Nephritis	DisGeNET Curated	0.0001953	0.001762	4	9	HLA-B,PLAU,LGALS3,LGALS9	MergeCohort_Turquoise
C1260710	Acute ulcerative colitis	DisGeNET BeFree	0.0001953	0.001762	4	9	IL33,TLR2,TLR4,TNF	MergeCohort_Turquoise
C0001416	Adenitis	DisGeNET BeFree	0.0001953	0.001762	4	9	MEFV,CXCL9,MYD88,CXCL10	MergeCohort_Turquoise
C3714976	ACTIVATED PI3K-DELTA SYNDROME	DisGeNET BeFree	0.0001953	0.001762	4	9	ACTB,EOMES,PIK3CD,PIK3CG	MergeCohort_Turquoise
C0031022	Chronic periaortitis	DisGeNET BeFree	0.0001953	0.001762	4	9	HLA-B,CRP,TLR4,TNF	MergeCohort_Turquoise
C0409676	Juvenile spondyloarthropathy	DisGeNET BeFree	0.0001953	0.001762	4	9	HLA-B,PTPN12,NLRP3,TLR4	MergeCohort_Turquoise
C0271073	Eales disease	DisGeNET BeFree	0.0001953	0.001762	4	9	HLA-A,HLA-B,CRP,TNF	MergeCohort_Turquoise
C0035920	Rubella	DisGeNET BeFree	0.0001961	0.001768	11	82	HLA-A,HLA-DPB1,BTN3A3,ANXA1,IL2RA,HPGDS,OAS1,RIT1,EBI3,TLR4,TNF	MergeCohort_Turquoise
C0025007	Measles	DisGeNET BeFree	0.0001963	0.001768	13	110	HLA-A,HLA-DQA1,APOBEC3G,TLR8,FOLR2,ASAH1,MX1,MYD88,STAT1,IFI44L,EBI3,TLR2,TLR4	MergeCohort_Turquoise
C0410422	Chronic multifocal osteomyelitis	DisGeNET BeFree	0.0001965	0.001769	7	34	NOD2,SYK,SLC37A2,IL33,CASP1,PSTPIP2,TLR4	MergeCohort_Turquoise
C3887551	Memory dysfunction	DisGeNET BeFree	0.0001993	0.001792	10	69	HMOX1,PIK3CD,PIK3CG,PLTP,CREB1,PYCARD,STAT3,TLR2,TLR4,TNF	MergeCohort_Turquoise
C0242647	Mucosa-Associated Lymphoid Tissue Lymphoma	DisGeNET BeFree	0.0002014	0.001809	22	256	ACTB,HLA-G,PIK3CD,PIK3CG,CXCL9,VCAM1,IFI27,TNFSF13B,IL2RA,CX3CR1,CYBB,MYD88,ITGAX,PTGS1,NOD2,HPGDS,GPR34,LAIR1,TGFB1,GSTP1,TLR4,TNF	MergeCohort_Turquoise
C0750046	Granulomatous uveitis	DisGeNET BeFree	0.0002043	0.001827	5	16	CXCL10,NOD2,CXCL16,EBI3,TNF	MergeCohort_Turquoise
C2712971	Enteritis due to Norovirus	DisGeNET BeFree	0.0002043	0.001827	5	16	TLR7,IL18,NOD2,NLRP3,TLR4	MergeCohort_Turquoise
C1377919	Stage IV Nasopharyngeal Carcinoma	DisGeNET BeFree	0.0002043	0.001827	5	16	CRP,CD274,TES,PSMB9,TNF	MergeCohort_Turquoise
C1519653	Trisomy 4	DisGeNET BeFree	0.0002043	0.001827	5	16	ETV6,IL7,ITGB2,KIT,CD33	MergeCohort_Turquoise
C3889979	Periodic Fever Syndrome	DisGeNET BeFree	0.0002043	0.001827	5	16	MEFV,NOD2,CASP1,NLRP3,TNF	MergeCohort_Turquoise
C0021841	Intestinal Neoplasms	DisGeNET BeFree	0.0002046	0.001828	17	172	F2R,CHRM3,MAP3K1,PIK3CD,PIK3CG,PLA2G2A,PRKCB,SPP1,CXCL10,ITGAM,GAB2,HPGDS,KDR,KIT,IL33,TGFBR2,TLR4	MergeCohort_Turquoise
C0035204	Respiration Disorders	DisGeNET BeFree	0.0002061	0.00184	19	205	HLA-DPB1,HLA-G,CD163,PIK3CD,PIK3CG,ALOX5,MYD88,CYSLTR1,ITGAL,ITGAM,ITGB2,PTGS1,HPGDS,KIT,IL33,NLRP3,GSTP1,TLR4,TNF	MergeCohort_Turquoise
C0343401	MRSA - Methicillin resistant Staphylococcus aureus infection	DisGeNET BeFree	0.0002075	0.001851	20	222	CTSC,HMOX1,ME1,CHRM3,CCL4,FAR1,MMP9,BACE2,CRP,PYCARD,ITGAM,ST8SIA4,NLRP3,EDNRB,CD5L,CD80,TLR2,ELK3,TNF,LYZ	MergeCohort_Turquoise
C0014061	Tick-Borne Encephalitis	DisGeNET BeFree	0.0002125	0.001891	9	57	CD209,CXCL9,CCL4,MMP9,CRP,RSAD2,TLR2,CD48,TNF	MergeCohort_Turquoise
C0041326	Pleural Tuberculosis	DisGeNET BeFree	0.0002125	0.001891	9	57	CFP,CD163,CD274,IL2RA,IL18,CXCL10,TLR2,TLR4,TNF	MergeCohort_Turquoise
C0002880	Autoimmune hemolytic anemia	DisGeNET BeFree	0.0002125	0.001891	9	57	HMOX1,ANXA5,CR1,CRP,CD274,SYK,TGFB1,CD59,TNF	MergeCohort_Turquoise
C0242852	Proliferative vitreoretinopathy	DisGeNET BeFree	0.0002138	0.0019	15	141	ETS1,F2R,PIK3CD,PIK3CG,CD226,CTSS,STAT3,HPGDS,KDR,LGALS3,EDNRB,TGFB1,TIMP1,CD44,TNF	MergeCohort_Turquoise
C0003507	Aortic Valve Stenosis	DisGeNET BeFree	0.0002144	0.001904	18	189	PIK3CD,PIK3CG,MMP9,PLTP,ALOX5,CRP,MMRN1,CTSS,SPP1,ITGAM,PTPRC,KDR,LGALS3,TGFB1,CD86,TLR2,ENTPD1,TNF	MergeCohort_Turquoise
C0003469	Anxiety Disorders	DisGeNET BeFree	0.0002156	0.001913	50	807	HLA-B,TRPM2,CFP,TLR7,F2R,CHRM3,CCL4,GPNMB,MMP9,PLTP,AOAH,CREB1,SLC1A3,CRHBP,CRP,CSF1R,CD226,PYCARD,CD274,NRG3,CYBB,MYD88,IL18,EAF2,AVPR1A,PTPN22,HPSE,STAT3,HPGDS,DNASE1L3,DPYSL2,NPY1R,DOCK8,CASP1,OAS3,GRN,DLL1,GRM8,NLRP3,LGALS3,CD160,TGFA,TGFB1,RIT1,GSTP1,LIPA,TIMP1,TLR2,ELK3,TNF	MergeCohort_Turquoise
C0086543	Cataract	DisGeNET BeFree	0.0002164	0.001919	29	385	HLA-B,ACTB,ETV5,MAP3K1,PIK3CD,PIK3CG,PLA2G4A,CCL4,FAR1,MMP9,AKR1B1,WNT2,CRP,IFNGR1,TXNIP,IL15,SPP1,AXL,ADAM9,NOD2,HPGDS,KLRB1,CASP1,NLRP3,TGFA,TGFB1,GSTP1,TIMP1,TNF	MergeCohort_Turquoise
C0039101	synovial sarcoma	DisGeNET BeFree	0.0002183	0.001934	24	293	HLA-A,HLA-C,S100A4,PIK3CD,PIK3CG,CXCL9,MMP9,VCAM1,ABCC1,TNFSF13B,PRKAR1A,CD274,CTSS,FXYD5,SNAP23,HPSE,ITGB2,STAT3,KIT,TAP1,TGFB1,CD38,CD68,TNF	MergeCohort_Turquoise
C4523846	MSI-high	DisGeNET BeFree	0.0002187	0.001934	11	83	CD163,PIK3CD,PIK3CG,IFI27,CD274,PDCD1LG2,PTGER2,KDR,TGFBR2,TLR1,CD68	MergeCohort_Turquoise
C0033770	Prune Belly Syndrome	DisGeNET BeFree	0.0002187	0.001934	11	83	PECAM1,CHRM3,ITGAM,ITGAX,IL33,NLRP3,TGFB1,GSTP1,LIFR,CD68,TNF	MergeCohort_Turquoise
C4551687	Sarcoma of soft tissue	DisGeNET BeFree	0.0002248	0.001987	22	258	ENPP2,PECAM1,S100A4,MITF,PLAU,MMP9,ABCC1,ANXA5,IRF8,CRP,CD274,SPP1,CXCL10,HPSE,STAT3,PTPRC,KDR,KIT,TGFB1,CD44,CD68,TNF	MergeCohort_Turquoise
C0038505	Sturge-Weber Syndrome	DisGeNET BeFree	0.0002325	0.002053	6	25	PIK3CD,PIK3CG,PTPRC,KDR,TEK,LIFR	MergeCohort_Turquoise
C0038436	Post-Traumatic Stress Disorder	DisGeNET BeFree	0.0002362	0.002083	30	406	HLA-B,HLA-C,HLA-DPB1,HLA-DQA1,ACTB,CFP,HMOX1,F8,TLR8,FABP3,UGCG,CCL4,VCAM1,CREB1,CRP,CX3CR1,IL15,IL18,STAT3,IL33,DNASE1L3,DOCK2,CBL,CD160,DHRS9,GZMB,TLR4,ELK3,TNF,LYZ	MergeCohort_Turquoise
C1136033	Cutaneous Mastocytosis	DisGeNET BeFree	0.0002372	0.002086	14	127	CHRM3,CCL4,MMP9,PYCARD,CD274,IL2RA,ITGB2,STAT3,KIT,TGFB1,TIMP1,TLR4,CD44,TNF	MergeCohort_Turquoise
C0017178	Gastrointestinal Diseases	DisGeNET BeFree	0.0002372	0.002086	14	127	CRP,SLC8A1,PRKAR1A,IL10RA,IL15,IL18,SPI1,NOD2,TGFB1,TGFBR2,RCBTB1,TLR2,TNF,LYZ	MergeCohort_Turquoise
C0027832	Neurofibromatosis 2	DisGeNET BeFree	0.0002372	0.002086	14	127	ACTB,ETV5,MEFV,PIK3CD,PIK3CG,BIN2,PRKAR1A,EPB41L3,STAT3,SYK,KDR,LIMK1,CD44,ELF4	MergeCohort_Turquoise
C0555971	Oral infection	DisGeNET BeFree	0.000238	0.002086	7	35	IL15,SPI1,STAT1,LGALS3BP,TLR2,TLR4,TNF	MergeCohort_Turquoise
C0265950	Venous malformation	DisGeNET BeFree	0.000238	0.002086	7	35	PECAM1,PIK3CD,PIK3CG,CD274,STAT1,TEK,LGALS3	MergeCohort_Turquoise
C2937220	Congenital abnormality of vein	DisGeNET BeFree	0.000238	0.002086	7	35	PECAM1,PIK3CD,PIK3CG,CD274,STAT1,TEK,LGALS3	MergeCohort_Turquoise
C0020455	Hypergammaglobulinemia	DisGeNET BeFree	0.000238	0.002086	7	35	CRP,IFNGR1,MYD88,STAT3,IL33,TGFB1,TNF	MergeCohort_Turquoise
C0001824	Agranulocytosis	DisGeNET BeFree	0.0002393	0.002094	8	46	HLA-B,HLA-DQA1,HLA-DQB2,CRP,CYBB,KIT,GSTP1,TNF	MergeCohort_Turquoise
C0023487	Acute Promyelocytic Leukemia	DisGeNET Curated	0.0002393	0.002094	8	46	PRKAR1A,ITGAL,ITGAM,ITGAX,ITGB2,STAT3,KIT,CD44	MergeCohort_Turquoise
C3665365	Arteriosclerotic cardiovascular disease, NOS	DisGeNET BeFree	0.0002435	0.002125	9	58	CETP,CRP,MYLIP,SPP1,SPIRE1,KDR,CASP1,LIPA,CD36	MergeCohort_Turquoise
C4554601	Amyloidosis cutis dyschromia	DisGeNET BeFree	0.0002435	0.002125	11	84	CETP,GPNMB,CXCL11,SUCNR1,PDCD1LG2,CXCL10,STAT3,IL33,NLRP3,TLR4,TNF	MergeCohort_Turquoise
C1519666	Tumor-Associated Vasculature	DisGeNET BeFree	0.0002435	0.002125	11	84	PECAM1,ACTB,PLAU,VAV3,AIM2,FLI1,KDR,KLRB1,CXCL16,EFNB2,TNF	MergeCohort_Turquoise
C2938924	Oestrogen receptor positive breast cancer	DisGeNET BeFree	0.0002449	0.002136	35	504	PDK1,CETP,TRPM2,ACTB,ETS1,MAP3K1,PIK3CD,PIK3CG,SDCBP,SEMA4D,TXNIP,ASAH1,PRCP,PEA15,DAB2,ZNF217,HPSE,STAT1,STAT3,KDR,HSPB8,RAB31,GRB2,GRN,RUNX1,RUNX3,TGFB1,GSTP1,TGFBR2,CD36,CD44,TNF,UBASH3B,LYN,MARCKS	MergeCohort_Turquoise
C0017205	Gaucher Disease	DisGeNET BeFree	0.0002496	0.002174	15	143	F2R,UGCG,GPNMB,CCL18,PPT1,IL2RA,CTSS,GALC,SPP1,GLA,MPEG1,GRN,ATP13A2,RNASE1,TNF	MergeCohort_Turquoise
C0016053	Fibromyalgia	DisGeNET BeFree	0.0002496	0.002174	15	143	HLA-A,HLA-B,ENPP2,TRPM2,CHRM3,MEFV,CCL4,CCL24,EMB,CRP,CSF1R,DOCK11,CASP1,NLRP3,TNF	MergeCohort_Turquoise
C0740380	Varicella zoster	DisGeNET BeFree	0.0002534	0.002202	10	71	HLA-A,IRF9,GCA,CRP,CD274,CD80,CD38,GZMB,CD59,TNF	MergeCohort_Turquoise
C0235480	Paroxysmal atrial fibrillation	DisGeNET BeFree	0.0002534	0.002202	10	71	PLAU,MMP9,VCAM1,CRP,ITGB2,NLRP3,EDNRB,TGFB1,TIMP1,ELK3	MergeCohort_Turquoise
C1332182	Adult Anaplastic Large Cell Lymphoma	DisGeNET BeFree	0.0002575	0.002236	14	128	ETS1,ACVRL1,CSF1R,CD274,IL2RA,PDCD1LG2,STAT1,STAT3,NRP1,KIT,GRB2,TIMP1,EBI3,TNF	MergeCohort_Turquoise
C0949664	Tauopathies	DisGeNET BeFree	0.0002583	0.002241	21	243	ACTB,HMOX1,TYROBP,MID1,AIF1,PLA2G4A,ALOX5,CREB1,CSF1R,CD274,CTSS,CX3CR1,PRNP,SYK,C3AR1,GRN,NLRP3,CD36,TLR4,TREM2,TNF	MergeCohort_Turquoise
C1861305	TARSAL-CARPAL COALITION SYNDROME	DisGeNET BeFree	0.0002645	0.002293	22	261	HLA-A,S100A4,PLAU,MMP9,CXCL11,ALOX5,SEMA4D,ABCC1,ANXA1,CD200R1,IL2RA,DAB2,HPGDS,SYK,CAPG,TGFA,TGFB1,GSTP1,CD80,CD86,CD44,CDH13	MergeCohort_Turquoise
C0007193	Cardiomyopathy, Dilated	DisGeNET BeFree	0.0002647	0.002293	27	352	PDK1,ACTB,TLR7,PIK3CD,PIK3CG,MMP9,NEBL,MMRN1,SLC8A1,PRKAR1A,IL2RA,IL18,SPP1,AXL,PTGER4,STAT3,KDR,PLA2G7,DLL1,LGALS3,EDNRB,TGFB1,TIMP1,CD36,LPL,TLR4,TNF	MergeCohort_Turquoise
C2930619	Sex Differentiation Disorders	DisGeNET BeFree	0.0002698	0.002322	12	99	MAP3K1,QPCT,MMP9,TXNIP,MYD88,IL18,SAMD9,BMPER,KIT,CASP1,NLRP3,TLR4	MergeCohort_Turquoise
C0750900	Alzheimer's Disease, Focal Onset	DisGeNET Curated	0.0002698	0.002322	12	99	ABI3,HMOX1,MS4A4A,TPP1,PLAU,CR1,PRNP,INPP5D,DPYSL2,CD33,TREM2,TNF	MergeCohort_Turquoise
C0750901	Alzheimer Disease, Early Onset	DisGeNET Curated	0.0002698	0.002322	12	99	ABI3,HMOX1,MS4A4A,TPP1,PLAU,CR1,PRNP,INPP5D,DPYSL2,CD33,TREM2,TNF	MergeCohort_Turquoise
C0546126	Acute Confusional Senile Dementia	DisGeNET Curated	0.0002698	0.002322	12	99	ABI3,HMOX1,MS4A4A,TPP1,PLAU,CR1,PRNP,INPP5D,DPYSL2,CD33,TREM2,TNF	MergeCohort_Turquoise
C0279584	Childhood B Acute Lymphoblastic Leukemia	DisGeNET BeFree	0.0002698	0.002322	12	99	ETV6,IKZF1,PIK3CD,PIK3CG,MMP9,MAPRE1,IL2RA,RUNX1,LIPA,CD80,CD86,CD38	MergeCohort_Turquoise
C0494463	Alzheimer Disease, Late Onset	DisGeNET Curated	0.0002698	0.002322	12	99	ABI3,HMOX1,MS4A4A,TPP1,PLAU,CR1,PRNP,INPP5D,DPYSL2,CD33,TREM2,TNF	MergeCohort_Turquoise
C0011265	Presenile dementia	DisGeNET Curated	0.0002698	0.002322	12	99	ABI3,HMOX1,MS4A4A,TPP1,PLAU,CR1,PRNP,INPP5D,DPYSL2,CD33,TREM2,TNF	MergeCohort_Turquoise
C0085129	Bronchial Hyperreactivity	DisGeNET BeFree	0.0002698	0.002322	12	99	HLA-DOA,HLA-G,CHRM3,PLA2G4A,CYSLTR1,PTGER4,HPGDS,IL33,NLRP3,GSTP1,TLR4,TNF	MergeCohort_Turquoise
C0026272	Mixed Connective Tissue Disease	DisGeNET BeFree	0.0002781	0.002371	9	59	HLA-DOA,HLA-DPB1,HLA-DQA1,F8,PIK3R3,CRP,FSCN1,IL2RA,TNF	MergeCohort_Turquoise
C0010051	Coronary Aneurysm	DisGeNET BeFree	0.0002781	0.002371	9	59	HLA-B,HLA-DOA,HLA-E,MMP9,P2RY12,CRP,SRGN,PLCB1,TNF	MergeCohort_Turquoise
C0276623	Chronic viral hepatitis	DisGeNET BeFree	0.0002781	0.002371	9	59	HLA-A,TLR7,TNFSF13B,CXCL10,FGL2,NLRP3,TGFA,TNF,CD180	MergeCohort_Turquoise
C0019101	Hemorrhagic Fever with Renal Syndrome	DisGeNET BeFree	0.0002792	0.002371	8	47	HLA-A,HLA-B,CD163,IL2RA,HPSE,IL33,GZMB,TNF	MergeCohort_Turquoise
C0029400	Osteitis	DisGeNET BeFree	0.0002792	0.002371	8	47	MMP9,CRP,SPP1,NLRP3,TLR1,TLR2,TLR4,TNF	MergeCohort_Turquoise
C0027721	Lipoid nephrosis	DisGeNET BeFree	0.0002792	0.002371	8	47	S100A4,MMP9,VCAM1,ANXA1,IL18,NRP2,CD80,TLR4	MergeCohort_Turquoise
C1851841	ECTRODACTYLY, ECTODERMAL DYSPLASIA, AND CLEFT LIP/PALATE SYNDROME 1	DisGeNET BeFree	0.0002793	0.002371	14	129	ETV5,PIK3CD,PIK3CG,GCA,CCR1,PLAU,CD200R1,SPP1,PTGER4,STAT3,KDR,RUNX1,CD68,LTF	MergeCohort_Turquoise
C0004135	Ataxia Telangiectasia	DisGeNET BeFree	0.0002796	0.002371	28	372	HLA-DPA1,HLA-DPB1,ENPP2,ACTB,ETS1,ETV6,FCER1G,PIK3CD,PIK3CG,PLA2G4A,MMP9,CCL24,ALOX5,CSF1R,CD274,CYSLTR1,PSMB9,DCK,PTGS1,TBXAS1,CASP1,DLL1,TGFB1,GSTP1,CD5L,CD38,CD59,TNF	MergeCohort_Turquoise
C0398738	Leukocyte adhesion deficiency type 1	DisGeNET BeFree	0.0002806	0.002371	13	114	PIK3CD,PIK3CG,VCAM1,CD274,AXL,ITGAL,ITGAM,ITGB2,KDR,SKAP2,RAC2,FERMT3,CASP1	MergeCohort_Turquoise
C0396060	Congenital laryngeal adductor palsy	DisGeNET BeFree	0.0002807	0.002371	5	17	PDK1,ITGAL,ITGB2,TGFB1,TNF	MergeCohort_Turquoise
C0014236	Endophthalmitis	DisGeNET BeFree	0.0002807	0.002371	5	17	CCL18,MYD88,TLR2,TLR4,TNF	MergeCohort_Turquoise
C0267159	Superficial gastritis	DisGeNET BeFree	0.0002807	0.002371	5	17	HLA-DQA1,SPP1,PCDH17,STAT3,TIMP1	MergeCohort_Turquoise
C1527407	Eosinophilic Pneumonia	DisGeNET BeFree	0.0002807	0.002371	5	17	CCL4,LGMN,IL33,TGFB1,CD68	MergeCohort_Turquoise
C0042900	Vitiligo	DisGeNET Curated	0.0002807	0.002371	5	17	SLA,SH2B3,CD80,CD44,TNF	MergeCohort_Turquoise
C0400877	Postoperative ileus	DisGeNET BeFree	0.0002807	0.002371	5	17	TRPM2,HMOX1,AIM2,CRP,TLR4	MergeCohort_Turquoise
C0333209	Platelet thrombus	DisGeNET BeFree	0.0002807	0.002371	5	17	P2RY12,CTSG,BTK,FERMT3,ENTPD1	MergeCohort_Turquoise
C0497327	Dementia	DisGeNET Curated	0.0002807	0.002371	5	17	TYROBP,CSF1R,PRNP,GRN,TREM2	MergeCohort_Turquoise
C0034067	Pulmonary Emphysema	DisGeNET Curated	0.0002807	0.002371	5	17	HMOX1,MMP9,TGFB1,TGFBR2,TNF	MergeCohort_Turquoise
C1274648	Segmental vitiligo	DisGeNET BeFree	0.0002807	0.002371	5	17	HLA-G,CXCL10,PTPN22,EBI3,TLR4	MergeCohort_Turquoise
C1335975	Skull Base Chordoma	DisGeNET BeFree	0.0002807	0.002371	5	17	PIK3CD,PIK3CG,LGALS3,LGALS9,TGFA	MergeCohort_Turquoise
C0150080	Social Communication Disorder	DisGeNET BeFree	0.0002807	0.002371	5	17	PIK3CD,PIK3CG,CTSS,SLC9A9,TNF	MergeCohort_Turquoise
C4022459	Decreased adipose tissue	DisGeNET BeFree	0.0002807	0.002371	5	17	FABP4,ITGAM,CD36,LPL,CD68	MergeCohort_Turquoise
C3854434	Bone marrow infiltration	DisGeNET BeFree	0.0002861	0.002411	7	36	CD163,CRP,MYD88,KIT,LAIR1,CD38,GZMB	MergeCohort_Turquoise
C1276146	Cutaneous lymphoma	DisGeNET BeFree	0.0002861	0.002411	7	36	HLA-G,ACVRL1,CD274,TOX,STAT1,CASP1,CD44	MergeCohort_Turquoise
C4331921	Obesity-Associated Insulin Resistance	DisGeNET BeFree	0.0002861	0.002411	7	36	IL18,SPP1,ITGAX,GRN,TGFB1,TLR4,TNF	MergeCohort_Turquoise
C0009404	Colorectal Neoplasms	DisGeNET BeFree	0.0002916	0.002455	39	589	CMTM3,HLA-C,ACTB,CHRM3,PIK3CD,PIK3CG,HPGD,CXCL9,PLA2G2A,PLAU,MMP9,AIM2,ALOX5,DLL4,FOLR2,IFITM1,CD274,PRNP,SPP1,ITGAM,HPSE,PTGS1,GAB2,STAT3,NRP2,NRP1,NOD2,HPGDS,KIT,RUNX3,TGFA,TGFB1,GSTP1,TGFBR2,ARL4C,TIMP1,TLR2,CD44,TNF	MergeCohort_Turquoise
C0221052	Chronic berylliosis	DisGeNET BeFree	0.0002929	0.002459	6	26	HLA-DPA1,HLA-DPB1,ITGAL,ITGB2,TGFB1,TNF	MergeCohort_Turquoise
C0282667	Infant, Very Low Birth Weight	DisGeNET BeFree	0.0002929	0.002459	6	26	CRP,HPSE,NOD2,TGFB1,TLR4,TNF	MergeCohort_Turquoise
C0149781	Spontaneous pneumothorax	DisGeNET BeFree	0.0002929	0.002459	6	26	HLA-B,HMOX1,MMP9,PTGS1,TGFB1,GZMB	MergeCohort_Turquoise
C0035450	Rheumatoid Nodule	DisGeNET BeFree	0.0002929	0.002459	6	26	VCAM1,CD274,PDCD1LG2,IL15,IL18,TNF	MergeCohort_Turquoise
C1636149	Macular dystrophy, corneal type 1	DisGeNET BeFree	0.0002966	0.002483	12	100	S100A4,SECTM1,ANXA1,YWHAZ,CRP,IL2RA,STAT3,TUBA1A,KDR,CD80,TLR4,TNF	MergeCohort_Turquoise
C0276496	Familial Alzheimer Disease (FAD)	DisGeNET Curated	0.0002966	0.002483	12	100	ABI3,HMOX1,MS4A4A,TPP1,PLAU,CR1,PRNP,INPP5D,DPYSL2,CD33,TREM2,TNF	MergeCohort_Turquoise
C0002873	Anemia of chronic disease	DisGeNET BeFree	0.0002966	0.002483	12	100	CETP,CXCL11,SUCNR1,CRP,PDCD1LG2,IL18,CXCL10,STAT3,IL33,NLRP3,TLR4,TNF	MergeCohort_Turquoise
C1704272	Benign Prostatic Hyperplasia	DisGeNET BeFree	0.0002987	0.002498	47	755	HLA-A,ENPP2,ACTB,HLA-G,ETS1,F2R,CHRM3,S100A11,PIK3CD,PIK3CG,PLAU,MMP9,AIM2,ALOX5,FLI1,WIPF1,PIK3R3,CRP,MSR1,TXNIP,PYCARD,CD274,IL7,IL10RA,IL15,IL18,SPP1,HPSE,STAT3,CFD,HPGDS,KDR,KIT,CXCL16,EDNRB,TGFA,TGFB1,HAVCR2,GSTP1,TIMP1,LPL,TLR4,CD44,TNF,LYZ,TM4SF1,PAQR3	MergeCohort_Turquoise
C0030481	Tropical Spastic Paraparesis	DisGeNET BeFree	0.0003001	0.002509	11	86	HLA-C,HLA-E,HLA-G,MMP9,IL2RA,IL2RB,CX3CR1,IL15,CXCL10,KLRD1,TNF	MergeCohort_Turquoise
C2826323	Refractory Cytopenia of Childhood	DisGeNET BeFree	0.0003103	0.002591	22	264	HLA-A,HLA-C,ENPP2,ACVRL1,QPCT,PNRC2,CRP,TNFSF13B,PYCARD,CD274,SAMD9,AXL,STAT3,SULF2,KDR,KIT,LGALS3,TGFB1,CD38,CD68,TNF,UBASH3B	MergeCohort_Turquoise
C0001973	Alcoholic Intoxication, Chronic	DisGeNET BeFree	0.0003115	0.002599	33	471	NPL,HLA-B,HLA-DRA,PECAM1,CFP,ADCY7,PIK3CD,PIK3CG,MMP9,CREB1,SLC1A3,CRHBP,CRP,STAT3,HPGDS,GM2A,ST8SIA4,DNASE1L3,DPYSL2,LILRA1,NPY1R,GRM8,NLRP3,EDNRB,TGFB1,TIMP1,EBI3,CD36,DHRS9,TLR4,ELK3,TNF,CDH13	MergeCohort_Turquoise
C0153349	Malignant neoplasm of tongue	DisGeNET BeFree	0.0003131	0.00261	15	146	HLA-A,TRPM2,PIK3CD,PIK3CG,MMP9,CD274,HPSE,NRP2,SLC44A2,RUNX3,LGALS3,EDNRB,TGFB1,ARL4C,TNF	MergeCohort_Turquoise
C0157917	Pauciarticular juvenile rheumatoid arthritis	DisGeNET BeFree	0.000316	0.002611	4	10	HLA-B,HLA-DPA1,HLA-DPB1,HLA-DQA1	MergeCohort_Turquoise
C3495831	Aluminium overload	DisGeNET BeFree	0.000316	0.002611	4	10	PIK3CD,PIK3CG,ALOX5,CYSLTR1	MergeCohort_Turquoise
C1415817	HETEROTAXY, VISCERAL, 2, AUTOSOMAL	DisGeNET BeFree	0.000316	0.002611	4	10	CARD16,NRP1,CASP1,TLR2	MergeCohort_Turquoise
C0024759	Mansonelliasis	DisGeNET BeFree	0.000316	0.002611	4	10	CXCL9,CCL18,CCL24,CXCL10	MergeCohort_Turquoise
C1300682	Acute and chronic colitis	DisGeNET BeFree	0.000316	0.002611	4	10	ENPP2,IL7,CD86,TNF	MergeCohort_Turquoise
C0264423	Asthma, Occupational	DisGeNET Curated	0.000316	0.002611	4	10	PLA2G4A,PTGS1,TGFB1,TNF	MergeCohort_Turquoise
C0948853	Euthymia	DisGeNET BeFree	0.000316	0.002611	4	10	CXCL9,MMP9,CXCL10,TNF	MergeCohort_Turquoise
C1455718	Neurological ventriculitis	DisGeNET BeFree	0.000316	0.002611	4	10	CRP,MYD88,TLR4,TNF	MergeCohort_Turquoise
C0025297	Viral meningitis	DisGeNET BeFree	0.000316	0.002611	4	10	MMP9,CRP,TGFB1,TIMP1	MergeCohort_Turquoise
C0021655	Insulin Resistance	DisGeNET Curated	0.0003167	0.002613	9	60	HMOX1,CD163,PLTP,PRKAR1A,ITGAM,CASP1,CD36,CD68,TNF	MergeCohort_Turquoise
C0920563	Insulin Sensitivity	DisGeNET Curated	0.0003167	0.002613	9	60	HMOX1,CD163,PLTP,PRKAR1A,ITGAM,CASP1,CD36,CD68,TNF	MergeCohort_Turquoise
C4699512	Large-artery atherosclerosis (embolus/thrombosis)	DisGeNET BeFree	0.0003244	0.002674	8	48	SAMHD1,CRP,SPP1,TBXAS1,PLA2G7,CXCL16,NLRP3,LPL	MergeCohort_Turquoise
C0002395	Alzheimer's Disease	DisGeNET Curated	0.0003255	0.002681	12	101	ABI3,HMOX1,MS4A4A,TPP1,PLAU,CR1,PRNP,INPP5D,DPYSL2,CD33,TREM2,TNF	MergeCohort_Turquoise
C0740903	allergic symptom	DisGeNET BeFree	0.0003419	0.002807	7	37	SPP1,CXCL10,NOD2,LILRB4,NLRP3,LGALS9,TLR2	MergeCohort_Turquoise
C1168198	Recurrent respiratory papillomatosis	DisGeNET BeFree	0.0003419	0.002807	7	37	CCL18,CD274,TAP1,TIMP1,TLR2,TLR4,CD44	MergeCohort_Turquoise
C0007273	Carotid Artery Diseases	DisGeNET BeFree	0.0003419	0.002807	7	37	HMOX1,CCL18,PLTP,ALOX5,MMRN1,IL10RA,TNF	MergeCohort_Turquoise
C0272322	Severe hereditary factor VIII deficiency disease	DisGeNET BeFree	0.0003419	0.002807	7	37	HLA-DOA,HLA-DQA1,HMOX1,F8,BTK,TGFB1,TNF	MergeCohort_Turquoise
C0269102	Endometrioma	DisGeNET BeFree	0.0003545	0.002908	14	132	PECAM1,ETS1,HMOX1,CD163,PLA2G2A,MMP9,SLCO4A1,ITGAX,RUNX3,TGFB1,TIMP1,CD44,CD68,TNF	MergeCohort_Turquoise
C1961099	Precursor T-Cell Lymphoblastic Leukemia-Lymphoma	DisGeNET BeFree	0.0003567	0.002921	41	636	ACTB,ETS1,ETV5,ETV6,IKZF1,CHRM3,S100A4,PIK3CD,PIK3CG,MMP9,VAV1,ABCC1,DLL4,TNFSF13B,PRKAR1A,CD274,IL2RB,IL7,IL18,TOX,SPI1,INPP5D,ITGAM,STAT1,STAT3,NRP2,PTPRC,KIT,DNASE1L3,RUNX1,SLC7A7,CBFB,DLL1,CD247,EBI3,CD33,CD38,DHRS9,CD44,CD59,TNF	MergeCohort_Turquoise
C0011269	Dementia, Vascular	DisGeNET BeFree	0.0003568	0.002921	18	197	CETP,ACTB,PIK3CD,PIK3CG,PLEK,MMP9,CREB1,CRP,TXNIP,PRNP,IL18,SPP1,SYK,KDR,CASP1,GRN,TGFB1,TNF	MergeCohort_Turquoise
C0686377	CNS metastases	DisGeNET BeFree	0.0003569	0.002921	12	102	PDK1,PIK3CD,PIK3CG,MMP9,CD274,IL15,SPP1,GRN,TIMP1,CD44,CD74,TNF	MergeCohort_Turquoise
C0030807	Pemphigus	DisGeNET BeFree	0.0003596	0.00294	9	61	HLA-A,HLA-C,HLA-DPB1,HLA-DQA1,PRKCB,SPP1,TGFB1,CD86,TNF	MergeCohort_Turquoise
C0702166	Acne	DisGeNET BeFree	0.0003626	0.002959	13	117	CCR1,IL18,ITGAX,PTPRC,SEMA4A,ST8SIA4,NLRP3,LPL,TLR2,TLR4,TNF,UBASH3B,LYZ	MergeCohort_Turquoise
C4732730	Blood spots	DisGeNET BeFree	0.0003626	0.002959	13	117	ACTB,ETV6,CRP,PPT1,GALC,CXCL10,CFD,GLA,HPGDS,RUNX1,LGALS9,TGFA,LIPA	MergeCohort_Turquoise
C0280313	Squamous cell carcinoma of oropharynx	DisGeNET BeFree	0.0003627	0.002959	15	148	ACTB,TLR7,S100A4,MMP9,CD274,PDCD1LG2,KDR,RUNX3,TGFB1,GSTP1,MYOF,CD33,TLR5,CD44,TNF	MergeCohort_Turquoise
C0011989	Camurati-Engelmann Syndrome	DisGeNET BeFree	0.0003651	0.002973	6	27	CD226,MYD88,SH2B3,TGFB1,TGFBR2,TLR4	MergeCohort_Turquoise
C2931418	Bare lymphocyte syndrome 2	DisGeNET BeFree	0.0003651	0.002973	6	27	HLA-A,HLA-C,HLA-DPB1,HLA-DQA1,TAP1,TAP2	MergeCohort_Turquoise
C0279565	Invasive Lobular Breast Carcinoma	DisGeNET BeFree	0.0003675	0.002991	11	88	ACTB,ETV6,FABP4,PIK3CD,PIK3CG,CD274,ITGAX,KIT,CBFB,TIMP1,CD44	MergeCohort_Turquoise
C1368683	Epithelioma	DisGeNET BeFree	0.000368	0.002993	25	322	ACTB,HLA-G,F2R,PIK3CD,PIK3CG,PLAU,MMP9,CXCL11,ALOX5,CRP,CSF1R,PRKAR1A,CD274,FSCN1,SPP1,KIT,RAP2B,RUNX1,RUNX3,TIMP1,CD44,CD68,CD74,ELF4,TNF	MergeCohort_Turquoise
C0853105	Penis carcinoma	DisGeNET BeFree	0.0003754	0.003046	8	49	PIK3CD,PIK3CG,ANXA1,SLC8A1,CD274,RASSF2,RUNX3,TLR4	MergeCohort_Turquoise
C0342208	Multinodular goiter	DisGeNET BeFree	0.0003754	0.003046	8	49	HLA-C,CCL4,MMP9,CD274,PDCD1LG2,IL15,CXCL10,LGALS3	MergeCohort_Turquoise
C0206633	Angiomyolipoma	DisGeNET BeFree	0.0003754	0.003046	8	49	ACTB,MITF,PLAU,CD274,KIT,LGALS3,CD68,UBASH3B	MergeCohort_Turquoise
C1709661	Primary Focal Segmental Glomerulosclerosis	DisGeNET BeFree	0.000377	0.003048	5	18	HLA-A,PTPRO,CD80,CD44,TNF	MergeCohort_Turquoise
C0026780	Mumps	DisGeNET BeFree	0.000377	0.003048	5	18	IL2RA,CXCL10,EBI3,TLR2,TNF	MergeCohort_Turquoise
C3534585	Infection caused by Norovirus	DisGeNET BeFree	0.000377	0.003048	5	18	TLR7,IL18,NOD2,NLRP3,TLR4	MergeCohort_Turquoise
C3839741	Core binding factor acute myeloid leukemia	DisGeNET BeFree	0.000377	0.003048	5	18	KIT,RUNX1,CBFB,CBL,CD33	MergeCohort_Turquoise
C0278660	Adult Synovial Sarcoma	DisGeNET BeFree	0.0003794	0.003063	18	198	HLA-A,HLA-C,S100A4,PIK3CD,PIK3CG,MMP9,ABCC1,CD274,FXYD5,SNAP23,HPSE,STAT3,KIT,TAP1,TGFB1,CD38,CD68,TNF	MergeCohort_Turquoise
C0279982	Childhood Synovial Sarcoma	DisGeNET BeFree	0.0003794	0.003063	18	198	HLA-A,HLA-C,S100A4,PIK3CD,PIK3CG,MMP9,ABCC1,CD274,FXYD5,SNAP23,HPSE,STAT3,KIT,TAP1,TGFB1,CD38,CD68,TNF	MergeCohort_Turquoise
C0341106	Eosinophilic esophagitis	DisGeNET BeFree	0.0003861	0.003115	16	165	MID1,CCL18,ALOX5,VCAM1,ANXA5,CPA3,RSAD2,IL15,IL18,ITGAM,STAT1,KCNJ2,IL33,TGFB1,CD44,TNF	MergeCohort_Turquoise
C1368404	Hypopharyngeal Carcinoma	DisGeNET BeFree	0.0003907	0.003145	12	103	PDK1,PIK3CD,PIK3CG,CRP,PRKAR1A,CD274,HPSE,LYVE1,UBE2Q2,TGFB1,CD44,TNF	MergeCohort_Turquoise
C0011206	Delirium	DisGeNET BeFree	0.0003907	0.003145	12	103	PIK3CD,PIK3CG,UGCG,CCL4,CRP,IL18,CXCL10,FGL2,LBP,NLRP3,LGALS3,TNF	MergeCohort_Turquoise
C3665419	intracranial glioma	DisGeNET BeFree	0.0003907	0.003145	12	103	HLA-F,PIK3CD,PIK3CG,PLAU,CCL18,ABCC1,IL18,CAPG,COTL1,TGFB1,CD36,TNF	MergeCohort_Turquoise
C0151825	Bone pain	DisGeNET BeFree	0.0003988	0.0032	10	75	PLAU,CXCL11,CREB1,SIGLEC7,IL2RB,LGMN,STAT3,NLRP3,TNF,HCLS1	MergeCohort_Turquoise
C2931384	Moyamoya disease 1	DisGeNET BeFree	0.0003988	0.0032	10	75	HLA-A,ACTB,CD163,MMP9,STAT3,KDR,CBL,TGFB1,TIMP1,MMD	MergeCohort_Turquoise
C0036916	Sexually Transmitted Diseases	DisGeNET BeFree	0.0003988	0.0032	10	75	HLA-A,EMB,CRP,CXCL10,PTPN22,KIT,GRB2,NLRP3,CD38,TLR4	MergeCohort_Turquoise
C0042721	Viral hepatitis	DisGeNET BeFree	0.0003988	0.0032	10	75	HLA-A,HLA-DPB1,MMP9,IL18,CXCL10,FGL2,IL33,LGALS3BP,LGALS9,TNF	MergeCohort_Turquoise
C0027962	Melanocytic nevus	DisGeNET BeFree	0.0003995	0.003203	21	251	HLA-E,HLA-G,ETS1,CD163,MITF,MMP9,PYCARD,PRKCB,IL18,PTAFR,ITGAX,GAB2,NRP2,KIT,LGALS3,LGALS9,RIT1,TGFBR2,GZMB,TLR4,CD44	MergeCohort_Turquoise
C0086132	Depressive Symptoms	DisGeNET BeFree	0.0004021	0.003221	30	419	NRN1,MMP9,AIM2,CRTAP,CRHBP,CD200R1,CRP,CYTIP,SIGLEC7,PYCARD,PRKAR1A,IL2RB,IL18,CXCL10,STAT1,KDR,ST8SIA4,DNASE1L3,OAS1,GRN,LBP,NLRP3,TGFB1,LIPA,TIMP1,CD38,SCPEP1,ELK3,TNF,HCLS1	MergeCohort_Turquoise
C0085278	Antiphospholipid Syndrome	DisGeNET BeFree	0.0004057	0.003248	11	89	HLA-DPB1,SELPLG,ANXA5,MYD88,CXCL10,PTPN22,SH2B3,LGALS9,CD36,TLR4,TNF	MergeCohort_Turquoise
C1541923	Infective endocarditis	DisGeNET BeFree	0.0004071	0.003249	9	62	TYROBP,S100A11,CCL4,CRP,LBP,TLR1,TLR2,TLR4,TNF	MergeCohort_Turquoise
C0162311	Androgenetic Alopecia	DisGeNET BeFree	0.0004071	0.003249	9	62	CRP,MMRN1,PRNP,HPGDS,NLRP3,TGFB1,DHRS9,TLR4,TNF	MergeCohort_Turquoise
C2936258	Peri-Implantitis	DisGeNET BeFree	0.0004071	0.003249	9	62	MMP9,SPP1,TGFB1,CD38,TLR2,TLR4,CD44,CD68,TNF	MergeCohort_Turquoise
C3714619	Insulin resistance syndrome	DisGeNET BeFree	0.0004071	0.003249	9	62	CETP,PIK3CD,PIK3CG,CRP,LIPA,CD36,LPL,CD59,TNF	MergeCohort_Turquoise
C4551472	Hypertrophic obstructive cardiomyopathy	DisGeNET BeFree	0.000424	0.003381	19	217	HLA-A,HLA-C,ACTB,PIK3CD,PIK3CG,MMP9,CRP,PRKCH,IL18,LYVE1,GLA,PLA2G7,LGALS3,TGFB1,RIT1,GZMB,TLR4,CD59,TNF	MergeCohort_Turquoise
C0151718	Hypocholesterolemia	DisGeNET BeFree	0.0004272	0.003401	12	104	ACTB,PIK3CD,PIK3CG,PRKCB,CYBA,CYBB,CXCL10,CASP1,NLRP3,EFNB2,CD44,TNF	MergeCohort_Turquoise
C0002962	Angina Pectoris	DisGeNET BeFree	0.0004272	0.003401	12	104	CETP,PLA2G2A,YWHAZ,CRP,IL7,ITGB2,KDR,FERMT3,PLA2G7,CXCL16,NLRP3,TNF	MergeCohort_Turquoise
C1855179	CATARACT, ANTERIOR POLAR	DisGeNET BeFree	0.0004279	0.003401	13	119	MEFV,CCL18,MMP9,CRP,SPP1,CXCL10,PTPRC,GRN,NLRP3,TIMP1,TLR2,TLR4,TNF	MergeCohort_Turquoise
C0279583	Childhood T Acute Lymphoblastic Leukemia	DisGeNET BeFree	0.0004279	0.003401	13	119	HLA-G,ETV6,S100A4,PIK3CD,PIK3CG,DLL4,IL7,STAT3,KIT,RUNX1,DLL1,CD33,CD59	MergeCohort_Turquoise
C0034050	Pulmonary Alveolar Proteinosis	DisGeNET BeFree	0.0004328	0.003429	8	50	FCGR2B,NPC2,ABCG1,CSF2RB,ITGAX,OAS1,SLC7A7,CD36	MergeCohort_Turquoise
C0010346	Crohn Disease	DisGeNET Curated	0.0004328	0.003429	8	50	CRP,IL2RA,NCF4,STAT3,NOD2,NLRP3,TLR4,TNF	MergeCohort_Turquoise
C0920028	Leukaemia recurrent	DisGeNET BeFree	0.0004328	0.003429	8	50	HLA-B,HLA-C,HLA-DPB1,ETV6,PRKAR1A,RUNX1,CD68,HCK	MergeCohort_Turquoise
C0206718	Ganglioneuroblastoma	DisGeNET BeFree	0.0004328	0.003429	8	50	ACTB,SIGLEC7,IL2RB,LGMN,LGALS3,CD44,CD58,HCLS1	MergeCohort_Turquoise
C0812413	Malignant Pleural Mesothelioma	DisGeNET BeFree	0.0004352	0.003446	30	421	RAMP2,F2R,S100A11,PIK3CD,PIK3CG,MMP9,FOLR2,WNT2,MMRN1,CSF1R,SRGN,CD274,IL2RA,PEA15,IL18,SPP1,CXCL10,HPSE,STAT1,STAT3,PTPRC,KDR,TBXAS1,HAVCR2,CD4,EFNB2,CD38,CD44,CD74,TNF	MergeCohort_Turquoise
C0278876	Adult Medulloblastoma	DisGeNET BeFree	0.0004371	0.003458	46	747	HK2,ABR,HLA-A,PECAM1,ACTB,HMOX1,F2R,CD163,MAP3K1,FABP4,S100A4,FBN2,PIK3CD,PIK3CG,RASGRP3,ARL13B,PLAU,EIF4E3,MMP9,ALOX5,VAV1,ABCC1,IFI27,SLC8A1,CSF1R,SIGLEC7,PRKAR1A,CD274,IL2RB,SPP1,BCAT1,HPSE,STAT3,NRP2,NRP1,HPGDS,C3AR1,KDR,TWSG1,KIT,GRB2,MPEG1,LIFR,TNF,CDH5,HCLS1	MergeCohort_Turquoise
C0032460	Polycystic Ovary Syndrome	DisGeNET BeFree	0.0004409	0.003484	49	811	HLA-A,PDK1,HLA-DQA1,ACTB,HMGB2,HMOX1,LEAP2,FABP4,S100A4,PIK3CD,PIK3CG,UCP2,SEMA6A,MMP9,AKR1B1,VCAM1,ANXA5,IFI27,YWHAZ,CRP,MMRN1,RHOG,PPT1,PYCARD,IL2RA,PEA15,IL7,CYBB,IL18,SPP1,CXCL10,ZNF217,ITGAX,STAT3,HPGDS,GLIPR1,PLA2G7,LGALS3,TGFB1,CD36,LPL,TLR2,DHRS9,TLR4,CD44,CD59,CD68,TNF,LYN	MergeCohort_Turquoise
C0162309	Adrenoleukodystrophy	DisGeNET BeFree	0.000441	0.003484	23	289	ABR,ACTB,S100A4,PIK3CD,PIK3CG,UCP2,SNX10,AKR1B1,MYD88,SPP1,STAT3,HPGDS,KDR,ST8SIA4,IL33,CASP1,LBP,TGFB1,GSTP1,TLR2,TLR4,CD44,TNF	MergeCohort_Turquoise
C0432408	Trisomy 12	DisGeNET BeFree	0.0004444	0.003503	10	76	IL2RA,MYD88,IL15,ITGAL,ITGB2,CLEC12A,PTPRC,BTK,LPL,CD38	MergeCohort_Turquoise
C1333977	Hepatitis B Virus-Related Hepatocellular Carcinoma	DisGeNET BeFree	0.0004444	0.003503	10	76	HLA-DQA1,ADAM9,STAT3,STAT4,PRDM1,LGALS3BP,HAVCR2,GSTP1,TLR4,TNF	MergeCohort_Turquoise
C0206734	Hemangioblastoma	DisGeNET BeFree	0.0004444	0.003503	10	76	IKZF1,PLAU,DLL4,PTPRC,KDR,TNFSF15,TEK,LGALS3,TGFA,TNF	MergeCohort_Turquoise
C0035436	Rheumatic Fever	DisGeNET BeFree	0.0004472	0.003519	11	90	HLA-A,HLA-DQA1,ACTB,MEFV,FCN1,CXCL10,RUNX1,TGFB1,HAVCR2,TLR2,TNF	MergeCohort_Turquoise
C1956089	Osteophyte	DisGeNET BeFree	0.0004472	0.003519	11	90	CD163,CRP,SPP1,ITGAM,STAT3,CAPG,LBP,TGFB1,CD44,CD68,TNF	MergeCohort_Turquoise
C0027583	Nematode infections	DisGeNET BeFree	0.0004503	0.003533	6	28	HLA-DQB2,IRF8,TXNIP,SIGLEC1,IL18,ITGAX	MergeCohort_Turquoise
C0878675	Erdheim-Chester Disease	DisGeNET BeFree	0.0004503	0.003533	6	28	PIK3CD,PIK3CG,CCL18,SEMA4D,SPP1,CD68	MergeCohort_Turquoise
C0020459	Hyperinsulinism	DisGeNET Curated	0.0004503	0.003533	6	28	HMOX1,CD163,UCP2,ITGAM,CD68,TNF	MergeCohort_Turquoise
C0020479	Hyperlipoproteinemia Type III	DisGeNET BeFree	0.0004503	0.003533	6	28	CETP,HPSE,ITGB2,SULF2,LPL,CD44	MergeCohort_Turquoise
C0040264	Tinnitus	DisGeNET BeFree	0.0004598	0.003601	9	63	ABR,CFP,SLC8A1,PYCARD,PRKAR1A,SPIN1,KCNE3,GSTP1,TNF	MergeCohort_Turquoise
C0014121	Bacterial Endocarditis	DisGeNET BeFree	0.0004598	0.003601	9	63	TYROBP,S100A11,CCL4,CRP,LBP,TLR1,TLR2,TLR4,TNF	MergeCohort_Turquoise
C0221227	Centriacinar Emphysema	DisGeNET BeFree	0.0004652	0.003605	3	5	MMP9,TGFB1,TNF	MergeCohort_Turquoise
C1960273	Lymphocytic myocarditis	DisGeNET BeFree	0.0004652	0.003605	3	5	EMB,PTPRC,CD68	MergeCohort_Turquoise
C0497299	meningitis/encephalitis	DisGeNET BeFree	0.0004652	0.003605	3	5	ITGAL,ITGAM,ITGB2	MergeCohort_Turquoise
C3889038	Non-radiographic axial spondyloarthritis	DisGeNET BeFree	0.0004652	0.003605	3	5	HLA-B,CRP,TNF	MergeCohort_Turquoise
C0041321	Tuberculosis, Miliary	DisGeNET BeFree	0.0004652	0.003605	3	5	CD274,PDCD1LG2,TLR2	MergeCohort_Turquoise
C0276665	Pulmonary paracoccidioidomycosis	DisGeNET BeFree	0.0004652	0.003605	3	5	CLEC7A,MYD88,NLRP3	MergeCohort_Turquoise
C4310620	Yao syndrome	DisGeNET BeFree	0.0004652	0.003605	3	5	MEFV,NOD2,NLRP3	MergeCohort_Turquoise
C1318500	Non-toxic nodular goiter	DisGeNET BeFree	0.0004652	0.003605	3	5	TGFB1,CD80,CD86	MergeCohort_Turquoise
C1278797	Postnatal infection	DisGeNET BeFree	0.0004652	0.003605	3	5	ETV6,MMP9,KLRB1	MergeCohort_Turquoise
C0032241	Pleuropneumonia	DisGeNET BeFree	0.0004652	0.003605	3	5	MYD88,IRAK3,TNF	MergeCohort_Turquoise
C4076533	Encephalitis caused by tick-borne encephalitis virus	DisGeNET BeFree	0.0004652	0.003605	3	5	CXCL9,CXCL11,CXCL10	MergeCohort_Turquoise
C0339808	House dust mite allergy	DisGeNET BeFree	0.0004652	0.003605	3	5	HLA-DQA1,PTAFR,CD36	MergeCohort_Turquoise
C0268281	Infantile neuronal ceroid lipofuscinosis	DisGeNET Curated	0.0004652	0.003605	3	5	TPP1,PPT1,ATP13A2	MergeCohort_Turquoise
C0036572	Seizures	DisGeNET BeFree	0.0004661	0.00361	60	1052	NPL,HLA-A,HLA-B,NRN1,F2R,ME1,CLIC2,PIK3CD,PIK3CG,TPP1,SCN1B,UCP2,CXCL9,UGCG,PLA2G2A,PLA2G4A,PLAU,MMP9,CXCL11,SEMA4D,ABCC1,SLC4A7,ANXA1,KCNAB2,CREB1,SLC1A3,CRP,SLC8A1,CSF1R,PRICKLE2,PRKCB,PEA15,CX3CR1,PRNP,MYD88,IL18,CXCL10,PSMB9,PTGER2,LILRB1,PTGS1,NRP1,HPGDS,KCNJ10,BTK,AP1S2,MPEG1,GRN,DLL1,GRM8,LGALS3,TGFB1,TIMP1,CD38,TLR2,TLR4,CD44,TREM2,CD59,TNF	MergeCohort_Turquoise
C0009782	Connective Tissue Diseases	DisGeNET BeFree	0.000472	0.003649	16	168	HLA-A,HLA-B,ACVRL1,F8,FBN2,RIN2,SEMA6A,CRP,MMRN1,PTPN22,STAT3,STAT4,CASP1,TGFB1,TGFBR2,TNF	MergeCohort_Turquoise
C0151468	Thyroid Gland Follicular Adenoma	DisGeNET BeFree	0.000472	0.003649	16	168	ACTB,PIK3CD,PIK3CG,MMP9,ANXA5,PRKAR1A,RASSF2,ITGB2,KDR,KCNE3,LGALS3,TGFB1,TIMP1,CD44,CD68,TNF	MergeCohort_Turquoise
C0340279	Ventricular hypertrophy	DisGeNET BeFree	0.0004793	0.003673	7	39	HLA-C,PIK3CD,PIK3CG,SUCNR1,SPP1,CARD6,NLRP3	MergeCohort_Turquoise
C0275551	Primary bacterial peritonitis	DisGeNET BeFree	0.0004793	0.003673	7	39	CRP,CXCL10,NOD2,LBP,CD80,TLR2,TNF	MergeCohort_Turquoise
C0005138	Berylliosis	DisGeNET Curated	0.0004822	0.003673	4	11	HLA-DPB1,IL2RA,TGFB1,TNF	MergeCohort_Turquoise
C2350873	Beryllium Disease	DisGeNET Curated	0.0004822	0.003673	4	11	HLA-DPB1,IL2RA,TGFB1,TNF	MergeCohort_Turquoise
C2242472	Infection of bone	DisGeNET BeFree	0.0004822	0.003673	4	11	CRP,ITGB2,TLR2,TNF	MergeCohort_Turquoise
C0398691	Hyperimmunoglobulinemia D	DisGeNET BeFree	0.0004822	0.003673	4	11	MEFV,NOD2,NLRP3,TNF	MergeCohort_Turquoise
C0750986	Internal Carotid Artery Diseases	DisGeNET Curated	0.0004822	0.003673	4	11	HMOX1,CD163,PLAU,GSTP1	MergeCohort_Turquoise
C0750987	Arterial Diseases, Common Carotid	DisGeNET Curated	0.0004822	0.003673	4	11	HMOX1,CD163,PLAU,GSTP1	MergeCohort_Turquoise
C0268446	Thyrotoxic periodic paralysis	DisGeNET BeFree	0.0004822	0.003673	4	11	HLA-A,HLA-DQA1,KCNJ2,KCNE3	MergeCohort_Turquoise
C2350530	Bronchopulmonary Aspergillosis	DisGeNET BeFree	0.0004822	0.003673	4	11	IL15,STAT3,NOD2,TLR4	MergeCohort_Turquoise
C2350529	Pulmonary Aspergillosis	DisGeNET BeFree	0.0004822	0.003673	4	11	IL15,STAT3,NOD2,TLR4	MergeCohort_Turquoise
C0007273	Carotid Artery Diseases	DisGeNET Curated	0.0004822	0.003673	4	11	HMOX1,CD163,PLAU,GSTP1	MergeCohort_Turquoise
C0029077	Ophthalmia, Sympathetic	DisGeNET BeFree	0.0004822	0.003673	4	11	HLA-C,HLA-DPB1,HLA-DQA1,CD274	MergeCohort_Turquoise
C0272192	Familial eosinophilia	DisGeNET BeFree	0.0004822	0.003673	4	11	CCL24,CRP,CYBA,TNF	MergeCohort_Turquoise
C0600178	External Carotid Artery Diseases	DisGeNET Curated	0.0004822	0.003673	4	11	HMOX1,CD163,PLAU,GSTP1	MergeCohort_Turquoise
C0271240	Blindness of one eye (disorder)	DisGeNET BeFree	0.0004822	0.003673	4	11	HLA-A,HLA-B,PIK3CD,PIK3CG	MergeCohort_Turquoise
C0577631	Carotid Atherosclerosis	DisGeNET Curated	0.0004822	0.003673	4	11	HMOX1,CD163,PLAU,GSTP1	MergeCohort_Turquoise
C0242490	Enthesopathy	DisGeNET BeFree	0.0004822	0.003673	4	11	HLA-B,SPP1,TGFB1,CD5L	MergeCohort_Turquoise
C1262760	Hepatitis, Drug-Induced	DisGeNET BeFree	0.0004822	0.003673	4	11	PECAM1,HPGDS,TLR4,TNF	MergeCohort_Turquoise
C0270850	Idiopathic generalized epilepsy	DisGeNET BeFree	0.0004922	0.00373	11	91	NPL,HLA-F,ME2,LY86,CRP,IL18,STAT3,STAT4,KCNJ10,SYK,GRM8	MergeCohort_Turquoise
C0342649	Vascular calcification	DisGeNET BeFree	0.0004925	0.00373	21	255	PECAM1,ACTB,CHRM3,CD163,CMKLR1,CRP,IL18,SPP1,HPSE,PTGS1,GLA,BTK,TFPI2,RUNX3,LGALS3,EDNRB,TLR2,ENTPD1,GZMB,TLR4,TNF	MergeCohort_Turquoise
C3693482	Giant Cell Fibroblastoma	DisGeNET BeFree	0.0004943	0.00373	10	77	ACTB,ETV6,GPR65,CD274,STAT3,KIT,TGFB1,TGFBR2,CD38,TNF	MergeCohort_Turquoise
C0349459	Cervical intraepithelial neoplasia grade 2	DisGeNET BeFree	0.0004943	0.00373	10	77	HLA-A,HLA-DQA1,TLR7,TLR8,SEMA6A,PYCARD,ZNF217,EPB41L3,ST8SIA4,TLR2	MergeCohort_Turquoise
C1868684	EAR, PATELLA, SHORT STATURE SYNDROME	DisGeNET BeFree	0.0004943	0.00373	10	77	ACTB,CLEC7A,PIK3CG,PLA2G4A,CRP,PLCB1,TGFB1,TLR4,TNF,LYZ	MergeCohort_Turquoise
C3495436	American cutaneous leishmaniasis	DisGeNET BeFree	0.0004962	0.00373	5	19	HLA-A,HLA-B,HLA-C,FLI1,TNF	MergeCohort_Turquoise
C0745287	infertility tubal factor	DisGeNET BeFree	0.0004962	0.00373	5	19	HLA-DQA1,TGFB1,TLR2,TLR4,TNF	MergeCohort_Turquoise
C0403601	Transplant glomerulopathy	DisGeNET BeFree	0.0004962	0.00373	5	19	PECAM1,CRP,PTPRC,PTPRO,GZMB	MergeCohort_Turquoise
C0271429	Acute otitis media	DisGeNET BeFree	0.0004962	0.00373	5	19	TLR7,CX3CR1,TGFB1,CD44,TNF	MergeCohort_Turquoise
C1302772	Primary cutaneous lymphoma	DisGeNET BeFree	0.0004962	0.00373	5	19	ACVRL1,TOX,STAT1,CASP1,CD44	MergeCohort_Turquoise
C0043528	Zoonoses	DisGeNET BeFree	0.0004962	0.00373	5	19	MEFV,IFIT2,CRP,PRNP,SAMD9	MergeCohort_Turquoise
C3714772	Recurrent fevers	DisGeNET BeFree	0.0004962	0.00373	5	19	MEFV,NLRC4,CRP,NLRP3,TNF	MergeCohort_Turquoise
C0036330	Schistosomiasis mansoni	DisGeNET BeFree	0.0004962	0.00373	5	19	FBN2,IL15,SPP1,STAT3,TNF	MergeCohort_Turquoise
C1319853	Asthma, Aspirin-Induced	DisGeNET BeFree	0.0004962	0.00373	5	19	HLA-DPB1,MMP9,ALOX5,CYSLTR1,NLRP3	MergeCohort_Turquoise
C0349639	Juvenile Myelomonocytic Leukemia	DisGeNET Curated	0.0004962	0.00373	5	19	RRAS,RAC2,SH2B3,RUNX1,CBL	MergeCohort_Turquoise
C0032273	Pneumoconiosis	DisGeNET BeFree	0.0004962	0.00373	5	19	HLA-A,CX3CR1,IL18,TGFB1,TNF	MergeCohort_Turquoise
C0282513	Primary Progressive Aphasia (disorder)	DisGeNET BeFree	0.000497	0.00373	8	51	ALOX5,SIGLEC7,IL2RB,PRNP,IL33,GRN,TREM2,HCLS1	MergeCohort_Turquoise
C4699152	ST-segment elevation myocardial infarction (STEMI)	DisGeNET BeFree	0.000497	0.00373	8	51	MMP9,P2RY12,CRP,CTSS,AXL,HPSE,PLA2G7,LGALS3	MergeCohort_Turquoise
C3896960	Childhood Pre-B Acute Lymphoblastic Leukemia	DisGeNET BeFree	0.000497	0.00373	8	51	ETV5,ETV6,PIK3CD,IL7,IL15,BTK,RUNX1,CD33	MergeCohort_Turquoise
C0003868	Arthritis, Gouty	DisGeNET BeFree	0.000497	0.00373	8	51	MEFV,ALOX5,CRP,IL18,NOD2,CASP1,NLRP3,TLR4	MergeCohort_Turquoise
C0014522	Epidermodysplasia Verruciformis	DisGeNET BeFree	0.0005179	0.003884	9	64	CRP,PYCARD,CD274,IL7,TMC8,NLRP3,CORO1A,CD36,TNF	MergeCohort_Turquoise
C0751674	Lymphangioleiomyomatosis	DisGeNET BeFree	0.0005409	0.004053	11	92	ACTB,PLAU,GPNMB,MMP9,YWHAZ,CD274,SPP1,STAT3,LGALS3,TNF,UBASH3B	MergeCohort_Turquoise
C0010403	Cryoglobulinemia	DisGeNET BeFree	0.0005504	0.004106	6	29	HLA-A,CXCL10,ITGAM,NLRP3,TLR2,TNF	MergeCohort_Turquoise
C0221238	Mesangial proliferative glomerulonephritis	DisGeNET BeFree	0.0005504	0.004106	6	29	PIK3CD,PIK3CG,ALOX5,CXCL10,STAT1,TGFB1	MergeCohort_Turquoise
C0041330	Tuberculosis, Spinal	DisGeNET BeFree	0.0005504	0.004106	6	29	HLA-DQA1,MMP9,VCAM1,SPP1,TLR2,TNF	MergeCohort_Turquoise
C0748168	Pulmonary Pathology	DisGeNET BeFree	0.0005504	0.004106	6	29	MYD88,AXL,KDR,LILRB3,CD44,TNF	MergeCohort_Turquoise
C0149745	Oral Ulcer	DisGeNET BeFree	0.0005504	0.004106	6	29	CRP,IL2RA,ITGAM,STAT4,TAP2,TNF	MergeCohort_Turquoise
C3826128	Infection in children	DisGeNET BeFree	0.0005504	0.004106	6	29	MMP9,CRP,IFNGR1,IL18,TLR4,TNF	MergeCohort_Turquoise
C0265797	Congenital emphysema	DisGeNET BeFree	0.0005628	0.004187	7	40	HLA-DQA1,MMP9,CHST11,CXCL10,TIMP1,TLR4,TNF	MergeCohort_Turquoise
C0022577	Keratoconjunctivitis, Vernal	DisGeNET BeFree	0.0005628	0.004187	7	40	PLAU,MMP9,CCL24,TGFB1,TIMP1,TLR2,TLR4	MergeCohort_Turquoise
C0034735	Raynaud Phenomenon	DisGeNET BeFree	0.0005628	0.004187	7	40	HLA-DPB1,HMOX1,F8,ANXA5,CRP,TNF,CDH5	MergeCohort_Turquoise
C0037023	Sialadenitis	DisGeNET BeFree	0.0005628	0.004187	7	40	TLR7,PIK3CD,TNFSF13B,IL2RA,TGFA,TLR4,TNF	MergeCohort_Turquoise
C0263912	Rotator cuff syndrome	DisGeNET BeFree	0.0005688	0.004225	8	52	ACTB,FABP4,AKR1B1,SLA,PRNP,IL15,TGFB1,TNF	MergeCohort_Turquoise
C0020452	Hyperemia	DisGeNET BeFree	0.0005688	0.004225	8	52	MMP9,MDFIC,P2RY12,ITGB2,PTGS1,TEK,CD59,TNF	MergeCohort_Turquoise
C0007133	Carcinoma, Papillary	DisGeNET BeFree	0.0005751	0.004269	18	205	ACTB,S100A4,QPCT,ANXA1,NPC2,CREB1,CRP,ASAH1,HPSE,PTGS1,STAT3,KDR,KIT,LGALS3,TGFA,GSTP1,TIE1,CD44	MergeCohort_Turquoise
C3160718	PARKINSON DISEASE, LATE-ONSET	DisGeNET BeFree	0.0006028	0.004472	20	241	PECAM1,HMOX1,UCP2,MMP9,VCAM1,WNT2,CRP,CD274,SLC41A1,IL2RA,GALC,GLA,C1QC,ATP13A2,NLRP3,TGFB1,TLR4,CD68,ELK3,TNF	MergeCohort_Turquoise
C0238190	Inclusion Body Myositis (disorder)	DisGeNET BeFree	0.0006079	0.004503	10	79	HLA-C,HLA-DQA1,ACTB,MMP9,RRM2B,PSMB10,PTPRC,TGFB1,TIMP1,CD38	MergeCohort_Turquoise
C0263641	Epithelial hyperplasia of skin	DisGeNET BeFree	0.0006079	0.004503	10	79	PLA2G2A,IFI16,STAT3,PTPRC,LGALS3,TGFA,TGFB1,TIMP1,CD44,TNF	MergeCohort_Turquoise
C0278791	Chronic lymphocytic leukaemia refractory	DisGeNET BeFree	0.0006418	0.004736	5	20	CD52,PIK3CD,PIK3CG,BTK,SYK	MergeCohort_Turquoise
C0151450	Secondary Sj??gren's syndrome	DisGeNET BeFree	0.0006418	0.004736	5	20	HLA-A,VCAM1,IFI16,CXCL10,TNF	MergeCohort_Turquoise
C0024530	Malaria	DisGeNET Curated	0.0006418	0.004736	5	20	FCGR2B,CR1,CRP,CD36,TNF	MergeCohort_Turquoise
C0729777	Corneal Infection	DisGeNET BeFree	0.0006418	0.004736	5	20	MYD88,IL18,CASP1,TLR2,TLR4	MergeCohort_Turquoise
C0001306	Acute alcoholic liver disease	DisGeNET BeFree	0.0006418	0.004736	5	20	HMOX1,SPP1,LBP,HAVCR2,TNF	MergeCohort_Turquoise
C0221232	Welts	DisGeNET BeFree	0.0006487	0.004781	8	53	HMOX1,LY96,PIK3CD,PIK3CG,STAT1,CD38,GZMB,CD68	MergeCohort_Turquoise
C0025303	Meningococcal Infections	DisGeNET BeFree	0.0006487	0.004781	8	53	CFP,FCGR2B,CXCL11,CXCL10,CFD,TLR2,TLR4,TNF	MergeCohort_Turquoise
C0014179	Endometritis	DisGeNET BeFree	0.0006574	0.004838	7	41	S100A4,MMP9,TXNIP,NLRP3,TLR2,TLR4,TNF	MergeCohort_Turquoise
C0276653	Invasive Pulmonary Aspergillosis	DisGeNET BeFree	0.0006574	0.004838	7	41	EOMES,CRP,CYBB,ITGAM,TLR2,TLR4,TNF	MergeCohort_Turquoise
C1096458	Vascular occlusion	DisGeNET BeFree	0.0006668	0.004886	6	30	HK2,PIK3CG,PLAU,CRP,SPIN1,TNF	MergeCohort_Turquoise
C1112157	Intrauterine infection	DisGeNET BeFree	0.0006668	0.004886	6	30	HLA-C,ALOX5,RSAD2,LGALS3,TNF,CALCRL	MergeCohort_Turquoise
C0038325	Stevens-Johnson Syndrome	DisGeNET BeFree	0.0006668	0.004886	6	30	HLA-A,HLA-B,HLA-C,TPP1,AKR1B1,IL15	MergeCohort_Turquoise
C0343378	Helicobacter-associated gastritis	DisGeNET BeFree	0.0006668	0.004886	6	30	F2R,IL15,CXCL10,PTGS1,TLR4,TNF	MergeCohort_Turquoise
C0409651	Seropositive rheumatoid arthritis	DisGeNET BeFree	0.0006668	0.004886	6	30	HLA-A,HLA-DQA1,HMOX1,TNFSF13B,PTPN22,TNF	MergeCohort_Turquoise
C0027720	Nephrosis	DisGeNET BeFree	0.0006668	0.004886	6	30	ACTB,PIK3CD,PIK3CG,OLFM1,STAT3,TGFB1	MergeCohort_Turquoise
C0014335	Enteritis	DisGeNET BeFree	0.0006724	0.004923	10	80	PLA2G4A,MMP9,IL15,SPI1,ZYX,NOD2,TIMP1,TLR2,TLR4,LYZ	MergeCohort_Turquoise
C3714948	PACHYONYCHIA CONGENITA 3	DisGeNET BeFree	0.0006825	0.004994	18	208	HMOX1,PIK3CD,PIK3CG,PLAU,SMPD3,TNFAIP8,MMP9,RRM2B,PPT1,SPP1,HPSE,STAT3,SULF2,KDR,TGFB1,GZMB,CD44,TNF	MergeCohort_Turquoise
C2350878	Focal Emphysema	DisGeNET Curated	0.0007024	0.005099	4	12	HMOX1,MMP9,TGFB1,TNF	MergeCohort_Turquoise
C0376545	Hematologic Neoplasms	DisGeNET Curated	0.0007024	0.005099	4	12	ETV6,CSF1R,SH2B3,CBL	MergeCohort_Turquoise
C0751340	Myasthenia Gravis, Ocular	DisGeNET BeFree	0.0007024	0.005099	4	12	HLA-A,HLA-B,HLA-DQA1,TNF	MergeCohort_Turquoise
C3805083	Portal fibrosis	DisGeNET BeFree	0.0007024	0.005099	4	12	HLA-C,MEFV,PDCD1LG2,SPP1	MergeCohort_Turquoise
C0410808	Prosthetic joint infection	DisGeNET BeFree	0.0007024	0.005099	4	12	CRP,TLR2,TLR4,TNF	MergeCohort_Turquoise
C0276926	Schistosoma hematobium infection	DisGeNET BeFree	0.0007024	0.005099	4	12	HLA-DPA1,HLA-DPB1,IL15,TLR2	MergeCohort_Turquoise
C0221227	Centriacinar Emphysema	DisGeNET Curated	0.0007024	0.005099	4	12	HMOX1,MMP9,TGFB1,TNF	MergeCohort_Turquoise
C0264393	Panacinar Emphysema	DisGeNET Curated	0.0007024	0.005099	4	12	HMOX1,MMP9,TGFB1,TNF	MergeCohort_Turquoise
C0338596	Spastic cerebral palsy	DisGeNET BeFree	0.0007024	0.005099	4	12	RIN2,IL18,TLR4,MARCKS	MergeCohort_Turquoise
C0023485	Precursor B-Cell Lymphoblastic Leukemia-Lymphoma	DisGeNET Curated	0.0007024	0.005099	4	12	ETV6,IKZF1,STAT3,RUNX1	MergeCohort_Turquoise
C4733092	estrogen receptor-negative breast cancer	DisGeNET BeFree	0.0007144	0.005182	26	356	CETP,ACTB,ETS1,MAP3K1,PIK3CD,PIK3CG,CD274,PRNP,SPP1,DAB2,FXYD5,ZNF217,STAT1,STAT3,KDR,RAB31,GRB2,GRN,RUNX1,LGALS3BP,GSTP1,TGFBR2,TLR4,CD44,TNF,UBASH3B	MergeCohort_Turquoise
C0041318	Tuberculosis, Meningeal	DisGeNET BeFree	0.0007294	0.005287	9	67	MMP9,ALOX5,CRP,CD274,CXCL10,DLL1,TIMP1,TLR2,TNF	MergeCohort_Turquoise
C0265673	Congenital kyphosis	DisGeNET BeFree	0.0007374	0.005331	8	54	HLA-B,SEMA6A,CRP,BBX,CAPG,MPEG1,LBP,CD38	MergeCohort_Turquoise
C0268381	Primary amyloidosis	DisGeNET BeFree	0.0007374	0.005331	8	54	CRP,MYD88,SPP1,PRDM1,GLIPR1,LGALS3,CD38,TNF	MergeCohort_Turquoise
C1533172	Infantile nystagmus syndrome	DisGeNET BeFree	0.0007374	0.005331	8	54	TLR8,IL2RA,IL7,CD80,CD86,TLR2,TLR4,TNF	MergeCohort_Turquoise
C0032231	Pleurisy	DisGeNET BeFree	0.0007374	0.005331	8	54	HMOX1,MEFV,PIK3CG,PLA2G2A,STAT3,NLRP3,CD4,TNF	MergeCohort_Turquoise
C0206663	Neuroectodermal Tumor, Primitive	DisGeNET BeFree	0.0007383	0.005333	16	175	ABR,S100A4,PIK3CD,PIK3CG,UGCG,FLI1,ABCC1,SIGLEC7,IL2RB,HPGDS,KDR,KIT,TIMP1,CD38,ELK3,HCLS1	MergeCohort_Turquoise
C0005956	Bone Marrow Diseases	DisGeNET BeFree	0.0007424	0.005347	10	81	HLA-C,HLA-G,F2R,PIK3CD,IL2RB,MYD88,IL15,SPP1,CD38,TNF	MergeCohort_Turquoise
C0684275	Hemophilia, NOS	DisGeNET BeFree	0.0007424	0.005347	10	81	ABR,HLA-A,HLA-B,F8,CD163,IL2RA,PRNP,IL33,TNF,LTF	MergeCohort_Turquoise
C4317089	Infantile hemangioma	DisGeNET BeFree	0.0007424	0.005347	10	81	PECAM1,CD163,PIK3CD,PIK3CG,MMP9,DLL4,CD274,PTPRC,KDR,UBASH3B	MergeCohort_Turquoise
C0153382	Malignant neoplasm of oropharynx	DisGeNET BeFree	0.0007424	0.005347	10	81	HLA-DQA1,PIK3CD,PIK3CG,RRM2B,CRP,CD274,EPB41L3,TGFB1,GSTP1,TIMP1	MergeCohort_Turquoise
C0007114	Malignant neoplasm of skin	DisGeNET BeFree	0.0007455	0.005366	32	475	HLA-B,PIK3CD,PIK3CG,MMP9,ABCC1,IFI27,CD274,IL2RA,CXCL10,PTAFR,STAT3,SULF2,PTPRC,HPGDS,TMC8,SYK,IL33,DOCK8,CASP1,RUNX1,RUNX3,NLRP3,LGALS3,LGALS9,TGFB1,HAVCR2,GSTP1,LIFR,TLR4,CD44,TNF,PAQR3	MergeCohort_Turquoise
C1961121	Congenital vascular anomaly	DisGeNET BeFree	0.0007643	0.005494	7	42	PECAM1,ACTB,ACVRL1,ELMO2,CD274,NRP2,TEK	MergeCohort_Turquoise
C1302547	Chronic Lymphocytic Leukemia/Small Lymphocytic Lymphoma	DisGeNET BeFree	0.0007643	0.005494	7	42	MYD88,PRDM1,NOD2,BTK,LAIR1,GSTP1,TNF	MergeCohort_Turquoise
C0220611	Childhood Rhabdomyosarcoma	DisGeNET BeFree	0.0007872	0.005655	34	517	HLA-A,HLA-DMA,PECAM1,ACTB,HMOX1,ACVRL1,F2R,F2RL2,PIK3CD,PIK3CG,OLFM1,PLAU,MMP9,ABCC1,WNT2,ETV7,MMRN1,CD274,IL15,SPP1,PTPN22,ITGAM,HPSE,STAT3,PTPRC,HPGDS,ST8SIA4,KIT,CXCL16,DLL1,ARPC5,LGALS3,TGFB1,TNF	MergeCohort_Turquoise
C1510472	Drug Dependence	DisGeNET BeFree	0.0007959	0.005713	14	143	ACTB,PIK3CD,PIK3CG,MITF,MMP9,CREB1,SLC1A3,CYBB,PTPRB,HPGDS,PLCB1,DLL1,GSTP1,TLR4	MergeCohort_Turquoise
C2919945	Cavernous Hemangioma of Brain	DisGeNET BeFree	0.000798	0.005724	13	127	PECAM1,ACVRL1,S100A11,HEG1,DLL4,PYCARD,PRKCB,ITGAM,STAT3,TEK,TLR4,CD58,TNF	MergeCohort_Turquoise
C1955906	Lymphoma, Extranodal NK-T-Cell	DisGeNET BeFree	0.0008015	0.005741	6	31	CD274,PDCD1LG2,PSMB9,ITGAM,STAT3,CD33	MergeCohort_Turquoise
C3888788	Minimal hepatic encephalopathy	DisGeNET BeFree	0.0008015	0.005741	6	31	PIK3CD,PIK3CG,CREB1,IL15,STAT3,TNF	MergeCohort_Turquoise
C4551649	Congenital Dysplasia Of The Hip	DisGeNET BeFree	0.0008138	0.0058	9	68	ACTB,MMP9,SEMA4D,ATP2B4,CX3CR1,SPP1,EDNRB,TGFB1,CD68	MergeCohort_Turquoise
C0031039	Pericardial effusion	DisGeNET BeFree	0.0008138	0.0058	9	68	CARD16,TLR7,TLR8,FABP4,MMP9,EMB,CRP,IL2RA,TNF	MergeCohort_Turquoise
C0034362	Q Fever	DisGeNET BeFree	0.0008171	0.0058	5	21	ACTB,MMP9,CXCL10,STAT3,TNF	MergeCohort_Turquoise
C1292769	Precursor B-cell lymphoblastic leukemia	DisGeNET Curated	0.0008171	0.0058	5	21	HLA-C,ETV6,IKZF1,PIP4K2A,RUNX1	MergeCohort_Turquoise
C0398597	Histiocytic syndrome	DisGeNET BeFree	0.0008171	0.0058	5	21	TLR7,SEMA6A,CSF1R,PTPRC,TIMP1	MergeCohort_Turquoise
C0273115	Lung Injury	DisGeNET Curated	0.0008171	0.0058	5	21	HMOX1,CCL4,TGFA,TLR4,TNF	MergeCohort_Turquoise
C3829122	Mesenchymal Glioblastoma	DisGeNET BeFree	0.0008171	0.0058	5	21	MSR1,SPP1,AXL,TGFB1,CD44	MergeCohort_Turquoise
C0268380	Systemic amyloidosis	DisGeNET BeFree	0.0008171	0.0058	5	21	MEFV,CRP,PRNP,TNF,LYZ	MergeCohort_Turquoise
C0008029	Cherubism	DisGeNET BeFree	0.0008171	0.0058	5	21	PLEK,SYK,PSTPIP2,CD68,TNF	MergeCohort_Turquoise
C0036161	Sandhoff Disease	DisGeNET BeFree	0.0008171	0.0058	5	21	UGCG,NPC2,IL15,GM2A,TNF	MergeCohort_Turquoise
C0302314	Xanthoma	DisGeNET BeFree	0.0008171	0.0058	5	21	CETP,CD163,ALOX5,ALOX5AP,PTGS1	MergeCohort_Turquoise
C2350344	Chronic Lung Injury	DisGeNET Curated	0.0008171	0.0058	5	21	HMOX1,CCL4,TGFA,TLR4,TNF	MergeCohort_Turquoise
C0205700	Asymmetric Septal Hypertrophy	DisGeNET BeFree	0.0008171	0.0058	5	21	NLRC4,MYD88,GSTP1,CD36,TLR4	MergeCohort_Turquoise
C0017185	Gastrointestinal Neoplasms	DisGeNET BeFree	0.0008258	0.005857	15	160	HMGB2,HMOX1,F2R,PIK3CD,PIK3CG,SEMA6A,FLI1,ASAH1,RASSF2,LILRB1,KIT,RUNX3,CBL,TGFB1,CD44	MergeCohort_Turquoise
C0030524	Paratuberculosis	DisGeNET BeFree	0.0008357	0.005911	8	55	ANXA1,CD274,IL10RA,MYD88,NOD2,TLR2,TLR4,LYZ	MergeCohort_Turquoise
C0079744	Diffuse Large B-Cell Lymphoma	DisGeNET Curated	0.0008357	0.005911	8	55	IKZF1,PIK3CD,PIK3CG,IRF8,TXNIP,CD274,MYD88,PRDM1	MergeCohort_Turquoise
C0022821	Kyphosis deformity of spine	DisGeNET BeFree	0.0008357	0.005911	8	55	HLA-B,SEMA6A,CRP,BBX,CAPG,MPEG1,LBP,CD38	MergeCohort_Turquoise
C1320214	Invasive Streptococcus pneumoniae disease	DisGeNET BeFree	0.0008357	0.005911	8	55	MEFV,SELPLG,CRP,MYD88,PTAFR,NLRP3,TLR2,TLR4	MergeCohort_Turquoise
C2349952	Oropharyngeal Carcinoma	DisGeNET BeFree	0.0008371	0.005917	12	112	HLA-DQA1,PIK3CD,PIK3CG,RRM2B,CRP,CD274,EPB41L3,TGFB1,GSTP1,TIMP1,TLR4,CD44	MergeCohort_Turquoise
C0019061	Hemolytic-Uremic Syndrome	DisGeNET BeFree	0.0008487	0.005995	11	97	CLEC1B,CCL4,IL18,C3AR1,IL33,PLA2G7,CAPG,CASP1,TGFB1,TLR4,TNF	MergeCohort_Turquoise
C0042870	Vitamin D Deficiency	DisGeNET BeFree	0.0008526	0.006018	14	144	HLA-A,PIK3CD,PIK3CG,MMP9,CRP,CX3CR1,GALC,CXCL10,NOD2,IL33,TGFB1,TIMP1,TLR2,TNF	MergeCohort_Turquoise
C0349637	Common acute lymphoblastic leukemia	DisGeNET BeFree	0.0008844	0.006221	7	43	HLA-C,HLA-DPB1,HLA-DQA1,ETV6,RUNX1,DLL1,CD38	MergeCohort_Turquoise
C1510475	Diverticulosis	DisGeNET BeFree	0.0008844	0.006221	7	43	HPGD,MMP9,CRP,PTGS1,OAS1,TNF,CALCRL	MergeCohort_Turquoise
C4721666	Bladder cancer stage IV	DisGeNET BeFree	0.0008844	0.006221	7	43	PECAM1,PIK3CD,PIK3CG,ARHGDIB,PYCARD,CD274,STAT3	MergeCohort_Turquoise
C4303092	Cystic echinococcosis	DisGeNET BeFree	0.0008844	0.006221	7	43	HLA-G,TAP1,TAP2,TLR2,GZMB,TLR4,CD68	MergeCohort_Turquoise
C0019360	Herpes zoster disease	DisGeNET BeFree	0.0008844	0.006221	7	43	HLA-A,HLA-B,CRP,IL7,STAT3,IL33,TNF	MergeCohort_Turquoise
C0023267	Fibroid Tumor	DisGeNET BeFree	0.0008968	0.006303	27	381	ACTB,S100A4,PIK3CD,PIK3CG,HPGD,FGR,AKR1B1,IFITM1,IFI27,MMRN1,CD274,PDCD1LG2,IL18,TES,PSMB9,PTPN22,HPGDS,SPIN1,KIT,FERMT3,LGALS3,EDNRB,TGFB1,SLC7A8,EBI3,CD44,TNF	MergeCohort_Turquoise
C3469186	HEMOCHROMATOSIS, TYPE 1	DisGeNET BeFree	0.0009004	0.006303	10	83	HLA-A,HLA-B,HLA-F,UBE2D1,SUCNR1,EAF2,HPGDS,GSTP1,TLR4,TNF	MergeCohort_Turquoise
C4721507	Alveolitis, Fibrosing	DisGeNET Curated	0.0009004	0.006303	10	83	HMOX1,CCL4,MMP9,SPP1,STAT3,CFD,TGFA,TGFB1,TIMP1,TNF	MergeCohort_Turquoise
C0392666	Infestation by Demodex	DisGeNET BeFree	0.0009049	0.006303	3	6	STAT1,TLR2,TLR4	MergeCohort_Turquoise
C0221763	Chronic cystitis	DisGeNET BeFree	0.0009049	0.006303	3	6	CXCL11,TGFB1,TNF	MergeCohort_Turquoise
C4055466	Soft Tissue Angiosarcoma	DisGeNET BeFree	0.0009049	0.006303	3	6	PIK3CD,PIK3CG,KIT	MergeCohort_Turquoise
C0042781	Visceral Myopathy	DisGeNET BeFree	0.0009049	0.006303	3	6	ACTB,FBN2,CSF1R	MergeCohort_Turquoise
C4268691	Tumor necrosis factor receptor associated periodic syndrome [TRAPS]	DisGeNET BeFree	0.0009049	0.006303	3	6	MEFV,NLRP3,TNF	MergeCohort_Turquoise
C0152138	Glaucomatocyclitic crisis	DisGeNET BeFree	0.0009049	0.006303	3	6	HLA-G,TLR2,TLR4	MergeCohort_Turquoise
C0334608	Angiomatous Meningioma	DisGeNET BeFree	0.0009049	0.006303	3	6	UBE2D1,NRP1,KDR	MergeCohort_Turquoise
C3495801	Granulomatosis with polyangiitis	DisGeNET Curated	0.0009049	0.006303	3	6	HLA-DPA1,HLA-DPB1,PTPN22	MergeCohort_Turquoise
C0235369	Granulomatous hepatitis	DisGeNET BeFree	0.0009049	0.006303	3	6	CD274,IL2RA,TGFB1	MergeCohort_Turquoise
C0751075	Cancer of Digestive System	DisGeNET BeFree	0.000906	0.006303	9	69	HK2,CRP,CD274,ADAM9,STAT3,HAVCR2,TLR2,TLR4,TNF	MergeCohort_Turquoise
C0008031	Chest Pain	DisGeNET BeFree	0.000906	0.006303	9	69	FABP3,PLA2G2A,MMP9,CRP,PRCP,IL2RA,IL18,CD38,TNF	MergeCohort_Turquoise
C0024282	Lymphocytosis	DisGeNET BeFree	0.000906	0.006303	9	69	MYD88,ITGAM,ITGAX,STAT3,PTPRC,CBL,TGFB1,CD38,TNF	MergeCohort_Turquoise
C0009375	Colonic Neoplasms	DisGeNET BeFree	0.0009115	0.006338	38	604	PDK1,ACTB,F2R,CHRM3,MEFV,PIK3CD,PIK3CG,HPGD,PLA2G2A,PLA2G4A,MMP9,AIM2,ALOX5,DLL4,YWHAZ,CD274,PRKCB,SPP1,CXCL10,ZNF217,STAT1,STAT3,PRDM1,KDR,KIT,PLA2G7,RUNX1,RUNX3,LGALS3BP,TGFB1,GSTP1,RNASE1,TIE1,TIMP1,TLR1,TLR5,CD44,TNF	MergeCohort_Turquoise
C0334463	Malignant Fibrous Histiocytoma	DisGeNET BeFree	0.0009127	0.006342	14	145	ACTB,ACVRL1,CD163,PIK3CD,PIK3CG,MITF,PLAU,ABCC1,CD274,STAT1,STAT3,CD74,TNF,LYZ	MergeCohort_Turquoise
C0022548	Keloid	DisGeNET BeFree	0.0009241	0.006412	13	129	HLA-DQA1,ACTB,FBN2,PIK3CD,PIK3CG,WNT2,CTSG,SPP1,PTGS1,STAT3,TGFB1,TIMP1,TNF	MergeCohort_Turquoise
C0340643	Dissection of aorta	DisGeNET BeFree	0.0009241	0.006412	13	129	PECAM1,ACTB,MMP9,CRP,IL18,SPP1,PTGER4,STAT1,STAT3,SH2B3,NLRP3,TGFBR2,TNF	MergeCohort_Turquoise
C0023891	Liver Cirrhosis, Alcoholic	DisGeNET BeFree	0.000925	0.006414	11	98	HLA-A,HLA-B,ACTB,CCL4,CYBB,ST8SIA4,GRB2,GSTP1,TLR2,TLR4,TNF	MergeCohort_Turquoise
C0278694	Disseminated neuroblastoma	DisGeNET BeFree	0.0009441	0.006542	8	56	HK2,CD163,AKR1B1,PPT1,PYCARD,MTHFD2,GZMB,CD44	MergeCohort_Turquoise
C2697636	Hyperdiploid B Acute Lymphoblastic Leukemia	DisGeNET BeFree	0.0009562	0.006616	6	32	HLA-DPB1,ETV6,IKZF1,PIP4K2A,STAT3,RUNX1	MergeCohort_Turquoise
C0014867	Esophageal Varices	DisGeNET BeFree	0.0009562	0.006616	6	32	HMOX1,CD163,IL18,STK10,KDR,TGFB1	MergeCohort_Turquoise
C0023903	Liver neoplasms	DisGeNET BeFree	0.0009567	0.006616	67	1241	HK2,HLA-A,DRAM1,PECAM1,ACTB,APOBEC3G,CFP,HMOX1,F2R,CHRM3,NLRC4,PIK3CD,PIK3CG,CXCL9,OLFM1,CCR1,CCL4,PLAU,VAV3,SMPD3,GPNMB,FGR,MMP9,ALOX5,ABCC1,SAMHD1,FCN3,IFI27,CREB1,YWHAZ,CRP,MMRN1,PPT1,PRKAR1A,CD274,PHLPP2,IL15,IL18,SPP1,CXCL10,ZNF185,HPSE,STAT1,STAT3,NRP1,PRDM1,LYVE1,SULF2,HPGDS,KDR,ST8SIA4,KIT,TFPI2,TGFA,TGFB1,ARL4C,EFNB2,TIMP1,LPAR6,TLR2,GZMB,TLR4,CD44,CD59,TNF,LYZ,MARCKS	MergeCohort_Turquoise
C0027831	Neurofibromatosis 1	DisGeNET BeFree	0.0009664	0.006678	23	306	ETV5,EVI2A,EVI2B,PIK3CD,PIK3CG,CREB1,PRKAR1A,CD274,SPP1,CXCL10,STAT3,IQGAP1,PTPRC,KIT,DPYSL2,GRN,RUNX1,TGFB1,GSTP1,CD38,SPRED1,ELK3,TNF	MergeCohort_Turquoise
C0005967	Bone neoplasms	DisGeNET BeFree	0.0009763	0.006742	14	146	HLA-DOA,ACP5,ACTB,QPCT,PLAU,MMP9,FLI1,CRP,PRKAR1A,SPP1,HPGDS,RUNX1,RUNX3,CDH13	MergeCohort_Turquoise
C0085860	Autoimmune Syndrome Type II, Polyglandular	DisGeNET BeFree	0.0009852	0.006772	4	13	HLA-DQA1,IL2RA,IL15,STAT4	MergeCohort_Turquoise
C0278952	Nasopharyngeal cancer recurrent	DisGeNET BeFree	0.0009852	0.006772	4	13	PDK1,CD274,LGALS9,HAVCR2	MergeCohort_Turquoise
C1861502	COLCHICINE RESISTANCE	DisGeNET BeFree	0.0009852	0.006772	4	13	MEFV,ABCC1,CRP,NOD2	MergeCohort_Turquoise
C0751422	Hereditary Autoinflammatory Diseases	DisGeNET BeFree	0.0009852	0.006772	4	13	MEFV,NLRC4,NLRP3,TNF	MergeCohort_Turquoise
C4075851	Autoimmune cholangitis	DisGeNET BeFree	0.0009852	0.006772	4	13	NLRP3,LGALS3,TGFBR2,TLR2	MergeCohort_Turquoise
C1846385	FOCAL CORTICAL DYSPLASIA OF TAYLOR	DisGeNET BeFree	0.0009852	0.006772	4	13	PIK3CD,PIK3CG,ANXA1,TLR4	MergeCohort_Turquoise
C0086447	Ileal Pouches	DisGeNET BeFree	0.0009852	0.006772	4	13	HMOX1,MDFIC,NOD2,TNF	MergeCohort_Turquoise
C1504404	Hippocampal sclerosis	DisGeNET BeFree	0.0009891	0.006794	10	84	HLA-DQA1,CHRM3,CCL4,ABCC1,ANXA1,GRN,TGFB1,TGFBR2,CD68,TNF	MergeCohort_Turquoise
C0085612	Ventricular arrhythmia	DisGeNET BeFree	0.0009994	0.006851	15	163	HLA-C,ACTB,F2R,CHRM3,PIK3CD,PIK3CG,UCP2,MMP9,CRP,ITGB2,KCNJ2,CASP1,TGFB1,TGFBR2,TLR4	MergeCohort_Turquoise
C0029458	Osteoporosis, Postmenopausal	DisGeNET BeFree	0.0009994	0.006851	15	163	HLA-A,HLA-B,ETS1,PIK3CD,PIK3CG,CCL4,SEMA4D,ARHGEF3,LGMN,SPP1,RAC2,TGFB1,CD38,TLR4,TNF	MergeCohort_Turquoise
C0410158	Muscle damage	DisGeNET BeFree	0.0009994	0.006851	15	163	HLA-A,ACTB,HMOX1,MMP9,CRP,IL15,SPP1,CXCL10,CASP1,NLRP3,TGFB1,MYOF,TLR2,GZMB,TNF	MergeCohort_Turquoise
C1960398	HER2-positive carcinoma of breast	DisGeNET BeFree	0.001001	0.006857	22	288	PIK3CD,PIK3CG,UGCG,MMP9,ANXA1,PIK3R3,IFI27,CD274,IL15,SPP1,AXL,STAT1,GAB2,STAT3,PTPRO,TAP1,CASP1,GRB2,CD36,CD44,CD59,TNF	MergeCohort_Turquoise
C0220621	Childhood Acute Myeloid Leukemia	DisGeNET BeFree	0.001002	0.00686	18	215	ETV6,IKZF1,ABCC1,CSF1R,ITGAL,STAT3,HPGDS,KIT,TFPI2,CASP1,RUNX1,RUNX3,CBFB,TGFB1,CD33,CD38,TLR2,TLR4	MergeCohort_Turquoise
C4025272	Peripheral arterial stenosis	DisGeNET BeFree	0.001007	0.006888	11	99	F2R,FABP4,VCAM1,P2RY12,CRP,IL18,FXYD5,PTGS1,LGALS3,LPL,TNF	MergeCohort_Turquoise
C4554117	Diabetes Mellitus, Sudden-Onset	DisGeNET Curated	0.001019	0.006924	7	44	HLA-DQA1,CRP,IL2RA,PTPN22,STAT3,SH2B3,TNF	MergeCohort_Turquoise
C0267380	Crohn's disease of the ileum	DisGeNET Curated	0.001019	0.006924	7	44	CRP,IL2RA,NCF4,NOD2,NLRP3,TLR4,TNF	MergeCohort_Turquoise
C0156147	Crohn's disease of large bowel	DisGeNET Curated	0.001019	0.006924	7	44	CRP,IL2RA,NCF4,NOD2,NLRP3,TLR4,TNF	MergeCohort_Turquoise
C0205734	Diabetes, Autoimmune	DisGeNET Curated	0.001019	0.006924	7	44	HLA-DQA1,CRP,IL2RA,PTPN22,STAT3,SH2B3,TNF	MergeCohort_Turquoise
C0949272	IIeocolitis	DisGeNET Curated	0.001019	0.006924	7	44	CRP,IL2RA,NCF4,NOD2,NLRP3,TLR4,TNF	MergeCohort_Turquoise
C0342302	Brittle diabetes	DisGeNET Curated	0.001019	0.006924	7	44	HLA-DQA1,CRP,IL2RA,PTPN22,STAT3,SH2B3,TNF	MergeCohort_Turquoise
C0678202	Regional enteritis	DisGeNET Curated	0.001019	0.006924	7	44	CRP,IL2RA,NCF4,NOD2,NLRP3,TLR4,TNF	MergeCohort_Turquoise
C0038522	Subacute Sclerosing Panencephalitis	DisGeNET BeFree	0.001019	0.006924	7	44	HLA-A,MX1,IL18,CD38,GZMB,TLR4,TNF	MergeCohort_Turquoise
C0206728	Plexiform Neurofibroma	DisGeNET BeFree	0.001019	0.006924	7	44	CD274,SPP1,KIT,RUNX1,CD36,CD68,SPRED1	MergeCohort_Turquoise
C3837958	Diabetes Mellitus, Ketosis-Prone	DisGeNET Curated	0.001019	0.006924	7	44	HLA-DQA1,CRP,IL2RA,PTPN22,STAT3,SH2B3,TNF	MergeCohort_Turquoise
C0409979	Neonatal Systemic lupus erythematosus	DisGeNET BeFree	0.001026	0.006953	5	22	HLA-B,HLA-DPB1,HLA-DQA1,CAPG,TNF	MergeCohort_Turquoise
C0272183	Qualitative abnormality of granulocyte	DisGeNET BeFree	0.001026	0.006953	5	22	ACTB,HMOX1,RAC2,DOCK2,ELK3	MergeCohort_Turquoise
C3890429	Liquid Tumor	DisGeNET BeFree	0.001026	0.006953	5	22	IKZF1,PIK3CD,PIK3CG,GPR65,CD180	MergeCohort_Turquoise
C0080032	Pleural Effusion, Malignant	DisGeNET BeFree	0.001058	0.007167	12	115	TLR8,CD163,PLAU,MMP9,CD274,IL2RA,IL15,PTPRC,KDR,IL33,TLR2,TNF	MergeCohort_Turquoise
C0008350	Cholelithiasis	DisGeNET BeFree	0.00106	0.007173	16	181	HLA-A,CETP,HMOX1,PLA2G2A,MMP9,CR1,CRP,IL18,SPP1,ST8SIA4,CXCL16,TGFB1,CD36,TLR2,TLR4,TNF	MergeCohort_Turquoise
C0403592	Chronic rejection of renal transplant	DisGeNET BeFree	0.001064	0.007185	8	57	F2R,ARL13B,CRP,MMRN1,TGFB1,HAVCR2,GZMB,TNF	MergeCohort_Turquoise
C0030246	Pustulosis of Palms and Soles	DisGeNET Curated	0.001064	0.007185	8	57	HLA-C,CYP2S1,CRP,STAT3,VNN1,RUNX3,TGFA,TNF	MergeCohort_Turquoise
C0033860	Psoriasis	DisGeNET Curated	0.001064	0.007185	8	57	HLA-C,CYP2S1,CRP,STAT3,VNN1,RUNX3,TGFA,TNF	MergeCohort_Turquoise
C1853926	NONAKA MYOPATHY	DisGeNET BeFree	0.001066	0.007199	13	131	ACTB,CFP,MMP9,BACE2,PRKCB,PRNP,MYD88,ACTR2,TLR1,TLR4,CD44,TNF,CDH5	MergeCohort_Turquoise
C1997217	Low grade glioma	DisGeNET BeFree	0.001085	0.007305	10	85	VAV3,AIM2,CD274,GALNT7,HPSE,STAT3,KDR,TLR2,CD44,EMP3	MergeCohort_Turquoise
C0018995	Hemochromatosis	DisGeNET BeFree	0.001085	0.007305	10	85	HLA-A,HLA-B,HLA-F,UBE2D1,SUCNR1,GSTP1,TIMP1,TLR4,CD68,TNF	MergeCohort_Turquoise
C0034069	Pulmonary Fibrosis	DisGeNET Curated	0.001085	0.007305	10	85	HMOX1,CCL4,MMP9,SPP1,STAT3,CFD,TGFA,TGFB1,TIMP1,TNF	MergeCohort_Turquoise
C1704321	Nephrotic Syndrome, Minimal Change	DisGeNET BeFree	0.001085	0.007305	10	85	HLA-DQA1,GCA,IL18,SPP1,STAT3,HPGDS,CD247,CD80,TLR4,TNF	MergeCohort_Turquoise
C0340629	Aortic aneurysm without mention of rupture NOS	DisGeNET BeFree	0.001095	0.007366	11	100	PECAM1,ACTB,UCP2,MMP9,ALOX5,CRP,CTSS,SPP1,STAT3,TGFB1,TLR4	MergeCohort_Turquoise
C0030354	Papilloma	DisGeNET BeFree	0.001102	0.007409	20	253	ACTB,HLA-G,PIK3CD,PIK3CG,CCL18,MMP9,CPVL,IFI27,CD200R1,PYCARD,PRKAR1A,CD274,IL2RA,STAT3,TMC8,ST8SIA4,KIT,TGFA,TGFB1,CD68	MergeCohort_Turquoise
C0042345	Varicosity	DisGeNET BeFree	0.001115	0.00749	14	148	MMP9,BACE2,DLL4,MMRN1,PYCARD,PRKCB,SPP1,ITGB2,KDR,CASP1,NLRP3,LGALS3BP,TGFB1,TIMP1	MergeCohort_Turquoise
C0085437	Meningitis, Bacterial	DisGeNET BeFree	0.001116	0.007493	9	71	CCL4,MMP9,CRP,MARCO,IL18,C3AR1,TLR2,TLR4,TNF	MergeCohort_Turquoise
C0276496	Familial Alzheimer Disease (FAD)	DisGeNET BeFree	0.001123	0.007539	16	182	ACTB,RRAS,PIK3CD,PIK3CG,ANXA1,CREB1,PYCARD,SDC3,PRKCB,CTSG,PRNP,MPEG1,LGALS3,TGFB1,TIE1,TREM2	MergeCohort_Turquoise
C0007107	Malignant neoplasm of larynx	DisGeNET BeFree	0.001131	0.007553	25	348	HK2,FUNDC1,S100A4,FBN2,PIK3CD,PIK3CG,MMP9,ANXA1,MYCT1,ANXA5,IFI27,CREB1,CD274,IL2RA,ZYX,STAT3,NOD2,HPGDS,SYK,RUNX3,GSTP1,TIMP1,GZMB,CD44,TNF	MergeCohort_Turquoise
C0740304	COPD exacerbation	DisGeNET BeFree	0.001133	0.007553	6	33	MMP9,AIM2,CRP,SIGLEC9,NLRP3,TNF	MergeCohort_Turquoise
C0264423	Asthma, Occupational	DisGeNET BeFree	0.001133	0.007553	6	33	HLA-DPB1,HPGDS,GRN,GSTP1,TLR4,TNF	MergeCohort_Turquoise
C3275069	Chronic Total Occlusion Vessel	DisGeNET BeFree	0.001133	0.007553	6	33	P2RY12,CRP,SPP1,ITGB2,BTK,TNF	MergeCohort_Turquoise
C0036685	Septicaemia due to gram-negative organism, unspecified	DisGeNET BeFree	0.001133	0.007553	6	33	CRP,CASP4,LBP,CD80,TLR2,TLR4	MergeCohort_Turquoise
C0206658	Smooth Muscle Tumor	DisGeNET BeFree	0.001133	0.007553	6	33	ACTB,IFITM1,CD274,KIT,LGALS3,CD44	MergeCohort_Turquoise
C0683381	inflammatory joint disease	DisGeNET BeFree	0.001133	0.007553	6	33	HLA-B,TNFSF15,IL33,RNASE1,CD38,TNF	MergeCohort_Turquoise
C0948089	Acute Coronary Syndrome	DisGeNET Curated	0.001133	0.007553	6	33	MMP9,CRP,ARHGDIB,GSTP1,TLR4,TNF	MergeCohort_Turquoise
C2976853	Immune reconstitution inflammatory syndrome [IRIS]	DisGeNET BeFree	0.001133	0.007553	6	33	CRP,IL18,CXCL10,TIMP1,CD68,TNF	MergeCohort_Turquoise
C1861303	SYNOVITIS, GRANULOMATOUS, WITH UVEITIS AND CRANIAL NEUROPATHIES (disorder)	DisGeNET BeFree	0.001133	0.007553	6	33	CCL24,CRP,IFNGR1,NOD2,NLRP3,TNF	MergeCohort_Turquoise
C0175754	Agenesis of corpus callosum	DisGeNET BeFree	0.001144	0.007618	29	427	KREMEN1,PECAM1,HLA-G,ETV6,LY96,ARHGAP31,PIK3CD,PIK3CG,MMP9,IFI27,MMRN1,PRKAR1A,CD274,FSCN1,MYBL1,PDCD1LG2,SPP1,LILRB1,STAT3,PTPRC,TUBA1A,KIT,RUNX3,TGFA,GSTP1,CD36,TLR4,CD44,MARCKS	MergeCohort_Turquoise
C1270972	Mild cognitive disorder	DisGeNET BeFree	0.001144	0.007618	29	427	ABI3,CLEC1B,HMOX1,ACVRL1,PIK3CD,PIK3CG,CXCL9,BACE2,ALOX5,VCAM1,PILRA,ANXA5,CR1,CRP,CSF1R,PKIB,PRNP,IL18,BLVRA,MS4A6A,PLA2G7,CASP1,GRN,LGALS9,CD33,CD36,TREM2,ELK3,TNF	MergeCohort_Turquoise
C0011854	Diabetes Mellitus, Insulin-Dependent	DisGeNET Curated	0.001169	0.007779	7	45	HLA-DQA1,CRP,IL2RA,PTPN22,STAT3,SH2B3,TNF	MergeCohort_Turquoise
C0879615	Stromal Neoplasm	DisGeNET BeFree	0.001188	0.007894	10	86	ACTB,ETV6,CD163,MMP9,CD274,PDCD1LG2,IL15,KIT,TGFB1,TIMP1	MergeCohort_Turquoise
C0026654	Moyamoya Disease	DisGeNET BeFree	0.001188	0.007894	10	86	HLA-A,ACTB,CD163,MMP9,STAT3,KDR,CBL,TGFB1,TIMP1,MMD	MergeCohort_Turquoise
C0033975	Psychotic Disorders	DisGeNET Curated	0.001189	0.007894	11	101	HLA-B,TRPM2,HLA-E,ME2,CSF2RB,PTPRC,HPGDS,NPY1R,SOBP,TGFB1,GSTP1	MergeCohort_Turquoise
C0279530	Malignant Bone Neoplasm	DisGeNET BeFree	0.001231	0.008168	12	117	HLA-DOA,CHRM3,PIK3CD,PIK3CG,GPR65,PRKCB,IL18,SPP1,STAT1,KDR,CD38,TNF	MergeCohort_Turquoise
C3873567	Peripheral neuropathy due to and following chemotherapy	DisGeNET BeFree	0.001234	0.008182	9	72	TYROBP,PIK3CD,PIK3CG,MMP9,CX3CR1,GPX7,TLR4,TREM2,TNF	MergeCohort_Turquoise
C4728046	Diabetic wound	DisGeNET BeFree	0.001234	0.008182	9	72	PIK3CD,PIK3CG,GPNMB,MMP9,KDR,NLRP3,TGFB1,GZMB,TNF	MergeCohort_Turquoise
C1708349	Hereditary Diffuse Gastric Cancer	DisGeNET Curated	0.00125	0.008282	22	293	CTSC,HMOX1,F2R,PLAU,ALOX5,ANXA5,ARL6IP5,ICAM2,CST7,PYCARD,PRKCB,PRNP,MX1,STAT3,RUNX3,LGALS3,TGFA,GSTP1,EBI3,CD44,TNF,M6PR	MergeCohort_Turquoise
C0162810	Cicatrix, Hypertrophic	DisGeNET BeFree	0.001261	0.008334	16	184	ACTB,F2R,PIK3CD,PIK3CG,PLAU,MMP9,ABCC1,ANXA5,MMRN1,IL15,CXCL10,ITGB2,TGFB1,TGFBR2,TIMP1,TNF	MergeCohort_Turquoise
C0334579	Anaplastic astrocytoma	DisGeNET BeFree	0.001261	0.008334	16	184	ABR,ETS1,CD163,S100A4,PIK3CD,PIK3CG,PLAU,MMP9,ABCC1,PEA15,SPP1,HPSE,STAT3,GSTP1,CD68,CD74	MergeCohort_Turquoise
C0677936	Refractory cancer	DisGeNET BeFree	0.001261	0.008334	16	184	ETS1,PIK3CD,PIK3CG,UGCG,ABCC1,DLL4,ANXA5,IFI27,MTHFD2,DCK,LILRB1,STAT3,BTK,KIT,RCBTB1,CD44	MergeCohort_Turquoise
C0032000	Pituitary Adenoma	DisGeNET BeFree	0.001269	0.008347	14	150	HLA-B,MMP9,DLL4,KCNAB2,MMRN1,PRKAR1A,CD274,STAT3,NRP1,GRN,TGFB1,TIMP1,CD44,TNF	MergeCohort_Turquoise
C0268731	Renal glomerular disease	DisGeNET BeFree	0.001269	0.008347	14	150	ACTB,MITF,PLAU,AKR1B1,YWHAZ,SPP1,HPSE,PTGS1,PTPRO,NLRP3,EDNRB,TGFB1,CD44,LYZ	MergeCohort_Turquoise
C0343466	Type 2 lepra reaction	DisGeNET BeFree	0.001272	0.008347	5	23	IL2RA,IL15,TLR1,TLR2,TNF	MergeCohort_Turquoise
C0343467	Erythema nodosum leprosum	DisGeNET BeFree	0.001272	0.008347	5	23	IL2RA,IL15,TLR1,TLR2,TNF	MergeCohort_Turquoise
C0948242	Nuchal bleb, familial	DisGeNET BeFree	0.001272	0.008347	5	23	CETP,TXNIP,LPL,CD59,TNF	MergeCohort_Turquoise
C2348101	Destructive Arthritis	DisGeNET BeFree	0.001272	0.008347	5	23	PIK3CG,NOD2,TIMP1,TLR2,TNF	MergeCohort_Turquoise
C0232849	Bladder pain	DisGeNET BeFree	0.001272	0.008347	5	23	PECAM1,TLR7,INPP5D,TLR4,TNF	MergeCohort_Turquoise
C0406537	Morbilliform Drug Reaction	DisGeNET Curated	0.001272	0.008347	5	23	HLA-B,HLA-DPB1,ALOX5,IL18,TNF	MergeCohort_Turquoise
C0031046	Pericarditis	DisGeNET BeFree	0.001272	0.008347	5	23	MEFV,CRP,CD274,STAT4,NLRP3	MergeCohort_Turquoise
C0011609	Drug Eruptions	DisGeNET Curated	0.001272	0.008347	5	23	HLA-B,HLA-DPB1,ALOX5,IL18,TNF	MergeCohort_Turquoise
C0410438	Primary osteoporosis	DisGeNET BeFree	0.001272	0.008347	5	23	ACP5,ACTB,SPP1,TNFSF15,TNF	MergeCohort_Turquoise
C0043094	Weight Gain	DisGeNET Curated	0.001289	0.008457	11	102	RAMP2,ME1,ANXA5,MAPRE1,ABCG1,PYCARD,BCAT1,IQGAP1,LBP,CD36,TNF	MergeCohort_Turquoise
C0023269	leiomyosarcoma	DisGeNET BeFree	0.001292	0.008471	17	202	PECAM1,ACTB,ACVRL1,CD163,PIK3CD,PIK3CG,PLAU,IFITM1,CD274,AXL,STAT3,KIT,FERMT3,LGALS3,ARL4C,RCBTB1,CD68	MergeCohort_Turquoise
C0020474	Hyperlipidemia, Familial Combined	DisGeNET BeFree	0.001299	0.008513	10	87	CETP,CRP,TXNIP,SIGLEC7,IL2RB,CD36,LPL,CD59,TNF,HCLS1	MergeCohort_Turquoise
C1611743	Familial (FPAH)	DisGeNET BeFree	0.001309	0.00857	59	1075	HLA-A,HLA-B,HLA-DPB1,HLA-DQA1,CETP,HLA-DQB2,CTSC,TRPM2,ACTB,ETV6,MEFV,MAP3K1,S100A4,SAMD9L,SCN1B,UCP2,MID1,MITF,QPCT,GPNMB,GNPTAB,CREB1,CRP,CELF2,TNFSF13B,PRKAR1A,PRKCB,STX11,IL2RA,ATP2B4,PRNP,MYD88,SAMD9,PTPN22,NOD2,GPD1L,TUBA1A,KCNJ2,KIT,DNASE1L3,RAB31,CASP1,GRN,RUNX1,ATP13A2,COTL1,NLRP3,TGFB1,GSTP1,TGFBR2,RNASE1,CD5L,EBI3,LPAR6,CD36,LPL,CD38,TSPAN7,LYZ	MergeCohort_Turquoise
C0238461	Anaplastic thyroid carcinoma	DisGeNET BeFree	0.001313	0.008588	27	391	HK2,PECAM1,CHRM3,S100A4,PIK3CD,PIK3CG,PLAU,MMP9,ANXA1,TXNIP,PRKAR1A,CD274,CXCL10,STAT3,IQGAP1,KDR,KIT,TFPI2,LGALS3,TGFB1,HAVCR2,LIMK1,EBI3,CD44,CD68,TNF,CDH13	MergeCohort_Turquoise
C0699893	Skin carcinoma	DisGeNET BeFree	0.001314	0.008592	13	134	HLA-B,HLA-C,TLR7,PIK3CD,PIK3CG,CRP,CD274,PTAFR,STAT3,HPGDS,GSTP1,TLR4,TNF	MergeCohort_Turquoise
C0029410	Osteoarthritis of hip	DisGeNET BeFree	0.001325	0.008648	12	118	AIF1,MMP9,VCAM1,CHST11,MMRN1,MYD88,SPP1,GLA,TGFA,TGFB1,CD44,TNF	MergeCohort_Turquoise
C3887645	Job Syndrome	DisGeNET BeFree	0.001334	0.008648	6	34	SPP1,STAT1,STAT3,DOCK8,TLR2,TNF	MergeCohort_Turquoise
C0010072	Coronary Thrombosis	DisGeNET BeFree	0.001334	0.008648	6	34	F2R,PLA2G2A,MMP9,P2RY12,HPSE,CD44	MergeCohort_Turquoise
C0023521	Globoid cell leukodystrophy	DisGeNET BeFree	0.001334	0.008648	6	34	PECAM1,ACTB,GCA,YWHAZ,ASAH1,GALC	MergeCohort_Turquoise
C0241961	Angiomyolipoma of kidney	DisGeNET BeFree	0.001334	0.008648	6	34	ACTB,MITF,CD274,KIT,LGALS3,CD68	MergeCohort_Turquoise
C1853193	Recurrent skin infections	DisGeNET BeFree	0.001336	0.008648	7	46	CRP,DOCK8,GRN,EDNRB,CD36,TLR2,TNF	MergeCohort_Turquoise
C0018799	Heart Diseases	DisGeNET Curated	0.001336	0.008648	7	46	ABCC1,CRP,CYBA,SPP1,NCF4,RAC2,TIMP1	MergeCohort_Turquoise
C0262985	Psoriasiform eczema	DisGeNET BeFree	0.001336	0.008648	7	46	TLR7,TLR8,VCAM1,IFI16,IL18,ITGB2,TNF	MergeCohort_Turquoise
C1519678	Tumor Expansion	DisGeNET BeFree	0.001336	0.008648	7	46	HLA-G,F2R,PIK3CD,PIK3CG,HPGD,ITGAM,HPSE	MergeCohort_Turquoise
C0152268	Nodular Sclerosis Classical Hodgkin Lymphoma	DisGeNET BeFree	0.001339	0.008648	8	59	HLA-DPB1,CXCL9,MITF,ABCC1,CD274,IL13RA2,CXCL10,TGFB1	MergeCohort_Turquoise
C3160901	Behcet's uveitis	DisGeNET BeFree	0.001339	0.008648	4	14	HLA-B,CRP,IL18,TNF	MergeCohort_Turquoise
C0393754	Headache associated with sexual activity	DisGeNET BeFree	0.001339	0.008648	4	14	PIK3CD,PIK3CG,KIT,TGFB1	MergeCohort_Turquoise
C0524988	Schnitzler Syndrome	DisGeNET BeFree	0.001339	0.008648	4	14	MYD88,IL18,NLRP3,TNF	MergeCohort_Turquoise
C3160854	Small intestinal bacterial overgrowth	DisGeNET BeFree	0.001339	0.008648	4	14	CRP,LBP,TLR4,TNF	MergeCohort_Turquoise
C0003949	Asbestosis	DisGeNET Curated	0.001339	0.008648	4	14	SPP1,CFD,NLRP3,TNF	MergeCohort_Turquoise
C1864997	Majeed syndrome	DisGeNET BeFree	0.001339	0.008648	4	14	NOD2,PSTPIP2,NLRP3,TNF	MergeCohort_Turquoise
C0020875	Ileal Diseases	DisGeNET BeFree	0.001339	0.008648	4	14	STAT3,NOD2,TLR4,TNF	MergeCohort_Turquoise
C2930617	Pulmonary Fibrosis - from Asbestos Exposure	DisGeNET Curated	0.001339	0.008648	4	14	SPP1,CFD,NLRP3,TNF	MergeCohort_Turquoise
C0280783	Juvenile Pilocytic Astrocytoma	DisGeNET BeFree	0.001339	0.008648	4	14	ABR,KDR,KIT,CD44	MergeCohort_Turquoise
C1336708	Testicular Germ Cell Tumor	DisGeNET Curated	0.001339	0.008648	4	14	ALOX5,STK10,HPGDS,KIT	MergeCohort_Turquoise
C0037090	Signs and Symptoms, Respiratory	DisGeNET BeFree	0.001363	0.008796	9	73	HMOX1,CRP,PRCP,IL18,CXCL10,HPGDS,GSTP1,TLR4,TNF	MergeCohort_Turquoise
C0026470	Monoclonal Gammopathy of Undetermined Significance	DisGeNET BeFree	0.00137	0.008814	18	221	ACTB,GPNMB,PREX1,TNFSF13B,CD274,MYD88,ITGAX,LILRB1,CLEC12A,STAT3,PTPRC,SYK,KIT,GRN,GSTP1,LPL,CD38,TNF	MergeCohort_Turquoise
C0600123	Acute hematogenous osteomyelitis	DisGeNET BeFree	0.001397	0.008814	2	2	CRP,STAT4	MergeCohort_Turquoise
C0277794	Extreme exhaustion	DisGeNET BeFree	0.001397	0.008814	2	2	TLR1,TLR2	MergeCohort_Turquoise
C0026918	Mycobacterium Infections	DisGeNET Curated	0.001397	0.008814	2	2	IFNGR1,STAT1	MergeCohort_Turquoise
C0014799	Erythroderma, Maculopapular	DisGeNET Curated	0.001397	0.008814	2	2	HLA-A,HLA-E	MergeCohort_Turquoise
C0343461	Leprosy reversal reaction	DisGeNET BeFree	0.001397	0.008814	2	2	TLR1,TLR2	MergeCohort_Turquoise
C0155096	Corneal ghost vessels	DisGeNET BeFree	0.001397	0.008814	2	2	AIF1,CD68	MergeCohort_Turquoise
C4707262	Non-herpetic acute limbic encephalitis	DisGeNET BeFree	0.001397	0.008814	2	2	MMP9,TIMP1	MergeCohort_Turquoise
C0027547	Necrotizing Scleritis	DisGeNET BeFree	0.001397	0.008814	2	2	MMP9,TIMP1	MergeCohort_Turquoise
C0268389	Amyloidosis, familial visceral	DisGeNET BeFree	0.001397	0.008814	2	2	PTPRC,CD38	MergeCohort_Turquoise
C0275550	Acute bacterial peritonitis	DisGeNET BeFree	0.001397	0.008814	2	2	CCL18,NLRP3	MergeCohort_Turquoise
C0472813	X-linked agammaglobulinemia with growth hormone deficiency	DisGeNET Curated	0.001397	0.008814	2	2	BTK,ELF4	MergeCohort_Turquoise
C0272203	Indolent Systemic Mastocytosis	DisGeNET Curated	0.001397	0.008814	2	2	HMOX1,KIT	MergeCohort_Turquoise
C3890176	Psoriatic Juvenile Idiopathic Arthritis	DisGeNET BeFree	0.001397	0.008814	2	2	MEFV,NLRP3	MergeCohort_Turquoise
C4721893	POLYCYSTIC LIPOMEMBRANOUS OSTEODYSPLASIA WITH SCLEROSING LEUKOENCEPHALOPATHY 1	DisGeNET Curated	0.001397	0.008814	2	2	TYROBP,TREM2	MergeCohort_Turquoise
C0241989	Malignant melanoma of vulva	DisGeNET BeFree	0.001397	0.008814	2	2	CD274,KIT	MergeCohort_Turquoise
C1332556	Biphasic Pulmonary Blastoma	DisGeNET BeFree	0.001397	0.008814	2	2	KIT,CD74	MergeCohort_Turquoise
C0747083	Chronic otitis	DisGeNET BeFree	0.001397	0.008814	2	2	TLR2,TLR4	MergeCohort_Turquoise
C0162442	Parapsoriasis en Plaques	DisGeNET Curated	0.001397	0.008814	2	2	HLA-A,HLA-E	MergeCohort_Turquoise
C1277259	Pangastritis	DisGeNET BeFree	0.001397	0.008814	2	2	NOD2,TLR4	MergeCohort_Turquoise
C1856465	Ghosal Hematodiaphyseal Dysplasia	DisGeNET BeFree	0.001397	0.008814	2	2	CYP2S1,TBXAS1	MergeCohort_Turquoise
C0743746	eyes dry chronic	DisGeNET BeFree	0.001397	0.008814	2	2	CXCL10,LYZ	MergeCohort_Turquoise
C0221013	Mastocytosis, Systemic	DisGeNET Curated	0.001397	0.008814	2	2	HMOX1,KIT	MergeCohort_Turquoise
C0398738	Leukocyte adhesion deficiency type 1	DisGeNET Curated	0.001397	0.008814	2	2	ITGB2,FERMT3	MergeCohort_Turquoise
C2854088	Acute lymphoblastic leukemia, in relapse	DisGeNET BeFree	0.001397	0.008814	2	2	ETV6,RUNX1	MergeCohort_Turquoise
C0263776	Coxitis	DisGeNET BeFree	0.001397	0.008814	2	2	HLA-DPB1,TNF	MergeCohort_Turquoise
C1112486	Aggressive Systemic Mastocytosis	DisGeNET Curated	0.001397	0.008814	2	2	HMOX1,KIT	MergeCohort_Turquoise
C4087393	Marginal zone lymphoma refractory	DisGeNET BeFree	0.001397	0.008814	2	2	PIK3CD,BTK	MergeCohort_Turquoise
C1857316	POLYCYSTIC LIPOMEMBRANOUS OSTEODYSPLASIA WITH SCLEROSING LEUKOENCEPHALOPATHY	DisGeNET Curated	0.001397	0.008814	2	2	TYROBP,TREM2	MergeCohort_Turquoise
C0030437	Parakeratosis Variegata	DisGeNET Curated	0.001397	0.008814	2	2	HLA-A,HLA-E	MergeCohort_Turquoise
C0030491	Parapsoriasis	DisGeNET Curated	0.001397	0.008814	2	2	HLA-A,HLA-E	MergeCohort_Turquoise
C0684337	Ewings sarcoma-primitive neuroectodermal tumor (PNET)	DisGeNET Curated	0.001397	0.008814	2	2	FLI1,KIT	MergeCohort_Turquoise
C2586331	Surrogate mother (family issue)	DisGeNET BeFree	0.001397	0.008814	2	2	TGFB1,TNF	MergeCohort_Turquoise
C0022658	Kidney Diseases	DisGeNET Curated	0.001419	0.008941	10	88	FABP4,ANXA1,RRM2B,PYCARD,CYBB,SPP1,IL33,CASP1,TGFB1,GSTP1	MergeCohort_Turquoise
C0086692	Benign Neoplasm	DisGeNET BeFree	0.001419	0.008941	23	315	VSIG4,ETS1,S100A4,PLAU,CCL18,MMP9,AKR1B1,SEMA4D,CD274,SPP1,ADAM9,HPSE,STAT3,PTPRC,KDR,KIT,TFPI2,EDNRB,LGALS3BP,TGFB1,TIMP1,CD44,CD68	MergeCohort_Turquoise
C0585362	Squamous cell carcinoma of mouth	DisGeNET BeFree	0.001426	0.008981	12	119	PECAM1,CXCL9,PLAU,CRP,TNFSF13B,CD274,SPP1,NLRP3,TIMP1,GZMB,CD44,CD68	MergeCohort_Turquoise
C0149931	Migraine Disorders	DisGeNET BeFree	0.001434	0.009026	25	354	HLA-DQB2,PIK3CD,PIK3CG,CCL4,MMP9,P2RY12,SLC1A3,CRP,PYCARD,PRKAR1A,CD274,CX3CR1,PRNP,CYSLTR1,HPSE,NRP1,PTPRC,LGALS3,EDNRB,TGFB1,TGFBR2,ENTPD1,TNF,CALCRL,MMD	MergeCohort_Turquoise
C4551683	Adrenal Gland Pheochromocytoma	DisGeNET BeFree	0.001469	0.009239	28	414	RAMP2,PDK1,ACTB,ETS1,PIK3CD,PIK3CG,MITF,QPCT,MMP9,IFI27,CRP,CD274,SPP1,CXCL10,HPSE,STAT3,KDR,KIT,GRN,LGALS3,EDNRB,TGFA,TGFB1,CD44,ELK3,TNF,CALCRL,EMP3	MergeCohort_Turquoise
C0038356	Stomach Neoplasms	DisGeNET Curated	0.001487	0.009345	22	297	CTSC,HMOX1,F2R,PLAU,ALOX5,ANXA5,ARL6IP5,ICAM2,CST7,PYCARD,PRKCB,PRNP,MX1,STAT3,RUNX3,LGALS3,TGFA,GSTP1,EBI3,CD44,TNF,M6PR	MergeCohort_Turquoise
C0007786	Brain Ischemia	DisGeNET Curated	0.001496	0.009373	8	60	UCP2,CCL4,PLAU,MMP9,IL18,CXCL10,STAT3,TNF	MergeCohort_Turquoise
C0917798	Cerebral Ischemia	DisGeNET Curated	0.001496	0.009373	8	60	UCP2,CCL4,PLAU,MMP9,IL18,CXCL10,STAT3,TNF	MergeCohort_Turquoise
C2717961	Thrombotic Microangiopathies	DisGeNET BeFree	0.001496	0.009373	8	60	CLEC1B,HMOX1,F8,CRP,TNFSF13B,KDR,CAPG,CD59	MergeCohort_Turquoise
C2733158	Cerebral Small Vessel Diseases	DisGeNET BeFree	0.001496	0.009373	8	60	CRP,STAT3,GLA,PLA2G7,GRN,TGFB1,TLR4,TNF	MergeCohort_Turquoise
C0085220	Cerebral Amyloid Angiopathy	DisGeNET BeFree	0.001496	0.009373	8	60	ACTB,MMP9,PRNP,ITGAX,PTPRC,TGFB1,CD44,CD68	MergeCohort_Turquoise
C0162739	HELLP Syndrome	DisGeNET BeFree	0.001502	0.009398	9	74	ACTB,NOD2,HPGDS,TFPI2,EBI3,TLR2,TLR4,CD59,TNF	MergeCohort_Turquoise
C0279593	Adult B Acute Lymphoblastic Leukemia	DisGeNET BeFree	0.001502	0.009398	9	74	ETV6,IKZF1,PIK3CD,PIK3CG,MAPRE1,IL2RA,RUNX1,CD80,CD86	MergeCohort_Turquoise
C0015923	Fetal Alcohol Syndrome	DisGeNET BeFree	0.001502	0.009398	9	74	ACTB,FCGR2B,PIK3CD,PIK3CG,CXCL10,STAT3,TGFB1,TLR4,TNF	MergeCohort_Turquoise
C1841972	Glucocorticoid Receptor Deficiency	DisGeNET BeFree	0.001511	0.009441	11	104	IKZF1,PIK3CD,PIK3CG,MMP9,CRP,IL7,CASP1,RUNX1,NLRP3,TGFB1,TNF	MergeCohort_Turquoise
C0003862	Arthralgia	DisGeNET BeFree	0.001511	0.009441	11	104	F8,MEFV,DSE,CRP,CD274,PRNP,PDCD1LG2,NOD2,NLRP3,TLR2,TNF	MergeCohort_Turquoise
C0019099	Hemorrhagic Fever, Crimean	DisGeNET BeFree	0.001521	0.00946	7	47	HLA-A,TLR7,TLR8,CRP,STAT1,TGFB1,TNF	MergeCohort_Turquoise
C1096903	Sialic Acid Storage Disease, Finnish Type (disorder)	DisGeNET BeFree	0.001521	0.00946	7	47	PIK3CD,PIK3CG,SGCB,CD274,HPGDS,TGFB1,TNF	MergeCohort_Turquoise
C0340293	Anterior myocardial infarction	DisGeNET BeFree	0.001521	0.00946	7	47	FABP3,MMP9,SLC6A6,NLRP3,LGALS3,TLR4,TNF	MergeCohort_Turquoise
C0272170	Shwachman syndrome	DisGeNET BeFree	0.001521	0.00946	7	47	ACTB,IKZF1,TPP1,CYBB,RUNX1,TGFB1,LYZ	MergeCohort_Turquoise
C0014743	Erythema Nodosum	DisGeNET BeFree	0.001521	0.00946	7	47	HLA-B,ITGAL,PTGER4,NOD2,TGFB1,TNF,LY75	MergeCohort_Turquoise
C0458219	Complex Regional Pain Syndromes	DisGeNET BeFree	0.001521	0.00946	7	47	HLA-B,HLA-DQB2,MMP9,ITGAM,STAT3,TWSG1,CD160	MergeCohort_Turquoise
C0008312	Primary biliary cirrhosis	DisGeNET Curated	0.001521	0.00946	7	47	CXCL9,CXCL10,STAT4,TNFSF15,TGFB1,CD80,CDH5	MergeCohort_Turquoise
C1519689	Tumor Promotion	DisGeNET BeFree	0.001527	0.009461	15	170	MEFV,PIK3CD,PIK3CG,MMP9,IFI27,PRKAR1A,PEA15,PTAFR,STAT1,STAT3,NRP2,TGFA,TGFB1,CD44,TNF	MergeCohort_Turquoise
C3888864	Fistulising Crohn's disease	DisGeNET BeFree	0.00154	0.009461	3	7	CRP,NOD2,TNF	MergeCohort_Turquoise
C0543982	Glaucoma, primary	DisGeNET BeFree	0.00154	0.009461	3	7	HLA-DPA1,MMP9,TNF	MergeCohort_Turquoise
C3887514	Chromophobe carcinoma	DisGeNET BeFree	0.00154	0.009461	3	7	KIT,LGALS3,EDNRB	MergeCohort_Turquoise
C3714514	Infection	DisGeNET Curated	0.00154	0.009461	3	7	CRP,SAMD9,TNF	MergeCohort_Turquoise
C0155072	Mooren's ulcer	DisGeNET BeFree	0.00154	0.009461	3	7	SUCNR1,CASP1,NLRP3	MergeCohort_Turquoise
C1698484	Mucosal Infection	DisGeNET BeFree	0.00154	0.009461	3	7	CLEC7A,AIM2,NLRP3	MergeCohort_Turquoise
C0014458	Eosinophilia, Tropical	DisGeNET Curated	0.00154	0.009461	3	7	MYD88,TLR2,TLR4	MergeCohort_Turquoise
C3889085	Ascending aortic dilatation	DisGeNET BeFree	0.00154	0.009461	3	7	MMP9,TGFB1,TGFBR2	MergeCohort_Turquoise
C3266959	Acute focal bacterial nephritis	DisGeNET BeFree	0.00154	0.009461	3	7	CRP,NLRP3,TLR2	MergeCohort_Turquoise
C0268255	Farber Lipogranulomatosis	DisGeNET BeFree	0.00154	0.009461	3	7	ASAH1,GALC,NLRP3	MergeCohort_Turquoise
C0149642	Cervical lymphadenitis	DisGeNET BeFree	0.00154	0.009461	3	7	MEFV,CRP,NLRP3	MergeCohort_Turquoise
C0406322	Psoriasis of nail	DisGeNET BeFree	0.00154	0.009461	3	7	HLA-A,HLA-C,CRP	MergeCohort_Turquoise
C1096197	Immune reconstitution syndrome	DisGeNET BeFree	0.00154	0.009461	3	7	CRP,IL18,TNF	MergeCohort_Turquoise
C0268505	Ocular albinism, type II	DisGeNET BeFree	0.00154	0.009461	3	7	MMP9,GK,TIMP1	MergeCohort_Turquoise
C0008582	Chromoblastomycosis	DisGeNET BeFree	0.00154	0.009461	3	7	HLA-A,CLEC7A,NLRP3	MergeCohort_Turquoise
C0751422	Hereditary Autoinflammatory Diseases	DisGeNET Curated	0.00154	0.009461	3	7	MEFV,NLRC4,NLRP3	MergeCohort_Turquoise
C0162836	Hidradenitis Suppurativa	DisGeNET Curated	0.00154	0.009461	3	7	MEFV,NOD2,NLRP3	MergeCohort_Turquoise
C0949804	Polyomavirus Infections	DisGeNET Curated	0.00154	0.009461	3	7	CCL4,IL15,IL18	MergeCohort_Turquoise
C2748536	Leukocyte Adhesion Deficiency, Type III	DisGeNET BeFree	0.00154	0.009461	3	7	ITGAL,ITGB2,FERMT3	MergeCohort_Turquoise
C0264714	Acute heart failure	DisGeNET BeFree	0.001547	0.009474	10	89	F8,SEMA4D,CRP,IL18,SPP1,STAT3,GLA,LGALS3,TIMP1,CD48	MergeCohort_Turquoise
C0013404	Dyspnea	DisGeNET BeFree	0.001547	0.009474	10	89	HLA-DQA1,F8,CRP,IL15,LGALS3,TGFB1,GSTP1,CORO1A,CD59,TNF	MergeCohort_Turquoise
C0206733	Strawberry nevus of skin	DisGeNET BeFree	0.001547	0.009474	10	89	PECAM1,CD163,PIK3CD,PIK3CG,MMP9,DLL4,CD274,PTPRC,KDR,UBASH3B	MergeCohort_Turquoise
C0151857	Pleocytosis	DisGeNET BeFree	0.001558	0.009474	5	24	HLA-DPB1,CXCL10,ITGAM,ITGB2,TNF	MergeCohort_Turquoise
C3826758	AIDS (Disease)	DisGeNET BeFree	0.001558	0.009474	5	24	APOBEC3G,CCL4,CCL18,CD274,TAP1	MergeCohort_Turquoise
C0015403	Eye Infection	DisGeNET BeFree	0.001558	0.009474	5	24	HLA-A,CXCL10,DOK2,CD80,TNF	MergeCohort_Turquoise
C0948343	Transfusion-Related Acute Lung Injury	DisGeNET BeFree	0.001558	0.009474	5	24	CYBB,SPP1,SLC44A2,CORO1A,ELK3	MergeCohort_Turquoise
C4324298	Tumour inflammation	DisGeNET BeFree	0.001558	0.009474	5	24	PIK3CG,CCL4,STAT1,STAT3,CD36	MergeCohort_Turquoise
C0282548	Leukostasis	DisGeNET BeFree	0.001558	0.009474	5	24	VCAM1,CXCL10,PTPRC,TLR4,TNF	MergeCohort_Turquoise
C0036690	Septicemia	DisGeNET Curated	0.001558	0.009474	5	24	MMP9,LBP,TGFB1,TLR4,TNF	MergeCohort_Turquoise
C0243026	Sepsis	DisGeNET Curated	0.001558	0.009474	5	24	MMP9,LBP,TGFB1,TLR4,TNF	MergeCohort_Turquoise
C1719672	Severe Sepsis	DisGeNET Curated	0.001558	0.009474	5	24	MMP9,LBP,TGFB1,TLR4,TNF	MergeCohort_Turquoise
C0034189	Pyemia	DisGeNET Curated	0.001558	0.009474	5	24	MMP9,LBP,TGFB1,TLR4,TNF	MergeCohort_Turquoise
C0238019	Carcinoma of extrahepatic bile duct	DisGeNET BeFree	0.00156	0.009474	6	35	HK2,HLA-DOA,CD163,MMP9,CD274,TGFB1	MergeCohort_Turquoise
C0012813	Diverticulitis	DisGeNET BeFree	0.00156	0.009474	6	35	CLEC7A,MMP9,FOLR2,CRP,IL18,TNFSF15	MergeCohort_Turquoise
C0029927	Ovarian Cysts	DisGeNET Curated	0.00156	0.009474	6	35	PTGER4,PTGS1,CFD,C1QB,TIMD4,GPR34	MergeCohort_Turquoise
C3860213	Autoinflammatory disorder	DisGeNET Curated	0.00156	0.009474	6	35	ACP5,MEFV,NLRC4,SAMHD1,NOD2,NLRP3	MergeCohort_Turquoise
C0010093	Corpus Luteum Cyst	DisGeNET Curated	0.00156	0.009474	6	35	PTGER4,PTGS1,CFD,C1QB,TIMD4,GPR34	MergeCohort_Turquoise
C1739108	Latent Autoimmune Diabetes in Adults	DisGeNET BeFree	0.00156	0.009474	6	35	HLA-DOA,HLA-DQA1,IL18,PTPN22,CD38,TSPAN7	MergeCohort_Turquoise
C0018081	Gonorrhea	DisGeNET BeFree	0.001603	0.009731	20	261	HLA-F,CD163,PIK3CD,PIK3CG,MMP9,ABCC1,CD274,IL15,SPP1,STAT3,PRDM1,NOD2,MLKL,GRN,TGFB1,HAVCR2,TLR2,TLR4,CD44,TNF	MergeCohort_Turquoise
C0034494	Rabies (disorder)	DisGeNET BeFree	0.001646	0.009981	12	121	PIK3CD,PIK3CG,IFIT2,RSAD2,TNFSF13B,IL7,CXCL10,PTPN22,HPSE,STAT1,STAT3,TNF	MergeCohort_Turquoise
C1269683	Major Depressive Disorder	DisGeNET Curated	0.001647	0.009981	19	243	TLR7,ADCY7,EHD3,CCL24,CREB1,CRHBP,CRP,CSF2RB,PRKCB,IL2RA,PEA15,CXCL10,HPSE,PLCB1,KDR,IFI44L,OAS2,TNF,M6PR	MergeCohort_Turquoise
C1333177	Lymphoproliferative Disorder of the Skin	DisGeNET BeFree	0.001653	0.009984	9	75	MMP9,IFI27,CRP,SPP1,TAP2,NLRP3,LGALS3BP,TGFB1,TNF	MergeCohort_Turquoise
C2937421	Prostatic Hyperplasia	DisGeNET BeFree	0.001653	0.009984	9	75	PIK3CD,PIK3CG,MMP9,FLI1,PIK3R3,KDR,CXCL16,TGFB1,TLR4	MergeCohort_Turquoise
C0024523	Malabsorption Syndrome	DisGeNET BeFree	0.001653	0.009984	9	75	UCP2,FGR,PTPN22,NRP1,KDR,KIT,NLRP3,CD36,TNF	MergeCohort_Turquoise
C0334533	Arteriovenous hemangioma	DisGeNET BeFree	0.001653	0.009984	9	75	ETS1,ACVRL1,MMP9,VCAM1,ABCC1,ANXA5,SPP1,TEK,TNF	MergeCohort_Turquoise
C0025295	Meningitis, Pneumococcal	DisGeNET BeFree	0.001653	0.009984	9	75	PECAM1,PIK3CD,PIK3CG,PYCARD,CASP1,NLRP3,TLR2,TLR4,TNF	MergeCohort_Turquoise
C0694549	Community acquired pneumonia	DisGeNET BeFree	0.001653	0.009984	9	75	MEFV,CCL18,MMP9,CRP,GRN,NLRP3,TIMP1,TLR4,TNF	MergeCohort_Turquoise
C0010606	Adenoid Cystic Carcinoma	DisGeNET BeFree	0.001675	0.01011	18	225	PECAM1,PIK3CD,PIK3CG,MMP9,IFI27,CD274,MYBL1,PDCD1LG2,ADAM9,STAT3,NRP2,KIT,RUNX3,TGFB1,CD44,TNF,LYZ,CDH5	MergeCohort_Turquoise
C0024623	Malignant neoplasm of stomach	DisGeNET Curated	0.001688	0.01018	22	300	CTSC,HMOX1,F2R,PLAU,ALOX5,ANXA5,ARL6IP5,ICAM2,CST7,PYCARD,PRKCB,PRNP,MX1,STAT3,RUNX3,LGALS3,TGFA,GSTP1,EBI3,CD44,TNF,M6PR	MergeCohort_Turquoise
C1319315	Adenocarcinoma of large intestine	DisGeNET BeFree	0.001688	0.01018	22	300	IKZF1,HMOX1,F2RL2,S100A4,PIK3CD,PIK3CG,ABCC1,WNT2,ANXA5,IFI27,FSCN1,PRNP,STAT3,NOD2,HPGDS,KDR,RUNX3,TEK,TGFA,TGFB1,CD44,TNF	MergeCohort_Turquoise
C0343752	Acute HIV infection	DisGeNET BeFree	0.001725	0.0104	7	48	HLA-B,TLR8,CD163,CXCL10,LGALS9,HAVCR2,GZMA	MergeCohort_Turquoise
C0023462	Acute Megakaryocytic Leukemias	DisGeNET BeFree	0.001736	0.01045	14	155	ACTB,ETV6,CXCL9,CRP,CSF1R,ITGAL,ITGAM,STAT1,STAT3,RUNX1,TEK,TGFB1,CD38,TNF	MergeCohort_Turquoise
C0334299	Carcinoid tumor no ICD-O subtype	DisGeNET BeFree	0.001767	0.01055	12	122	ACTB,ETS1,PIK3CD,PIK3CG,PLAU,ABCC1,CD274,KIT,TGFA,TGFB1,CD44,ELK3	MergeCohort_Turquoise
C0008354	Cholera	DisGeNET BeFree	0.001772	0.01055	17	208	CETP,CHRM3,S100A4,ADPRH,PIK3CD,PIK3CG,PLEK,MMP9,ANXA5,IFI27,CRP,PYCARD,NOD2,KIT,NLRP3,CD44,TNF	MergeCohort_Turquoise
C4524856	Refractory Classic Hodgkin Lymphoma	DisGeNET BeFree	0.001774	0.01055	4	15	PIK3CD,CD274,PDCD1LG2,CASP1	MergeCohort_Turquoise
C4324396	Immune-mediated hepatitis	DisGeNET BeFree	0.001774	0.01055	4	15	IL2RA,CXCL10,HPGDS,IL33	MergeCohort_Turquoise
C0862878	Dedifferentiated chondrosarcoma	DisGeNET BeFree	0.001774	0.01055	4	15	PIK3CD,PIK3CG,CRP,CD38	MergeCohort_Turquoise
C0679403	Vascular stenosis	DisGeNET BeFree	0.001774	0.01055	4	15	PIK3CD,PIK3CG,ATP10D,TNF	MergeCohort_Turquoise
C0221028	Neonatal thrombocytopenia (disorder)	DisGeNET BeFree	0.001774	0.01055	4	15	PLA2G2A,SAMD9,HPSE,CD36	MergeCohort_Turquoise
C0037933	Spinal Diseases	DisGeNET BeFree	0.001774	0.01055	4	15	ACTB,CRP,CX3CR1,TNF	MergeCohort_Turquoise
C0854776	Pancreatic carcinoma non-resectable	DisGeNET BeFree	0.001774	0.01055	4	15	S100A4,CRP,CD274,HPGDS	MergeCohort_Turquoise
C0006848	Mucocutaneous candidiasis	DisGeNET BeFree	0.001774	0.01055	4	15	CLEC7A,STAT1,STAT3,DOCK8	MergeCohort_Turquoise
C3843756	Ulcerative colitis or Crohn's	DisGeNET BeFree	0.001774	0.01055	4	15	CRP,IL18,NOD2,EBI3	MergeCohort_Turquoise
C0020557	Hypertriglyceridemia	DisGeNET Curated	0.001774	0.01055	4	15	CETP,PLTP,CRP,LPL	MergeCohort_Turquoise
C0302358	Disease caused by Shigella dysenteriae	DisGeNET BeFree	0.001774	0.01055	4	15	MYD88,CD80,TLR2,TNF	MergeCohort_Turquoise
C0858762	Neuro-Behcet disease	DisGeNET BeFree	0.001774	0.01055	4	15	CHRM3,MEFV,TNFSF13B,TNF	MergeCohort_Turquoise
C0019158	Hepatitis	DisGeNET Curated	0.001774	0.01055	4	15	ENPP2,HMOX1,F2R,GZMB	MergeCohort_Turquoise
C2675519	Hypoadiponectinemia	DisGeNET BeFree	0.001774	0.01055	4	15	CRP,NLRP3,TNF,CDH13	MergeCohort_Turquoise
C0016065	Polyostotic fibrous dysplasia	DisGeNET BeFree	0.001774	0.01055	4	15	CFP,CFD,CASP1,TGFB1	MergeCohort_Turquoise
C1959582	PTEN Hamartoma Tumor Syndrome	DisGeNET BeFree	0.001774	0.01055	4	15	PIK3CD,PIK3CG,PRKAR1A,TNF	MergeCohort_Turquoise
C0242770	Bronchiolitis Obliterans Organizing Pneumonia	DisGeNET BeFree	0.001774	0.01055	4	15	CD163,CRP,CD68,TNF	MergeCohort_Turquoise
C0235419	Hyperuricemic nephropathy	DisGeNET BeFree	0.001774	0.01055	4	15	PYCARD,STAT3,CASP1,NLRP3	MergeCohort_Turquoise
C1868773	Diabetic encephalopathy	DisGeNET BeFree	0.001774	0.01055	4	15	PIK3CD,PIK3CG,NLRP3,TNF	MergeCohort_Turquoise
C0267818	Bile duct proliferation	DisGeNET BeFree	0.001774	0.01055	4	15	CD209,SPP1,TGFB1,TNF	MergeCohort_Turquoise
C1848934	SPONDYLOCARPOTARSAL SYNOSTOSIS SYNDROME	DisGeNET BeFree	0.001815	0.01076	6	36	ACTB,AIF1,VCAM1,PRKAR1A,CD59,TNF	MergeCohort_Turquoise
C4324374	Renal tubular injury	DisGeNET BeFree	0.001815	0.01076	6	36	PYCARD,VNN1,CASP1,NLRP3,TGFB1,CD36	MergeCohort_Turquoise
C0178264	Inflammatory disease of the central nervous system	DisGeNET BeFree	0.001815	0.01076	6	36	TRPM2,MMP9,FOLR2,YWHAZ,CYBB,IL15	MergeCohort_Turquoise
C0025048	Meconium Aspiration Syndrome	DisGeNET BeFree	0.001815	0.01076	6	36	TLR7,TLR8,PTGS1,NRP1,TLR1,TLR4	MergeCohort_Turquoise
C0002438	Amebiasis	DisGeNET BeFree	0.001815	0.01076	6	36	PIK3CD,PIK3CG,MMRN1,SPP1,CASP1,TNF	MergeCohort_Turquoise
C0025149	Medulloblastoma	DisGeNET BeFree	0.001839	0.01089	47	823	HK2,ABR,HLA-A,PECAM1,ACTB,HMOX1,F2R,CD163,MAP3K1,FABP4,S100A4,FBN2,PIK3CD,PIK3CG,RASGRP3,ARL13B,PLAU,EIF4E3,MMP9,ALOX5,VAV1,ABCC1,IFI27,SLC8A1,CSF1R,SIGLEC7,PRKAR1A,CD274,IL2RB,SPP1,BCAT1,HPSE,STAT3,NRP2,NRP1,HPGDS,C3AR1,KDR,TWSG1,KIT,GRB2,MPEG1,GSTP1,LIFR,TNF,CDH5,HCLS1	MergeCohort_Turquoise
C0034543	Radicular Cyst	DisGeNET BeFree	0.001854	0.01097	8	62	CD163,MMP9,SPP1,LGALS3,TGFB1,TIMP1,CD68,TNF	MergeCohort_Turquoise
C4551463	Colon adenoma	DisGeNET BeFree	0.001854	0.01097	8	62	ANXA5,SULF2,HPGDS,RUNX1,TGFB1,GSTP1,CD44,TNF	MergeCohort_Turquoise
C1744558	T-lymphocyte deficiency	DisGeNET BeFree	0.00189	0.01114	5	25	ITGAL,ITGB2,STAT1,IL33,EBI3	MergeCohort_Turquoise
C2828150	HPV positive oropharyngeal squamous cell carcinoma	DisGeNET BeFree	0.00189	0.01114	5	25	PIK3CD,PIK3CG,CD274,STAT1,TLR5	MergeCohort_Turquoise
C0036329	Schistosomiasis japonica	DisGeNET BeFree	0.00189	0.01114	5	25	HPGDS,IL33,TGFB1,HAVCR2,CD38	MergeCohort_Turquoise
C1306587	Acute encephalopathy	DisGeNET BeFree	0.00189	0.01114	5	25	MMP9,SPP1,GZMA,GZMB,TNF	MergeCohort_Turquoise
C0205699	Carcinomatosis	DisGeNET BeFree	0.00189	0.01114	5	25	HLA-G,CXCL10,STAT3,TGFB1,CD74	MergeCohort_Turquoise
C0003838	Arterial Occlusive Diseases	DisGeNET BeFree	0.00189	0.01114	5	25	MMP9,CRP,NOD2,TLR2,TLR4	MergeCohort_Turquoise
C0022346	Icterus	DisGeNET BeFree	0.001902	0.01121	11	107	HMOX1,RRAS,MMP9,CRP,PRKAR1A,IL15,LGALS3BP,TIMP1,TLR1,TLR2,TNF	MergeCohort_Turquoise
C1858991	Childhood Ataxia with Central Nervous System Hypomyelinization	DisGeNET BeFree	0.00195	0.01147	7	49	HLA-DQA1,MMP9,CHST11,CXCL10,TIMP1,TLR4,TNF	MergeCohort_Turquoise
C0036349	Paranoid Schizophrenia	DisGeNET BeFree	0.00195	0.01147	7	49	HLA-A,YWHAZ,SIGLEC7,IL2RB,DPYSL2,TNF,HCLS1	MergeCohort_Turquoise
C0013370	Amebic colitis	DisGeNET BeFree	0.00195	0.01147	7	49	PIK3CD,PIK3CG,MMRN1,SPP1,STAT3,CASP1,TNF	MergeCohort_Turquoise
C0558353	Tongue Carcinoma	DisGeNET BeFree	0.001958	0.01151	14	157	TRPM2,PIK3CD,PIK3CG,MMP9,CRP,CD274,HPSE,STAT3,NRP2,SLC44A2,RUNX3,LGALS3,TGFB1,TNF	MergeCohort_Turquoise
C0265219	Miller Dieker syndrome	DisGeNET BeFree	0.001958	0.01151	14	157	CD52,ABR,MMP9,IL2RA,DCK,STAT3,PLCB1,RUNX1,DLL1,CBL,CD33,CD38,TLR2,GZMB	MergeCohort_Turquoise
C1456873	alpha^+^ Thalassemia	DisGeNET BeFree	0.001989	0.01168	10	92	ACTB,HMOX1,VCAM1,CR1,PRKAR1A,DOCK11,RUNX1,TEK,CD36,CD37	MergeCohort_Turquoise
C0206368	Exfoliation Syndrome	DisGeNET BeFree	0.001989	0.01168	10	92	ACTB,SEMA6A,MMP9,CXCL11,CRP,HPGDS,TGFB1,GSTP1,TLR4,TNF	MergeCohort_Turquoise
C0024031	Low Back Pain	DisGeNET BeFree	0.00199	0.01168	9	77	ACP5,CCL4,MMP9,CRP,CASP1,LBP,NLRP3,TLR4,TNF	MergeCohort_Turquoise
C0334037	Intestinal metaplasia	DisGeNET BeFree	0.002006	0.01176	20	266	HLA-DQA1,ACTB,MMP9,FLI1,ANXA1,IFI27,CYBA,SPP1,SLFN5,PCDH17,NOD2,RUNX3,GSTP1,TGFBR2,TIMP1,TLR1,TLR2,TLR4,CD44,TNF	MergeCohort_Turquoise
C0024796	Marfan Syndrome	DisGeNET BeFree	0.002029	0.01189	12	124	ACTB,FBN2,MMP9,ALOX5,CRP,MMRN1,SIGLEC7,TGFB1,TGFBR2,CD44,TNF,CDH5	MergeCohort_Turquoise
C0042963	Vomiting	DisGeNET BeFree	0.00205	0.012	11	108	PIK3CD,PIK3CG,UGCG,CRP,PPT1,PRKCB,CYSLTR1,STAT3,KDR,CD160,GSTP1	MergeCohort_Turquoise
C1519176	Salivary Gland Pleomorphic Adenoma	DisGeNET BeFree	0.002057	0.01202	8	63	HLA-B,HLA-C,DRAM1,CHRM3,CRP,IL2RA,CD44,TNF	MergeCohort_Turquoise
C0854924	Papillary serous endometrial carcinoma	DisGeNET BeFree	0.002057	0.01202	8	63	PIK3CD,PIK3CG,IFI27,CRP,AXL,STAT1,CD44,CD59	MergeCohort_Turquoise
C0549493	Alveolitis	DisGeNET BeFree	0.002057	0.01202	8	63	ACTB,XCL1,CRP,SIGLEC7,IL2RB,TGFB1,TNF,HCLS1	MergeCohort_Turquoise
C0079504	Hermanski-Pudlak Syndrome	DisGeNET BeFree	0.002057	0.01202	8	63	HLA-C,ACTB,PI4K2A,F2R,HPS3,LGALS3,TNF,HPS5	MergeCohort_Turquoise
C0007789	Cerebral Palsy	DisGeNET BeFree	0.002065	0.01206	16	193	PIK3CD,PIK3CG,RIN2,CCL18,FGR,CRP,MYD88,IL18,SPP1,ITGAX,PTGS1,TUBA1A,TGFA,TLR4,TNF,MARCKS	MergeCohort_Turquoise
C0014556	Epilepsy, Temporal Lobe	DisGeNET BeFree	0.002076	0.01211	22	305	F2R,SCN1B,AIF1,CCL4,SEMA6A,MMP9,CRP,TNFSF13B,PRNP,IL7,CYBB,MYD88,IL18,GAB2,KCNJ10,KDR,NPY1R,CASP1,GRN,TLR2,TLR4,TNF	MergeCohort_Turquoise
C0025202	melanoma	DisGeNET Curated	0.002078	0.01212	19	248	ACER3,S100A4,PIP4K2A,MITF,QPCT,SLC15A2,MX2,HPSE,GAB2,PTPRO,CD163L1,SYK,KIT,KLRB1,RAC2,TFPI2,LGALS3,TLR4,TNF	MergeCohort_Turquoise
C0023223	Leg Ulcer	DisGeNET BeFree	0.0021	0.01221	6	37	CCL4,PLAU,ITGAL,ITGB2,NRP1,TNF	MergeCohort_Turquoise
C4543807	Clinical malaria	DisGeNET BeFree	0.0021	0.01221	6	37	CR1,IL18,HAVCR2,GSTP1,CD36,TNF	MergeCohort_Turquoise
C3900097	Adult Penile Carcinoma	DisGeNET BeFree	0.0021	0.01221	6	37	PIK3CD,PIK3CG,ANXA1,CD274,RASSF2,TLR4	MergeCohort_Turquoise
C0262401	Carcinoma of ampulla of Vater	DisGeNET BeFree	0.0021	0.01221	6	37	PIK3CD,PIK3CG,PLAU,CD274,SPP1,CD44	MergeCohort_Turquoise
C4049006	Selective immunoglobulin A deficiency	DisGeNET BeFree	0.0021	0.01221	6	37	HLA-B,HLA-C,TNFSF13B,STAT3,PRDM1,TNF	MergeCohort_Turquoise
C0265004	Dilatation of aorta	DisGeNET BeFree	0.0021	0.01221	6	37	FBN2,GCA,MMP9,TGFB1,TGFBR2,TIMP1	MergeCohort_Turquoise
C0268398	Familial lichen amyloidosis	DisGeNET BeFree	0.002134	0.0124	18	230	HMOX1,MMP9,CD274,PRNP,IL7,IL15,IL18,SPP1,INPP5D,STAT3,HPGDS,GRN,TGFA,TGFB1,GSTP1,EBI3,TLR2,TNF	MergeCohort_Turquoise
C0349632	Splenic Marginal Zone B-Cell Lymphoma	DisGeNET BeFree	0.002157	0.01253	10	93	TLR7,PIK3CD,IL2RA,MYD88,PTPRC,BTK,SYK,TGFB1,CD80,CD38	MergeCohort_Turquoise
C0392784	Dermatofibrosarcoma Protuberans	DisGeNET BeFree	0.002178	0.01263	9	78	ACTB,ETV6,GPR65,CD274,STAT3,KIT,TGFB1,TGFBR2,CD38	MergeCohort_Turquoise
C4041080	Neurocognitive Disorders	DisGeNET BeFree	0.002178	0.01263	9	78	HLA-C,HMOX1,MMP9,CRP,PRKAR1A,SPP1,STAT1,CD38,TREM2	MergeCohort_Turquoise
C0016059	Fibrosis	DisGeNET Curated	0.002197	0.01269	7	50	HMOX1,PIK3CG,STAT3,LGALS3,TGFB1,TLR4,TNF	MergeCohort_Turquoise
C0042749	Viremia	DisGeNET BeFree	0.002197	0.01269	7	50	HLA-B,HLA-C,HLA-DQA1,SAMHD1,CRP,BMPER,HAVCR2	MergeCohort_Turquoise
C0019214	Hepatosplenomegaly	DisGeNET BeFree	0.002197	0.01269	7	50	NPC2,KIT,RUNX1,SLC7A7,TGFB1,LIPA,TIMP1	MergeCohort_Turquoise
C1536148	Chocolate cyst of ovary	DisGeNET BeFree	0.002197	0.01269	7	50	PECAM1,HMOX1,PLA2G2A,MMP9,TGFB1,TIMP1,TNF	MergeCohort_Turquoise
C2363142	T-Cell Prolymphocytic Leukemia	DisGeNET BeFree	0.002197	0.01269	7	50	CD52,SAMHD1,IL2RA,STAT3,SULF2,KLRB1,CD38	MergeCohort_Turquoise
C0206702	Klatskin Tumor	DisGeNET BeFree	0.002197	0.01269	7	50	PIK3CD,PIK3CG,MMP9,WNT2,ADAM9,KDR,TNF	MergeCohort_Turquoise
C1623038	Cirrhosis	DisGeNET Curated	0.002197	0.01269	7	50	HMOX1,PIK3CG,STAT3,LGALS3,TGFB1,TLR4,TNF	MergeCohort_Turquoise
C1709246	Non-Neoplastic Disorder	DisGeNET BeFree	0.002197	0.01269	7	50	ABCC1,CX3CR1,RUNX3,TGFA,TGFB1,GSTP1,CD44	MergeCohort_Turquoise
C2986665	Early-Stage Breast Carcinoma	DisGeNET BeFree	0.002217	0.01279	13	142	S100A4,SEC14L1,CRP,CD274,FSCN1,ITGAL,HPSE,STAT3,TAP1,TAP2,CAPG,GSTP1,CD44	MergeCohort_Turquoise
C0007095	Carcinoid Tumor	DisGeNET BeFree	0.002237	0.0129	18	231	ACTB,ETS1,PIK3IP1,PIK3CD,PIK3CG,PLAU,ABCC1,HTR2B,IFI27,CD274,HPGDS,KIT,TGFA,TGFB1,GSTP1,CD44,ELK3,CDH13	MergeCohort_Turquoise
C0740451	Granulomatous disorder	DisGeNET BeFree	0.00227	0.01302	5	26	HLA-C,HLA-DPB1,NOD2,TGFB1,TNF	MergeCohort_Turquoise
C0578575	Dissection of proximal aorta	DisGeNET BeFree	0.00227	0.01302	5	26	CCL4,CRP,SPP1,TGFBR2,TNF	MergeCohort_Turquoise
C4317009	Diverticular Diseases	DisGeNET BeFree	0.00227	0.01302	5	26	HPGD,MMP9,CRP,PTGS1,CALCRL	MergeCohort_Turquoise
C0263314	Pemphigus and fogo selvagem	DisGeNET BeFree	0.00227	0.01302	5	26	HLA-A,HLA-C,CR1,PTPN22,TNF	MergeCohort_Turquoise
C3267003	Vascular endothelial growth factor overexpression	DisGeNET BeFree	0.00227	0.01302	5	26	PECAM1,F2R,FABP4,STAT3,NRP1	MergeCohort_Turquoise
C1257963	Endogenous Hyperinsulinism	DisGeNET Curated	0.00227	0.01302	5	26	HMOX1,CD163,ITGAM,CD68,TNF	MergeCohort_Turquoise
C1257964	Exogenous Hyperinsulinism	DisGeNET Curated	0.00227	0.01302	5	26	HMOX1,CD163,ITGAM,CD68,TNF	MergeCohort_Turquoise
C1257965	Compensatory Hyperinsulinemia	DisGeNET Curated	0.00227	0.01302	5	26	HMOX1,CD163,ITGAM,CD68,TNF	MergeCohort_Turquoise
C0007274	Carotid Artery Thrombosis	DisGeNET BeFree	0.00227	0.01302	5	26	F2RL2,P2RY12,CYBB,CD36,TLR2	MergeCohort_Turquoise
C0279550	Adult Rhabdomyosarcoma	DisGeNET BeFree	0.00227	0.01302	32	509	HLA-A,HLA-DMA,ACTB,HMOX1,ACVRL1,F2R,F2RL2,PIK3CD,PIK3CG,OLFM1,PLAU,MMP9,ABCC1,WNT2,ETV7,MMRN1,CD274,IL15,SPP1,PTPN22,ITGAM,HPSE,STAT3,PTPRC,ST8SIA4,KIT,CXCL16,DLL1,ARPC5,LGALS3,TGFB1,TNF	MergeCohort_Turquoise
C0085859	Polyglandular Type I Autoimmune Syndrome	DisGeNET BeFree	0.002277	0.01304	8	64	CLEC7A,VCAM1,IL2RA,IL7,CXCL10,STAT1,TNF,LYZ	MergeCohort_Turquoise
C0017612	Glaucoma, Open-Angle	DisGeNET BeFree	0.002277	0.01304	8	64	MMP9,AKR1B1,IL18,OAS3,TIMP1,CD38,TLR4,TNF	MergeCohort_Turquoise
C0740340	Amyloidosis, Familial	DisGeNET BeFree	0.002297	0.01306	4	16	ACTB,PRNP,NLRP3,LYZ	MergeCohort_Turquoise
C0401151	Chronic diarrhea	DisGeNET BeFree	0.002297	0.01306	4	16	PIK3CD,PRNP,SAMD9,BTK	MergeCohort_Turquoise
C0270724	Infantile Neuroaxonal Dystrophy	DisGeNET BeFree	0.002297	0.01306	4	16	PLA2G4A,SEMA6A,YWHAZ,ATP13A2	MergeCohort_Turquoise
C0019655	Histoplasmosis	DisGeNET BeFree	0.002297	0.01306	4	16	HLA-B,STAT1,STAT3,TNF	MergeCohort_Turquoise
C0005818	Blood Platelet Disorders	DisGeNET Curated	0.002297	0.01306	4	16	ACTB,PLA2G4A,FERMT3,ARPC1B	MergeCohort_Turquoise
C0043407	Yersinia infections	DisGeNET BeFree	0.002297	0.01306	4	16	NOD2,TLR2,TLR5,TNF	MergeCohort_Turquoise
C0085426	Gram-Positive Bacterial Infections	DisGeNET BeFree	0.002297	0.01306	4	16	CRP,MYD88,HAVCR2,TLR2	MergeCohort_Turquoise
C1836438	Familial neurocardiogenic syncope	DisGeNET BeFree	0.002297	0.01306	4	16	GNG2,NLRP3,CD59,TNF	MergeCohort_Turquoise
C0267953	Necrosis of pancreas	DisGeNET BeFree	0.002297	0.01306	4	16	CRP,CXCL16,TLR4,TNF	MergeCohort_Turquoise
C1863999	Peroxisome Biogenesis Disorder, Complementation Group D	DisGeNET BeFree	0.002297	0.01306	4	16	TNFSF13B,CYBA,CYBB,NCF4	MergeCohort_Turquoise
C0851886	Pneumocystis Infections	DisGeNET BeFree	0.002297	0.01306	4	16	PRCP,CASP1,CORO1A,TNF	MergeCohort_Turquoise
C0206735	Melanoma, Amelanotic	DisGeNET BeFree	0.002297	0.01306	4	16	CD163,MITF,KIT,TFPI2	MergeCohort_Turquoise
C4551584	Brain atrophy	DisGeNET BeFree	0.002322	0.01319	12	126	CD163,TPP1,GCA,CRP,HPGDS,GRN,ATP13A2,TGFB1,GSTP1,CD33,TLR2,TNF	MergeCohort_Turquoise
C0012739	Disseminated Intravascular Coagulation	DisGeNET BeFree	0.002337	0.01327	10	94	HLA-DOA,HMOX1,F2R,ANXA5,CRP,IL7,PTAFR,TEK,TLR4,TNF	MergeCohort_Turquoise
C0346957	Disseminated Malignant Neoplasm	DisGeNET BeFree	0.002345	0.01331	18	232	HLA-A,ACTB,ARHGDIB,ABCG1,CD274,IL2RB,SPP1,AXL,STAT3,NRP1,IL33,TEK,LGALS3,LGALS3BP,GSTP1,TGFBR2,CD44,TNF	MergeCohort_Turquoise
C1959583	Myocardial Failure	DisGeNET Curated	0.002372	0.01332	11	110	HMOX1,PIK3CG,HTR2B,CRP,PRKAR2B,CYBB,PTGS1,CFD,EDNRB,TLR2,TNF	MergeCohort_Turquoise
C0235527	Heart Failure, Right-Sided	DisGeNET Curated	0.002372	0.01332	11	110	HMOX1,PIK3CG,HTR2B,CRP,PRKAR2B,CYBB,PTGS1,CFD,EDNRB,TLR2,TNF	MergeCohort_Turquoise
C1961112	Heart Decompensation	DisGeNET Curated	0.002372	0.01332	11	110	HMOX1,PIK3CG,HTR2B,CRP,PRKAR2B,CYBB,PTGS1,CFD,EDNRB,TLR2,TNF	MergeCohort_Turquoise
C0018802	Congestive heart failure	DisGeNET Curated	0.002372	0.01332	11	110	HMOX1,PIK3CG,HTR2B,CRP,PRKAR2B,CYBB,PTGS1,CFD,EDNRB,TLR2,TNF	MergeCohort_Turquoise
C0018801	Heart failure	DisGeNET Curated	0.002372	0.01332	11	110	HMOX1,PIK3CG,HTR2B,CRP,PRKAR2B,CYBB,PTGS1,CFD,EDNRB,TLR2,TNF	MergeCohort_Turquoise
C0023212	Left-Sided Heart Failure	DisGeNET Curated	0.002372	0.01332	11	110	HMOX1,PIK3CG,HTR2B,CRP,PRKAR2B,CYBB,PTGS1,CFD,EDNRB,TLR2,TNF	MergeCohort_Turquoise
C0750927	Apraxia, Developmental Verbal	DisGeNET BeFree	0.00238	0.01332	9	79	CTSC,PECAM1,MMP9,CRP,IL18,KIT,CASP1,NLRP3,TNF	MergeCohort_Turquoise
C0206687	Carcinoma, Endometrioid	DisGeNET BeFree	0.002394	0.01332	17	214	ETV5,HMOX1,S100A4,PIK3CD,PIK3CG,ABCC1,IFI27,CD200R1,CD274,IL2RA,SPP1,KIT,RUNX1,TGFB1,MYOF,ELK3,TNF	MergeCohort_Turquoise
C0036202	Sarcoidosis	DisGeNET Curated	0.002398	0.01332	3	8	HLA-DPB1,IL18,TGFB1	MergeCohort_Turquoise
C0554628	Group A Streptococcal Infections	DisGeNET BeFree	0.002398	0.01332	3	8	TGFB1,TLR2,TNF	MergeCohort_Turquoise
C1112768	Anterior subcapsular cataract	DisGeNET BeFree	0.002398	0.01332	3	8	ACTB,MMP9,TGFB1	MergeCohort_Turquoise
C0279530	Malignant Bone Neoplasm	DisGeNET Curated	0.002398	0.01332	3	8	PLAU,MMP9,TGFBR2	MergeCohort_Turquoise
C0472388	Cytotoxic Cerebral Edema	DisGeNET Curated	0.002398	0.01332	3	8	PLAU,MMP9,TNF	MergeCohort_Turquoise
C0472387	Vasogenic Cerebral Edema	DisGeNET Curated	0.002398	0.01332	3	8	PLAU,MMP9,TNF	MergeCohort_Turquoise
C0152915	Acute miliary tuberculosis	DisGeNET BeFree	0.002398	0.01332	3	8	IFNGR1,STAT1,TNF	MergeCohort_Turquoise
C0032109	Plasma cell mastitis	DisGeNET BeFree	0.002398	0.01332	3	8	PIK3CD,PIK3CG,STAT3	MergeCohort_Turquoise
C0750969	Vasogenic Brain Edema	DisGeNET Curated	0.002398	0.01332	3	8	PLAU,MMP9,TNF	MergeCohort_Turquoise
C1260881	Allergic bronchitis	DisGeNET BeFree	0.002398	0.01332	3	8	PLA2G2A,PLA2G4A,YWHAZ	MergeCohort_Turquoise
C0011302	Demyelinating disease of central nervous system	DisGeNET BeFree	0.002398	0.01332	3	8	IL2RA,ENTPD1,TNF	MergeCohort_Turquoise
C0014457	Eosinophilia	DisGeNET Curated	0.002398	0.01332	3	8	MYD88,TLR2,TLR4	MergeCohort_Turquoise
C0750970	Cytotoxic Brain Edema	DisGeNET Curated	0.002398	0.01332	3	8	PLAU,MMP9,TNF	MergeCohort_Turquoise
[truncated: 2,678 more rows]
