# Supplementary material for: Integrative network-based analysis on multiple Gene Expression Omnibus datasets identifies novel immune molecular markers implicated in non-alcoholic steatohepatitis
Source: Front Endocrinol (Lausanne). 2023 Mar 16;14:1115890. doi: 10.3389/fendo.2023.1115890 (PMC10061151; doi:10.3389/fendo.2023.1115890)
Supplement: Supplementary Figure 1 — Principal component analysis (PCA) of gene expression data set with the first two components. (A) PCA plot without batch effect elimination. (B) PCA plot with batch effect elimination with ComBat algorithm. PC1, first principal component; PC2, second principal component. [file DataSheet_1.zip › Supplementary Table (11).XLSX]

## Sheet: Sheet1
Table S11. KEGG pathway analysis of genes in MergeCohort_Turquoise and GSE135251_Turquoise.
Module	KEGG pathway	GeneRatio	P-value	Adjusted P-value	Genes
MergeCohort_Turquoise	Osteoclast differentiation	32/127	2.48116e-18	6.451e-16	CSF1R;SPI1;NCF4;PIK3R3;PIK3CD;TREM2;LILRA1;LILRA2;TNF;SIRPB1;LILRA5;ACP5;TGFB1;SYK;IFNGR1;STAT1;CYBA;MITF;LILRB1;GAB2;LILRB2;LILRB3;LILRB4;LILRB5;TGFBR2;TYROBP;CREB1;BTK;GRB2;LCP2;FCGR2B;IRF9
MergeCohort_Turquoise	Phagosome	34/152	1.18217e-17	1.53683e-15	ITGAM;NCF4;ITGB2;CORO1A;ACTB;CTSS;HLA-DMA;TUBA1A;HLA-DMB;CLEC7A;CD36;HLA-DOA;HLA-DQA1;HLA-DPA1;MSR1;HLA-B;TAP2;M6PR;CYBB;HLA-C;TAP1;CYBA;HLA-A;HLA-F;HLA-G;HLA-E;MARCO;CD209;HLA-DPB1;HLA-DRA;ATP6V0D1;FCGR2B;TLR4;TLR2
MergeCohort_Turquoise	Antigen processing and presentation	25/78	2.38033e-17	2.06295e-15	IFI30;TNF;CTSS;HLA-DMA;HLA-DMB;HLA-DOA;HLA-DQA1;HLA-DPA1;CD74;KLRC3;KLRC4;HLA-B;TAP2;HLA-C;TAP1;HLA-A;HLA-F;HLA-G;HLA-E;CD4;CREB1;HLA-DPB1;HLA-DRA;KLRD1;LGMN
MergeCohort_Turquoise	Cell adhesion molecules	32/148	3.09135e-16	2.00938e-14	CD86;CD274;ITGAM;SELPLG;CD80;SDC3;ITGB2;ICAM2;LRRC4;ITGAL;CDH5;HLA-DMA;HLA-DMB;CD58;HLA-DOA;HLA-DQA1;HLA-DPA1;VCAM1;HLA-B;HLA-C;HLA-A;PDCD1LG2;HLA-F;HLA-G;HLA-E;CD4;PTPRC;PECAM1;HLA-DPB1;HLA-DRA;CD226;SIGLEC1
MergeCohort_Turquoise	Tuberculosis	35/180	4.14475e-16	2.15527e-14	ITGAM;ITGB2;LSP1;NOD2;TNF;CORO1A;CTSS;HLA-DMA;HLA-DMB;CLEC7A;ITGAX;LBP;HLA-DOA;HLA-DQA1;HLA-DPA1;CD74;TGFB1;CR1;FCER1G;SYK;IFNGR1;STAT1;IL10RA;IL18;TLR1;CREB1;CD209;CR1L;HLA-DPB1;HLA-DRA;ATP6V0D1;FCGR2B;TLR4;MYD88;TLR2
MergeCohort_Turquoise	B cell receptor signaling pathway	24/81	7.87576e-16	3.41283e-14	VAV3;LYN;IFITM1;CD72;SYK;PRKCB;PIK3CD;DAPP1;PIK3R3;LILRB1;LILRA1;LILRB2;LILRA2;LILRB3;LILRB4;VAV1;LILRB5;LILRA5;RASGRP3;INPP5D;RAC2;BTK;GRB2;FCGR2B
MergeCohort_Turquoise	Graft-versus-host disease	18/42	1.8395e-15	6.83242e-14	CD86;CD80;HLA-B;GZMB;HLA-C;HLA-A;HLA-F;TNF;HLA-G;HLA-E;HLA-DMA;HLA-DMB;HLA-DPB1;HLA-DRA;KLRD1;HLA-DOA;HLA-DQA1;HLA-DPA1
MergeCohort_Turquoise	Epstein-Barr virus infection	36/202	2.77751e-15	9.02691e-14	PIK3R3;PIK3CD;ITGAL;TNF;HLA-DMA;HLA-DMB;CD58;HLA-DOA;HLA-DQA1;HLA-DPA1;LYN;ENTPD1;SYK;STAT1;STAT3;HLA-B;TAP2;HLA-C;TAP1;HLA-A;HLA-F;HLA-G;RUNX3;HLA-E;CXCL10;OAS1;OAS2;OAS3;BTK;HLA-DPB1;HLA-DRA;CD247;CD44;MYD88;IRF9;TLR2
MergeCohort_Turquoise	Natural killer cell mediated cytotoxicity	29/131	3.98572e-15	1.15143e-13	ITGB2;ICAM2;PIK3R3;PIK3CD;ITGAL;TNF;RAC2;VAV3;FCER1G;SYK;PRKCB;KLRC3;IFNGR1;HLA-B;SH2D1B;HLA-C;GZMB;HLA-A;HLA-G;VAV1;HLA-E;TYROBP;GRB2;KLRD1;CD48;LCP2;CD247;HCST;CD244
MergeCohort_Turquoise	Allograft rejection	17/38	4.63306e-15	1.20459e-13	CD86;CD80;HLA-B;GZMB;HLA-C;HLA-A;HLA-F;TNF;HLA-G;HLA-E;HLA-DMA;HLA-DMB;HLA-DPB1;HLA-DRA;HLA-DOA;HLA-DQA1;HLA-DPA1
MergeCohort_Turquoise	Viral myocarditis	20/60	1.60366e-14	3.79046e-13	CD86;CD80;ITGB2;HLA-B;HLA-C;HLA-A;ITGAL;HLA-F;HLA-G;ACTB;HLA-E;HLA-DMA;HLA-DMB;SGCB;RAC2;HLA-DPB1;HLA-DRA;HLA-DOA;HLA-DQA1;HLA-DPA1
MergeCohort_Turquoise	Leishmaniasis	22/77	2.94401e-14	6.3787e-13	ITGAM;CR1;TGFB1;IFNGR1;PRKCB;STAT1;ITGB2;NCF4;CYBB;CYBA;TNF;HLA-DMA;HLA-DMB;CR1L;HLA-DPB1;HLA-DRA;HLA-DOA;TLR4;HLA-DQA1;MYD88;HLA-DPA1;TLR2
MergeCohort_Turquoise	Type I diabetes mellitus	17/43	5.70829e-14	1.14166e-12	CD86;CD80;HLA-B;GZMB;HLA-C;HLA-A;HLA-F;TNF;HLA-G;HLA-E;HLA-DMA;HLA-DMB;HLA-DPB1;HLA-DRA;HLA-DOA;HLA-DQA1;HLA-DPA1
MergeCohort_Turquoise	Influenza A	31/172	1.75841e-13	3.26562e-12	PIK3R3;PIK3CD;TNF;ACTB;PYCARD;HLA-DMA;HLA-DMB;CASP1;NLRP3;HLA-DOA;TPSAB1;HLA-DQA1;HLA-DPA1;IL33;RSAD2;PRKCB;IFNGR1;STAT1;MX2;MX1;IL18;CXCL10;OAS1;OAS2;OAS3;HLA-DPB1;HLA-DRA;TLR7;TLR4;MYD88;IRF9
MergeCohort_Turquoise	Chemokine signaling pathway	32/192	6.70201e-13	1.16168e-11	CX3CR1;CXCL9;PIK3R3;PIK3CD;ADCY7;PIK3CG;CXCL16;PIK3R5;PREX1;GNG2;CCL4;RAC2;CCL18;PRKACB;CCR1;LYN;VAV3;CCL24;PRKCB;STAT1;STAT3;GNG11;VAV1;FGR;CXCL10;HCK;CXCL11;GNB4;XCL1;GRB2;DOCK2;PLCB1
MergeCohort_Turquoise	Yersinia infection	26/137	4.65801e-12	7.56926e-11	WIPF1;ARPC1B;PIK3R3;PIK3CD;NLRC4;MEFV;TNF;ACTB;PYCARD;CASP1;RAC2;NLRP3;VAV3;ACTR2;LIMK1;IL18;RHOG;ARPC5;VAV1;CD4;ARPC2;ELMO2;LCP2;TLR4;MYD88;SKAP2
MergeCohort_Turquoise	Hematopoietic cell lineage	22/99	7.72748e-12	1.18185e-10	CSF1R;ITGAM;CR1;TNF;HLA-DMA;CD4;HLA-DMB;IL7;CR1L;IL2RA;KIT;HLA-DPB1;HLA-DRA;CD38;CD37;CD59;CD36;HLA-DOA;HLA-DQA1;CD33;CD44;HLA-DPA1
MergeCohort_Turquoise	Inflammatory bowel disease	18/65	1.17278e-11	1.69401e-10	TGFB1;IFNGR1;STAT1;STAT3;IL18;NOD2;TNF;HLA-DMA;HLA-DMB;STAT4;HLA-DPB1;HLA-DRA;HLA-DOA;TLR5;TLR4;HLA-DQA1;HLA-DPA1;TLR2
MergeCohort_Turquoise	Rheumatoid arthritis	21/93	1.66856e-11	2.28329e-10	CD86;TGFB1;IL15;CD80;ITGB2;IL18;ITGAL;TNF;TNFSF13B;HLA-DMA;HLA-DMB;HLA-DPB1;ACP5;HLA-DRA;TEK;HLA-DOA;ATP6V0D1;TLR4;HLA-DQA1;HLA-DPA1;TLR2
MergeCohort_Turquoise	Autoimmune thyroid disease	16/53	3.84801e-11	5.00241e-10	CD86;CD80;HLA-B;HLA-C;GZMB;HLA-A;HLA-F;HLA-G;HLA-E;HLA-DMA;HLA-DMB;HLA-DPB1;HLA-DRA;HLA-DOA;HLA-DQA1;HLA-DPA1
MergeCohort_Turquoise	NOD-like receptor signaling pathway	28/181	1.14492e-10	1.39082e-09	NLRC4;NOD2;MEFV;TNF;PYCARD;TRPM2;IFI16;CASP4;CASP1;NLRP3;GBP2;GBP4;GBP5;STAT1;IL18;CARD6;CYBB;CYBA;AIM2;OAS1;OAS2;OAS3;TXNIP;CARD16;PLCB1;TLR4;MYD88;IRF9
MergeCohort_Turquoise	Human T-cell leukemia virus 1 infection	31/219	1.17685e-10	1.39082e-09	NRP1;SPI1;ITGB2;PIK3R3;PIK3CD;ITGAL;ADCY7;ETS1;TNF;HLA-DMA;HLA-DMB;HLA-DOA;PRKACB;HLA-DQA1;HLA-DPA1;MAP3K1;TGFB1;IL15;HLA-B;HLA-C;HLA-A;HLA-F;HLA-G;HLA-E;TGFBR2;CD4;CREB1;IL2RA;IL2RB;HLA-DPB1;HLA-DRA
MergeCohort_Turquoise	Fc epsilon RI signaling pathway	17/68	2.57975e-10	2.91624e-09	VAV3;LYN;FCER1G;SYK;PIK3CD;PLA2G4A;PIK3R3;GAB2;TNF;VAV1;ALOX5;INPP5D;ALOX5AP;RAC2;BTK;LCP2;GRB2
MergeCohort_Turquoise	Fc gamma R-mediated phagocytosis	20/97	2.9029e-10	3.1448e-09	LYN;VAV3;ACTR2;SYK;PRKCB;ARPC1B;LIMK1;PIK3R3;PIK3CD;PLA2G4A;ARPC5;GAB2;VAV1;HCK;MARCKS;PTPRC;ARPC2;INPP5D;RAC2;FCGR2B
MergeCohort_Turquoise	Toll-like receptor signaling pathway	20/104	1.06938e-09	1.11216e-08	CD86;CXCL9;STAT1;CD80;LY96;PIK3R3;PIK3CD;TNF;TLR1;CXCL10;CXCL11;CCL4;SPP1;TLR8;TLR7;LBP;TLR5;TLR4;MYD88;TLR2
MergeCohort_Turquoise	Staphylococcus aureus infection	19/95	1.39432e-09	1.39432e-08	C1QB;CFD;C1QA;ITGAM;SELPLG;ITGB2;PTAFR;FPR3;ITGAL;HLA-DMA;HLA-DMB;C3AR1;HLA-DPB1;HLA-DRA;HLA-DOA;FCGR2B;HLA-DQA1;HLA-DPA1;C1QC
MergeCohort_Turquoise	Malaria	14/50	1.95678e-09	1.88431e-08	CR1;TGFB1;VCAM1;KLRB1;ITGB2;IL18;ITGAL;TNF;CR1L;PECAM1;CD36;TLR4;MYD88;TLR2
MergeCohort_Turquoise	Toxoplasmosis	20/112	4.14571e-09	3.84959e-08	TGFB1;IFNGR1;STAT1;IL10RA;STAT3;LY96;TNF;PIK3CG;PIK3R5;HLA-DMA;HLA-DMB;ALOX5;HLA-DPB1;HLA-DRA;HLA-DOA;TLR4;HLA-DQA1;MYD88;HLA-DPA1;TLR2
MergeCohort_Turquoise	Platelet activation	21/124	4.60375e-09	4.1275e-08	LYN;P2RY12;FCER1G;SYK;F2R;SNAP23;PIK3R3;PIK3CD;PLA2G4A;ADCY7;ACTB;PIK3CG;PIK3R5;PTGS1;APBB1IP;TBXAS1;BTK;LCP2;PLCB1;PRKACB;FERMT3
MergeCohort_Turquoise	Neutrophil extracellular trap formation	26/189	6.86111e-09	5.94629e-08	ITGAM;SIGLEC9;SELPLG;NCF4;ITGB2;PIK3R3;PIK3CD;FPR3;ITGAL;ACTB;CLEC7A;CASP4;CASP1;RAC2;CTSG;CR1;SYK;PRKCB;CYBB;CYBA;CR1L;TLR8;TLR7;PLCB1;TLR4;TLR2
MergeCohort_Turquoise	Lysosome	21/128	8.28963e-09	6.95259e-08	ASAH1;M6PR;LAPTM5;CTSW;LIPA;GNS;CTSS;GALC;GNPTAB;GM2A;NPC2;AP1S2;PPT1;ACP5;TPP1;CTSG;ATP6V0D1;CD68;GLA;CTSC;LGMN
MergeCohort_Turquoise	Coronavirus disease	28/232	3.376e-08	2.743e-07	CFD;C1QB;NRP1;C1QA;PIK3R3;PIK3CD;TNF;C3AR1;CASP1;NLRP3;SYK;PRKCB;STAT1;MX2;STAT3;MX1;CYBB;CXCL10;OAS1;OAS2;OAS3;TLR8;TLR7;TLR4;MYD88;IRF9;TLR2;C1QC
MergeCohort_Turquoise	Th1 and Th2 cell differentiation	17/92	3.55081e-08	2.79761e-07	IFNGR1;STAT1;RUNX3;DLL1;DLL4;HLA-DMA;CD4;HLA-DMB;IL2RA;IL2RB;STAT4;HLA-DPB1;HLA-DRA;CD247;HLA-DOA;HLA-DQA1;HLA-DPA1
MergeCohort_Turquoise	Kaposi sarcoma-associated herpesvirus infection	25/193	4.52375e-08	3.45934e-07	CD86;PIK3R3;PIK3CD;PIK3CG;PIK3R5;PREX1;GNG2;CCR1;LYN;SYK;IFNGR1;STAT1;STAT3;HLA-B;HLA-C;HLA-A;HLA-F;HLA-G;GNG11;HLA-E;HCK;CD200R1;CREB1;GNB4;IRF9
MergeCohort_Turquoise	Cytokine-cytokine receptor interaction	32/295	4.70262e-08	3.49337e-07	ACVRL1;CX3CR1;CSF1R;CXCL9;EBI3;CSF2RB;TNF;CXCL16;TNFSF13B;CCL4;CCL18;IL13RA2;CCR1;CCL24;IL33;TGFB1;TNFSF15;IFNGR1;IL15;IL10RA;IL18;LIFR;TGFBR2;CXCL10;CXCL11;CD4;IL7;IL2RA;IL2RB;XCL1;TNFSF8;TNFRSF21
MergeCohort_Turquoise	Human cytomegalovirus infection	27/225	6.67903e-08	4.79218e-07	PTGER4;PTGER2;PIK3R3;PIK3CD;ADCY7;TNF;GNG2;CCL4;RAC2;PRKACB;CCR1;PRKCB;IL10RA;STAT3;HLA-B;TAP2;HLA-C;TAP1;HLA-A;HLA-F;HLA-G;GNG11;HLA-E;CREB1;GNB4;GRB2;PLCB1
MergeCohort_Turquoise	Complement and coagulation cascades	16/85	6.81965e-08	4.79218e-07	C1QB;CFD;C1QA;ITGAM;CR1;ITGB2;F2R;F8;PLAU;CR1L;C3AR1;ITGAX;CD59;VSIG4;F2RL2;C1QC
MergeCohort_Turquoise	Legionellosis	13/57	1.08572e-07	7.42859e-07	ITGAM;CR1;ITGB2;IL18;NLRC4;TNF;PYCARD;CR1L;CASP1;TLR5;TLR4;MYD88;TLR2
MergeCohort_Turquoise	Intestinal immune network for IgA production	12/48	1.12865e-07	7.52432e-07	CD86;HLA-DMA;HLA-DMB;TGFB1;IL15;CD80;HLA-DPB1;HLA-DRA;HLA-DOA;HLA-DQA1;TNFSF13B;HLA-DPA1
MergeCohort_Turquoise	Salmonella infection	28/249	1.53003e-07	9.94518e-07	ARPC1B;LY96;PIK3CD;NLRC4;TNF;ACTB;PIK3CG;PYCARD;TUBA1A;CYTH4;RRAS;CASP4;CASP1;NLRP3;NCKAP1L;ACTR2;MLKL;IL18;RHOG;M6PR;ARPC5;PTPRC;ARPC2;ELMO2;TLR5;TLR4;MYD88;TLR2
MergeCohort_Turquoise	Human immunodeficiency virus 1 infection	25/212	2.85314e-07	1.80931e-06	PIK3R3;PIK3CD;SAMHD1;TNF;GNG2;AP1S2;RAC2;APOBEC3G;PRKCB;LIMK1;HLA-B;TAP2;HLA-C;TAP1;HLA-A;HLA-F;HLA-G;GNG11;HLA-E;CD4;GNB4;CD247;TLR4;MYD88;TLR2
MergeCohort_Turquoise	Th17 cell differentiation	17/107	3.49805e-07	2.16546e-06	TGFB1;IFNGR1;STAT1;STAT3;RUNX1;TGFBR2;HLA-DMA;CD4;HLA-DMB;IL2RA;IL2RB;HLA-DPB1;HLA-DRA;CD247;HLA-DOA;HLA-DQA1;HLA-DPA1
MergeCohort_Turquoise	Leukocyte transendothelial migration	17/114	8.81855e-07	5.33215e-06	VAV3;VCAM1;ITGAM;PRKCB;NCF4;ITGB2;CYBB;PIK3R3;PIK3CD;CYBA;ITGAL;MMP9;ACTB;VAV1;CDH5;RAC2;PECAM1
MergeCohort_Turquoise	Asthma	9/31	1.12157e-06	6.55051e-06	HLA-DMA;HLA-DMB;FCER1G;HLA-DPB1;HLA-DRA;HLA-DOA;TNF;HLA-DQA1;HLA-DPA1
MergeCohort_Turquoise	Pathways in cancer	43/531	1.13374e-06	6.55051e-06	PTGER4;CSF1R;SPI1;RALB;GSTP1;PTGER2;PIK3CD;PIK3R3;TGFA;CSF2RB;CBL;ADCY7;ETS1;DLL1;RASGRP3;DLL4;EDNRB;GNG2;STAT4;RAC2;HMOX1;PRKACB;WNT2;TGFB1;PRKCB;IFNGR1;STAT1;IL15;STAT3;F2R;MITF;GNG11;MMP9;RUNX1;TGFBR2;LPAR6;IL7;IL2RA;IL2RB;KIT;GNB4;GRB2;PLCB1
MergeCohort_Turquoise	Lipid and atherosclerosis	24/215	1.33517e-06	7.54664e-06	LYN;VAV3;VCAM1;STAT3;NCF4;IL18;PIK3R3;CYBB;LY96;PIK3CD;CYBA;TNF;MMP9;VAV1;PYCARD;CASP1;NLRP3;CD36;LBP;PLCB1;TLR4;ABCG1;MYD88;TLR2
MergeCohort_Turquoise	Shigellosis	26/246	1.39239e-06	7.70256e-06	ARPC1B;PIK3R3;UBE2D1;PIK3CD;NLRC4;TNF;ACTB;HK2;PYCARD;HK3;CYTH4;CAPNS1;CASP4;CASP1;NLRP3;ACTR2;IL18;ARPC5;ARPC2;HCLS1;ELMO2;PLCB1;TLR5;TLR4;CD44;MYD88
MergeCohort_Turquoise	Proteoglycans in cancer	23/205	2.02375e-06	1.0962e-05	VAV3;TGFB1;PRKCB;STAT3;PIK3R3;PIK3CD;IQGAP1;CBL;TNF;MMP9;ACTB;VAV1;RRAS;PLAU;KDR;HCLS1;GRB2;HPSE;PRKACB;TLR4;WNT2;CD44;TLR2
MergeCohort_Turquoise	Phospholipase D signaling pathway	19/148	2.11499e-06	1.12224e-05	FCER1G;RALB;SYK;F2R;PIK3R3;PIK3CD;PLA2G4A;AVPR1A;GAB2;ADCY7;PIK3CG;PIK3R5;CYTH4;RRAS;LPAR6;GRM8;KIT;GRB2;PLCB1
MergeCohort_Turquoise	Measles	18/139	3.44237e-06	1.78004e-05	STAT1;MX2;MX1;STAT3;PIK3R3;PIK3CD;OAS1;CD209;OAS2;OAS3;IL2RA;IL2RB;TLR7;FCGR2B;TLR4;MYD88;IRF9;TLR2
MergeCohort_Turquoise	Pertussis	13/76	3.56419e-06	1.78004e-05	C1QB;C1QA;ITGAM;ITGB2;LY96;TNF;PYCARD;CASP1;IRF8;NLRP3;TLR4;MYD88;C1QC
MergeCohort_Turquoise	Viral protein interaction with cytokine and cytokine receptor	15/100	3.56919e-06	1.78004e-05	CCR1;CX3CR1;CSF1R;CCL24;CXCL9;IL10RA;IL18;TNF;CXCL10;CXCL11;IL2RA;CCL4;IL2RB;XCL1;CCL18
MergeCohort_Turquoise	Pathogenic Escherichia coli infection	22/197	3.62854e-06	1.78004e-05	ACTR2;WIPF1;ARPC1B;F2R;IL18;MYO5A;ARPC5;TNF;ACTB;PYCARD;TUBA1A;CYTH4;ARPC2;CASP4;CASP1;HCLS1;NLRP3;NCKAP1L;TLR5;TLR4;MYD88;MYO1F
MergeCohort_Turquoise	Chagas disease	15/102	4.5917e-06	2.21082e-05	C1QB;C1QA;TGFB1;IFNGR1;PIK3R3;PIK3CD;TNF;TGFBR2;GNA15;CD247;PLCB1;TLR4;MYD88;TLR2;C1QC
MergeCohort_Turquoise	C-type lectin receptor signaling pathway	15/104	5.86785e-06	2.77389e-05	FCER1G;SYK;STAT1;PIK3R3;PIK3CD;LSP1;TNF;PYCARD;RRAS;CLEC7A;CD209;CASP1;NLRP3;CLEC1B;IRF9
MergeCohort_Turquoise	Rap1 signaling pathway	22/210	1.02311e-05	4.75015e-05	VAV3;CSF1R;ITGAM;RALB;PRKCB;F2R;ITGB2;PIK3R3;PIK3CD;ITGAL;ADCY7;ACTB;VAV1;RASGRP3;APBB1IP;RRAS;KIT;KDR;RAC2;LCP2;TEK;PLCB1
MergeCohort_Turquoise	Regulation of actin cytoskeleton	22/218	1.84695e-05	8.42469e-05	VAV3;CHRM3;ACTR2;ITGAM;ARPC1B;F2R;ITGB2;LIMK1;PIK3R3;PIK3CD;IQGAP1;ARPC5;ITGAL;ACTB;VAV1;RRAS;ARPC2;RAC2;ITGAX;PIP4K2A;NCKAP1L;ARHGEF6
MergeCohort_Turquoise	Ras signaling pathway	22/232	4.80736e-05	0.000215502	CSF1R;RALB;PRKCB;PLA2G2A;PIK3R3;TGFA;PIK3CD;PLA2G4A;GAB2;GNG11;ETS1;RASGRP3;GNG2;RRAS;KIT;KDR;RAC2;GNB4;GRB2;TEK;RGL1;PRKACB
MergeCohort_Turquoise	Cholinergic synapse	14/113	6.76638e-05	0.00029818	CHRM3;PRKCB;PIK3R3;PIK3CD;GNG11;ADCY7;PIK3CG;PIK3R5;CREB1;GNG2;GNB4;PLCB1;PRKACB;KCNJ2
MergeCohort_Turquoise	Relaxin signaling pathway	15/129	7.88536e-05	0.000341699	TGFB1;PIK3R3;PIK3CD;GNG11;MMP9;ADCY7;TGFBR2;GNA15;EDNRB;CREB1;GNG2;GNB4;GRB2;PLCB1;PRKACB
MergeCohort_Turquoise	Amoebiasis	13/102	9.10201e-05	0.000387955	TGFB1;ITGAM;PRKCB;ITGB2;PIK3R3;PIK3CD;TNF;GNA15;CTSG;PLCB1;PRKACB;TLR4;TLR2
MergeCohort_Turquoise	Hepatitis B	17/162	9.91887e-05	0.000415953	TGFB1;MAP3K1;PRKCB;STAT1;STAT3;PIK3R3;PIK3CD;TNF;MMP9;YWHAZ;TGFBR2;CREB1;STAT4;GRB2;TLR4;MYD88;TLR2
MergeCohort_Turquoise	Bacterial invasion of epithelial cells	11/77	0.00011098	0.000452255	ACTR2;ARPC2;ARPC1B;RHOG;PIK3CD;ELMO2;HCLS1;PIK3R3;ARPC5;CBL;ACTB
MergeCohort_Turquoise	NF-kappa B signaling pathway	13/104	0.000111324	0.000452255	LYN;VCAM1;SYK;PRKCB;LY96;TNF;TNFSF13B;PLAU;CCL4;BTK;LBP;TLR4;MYD88
MergeCohort_Turquoise	HIF-1 signaling pathway	13/109	0.000179948	0.000719793	PRKCB;IFNGR1;STAT3;CYBB;PIK3R3;PIK3CD;HK2;HK3;HMOX1;TIMP1;TEK;TLR4;PDK1
MergeCohort_Turquoise	JAK-STAT signaling pathway	16/162	0.000316059	0.00124508	IFNGR1;IL15;STAT1;IL10RA;STAT3;PIK3R3;PIK3CD;LIFR;CSF2RB;IL7;IL2RA;IL2RB;STAT4;GRB2;IL13RA2;IRF9
MergeCohort_Turquoise	Sphingolipid metabolism	8/49	0.0003767	0.00146182	SMPD3;GALC;UGCG;ASAH1;SPTLC2;ACER3;B4GALT6;GLA
MergeCohort_Turquoise	PD-L1 expression and PD-1 checkpoint pathway in cancer	11/89	0.000407592	0.00155844	CD274;CD4;IFNGR1;STAT1;STAT3;PIK3CD;PIK3R3;CD247;TLR4;MYD88;TLR2
MergeCohort_Turquoise	Cholesterol metabolism	8/50	0.000434227	0.00163622	MYLIP;CETP;NCEH1;NPC2;LPL;CD36;LIPA;PLTP
MergeCohort_Turquoise	Pancreatic cancer	10/76	0.000446285	0.00164388	RALB;TGFB1;STAT1;STAT3;RAC2;PIK3CD;PIK3R3;TGFA;TGFBR2;ARHGEF6
MergeCohort_Turquoise	Systemic lupus erythematosus	14/135	0.000448905	0.00164388	CD86;C1QB;C1QA;CD80;TNF;HLA-DMA;HLA-DMB;HLA-DPB1;HLA-DRA;CTSG;HLA-DOA;HLA-DQA1;HLA-DPA1;C1QC
MergeCohort_Turquoise	Hepatitis C	15/157	0.000682474	0.00246449	RSAD2;STAT1;MX2;MX1;STAT3;PIK3R3;PIK3CD;TNF;YWHAZ;CXCL10;OAS1;OAS2;OAS3;GRB2;IRF9
MergeCohort_Turquoise	Acute myeloid leukemia	9/67	0.000732056	0.00260358	CSF1R;ITGAM;SPI1;KIT;STAT3;PIK3CD;PIK3R3;GRB2;RUNX1
MergeCohort_Turquoise	Transcriptional misregulation in cancer	17/192	0.00074102	0.00260358	CD86;CSF1R;SPI1;ITGAM;HPGD;GZMB;MITF;MMP9;FLI1;ETV5;RUNX1;ETV6;TGFBR2;ETV7;PLAU;TSPAN7;IL2RB
MergeCohort_Turquoise	Inflammatory mediator regulation of TRP channels	11/98	0.000928999	0.00322053	PTGER4;PRKCH;PRKCB;PTGER2;HTR2B;PIK3R3;PIK3CD;PLA2G4A;PLCB1;PRKACB;ADCY7
MergeCohort_Turquoise	Endocytosis	20/252	0.00105764	0.00361826	ACTR2;WIPF1;ARPC1B;HLA-B;HLA-C;HLA-A;ARPC5;HLA-F;CBL;HLA-G;HLA-E;TGFBR2;EHD3;DAB2;RAB31;CYTH4;ARPC2;IL2RA;IL2RB;FOLR2
MergeCohort_Turquoise	AGE-RAGE signaling pathway in diabetic complications	11/100	0.00109937	0.00371217	TGFB1;VCAM1;PRKCB;STAT1;STAT3;CYBB;PIK3R3;PIK3CD;PLCB1;TNF;TGFBR2
MergeCohort_Turquoise	Viral carcinogenesis	17/203	0.001372	0.00457332	LYN;SYK;STAT3;HLA-B;HLA-C;PIK3R3;PIK3CD;HLA-A;HLA-F;HLA-G;YWHAZ;HLA-E;CREB1;GRB2;ATP6V0D1;PRKACB;IRF9
MergeCohort_Turquoise	Sphingolipid signaling pathway	12/119	0.00143269	0.00470242	ABCC1;ASAH1;FCER1G;SPTLC2;PRKCB;ADORA3;RAC2;PIK3R3;PIK3CD;GAB2;PLCB1;TNF
MergeCohort_Turquoise	PI3K-Akt signaling pathway	25/354	0.0014469	0.00470242	PHLPP2;CSF1R;PIK3R3;TGFA;PIK3CD;PIK3CG;PIK3R5;GNG2;KDR;SPP1;SYK;F2R;GNG11;YWHAZ;CREB1;LPAR6;IL7;IL2RA;KIT;IL2RB;GNB4;GRB2;TEK;TLR4;TLR2
MergeCohort_Turquoise	Herpes simplex virus 1 infection	32/498	0.00162877	0.00522815	PIK3CD;PIK3R3;CFP;TNF;HLA-DMA;HLA-DMB;HLA-DOA;HLA-DQA1;ZNF267;ZNF124;HLA-DPA1;CD74;SYK;IFNGR1;STAT1;TAP2;HLA-B;TAP1;HLA-C;HLA-A;PILRA;HLA-F;HLA-G;HLA-E;OAS1;OAS2;OAS3;HLA-DPB1;HLA-DRA;MYD88;IRF9;TLR2
MergeCohort_Turquoise	Fluid shear stress and atherosclerosis	13/139	0.00184081	0.00583672	VCAM1;GSTP1;PIK3R3;PIK3CD;CYBA;TNF;MMP9;ACTB;CDH5;KDR;RAC2;PECAM1;HMOX1
MergeCohort_Turquoise	African trypanosomiasis	6/37	0.00210513	0.00659438	VCAM1;PRKCB;IL18;PLCB1;TNF;MYD88
MergeCohort_Turquoise	Necroptosis	14/159	0.00221515	0.00685641	IL33;MLKL;IFNGR1;STAT1;STAT3;CYBB;PLA2G4A;TNF;PYCARD;CASP1;STAT4;NLRP3;TLR4;IRF9
MergeCohort_Turquoise	Calcium signaling pathway	18/240	0.00339294	0.0103784	CHRM3;PRKCB;PDE1B;PTAFR;F2R;HTR2B;ATP2B4;PHKA1;AVPR1A;ADCY7;SLC8A1;CYSLTR1;GNA15;EDNRB;KDR;CD38;PLCB1;PRKACB
MergeCohort_Turquoise	Regulation of lipolysis in adipocytes	7/55	0.0038232	0.0115585	FABP4;NPY1R;PIK3CD;PIK3R3;PRKACB;ADCY7;PTGS1
MergeCohort_Turquoise	Growth hormone synthesis, secretion and action	11/119	0.00438456	0.0131033	CREB1;MAP3K1;PRKCB;STAT1;STAT3;PIK3R3;PIK3CD;GRB2;PLCB1;PRKACB;ADCY7
MergeCohort_Turquoise	T cell receptor signaling pathway	10/104	0.00489031	0.0144486	VAV3;CD4;PTPRC;PIK3R3;PIK3CD;GRB2;LCP2;CD247;TNF;VAV1
MergeCohort_Turquoise	Chronic myeloid leukemia	8/76	0.00663539	0.0191689	TGFB1;PIK3CD;PIK3R3;GRB2;GAB2;CBL;RUNX1;TGFBR2
MergeCohort_Turquoise	Gastric acid secretion	8/76	0.00663539	0.0191689	CHRM3;KCNJ10;PRKCB;PLCB1;PRKACB;ADCY7;ACTB;KCNJ2
MergeCohort_Turquoise	Arachidonic acid metabolism	7/61	0.00680784	0.019451	HPGDS;ALOX5;PLA2G2A;TBXAS1;GPX7;PLA2G4A;PTGS1
MergeCohort_Turquoise	Carbohydrate digestion and absorption	6/47	0.00713839	0.0201737	HK3;PRKCB;PIK3CD;PIK3R3;PLCB1;HK2
MergeCohort_Turquoise	Axon guidance	14/182	0.00737515	0.0206187	NRP1;SEMA4A;SEMA6A;SEMA4D;LIMK1;LRRC4;NTN4;PIK3R3;PIK3CD;EFNB2;RRAS;DPYSL2;RAC2;PLXNC1
MergeCohort_Turquoise	Neuroactive ligand-receptor interaction	22/341	0.00778476	0.0215323	PTGER4;P2RY13;CHRM3;CALCRL;GRID1;PTGER2;P2RY14;GZMA;PTAFR;F2R;NPY1R;HTR2B;FPR3;AVPR1A;CYSLTR1;EDNRB;LPAR6;ADORA3;GRM8;C3AR1;CTSG;F2RL2
MergeCohort_Turquoise	Cytosolic DNA-sensing pathway	7/63	0.0081094	0.0221574	PYCARD;IL33;CXCL10;AIM2;CCL4;CASP1;IL18
MergeCohort_Turquoise	TNF signaling pathway	10/112	0.00818121	0.0221574	CXCL10;VCAM1;CREB1;MLKL;IL15;PIK3R3;PIK3CD;NOD2;TNF;MMP9
MergeCohort_Turquoise	Serotonergic synapse	10/113	0.00868976	0.0232921	GNG2;PRKCB;ALOX5;GNB4;HTR2B;PLA2G4A;PLCB1;PRKACB;GNG11;PTGS1
MergeCohort_Turquoise	Glutamatergic synapse	10/114	0.0092222	0.0244001	GNG2;PRKCB;GRM8;GNB4;SLC1A3;PLA2G4A;PLCB1;PRKACB;GNG11;ADCY7
MergeCohort_Turquoise	Prostate cancer	9/97	0.00929081	0.0244001	CREB1;PLAU;GSTP1;PIK3R3;TGFA;PIK3CD;GRB2;MMP9;ETV5
MergeCohort_Turquoise	Human papillomavirus infection	21/331	0.0109577	0.02849	PTGER4;STAT1;MX2;MX1;HLA-B;HLA-C;PIK3R3;PIK3CD;HLA-A;HLA-F;HLA-G;TNF;HLA-E;CREB1;MFNG;SPP1;GRB2;ATP6V0D1;PRKACB;WNT2;IRF9
MergeCohort_Turquoise	Melanogenesis	9/101	0.0119445	0.0307483	EDNRB;CREB1;PRKCB;KIT;MITF;PLCB1;PRKACB;WNT2;ADCY7
MergeCohort_Turquoise	Primary immunodeficiency	5/38	0.0120962	0.0308335	CD4;PTPRC;TAP2;BTK;TAP1
MergeCohort_Turquoise	Apelin signaling pathway	11/137	0.0122395	0.0308957	GNG2;RRAS;GNB4;SPP1;PLCB1;PRKACB;GNG11;ADCY7;SLC8A1;PIK3CG;PIK3R5
MergeCohort_Turquoise	Neomycin, kanamycin and gentamicin biosynthesis	2/5	0.0124931	0.0310865	HK3;HK2
MergeCohort_Turquoise	Cellular senescence	12/156	0.0125542	0.0310865	TGFB1;RRAS;HLA-B;HLA-C;PIK3R3;PIK3CD;HLA-A;HLA-F;ETS1;HLA-G;HLA-E;TGFBR2
MergeCohort_Turquoise	Renin secretion	7/69	0.0131116	0.0321606	PTGER4;CREB1;PDE1B;PTGER2;PLCB1;PRKACB;KCNJ2
MergeCohort_Turquoise	Colorectal cancer	8/86	0.0136017	0.033051	RALB;TGFB1;RAC2;PIK3CD;PIK3R3;TGFA;GRB2;TGFBR2
MergeCohort_Turquoise	PPAR signaling pathway	7/74	0.0187201	0.045067	FABP3;FABP4;GK;ME1;LPL;CD36;PLTP
MergeCohort_Turquoise	VEGF signaling pathway	6/59	0.0207454	0.0494845	PRKCB;KDR;RAC2;PIK3CD;PLA2G4A;PIK3R3
MergeCohort_Turquoise	Salivary secretion	8/93	0.0209383	0.0494905	CHRM3;PRKCB;ATP2B4;CD38;PLCB1;LYZ;PRKACB;ADCY7
MergeCohort_Turquoise	Vascular smooth muscle contraction	10/133	0.0248053	0.0581025	RAMP2;PRKCH;CALCRL;PRKCB;PLA2G2A;PLA2G4A;AVPR1A;PLCB1;PRKACB;ADCY7
MergeCohort_Turquoise	Galactose metabolism	4/31	0.0257855	0.059767	HK3;AKR1B1;GLA;HK2
MergeCohort_Turquoise	Type II diabetes mellitus	5/46	0.0260362	0.059767	HK3;PIK3CD;PIK3R3;TNF;HK2
MergeCohort_Turquoise	Circadian entrainment	8/97	0.0262056	0.059767	CREB1;GNG2;PRKCB;GNB4;PLCB1;PRKACB;GNG11;ADCY7
MergeCohort_Turquoise	Oxytocin signaling pathway	11/154	0.0267741	0.0605327	TRPM2;PRKCB;CD38;PLA2G4A;PLCB1;PRKACB;ADCY7;ACTB;PIK3CG;KCNJ2;PIK3R5
MergeCohort_Turquoise	cAMP signaling pathway	14/216	0.0286993	0.0643259	VAV3;SUCNR1;PTGER2;F2R;NPY1R;ATP2B4;PIK3R3;PIK3CD;ADCY7;VAV1;CREB1;RRAS;RAC2;PRKACB
MergeCohort_Turquoise	Insulin signaling pathway	10/137	0.029658	0.0659066	HK3;PRKAR1A;PRKAR2B;PIK3R3;PIK3CD;PHKA1;GRB2;CBL;PRKACB;HK2
MergeCohort_Turquoise	Amino sugar and nucleotide sugar metabolism	5/48	0.0306552	0.0675453	HK3;GNPDA1;NAGK;NPL;HK2
MergeCohort_Turquoise	Ether lipid metabolism	5/49	0.0331453	0.0724183	PLA2G2A;LPCAT2;ENPP2;PLA2G4A;PLA2G7
MergeCohort_Turquoise	Pancreatic secretion	8/102	0.0340025	0.0736721	CPA3;CHRM3;PRKCB;PLA2G2A;ATP2B4;CD38;PLCB1;ADCY7
MergeCohort_Turquoise	ErbB signaling pathway	7/85	0.0365451	0.0780488	NRG3;PRKCB;PIK3CD;PIK3R3;TGFA;GRB2;CBL
MergeCohort_Turquoise	Apoptosis	10/142	0.0366229	0.0780488	TUBA1A;PIK3R3;PIK3CD;GZMB;CSF2RB;CTSW;TNF;ACTB;CTSS;CTSC
MergeCohort_Turquoise	Renal cell carcinoma	6/69	0.0407645	0.086169	TGFB1;PIK3CD;PIK3R3;TGFA;GRB2;ETS1
MergeCohort_Turquoise	Mucin type O-glycan biosynthesis	4/36	0.0418656	0.0870805	GALNT7;ST6GALNAC2;GCNT1;ST6GALNAC3
MergeCohort_Turquoise	Starch and sucrose metabolism	4/36	0.0418656	0.0870805	HK3;GYG1;HK2;PGM2L1
MergeCohort_Turquoise	Gap junction	7/88	0.0428627	0.0884469	TUBA1A;PRKCB;HTR2B;GRB2;PLCB1;PRKACB;ADCY7
MergeCohort_Turquoise	Central carbon metabolism in cancer	6/70	0.0432623	0.0885685	HK3;KIT;PIK3CD;PIK3R3;HK2;PDK1
MergeCohort_Turquoise	MAPK signaling pathway	17/294	0.0441403	0.0886779	CSF1R;MAP3K1;TGFB1;PRKCB;TGFA;PLA2G4A;TNF;RASGRP3;TGFBR2;RRAS;KIT;KDR;RAC2;GRB2;TEK;PRKACB;MYD88
MergeCohort_Turquoise	Endocrine and other factor-regulated calcium reabsorption	5/53	0.0443389	0.0886779	PRKCB;ATP2B4;PLCB1;PRKACB;SLC8A1
MergeCohort_Turquoise	Glycosaminoglycan biosynthesis	5/53	0.0443389	0.0886779	B3GNT7;CHST11;DSE;NDST3;CHSY3
MergeCohort_Turquoise	Hepatocellular carcinoma	11/168	0.0458576	0.0910151	TGFB1;PRKCB;GSTP1;PIK3R3;TGFA;HMOX1;PIK3CD;GRB2;WNT2;ACTB;TGFBR2
MergeCohort_Turquoise	Tight junction	11/169	0.0475038	0.093568	ACTR2;TUBA1A;MAP3K1;ARPC2;ARPC1B;HCLS1;ARPC5;PRKACB;ACTB;RUNX1;RAB8B
MergeCohort_Turquoise	Non-small cell lung cancer	6/72	0.0485401	0.0948904	PRKCB;STAT3;PIK3CD;PIK3R3;TGFA;GRB2
MergeCohort_Turquoise	Morphine addiction	7/91	0.0498466	0.0967173	GNG2;PRKCB;PDE1B;GNB4;PRKACB;ADCY7;GNG11
MergeCohort_Turquoise	Renin-angiotensin system	3/23	0.0505224	0.0973023	CPA3;PRCP;CTSG
MergeCohort_Turquoise	Inositol phosphate metabolism	6/73	0.0513213	0.0981142	INPP5D;PIK3CD;PIP4K2A;PLCB1;PIK3CG;PI4K2A
MergeCohort_Turquoise	GnRH signaling pathway	7/93	0.05488	0.104152	MAP3K1;PRKCB;PLA2G4A;GRB2;PLCB1;PRKACB;ADCY7
MergeCohort_Turquoise	Thyroid hormone synthesis	6/75	0.0571701	0.107712	CREB1;PRKCB;GPX7;PLCB1;PRKACB;ADCY7
MergeCohort_Turquoise	Dilated cardiomyopathy	7/96	0.0630041	0.117849	TGFB1;SGCB;TNF;PRKACB;ADCY7;ACTB;SLC8A1
MergeCohort_Turquoise	Estrogen signaling pathway	9/137	0.0655818	0.121456	CREB1;PIK3R3;TGFA;PIK3CD;GRB2;PLCB1;PRKACB;MMP9;ADCY7
MergeCohort_Turquoise	Phosphatidylinositol signaling system	7/97	0.0658663	0.121456	PRKCB;INPP5D;PIP4K2A;PIK3R3;PIK3CD;PLCB1;PI4K2A
MergeCohort_Turquoise	Focal adhesion	12/201	0.067515	0.123619	VAV3;PRKCB;KDR;RAC2;SPP1;ZYX;PIK3R3;PIK3CD;GRB2;PARVB;ACTB;VAV1
MergeCohort_Turquoise	Choline metabolism in cancer	7/98	0.0688056	0.125101	PRKCB;SLC44A2;RAC2;PIK3R3;PIK3CD;PLA2G4A;GRB2
MergeCohort_Turquoise	Diabetic cardiomyopathy	12/203	0.0715501	0.129188	TGFB1;PRKCB;NCF4;RAC2;PIK3R3;CYBB;PIK3CD;CYBA;CD36;PLCB1;MMP9;TGFBR2
MergeCohort_Turquoise	Glycerolipid metabolism	5/61	0.0727563	0.13046	GK;MBOAT1;AKR1B1;LPL;GLA
MergeCohort_Turquoise	ABC transporters	4/45	0.0821841	0.146355	ABCC1;TAP2;TAP1;ABCG1
MergeCohort_Turquoise	Protein digestion and absorption	7/103	0.0846613	0.149741	CPA3;SLC7A7;KCNE3;MEP1B;SLC7A8;PRCP;SLC8A1
MergeCohort_Turquoise	GnRH secretion	5/64	0.0854715	0.150153	PRKCB;SPP1;PIK3CD;PIK3R3;PLCB1
MergeCohort_Turquoise	Cortisol synthesis and secretion	5/65	0.0899527	0.156965	CREB1;NCEH1;PLCB1;PRKACB;ADCY7
MergeCohort_Turquoise	Insulin secretion	6/86	0.0961768	0.166706	CHRM3;CREB1;PRKCB;PLCB1;PRKACB;ADCY7
MergeCohort_Turquoise	Adrenergic signaling in cardiomyocytes	9/150	0.101284	0.174396	CREB1;ATP2B4;PLCB1;PRKACB;ADCY7;SLC8A1;SCN1B;PIK3CG;PIK3R5
MergeCohort_Turquoise	Insulin resistance	7/108	0.102431	0.175211	CREB1;PRKCB;STAT3;PIK3R3;PIK3CD;CD36;TNF
MergeCohort_Turquoise	GABAergic synapse	6/89	0.108781	0.184857	GNG2;PRKCB;GNB4;PRKACB;ADCY7;GNG11
MergeCohort_Turquoise	Prolactin signaling pathway	5/70	0.114115	0.192662	STAT1;STAT3;PIK3CD;PIK3R3;GRB2
MergeCohort_Turquoise	Ovarian steroidogenesis	4/51	0.116654	0.195678	ALOX5;PLA2G4A;PRKACB;ADCY7
MergeCohort_Turquoise	Adherens junction	5/71	0.119286	0.197889	PTPRB;RAC2;IQGAP1;ACTB;TGFBR2
MergeCohort_Turquoise	Fructose and mannose metabolism	3/33	0.119495	0.197889	HK3;AKR1B1;HK2
MergeCohort_Turquoise	Prion disease	14/273	0.13131	0.216079	C1QB;C1QA;PRNP;NCF4;PIK3R3;CYBB;PIK3CD;CYBA;TNF;TUBA1A;CREB1;RAC2;PRKACB;C1QC
MergeCohort_Turquoise	Glioma	5/75	0.141032	0.230618	PRKCB;PIK3CD;PIK3R3;TGFA;GRB2
MergeCohort_Turquoise	Neurotrophin signaling pathway	7/119	0.147954	0.240425	MAP3K1;ARHGDIB;PIK3R3;PIK3CD;GRB2;IRAK3;SH2B3
MergeCohort_Turquoise	Pyrimidine metabolism	4/56	0.14939	0.24125	ENTPD1;RRM2B;CMPK2;DCK
MergeCohort_Turquoise	Aldosterone synthesis and secretion	6/98	0.151276	0.2413	CREB1;PRKCB;ATP2B4;PLCB1;PRKACB;ADCY7
MergeCohort_Turquoise	Glycerophospholipid metabolism	6/98	0.151276	0.2413	GPD2;PLA2G2A;LPCAT2;MBOAT1;PLA2G4A;GPD1L
MergeCohort_Turquoise	Glycosaminoglycan degradation	2/19	0.152768	0.241661	HPSE;GNS
MergeCohort_Turquoise	Aldosterone-regulated sodium reabsorption	3/37	0.153362	0.241661	PRKCB;PIK3CD;PIK3R3
MergeCohort_Turquoise	Glutathione metabolism	4/57	0.156322	0.244615	HPGDS;RRM2B;GSTP1;GPX7
MergeCohort_Turquoise	Thyroid hormone signaling pathway	7/121	0.157118	0.244615	PRKCB;STAT1;PIK3R3;PIK3CD;PLCB1;PRKACB;ACTB
MergeCohort_Turquoise	cGMP-PKG signaling pathway	9/167	0.161691	0.250236	EDNRB;CREB1;ADORA3;ATP2B4;PLCB1;ADCY7;SLC8A1;PIK3CG;PIK3R5
MergeCohort_Turquoise	Chemical carcinogenesis	12/239	0.170264	0.260815	DLL4;HPGDS;CREB1;PRKCB;GSTP1;STAT3;PIK3R3;PIK3CD;GRB2;PRKACB;ADCY7;DLL1
MergeCohort_Turquoise	Notch signaling pathway	4/59	0.170533	0.260815	DLL4;APH1B;MFNG;DLL1
MergeCohort_Turquoise	Long-term depression	4/60	0.177802	0.270342	LYN;PRKCB;PLA2G4A;PLCB1
MergeCohort_Turquoise	Pantothenate and CoA biosynthesis	2/21	0.179068	0.270684	VNN1;BCAT1
MergeCohort_Turquoise	Ferroptosis	3/41	0.189807	0.285259	PRNP;HMOX1;CYBB
MergeCohort_Turquoise	Purine metabolism	7/129	0.196207	0.293182	ENTPD1;RRM2B;PDE1B;PDE6G;ENPP4;DCK;ADCY7
MergeCohort_Turquoise	FoxO signaling pathway	7/131	0.206535	0.306852	TGFB1;CCNG2;STAT3;PIK3R3;PIK3CD;GRB2;TGFBR2
MergeCohort_Turquoise	Dopaminergic synapse	7/132	0.211775	0.312849	CREB1;GNG2;PRKCB;GNB4;PLCB1;PRKACB;GNG11
MergeCohort_Turquoise	Vasopressin-regulated water reabsorption	3/44	0.218428	0.320757	CREB1;ARHGDIB;PRKACB
MergeCohort_Turquoise	Vitamin digestion and absorption	2/24	0.219595	0.320757	ABCC1;TCN2
MergeCohort_Turquoise	alpha-Linolenic acid metabolism	2/25	0.233281	0.338844	PLA2G2A;PLA2G4A
MergeCohort_Turquoise	Hypertrophic cardiomyopathy	5/90	0.235227	0.339772	TGFB1;SGCB;TNF;ACTB;SLC8A1
MergeCohort_Turquoise	Ubiquitin mediated proteolysis	7/140	0.255321	0.366759	MAP3K1;UBA6;UBE2Q2;UBE2D1;UBE2L6;CBL;MID1
MergeCohort_Turquoise	Riboflavin metabolism	1/8	0.258571	0.369387	ACP5
MergeCohort_Turquoise	Signaling pathways regulating pluripotency of stem cells	7/143	0.272295	0.386867	STAT3;PIK3R3;PIK3CD;LIFR;GRB2;WNT2;SMAD5
MergeCohort_Turquoise	Vibrio cholerae infection	3/50	0.277827	0.392582	ATP6V0D1;PRKACB;ACTB
MergeCohort_Turquoise	Linoleic acid metabolism	2/29	0.288292	0.405167	PLA2G2A;PLA2G4A
MergeCohort_Turquoise	Breast cancer	7/147	0.295365	0.412876	DLL4;KIT;PIK3R3;PIK3CD;GRB2;WNT2;DLL1
MergeCohort_Turquoise	Retrograde endocannabinoid signaling	7/148	0.3012	0.41878	GNG2;PRKCB;GNB4;PLCB1;PRKACB;GNG11;ADCY7
MergeCohort_Turquoise	Progesterone-mediated oocyte maturation	5/100	0.305591	0.422625	STK10;PIK3R3;PIK3CD;PRKACB;ADCY7
MergeCohort_Turquoise	Longevity regulating pathway	5/102	0.320062	0.440297	CREB1;PIK3R3;PIK3CD;PRKACB;ADCY7
MergeCohort_Turquoise	SNARE interactions in vesicular transport	2/33	0.342834	0.469142	SNAP23;STX11
MergeCohort_Turquoise	Parathyroid hormone synthesis, secretion and action	5/106	0.349216	0.475373	CREB1;PRKCB;PLCB1;PRKACB;ADCY7
MergeCohort_Turquoise	Endometrial cancer	3/58	0.358746	0.485801	PIK3CD;PIK3R3;GRB2
MergeCohort_Turquoise	Mineral absorption	3/60	0.378883	0.510412	ATP2B4;HMOX1;SLC8A1
MergeCohort_Turquoise	Taste transduction	4/86	0.388407	0.520546	CHRM3;PDE1B;PLCB1;PRKACB
MergeCohort_Turquoise	Hippo signaling pathway	7/163	0.39071	0.520947	RASSF2;TGFB1;ITGB2;WNT2;YWHAZ;ACTB;TGFBR2
MergeCohort_Turquoise	Long-term potentiation	3/67	0.447999	0.594284	PRKCB;PLCB1;PRKACB
MergeCohort_Turquoise	TGF-beta signaling pathway	4/94	0.454532	0.59989	TGFB1;TNF;SMAD5;TGFBR2
MergeCohort_Turquoise	Mitophagy	3/68	0.457635	0.600935	RRAS;FUNDC1;MITF
MergeCohort_Turquoise	MicroRNAs in cancer	12/310	0.466793	0.601156	ABCC1;MARCKS;PRKCB;PLAU;STAT3;FSCN1;PIK3R3;HMOX1;PIK3CD;GRB2;MMP9;CD44
MergeCohort_Turquoise	Adipocytokine signaling pathway	3/69	0.467199	0.601156	STAT3;CD36;TNF
MergeCohort_Turquoise	Amphetamine addiction	3/69	0.467199	0.601156	CREB1;PRKCB;PRKACB
MergeCohort_Turquoise	Gastric cancer	6/149	0.467421	0.601156	TGFB1;PIK3R3;PIK3CD;GRB2;WNT2;TGFBR2
MergeCohort_Turquoise	Fat digestion and absorption	2/43	0.471676	0.601156	PLA2G2A;CD36
MergeCohort_Turquoise	Porphyrin and chlorophyll metabolism	2/43	0.471676	0.601156	HMOX1;BLVRA
MergeCohort_Turquoise	RIG-I-like receptor signaling pathway	3/70	0.476687	0.604578	CXCL10;MAP3K1;TNF
MergeCohort_Turquoise	Melanoma	3/72	0.495422	0.622522	PIK3CD;PIK3R3;MITF
MergeCohort_Turquoise	Glycosphingolipid biosynthesis	2/45	0.495623	0.622522	ST6GALNAC3;GLA
MergeCohort_Turquoise	mTOR signaling pathway	6/154	0.499369	0.624211	PRKCB;PIK3R3;PIK3CD;GRB2;TNF;WNT2
MergeCohort_Turquoise	Cushing syndrome	6/155	0.50568	0.628129	NCEH1;CREB1;PLCB1;PRKACB;WNT2;ADCY7
MergeCohort_Turquoise	Proteasome	2/46	0.507335	0.628129	PSMB10;PSMB9
MergeCohort_Turquoise	Other types of O-glycan biosynthesis	2/47	0.518867	0.636347	GALNT7;MFNG
MergeCohort_Turquoise	Pyruvate metabolism	2/47	0.518867	0.636347	ME1;ME2
MergeCohort_Turquoise	One carbon pool by folate	1/20	0.526768	0.639998	MTHFD2
MergeCohort_Turquoise	Steroid biosynthesis	1/20	0.526768	0.639998	LIPA
MergeCohort_Turquoise	Metabolism of xenobiotics by cytochrome P450	3/76	0.531847	0.643163	HPGDS;GSTP1;CYP2S1
MergeCohort_Turquoise	Arrhythmogenic right ventricular cardiomyopathy	3/77	0.54072	0.648665	SGCB;ACTB;SLC8A1
MergeCohort_Turquoise	Cocaine addiction	2/49	0.541385	0.648665	CREB1;PRKACB
MergeCohort_Turquoise	Glucagon signaling pathway	4/107	0.556054	0.663183	CREB1;PHKA1;PLCB1;PRKACB
MergeCohort_Turquoise	Wnt signaling pathway	6/166	0.572956	0.680222	PRKCB;RAC2;PRICKLE2;PLCB1;PRKACB;WNT2
MergeCohort_Turquoise	Folate biosynthesis	1/26	0.621965	0.735049	AKR1B1
MergeCohort_Turquoise	ECM-receptor interaction	3/88	0.631538	0.741357	SPP1;CD36;CD44
MergeCohort_Turquoise	Collecting duct acid secretion	1/27	0.635857	0.741357	ATP6V0D1
MergeCohort_Turquoise	Fatty acid elongation	1/27	0.635857	0.741357	PPT1
MergeCohort_Turquoise	AMPK signaling pathway	4/120	0.64655	0.746912	CREB1;PIK3R3;PIK3CD;CD36
MergeCohort_Turquoise	Bile secretion	3/90	0.646645	0.746912	NCEH1;PRKACB;ADCY7
MergeCohort_Turquoise	Phototransduction	1/28	0.649239	0.746912	PDE6G
MergeCohort_Turquoise	IL-17 signaling pathway	3/94	0.675525	0.773729	CXCL10;TNF;MMP9
MergeCohort_Turquoise	Alcoholism	6/186	0.682263	0.778019	CREB1;GNG2;GNB4;GRB2;PRKACB;GNG11
MergeCohort_Turquoise	Circadian rhythm	1/31	0.686509	0.779443	CREB1
MergeCohort_Turquoise	Glycolysis / Gluconeogenesis	2/67	0.710393	0.803054	HK3;HK2
MergeCohort_Turquoise	Retinol metabolism	2/68	0.718053	0.8067	DHRS9;CYP2S1
MergeCohort_Turquoise	Pentose and glucuronate interconversions	1/34	0.719825	0.8067	AKR1B1
MergeCohort_Turquoise	Nicotinate and nicotinamide metabolism	1/35	0.730125	0.814289	CD38
MergeCohort_Turquoise	Epithelial cell signaling in Helicobacter pylori infection	2/70	0.73286	0.814289	LYN;ATP6V0D1
MergeCohort_Turquoise	Autophagy	4/137	0.745082	0.824346	RRAS;PIK3R3;PIK3CD;PRKACB
MergeCohort_Turquoise	p53 signaling pathway	2/73	0.753828	0.830488	RRM2B;CCNG2
MergeCohort_Turquoise	Drug metabolism	3/108	0.76276	0.836783	HPGDS;RRM2B;GSTP1
MergeCohort_Turquoise	Spinocerebellar ataxia	4/143	0.77441	0.845994	PRKCB;PIK3R3;PIK3CD;PLCB1
MergeCohort_Turquoise	Bladder cancer	1/41	0.784451	0.851086	MMP9
MergeCohort_Turquoise	Synaptic vesicle cycle	2/78	0.785618	0.851086	SLC1A3;ATP6V0D1
MergeCohort_Turquoise	RNA degradation	2/79	0.791526	0.853928	CNOT6L;DCP2
MergeCohort_Turquoise	Alzheimer disease	11/369	0.7994	0.858859	BACE2;CHRM3;APH1B;TUBA1A;PIK3R3;CYBB;LPL;PIK3CD;PLCB1;TNF;WNT2
MergeCohort_Turquoise	Peroxisome	2/82	0.808395	0.864949	FAR1;FAR2
MergeCohort_Turquoise	Non-alcoholic fatty liver disease	4/155	0.825024	0.879124	TGFB1;PIK3R3;PIK3CD;TNF
MergeCohort_Turquoise	Valine, leucine and isoleucine degradation	1/48	0.834185	0.885258	BCAT1
MergeCohort_Turquoise	Cysteine and methionine metabolism	1/50	0.846161	0.894317	BCAT1
MergeCohort_Turquoise	Small cell lung cancer	2/92	0.856155	0.898427	PIK3CD;PIK3R3
MergeCohort_Turquoise	Oocyte meiosis	3/129	0.856961	0.898427	PRKACB;YWHAZ;ADCY7
MergeCohort_Turquoise	Hedgehog signaling pathway	1/56	0.87715	0.915899	PRKACB
MergeCohort_Turquoise	Basal cell carcinoma	1/63	0.905514	0.941735	WNT2
MergeCohort_Turquoise	Thermogenesis	5/232	0.931041	0.964425	CREB1;GRB2;PRKACB;ADCY7;ACTB
MergeCohort_Turquoise	Cell cycle	2/124	0.94503	0.975031	TGFB1;YWHAZ
MergeCohort_Turquoise	Cardiac muscle contraction	1/87	0.961614	0.98822	SLC8A1
MergeCohort_Turquoise	Huntington disease	6/306	0.970467	0.993391	TUBA1A;CREB1;KCNJ10;SLC1A3;GPX7;PLCB1
MergeCohort_Turquoise	Pathways of neurodegeneration	10/475	0.981879	0.999986	CHRM3;PRNP;TUBA1A;PRKCB;GPX7;CYBB;UBE2L6;PLCB1;TNF;WNT2
MergeCohort_Turquoise	Amyotrophic lateral sclerosis	6/364	0.992743	0.999986	TUBA1A;NRG3;CASP1;GPX7;TNF;ACTB
MergeCohort_Turquoise	Oxidative phosphorylation	1/133	0.99319	0.999986	ATP6V0D1
MergeCohort_Turquoise	Parkinson disease	3/249	0.995175	0.999986	TUBA1A;UBE2L6;PRKACB
MergeCohort_Turquoise	Protein processing in endoplasmic reticulum	1/171	0.998371	0.999986	UBE2D1
MergeCohort_Turquoise	Olfactory transduction	3/440	0.999986	0.999986	PDE1B;PRKACB;SLC8A1
GSE135251_Turquoise	Staphylococcus aureus infection	25/95	3.01185e-19	7.07785e-17	C1QB;CFD;C1QA;ITGAM;ITGB2;C5AR1;PTAFR;FPR1;FPR3;FPR2;ICAM1;FCGR3A;HLA-DMA;FCGR3B;C3AR1;HLA-DOA;HLA-DQA2;HLA-DQA1;HLA-DPA1;FCGR2A;HLA-DPB1;HLA-DRA;FCGR2B;HLA-DRB1;C1QC
GSE135251_Turquoise	Phagosome	28/152	5.68955e-17	5.9135e-15	ITGAM;CLEC4M;NCF2;ITGB2;CTSS;FCGR3A;HLA-DMA;FCGR3B;CTSL;MRC1;CD36;HLA-DOA;HLA-DQA2;HLA-DQA1;HLA-DPA1;MSR1;CYBB;MARCO;FCGR2A;CD209;HLA-DPB1;HLA-DRA;TLR6;PLA2R1;FCGR2B;TLR4;HLA-DRB1;TLR2
GSE135251_Turquoise	Tuberculosis	30/180	7.82399e-17	5.9135e-15	ITGAM;CLEC4M;ITGB2;CTSS;FCGR3A;HLA-DMA;FCGR3B;MRC1;HLA-DOA;HLA-DQA2;HLA-DQA1;HLA-DPA1;CD74;TGFB1;CR1;FCER1G;APAF1;SYK;IL10RA;TLR1;FCGR2A;CD209;HLA-DPB1;HLA-DRA;TLR6;PLA2R1;FCGR2B;TLR4;HLA-DRB1;TLR2
GSE135251_Turquoise	Leishmaniasis	21/77	1.00655e-16	5.9135e-15	ITGAM;CR1;TGFB1;ITGA4;NCF2;PRKCB;ITGB2;CYBB;FCGR3A;HLA-DMA;FCGR3B;FCGR2A;HLA-DPB1;HLA-DRA;HLA-DOA;TLR4;HLA-DQA2;HLA-DQA1;HLA-DRB1;HLA-DPA1;TLR2
GSE135251_Turquoise	Hematopoietic cell lineage	20/99	2.74648e-13	1.29085e-11	CSF1R;CSF3R;ITGAM;CR1;ITGA4;CD3G;HLA-DMA;KIT;HLA-DPB1;HLA-DRA;CD38;CD36;HLA-DOA;IL7R;HLA-DQA2;HLA-DQA1;HLA-DRB1;CD33;CD44;HLA-DPA1
GSE135251_Turquoise	Cell adhesion molecules	23/148	1.52012e-12	5.95382e-11	CD86;VCAM1;ITGAM;ITGA4;SDC3;ITGB2;LRRC4;PDCD1LG2;ICAM1;CDH5;HLA-DMA;PTPRC;SELL;PECAM1;HLA-DPB1;HLA-DRA;ESAM;SIGLEC1;HLA-DOA;HLA-DQA2;HLA-DQA1;HLA-DRB1;HLA-DPA1
GSE135251_Turquoise	Rheumatoid arthritis	18/93	9.27244e-12	3.11289e-10	CD86;FLT1;TGFB1;ITGB2;ICAM1;HLA-DMA;CXCL12;CTSL;HLA-DPB1;HLA-DRA;TEK;HLA-DOA;TLR4;HLA-DQA2;HLA-DQA1;HLA-DRB1;HLA-DPA1;TLR2
GSE135251_Turquoise	Osteoclast differentiation	20/127	3.44066e-11	1.01069e-09	CSF1R;SPI1;TGFB1;SYK;NCF2;LILRB1;LILRB2;LILRA2;LILRB4;SIRPB1;LILRB5;TGFBR2;LILRA5;FCGR3A;TYROBP;FCGR3B;FCGR2A;BTK;LCP2;FCGR2B
GSE135251_Turquoise	Intestinal immune network for IgA production	12/48	1.22152e-09	3.18953e-08	CD86;HLA-DMA;TGFB1;CXCL12;ITGA4;HLA-DPB1;HLA-DRA;HLA-DOA;HLA-DQA2;HLA-DQA1;HLA-DRB1;HLA-DPA1
GSE135251_Turquoise	Viral myocarditis	13/60	1.68337e-09	3.95592e-08	CD86;ITGB2;PRF1;ICAM1;HLA-DMA;RAC2;HLA-DPB1;HLA-DRA;HLA-DOA;HLA-DQA2;HLA-DQA1;HLA-DRB1;HLA-DPA1
GSE135251_Turquoise	Chemokine signaling pathway	22/192	1.95738e-09	4.18168e-08	CCR1;CCL14;ITK;CCL24;PRKCB;ARRB1;ADCY7;PIK3CG;VAV1;CXCL16;FGR;PREX1;HCK;GRK3;CXCL12;GNG2;CXCR1;CXCR2;RAC2;CCR5;DOCK2;CCR2
GSE135251_Turquoise	Neutrophil extracellular trap formation	21/189	7.95853e-09	1.55855e-07	ITGAM;SIGLEC9;CR1;SYK;NCF2;PRKCB;C5AR1;ITGB2;FPR1;CYBB;FPR3;FPR2;HDAC9;FCGR3A;FCGR3B;FCGR2A;RAC2;TLR8;TLR7;TLR4;TLR2
GSE135251_Turquoise	Allograft rejection	10/38	1.74737e-08	3.15871e-07	CD86;HLA-DMA;PRF1;HLA-DPB1;HLA-DRA;HLA-DOA;HLA-DQA2;HLA-DQA1;HLA-DRB1;HLA-DPA1
GSE135251_Turquoise	Asthma	9/31	3.56126e-08	5.97784e-07	HLA-DMA;FCER1G;HLA-DPB1;HLA-DRA;HLA-DOA;HLA-DQA2;HLA-DQA1;HLA-DRB1;HLA-DPA1
GSE135251_Turquoise	Influenza A	19/172	4.52036e-08	6.88856e-07	IL33;RSAD2;APAF1;PRKCB;MX2;MX1;ICAM1;HLA-DMA;OAS2;OAS3;HLA-DPB1;HLA-DRA;TLR7;HLA-DOA;HLA-DQA2;TLR4;HLA-DQA1;HLA-DRB1;HLA-DPA1
GSE135251_Turquoise	Inflammatory bowel disease	12/65	4.84797e-08	6.88856e-07	HLA-DMA;TGFB1;HLA-DPB1;HLA-DRA;HLA-DOA;IL2RG;TLR4;HLA-DQA2;HLA-DQA1;HLA-DRB1;HLA-DPA1;TLR2
GSE135251_Turquoise	Graft-versus-host disease	10/42	4.98322e-08	6.88856e-07	CD86;HLA-DMA;PRF1;HLA-DPB1;HLA-DRA;HLA-DOA;HLA-DQA2;HLA-DQA1;HLA-DRB1;HLA-DPA1
GSE135251_Turquoise	Type I diabetes mellitus	10/43	6.35283e-08	8.29397e-07	CD86;HLA-DMA;PRF1;HLA-DPB1;HLA-DRA;HLA-DOA;HLA-DQA2;HLA-DQA1;HLA-DRB1;HLA-DPA1
GSE135251_Turquoise	B cell receptor signaling pathway	13/81	7.67124e-08	9.48812e-07	CD72;SYK;PRKCB;LILRB1;LILRB2;LILRA2;LILRB4;VAV1;LILRB5;LILRA5;RAC2;BTK;FCGR2B
GSE135251_Turquoise	Toxoplasmosis	15/112	9.36561e-08	1.10046e-06	TGFB1;IL10RA;PIK3CG;GNAO1;HLA-DMA;HLA-DPB1;HLA-DRA;HLA-DOA;CCR5;HLA-DQA2;TLR4;HLA-DQA1;HLA-DRB1;HLA-DPA1;TLR2
GSE135251_Turquoise	Leukocyte transendothelial migration	15/114	1.18925e-07	1.33083e-06	ITK;VCAM1;ITGAM;ITGA4;NCF2;PRKCB;ITGB2;CYBB;VAV1;ICAM1;CDH5;CXCL12;RAC2;PECAM1;ESAM
GSE135251_Turquoise	Complement and coagulation cascades	13/85	1.38159e-07	1.47579e-06	C1QB;CFD;C1QA;ITGAM;CR1;ITGB2;F2R;C5AR1;F8;C3AR1;VSIG4;F2RL2;C1QC
GSE135251_Turquoise	Cytokine-cytokine receptor interaction	24/295	2.90612e-07	2.9693e-06	CCR1;ACVRL1;CCL14;CCL24;IL33;CSF1R;CSF3R;TGFB1;IL10RA;EBI3;CSF2RB;IL2RG;BMP6;CXCL16;TGFBR2;CXCL12;CXCR1;CXCR2;IL2RB;CCR5;IL13RA2;IL7R;TNFRSF21;CCR2
GSE135251_Turquoise	Th17 cell differentiation	14/107	3.36693e-07	3.29679e-06	TGFB1;CD3G;IL2RG;HIF1A;TGFBR2;HLA-DMA;IL2RB;HLA-DPB1;HLA-DRA;HLA-DOA;HLA-DQA2;HLA-DQA1;HLA-DRB1;HLA-DPA1
GSE135251_Turquoise	Antigen processing and presentation	12/78	3.92245e-07	3.68711e-06	CD74;HLA-DMA;CTSL;HLA-DPB1;HLA-DRA;IFI30;HLA-DOA;HLA-DQA2;CTSS;HLA-DQA1;HLA-DRB1;HLA-DPA1
GSE135251_Turquoise	Autoimmune thyroid disease	10/53	5.19273e-07	4.69342e-06	CD86;HLA-DMA;PRF1;HLA-DPB1;HLA-DRA;HLA-DOA;HLA-DQA2;HLA-DQA1;HLA-DRB1;HLA-DPA1
GSE135251_Turquoise	Systemic lupus erythematosus	15/135	1.09876e-06	9.56332e-06	CD86;C1QB;C1QA;FCGR3A;HLA-DMA;FCGR3B;FCGR2A;HLA-DPB1;HLA-DRA;HLA-DOA;HLA-DQA2;HLA-DQA1;HLA-DRB1;HLA-DPA1;C1QC
GSE135251_Turquoise	Coronavirus disease	20/232	1.15812e-06	9.7199e-06	CFD;C1QB;NRP1;C1QA;ACE;SYK;PRKCB;MX2;C5AR1;MX1;CYBB;FCGR2A;OAS2;OAS3;C3AR1;TLR8;TLR7;TLR4;TLR2;C1QC
GSE135251_Turquoise	Human T-cell leukemia virus 1 infection	19/219	1.94623e-06	1.57712e-05	NRP1;SPI1;TGFB1;ITGB2;CD3G;IL2RG;ADCY7;ETS2;ICAM1;TGFBR2;HLA-DMA;IL2RB;HLA-DPB1;HLA-DRA;HLA-DOA;HLA-DQA2;HLA-DQA1;HLA-DRB1;HLA-DPA1
GSE135251_Turquoise	Th1 and Th2 cell differentiation	12/92	2.40626e-06	1.87412e-05	HLA-DMA;MAML2;IL2RB;HLA-DPB1;HLA-DRA;CD3G;HLA-DOA;IL2RG;HLA-DQA2;HLA-DQA1;HLA-DRB1;HLA-DPA1
GSE135251_Turquoise	Epstein-Barr virus infection	18/202	2.47225e-06	1.87412e-05	SYK;APAF1;CD3G;ICAM1;HLA-DMA;OAS2;OAS3;BTK;HLA-DPB1;HLA-DRA;VIM;HLA-DOA;HLA-DQA2;HLA-DQA1;HLA-DRB1;CD44;HLA-DPA1;TLR2
GSE135251_Turquoise	Malaria	9/50	2.93226e-06	2.15338e-05	CR1;TGFB1;VCAM1;ITGB2;PECAM1;CD36;TLR4;ICAM1;TLR2
GSE135251_Turquoise	Natural killer cell mediated cytotoxicity	14/131	3.97577e-06	2.83123e-05	FCER1G;SYK;PRKCB;ITGB2;PRF1;VAV1;ICAM1;FCGR3A;TYROBP;FCGR3B;RAC2;CD48;LCP2;CD244
GSE135251_Turquoise	Fc gamma R-mediated phagocytosis	12/97	4.2345e-06	2.92679e-05	HCK;FCGR3A;PTPRC;FCGR3B;FCGR2A;SYK;PRKCB;RAC2;PLA2G4A;PLPP3;FCGR2B;VAV1
GSE135251_Turquoise	Viral protein interaction with cytokine and cytokine receptor	12/100	5.8408e-06	3.92168e-05	CCR1;CCL14;CSF1R;CCL24;CXCL12;CXCR1;IL10RA;CXCR2;IL2RB;CCR5;IL2RG;CCR2
GSE135251_Turquoise	Chagas disease	12/102	7.18853e-06	4.69251e-05	GNAO1;C1QB;C1QA;ACE;TGFB1;CD3G;TLR6;CFLAR;TLR4;TGFBR2;TLR2;C1QC
GSE135251_Turquoise	Measles	14/139	7.96839e-06	5.061e-05	CLEC4M;APAF1;MX2;MX1;CD3G;IL2RG;CD209;OAS2;OAS3;IL2RB;TLR7;FCGR2B;TLR4;TLR2
GSE135251_Turquoise	Rap1 signaling pathway	17/210	1.67272e-05	0.000103444	PDGFRA;CSF1R;FLT1;ITGAM;PRKCB;FLT4;F2R;ITGB2;FPR1;ADCY7;VAV1;GNAO1;KIT;KDR;RAC2;LCP2;TEK
GSE135251_Turquoise	PI3K-Akt signaling pathway	22/354	6.41541e-05	0.00038657	PDGFRA;CSF1R;CSF3R;FLT1;SYK;ITGA4;FLT4;F2R;TNC;IL2RG;PIK3CG;RELN;GNG2;COL4A1;KIT;IL2RB;KDR;TEK;SGK1;IL7R;TLR4;TLR2
GSE135251_Turquoise	Platelet activation	11/124	0.000231174	0.00135815	P2RY12;FCER1G;FCGR2A;SYK;F2R;TBXAS1;BTK;PLA2G4A;LCP2;ADCY7;PIK3CG
GSE135251_Turquoise	Morphine addiction	9/91	0.000379505	0.00217521	GNAO1;KCNJ5;GRK3;GNG2;PRKCB;PDE2A;PDE4B;ARRB1;ADCY7
GSE135251_Turquoise	Legionellosis	7/57	0.000454245	0.00254161	ITGAM;CR1;APAF1;ITGB2;TLR4;NAIP;TLR2
GSE135251_Turquoise	Phospholipase D signaling pathway	11/148	0.00103716	0.00566821	PDGFRA;FCER1G;SYK;CXCR1;F2R;KIT;CXCR2;PLA2G4A;PLPP3;ADCY7;PIK3CG
GSE135251_Turquoise	Cholesterol metabolism	6/50	0.00130938	0.00691338	MYLIP;CETP;NCEH1;CD36;LIPA;PLTP
GSE135251_Turquoise	Fc epsilon RI signaling pathway	7/68	0.00132384	0.00691338	FCER1G;SYK;RAC2;BTK;PLA2G4A;LCP2;VAV1
GSE135251_Turquoise	Endocytosis	15/252	0.00140221	0.00697024	PDGFRA;WIPF1;WIPF2;ARRB1;AP2B1;IL2RG;TGFBR2;EHD3;GRK3;RAB31;CXCR1;CXCR2;IL2RB;CCR5;FOLR2
GSE135251_Turquoise	HIF-1 signaling pathway	9/109	0.00140523	0.00697024	HK3;FLT1;PRKCB;CYBB;HMOX1;TEK;HIF1A;TLR4;HK2
GSE135251_Turquoise	Pathways in cancer	25/531	0.00142371	0.00697024	PTGER4;CSF1R;SPI1;CSF3R;EPAS1;FLT4;CSF2RB;IL2RG;ADCY7;HIF1A;GNG2;RAC2;HMOX1;PDGFRA;TGFB1;APAF1;PRKCB;PTCH1;F2R;TGFBR2;CXCL12;COL4A1;IL2RB;KIT;IL7R
GSE135251_Turquoise	Proteoglycans in cancer	13/205	0.00163557	0.00784408	TGFB1;PRKCB;PTCH1;IQGAP1;HIF1A;VAV1;DCN;CTSL;KDR;HPSE;TLR4;CD44;TLR2
GSE135251_Turquoise	Neuroactive ligand-receptor interaction	18/341	0.00190834	0.00896921	PTGER4;P2RY13;ADCYAP1R1;CALCRL;GZMA;PTAFR;F2R;C5AR1;GLP2R;FPR1;HTR2B;FPR3;FPR2;CYSLTR1;ADORA3;C3AR1;APLNR;F2RL2
GSE135251_Turquoise	Pertussis	7/76	0.00252776	0.0116475	C1QB;C1QA;ITGAM;ITGB2;IRF8;TLR4;C1QC
GSE135251_Turquoise	NF-kappa B signaling pathway	8/104	0.00395805	0.0178873	VCAM1;CXCL12;SYK;PRKCB;BTK;CFLAR;TLR4;ICAM1
GSE135251_Turquoise	Ras signaling pathway	13/232	0.00474939	0.0210586	PDGFRA;CSF1R;FLT1;PRKCB;FLT4;PLA2G4A;ETS2;GNG2;KIT;KDR;RAC2;TEK;RGL1
GSE135251_Turquoise	Neomycin, kanamycin and gentamicin biosynthesis	2/5	0.00565804	0.024623	HK3;HK2
GSE135251_Turquoise	Calcium signaling pathway	13/240	0.00627474	0.0268103	PDGFRA;FLT1;PRKCB;FLT4;PTAFR;F2R;HTR2B;PHKA1;ADCY7;SLC8A1;CYSLTR1;KDR;CD38
GSE135251_Turquoise	Fluid shear stress and atherosclerosis	9/139	0.00714511	0.0299839	CDH5;VCAM1;NCF2;CTSL;KDR;RAC2;PECAM1;HMOX1;ICAM1
GSE135251_Turquoise	Kaposi sarcoma-associated herpesvirus infection	11/193	0.00798243	0.03291	CCR1;CD86;PREX1;HCK;CD200R1;GNG2;SYK;CCR5;HIF1A;PIK3CG;ICAM1
GSE135251_Turquoise	Human cytomegalovirus infection	12/225	0.00950127	0.0384965	CCR1;PTGER4;GNAO1;PDGFRA;CXCL12;GNG2;PRKCB;IL10RA;CXCR2;RAC2;CCR5;ADCY7
GSE135251_Turquoise	Choline metabolism in cancer	7/98	0.0101516	0.0404345	PDGFRA;PRKCB;SLC44A2;RAC2;PLA2G4A;PLPP3;HIF1A
GSE135251_Turquoise	Focal adhesion	11/201	0.0106376	0.041664	PDGFRA;RELN;FLT1;ITGA4;PRKCB;COL4A1;FLT4;KDR;RAC2;TNC;VAV1
GSE135251_Turquoise	AGE-RAGE signaling pathway in diabetic complications	7/100	0.0112731	0.0434293	TGFB1;VCAM1;PRKCB;COL4A1;CYBB;ICAM1;TGFBR2
GSE135251_Turquoise	Amoebiasis	7/102	0.0124817	0.0473098	TGFB1;ITGAM;PRKCB;COL4A1;ITGB2;TLR4;TLR2
GSE135251_Turquoise	Protein digestion and absorption	7/103	0.0131198	0.0486221	SLC7A7;KCNE3;SLC7A8;COL4A1;PRCP;PGA3;SLC8A1
GSE135251_Turquoise	Primary immunodeficiency	4/38	0.0134182	0.0486221	PTPRC;BTK;IL2RG;IL7R
GSE135251_Turquoise	Oxytocin signaling pathway	9/154	0.0134487	0.0486221	GNAO1;KCNJ5;PRKCB;NPR1;CD38;PLA2G4A;ADCY7;PIK3CG;KCNJ2
GSE135251_Turquoise	Toll-like receptor signaling pathway	7/104	0.013781	0.0490686	CD86;TLR1;TLR8;TLR7;TLR6;TLR4;TLR2
GSE135251_Turquoise	Axon guidance	10/182	0.0141287	0.049556	EFNB2;NRP1;SEMA6A;CXCL12;PTCH1;LRRC4;RAC2;NTN4;PLXNC1;ROBO1
GSE135251_Turquoise	Lipid and atherosclerosis	11/215	0.0168517	0.0582376	VCAM1;APAF1;NCF2;CYBB;CD36;TLR6;TLR4;VAV1;ABCG1;ICAM1;TLR2
GSE135251_Turquoise	JAK-STAT signaling pathway	9/162	0.0181508	0.061818	SOCS2;PDGFRA;CSF3R;IL10RA;IL2RB;CSF2RB;IL13RA2;IL7R;IL2RG
GSE135251_Turquoise	Regulation of actin cytoskeleton	11/218	0.018478	0.0620333	PDGFRA;CXCL12;ITGAM;ITGA4;ITGAD;F2R;ITGB2;RAC2;NCKAP1L;IQGAP1;VAV1
GSE135251_Turquoise	Yersinia infection	8/137	0.0192965	0.0638688	FCGR2A;ITGA4;WIPF1;WIPF2;RAC2;LCP2;TLR4;VAV1
GSE135251_Turquoise	Transcriptional misregulation in cancer	10/192	0.0197821	0.0645665	CD86;CSF1R;SPI1;FLT1;ITGAM;TSPAN7;IL2RB;FLI1;ETV5;TGFBR2
GSE135251_Turquoise	ECM-receptor interaction	6/88	0.0206662	0.0665281	RELN;ITGA4;COL4A1;TNC;CD36;CD44
GSE135251_Turquoise	Glutamatergic synapse	7/114	0.0217537	0.0690828	GNAO1;GRK3;GNG2;PRKCB;SLC1A3;PLA2G4A;ADCY7
GSE135251_Turquoise	Renin secretion	5/69	0.0265767	0.0832737	PTGER4;ADCYAP1R1;ACE;NPR1;KCNJ2
GSE135251_Turquoise	Central carbon metabolism in cancer	5/70	0.0280682	0.0867897	HK3;PDGFRA;KIT;HIF1A;HK2
GSE135251_Turquoise	MAPK signaling pathway	13/294	0.0290902	0.0887818	PDGFRA;CSF1R;TGFB1;FLT1;PRKCB;FLT4;PLA2G4A;ARRB1;TGFBR2;KIT;KDR;RAC2;TEK
GSE135251_Turquoise	Ether lipid metabolism	4/49	0.0312864	0.0936251	LPCAT2;PLA2G4A;PLPP3;PLA2G7
GSE135251_Turquoise	Circadian entrainment	6/97	0.031474	0.0936251	GNAO1;KCNJ5;ADCYAP1R1;GNG2;PRKCB;ADCY7
GSE135251_Turquoise	NOD-like receptor signaling pathway	9/181	0.0339211	0.0996433	GBP5;IFI16;OAS2;OAS3;CYBB;TXNIP;TLR4;NAIP;GBP4
GSE135251_Turquoise	Human immunodeficiency virus 1 infection	10/212	0.035774	0.103789	GNAO1;GNG2;APOBEC3G;PRKCB;RAC2;CD3G;CCR5;SAMHD1;TLR4;TLR2
GSE135251_Turquoise	Relaxin signaling pathway	7/129	0.0389508	0.111627	GNAO1;TGFB1;GNG2;COL4A1;ARRB1;ADCY7;TGFBR2
GSE135251_Turquoise	cAMP signaling pathway	10/216	0.0398161	0.112732	HCAR2;HCAR3;ADCYAP1R1;NPR1;PTCH1;F2R;RAC2;PDE4B;ADCY7;VAV1
GSE135251_Turquoise	VEGF signaling pathway	4/59	0.0557428	0.155947	PRKCB;KDR;RAC2;PLA2G4A
GSE135251_Turquoise	Cholinergic synapse	6/113	0.0585758	0.160062	GNAO1;GNG2;PRKCB;ADCY7;PIK3CG;KCNJ2
GSE135251_Turquoise	Serotonergic synapse	6/113	0.0585758	0.160062	GNAO1;KCNJ5;GNG2;PRKCB;HTR2B;PLA2G4A
GSE135251_Turquoise	African trypanosomiasis	3/37	0.0608916	0.164477	VCAM1;PRKCB;ICAM1
GSE135251_Turquoise	Hypertrophic cardiomyopathy	5/90	0.0692182	0.184844	ACE;TGFB1;ITGA4;TPM4;SLC8A1
GSE135251_Turquoise	TGF-beta signaling pathway	5/94	0.0800734	0.211358	TGFB1;DCN;BMP6;TGFBR2;FBN1
GSE135251_Turquoise	Acute myeloid leukemia	4/67	0.0809456	0.211358	CSF1R;ITGAM;SPI1;KIT
GSE135251_Turquoise	Dilated cardiomyopathy	5/96	0.0858224	0.221629	TGFB1;ITGA4;TPM4;ADCY7;SLC8A1
GSE135251_Turquoise	Hepatitis C	7/157	0.0904259	0.229455	RSAD2;APAF1;OAS2;OAS3;MX2;MX1;CFLAR
GSE135251_Turquoise	Aldosterone synthesis and secretion	5/98	0.0917821	0.229455	KCNJ5;PRKCB;NPR1;PDE2A;ADCY7
GSE135251_Turquoise	Inflammatory mediator regulation of TRP channels	5/98	0.0917821	0.229455	PTGER4;PRKCB;HTR2B;PLA2G4A;ADCY7
GSE135251_Turquoise	Lysosome	6/128	0.0936483	0.231656	ASAH1;CTSL;LAPTM5;CD68;LIPA;CTSS
GSE135251_Turquoise	Adherens junction	4/71	0.0953283	0.233356	PTPRB;RAC2;IQGAP1;TGFBR2
GSE135251_Turquoise	Type II diabetes mellitus	3/46	0.101675	0.246325	SOCS2;HK3;HK2
GSE135251_Turquoise	Carbohydrate digestion and absorption	3/47	0.106742	0.255029	HK3;PRKCB;HK2
GSE135251_Turquoise	Renin-angiotensin system	2/23	0.107438	0.255029	ACE;PRCP
GSE135251_Turquoise	Pathogenic Escherichia coli infection	8/197	0.110321	0.255484	FCGR2A;WIPF1;WIPF2;F2R;MYO5A;NCKAP1L;TLR4;NAIP
GSE135251_Turquoise	C-type lectin receptor signaling pathway	5/104	0.110891	0.255484	FCER1G;CLEC4M;SYK;CD209;CLEC1B
GSE135251_Turquoise	T cell receptor signaling pathway	5/104	0.110891	0.255484	ITK;PTPRC;CD3G;LCP2;VAV1
GSE135251_Turquoise	Gastric acid secretion	4/76	0.11486	0.26206	KCNJ10;PRKCB;ADCY7;KCNJ2
GSE135251_Turquoise	Diabetic cardiomyopathy	8/203	0.124846	0.282103	ACE;TGFB1;PRKCB;NCF2;RAC2;CYBB;CD36;TGFBR2
GSE135251_Turquoise	Ovarian steroidogenesis	3/51	0.127949	0.286361	PLA2G4A;ADCY7;BMP6
GSE135251_Turquoise	Apoptosis	6/142	0.134561	0.298319	APAF1;CTSL;PRF1;CSF2RB;CFLAR;CTSS
GSE135251_Turquoise	Endocrine and other factor-regulated calcium reabsorption	3/53	0.13907	0.305434	PRKCB;AP2B1;SLC8A1
GSE135251_Turquoise	Hedgehog signaling pathway	3/56	0.15633	0.340163	GRK3;PTCH1;ARRB1
GSE135251_Turquoise	Sphingolipid signaling pathway	5/119	0.166041	0.357978	ASAH1;FCER1G;PRKCB;ADORA3;RAC2
GSE135251_Turquoise	Gap junction	4/88	0.167938	0.358777	PDGFRA;PRKCB;HTR2B;ADCY7
GSE135251_Turquoise	GABAergic synapse	4/89	0.172705	0.362372	GNAO1;GNG2;PRKCB;ADCY7
GSE135251_Turquoise	PD-L1 expression and PD-1 checkpoint pathway in cancer	4/89	0.172705	0.362372	CD3G;TLR4;HIF1A;TLR2
GSE135251_Turquoise	Galactose metabolism	2/31	0.174454	0.362803	HK3;HK2
GSE135251_Turquoise	Long-term depression	3/60	0.180294	0.371658	GNAO1;PRKCB;PLA2G4A
GSE135251_Turquoise	Fructose and mannose metabolism	2/33	0.192118	0.389416	HK3;HK2
GSE135251_Turquoise	Salivary secretion	4/93	0.192222	0.389416	PRKCB;CD38;LYZ;ADCY7
GSE135251_Turquoise	Hepatitis B	6/162	0.20484	0.408591	TGFB1;APAF1;PRKCB;TLR4;TGFBR2;TLR2
GSE135251_Turquoise	GnRH secretion	3/64	0.205165	0.408591	KCNJ5;PRKCB;ARRB1
GSE135251_Turquoise	Purine metabolism	5/129	0.207744	0.408627	NPR1;PDE2A;PDE4B;ADA2;ADCY7
GSE135251_Turquoise	Hippo signaling pathway	6/163	0.208661	0.408627	RASSF2;TGFB1;ITGB2;DCHS1;BMP6;TGFBR2
GSE135251_Turquoise	Starch and sucrose metabolism	2/36	0.219002	0.425335	HK3;HK2
GSE135251_Turquoise	Dopaminergic synapse	5/132	0.220876	0.425458	GNAO1;KCNJ5;GNG2;PRKCB;ARRB1
GSE135251_Turquoise	cGMP-PKG signaling pathway	6/167	0.224188	0.426997	NPR1;ADORA3;PDE2A;ADCY7;SLC8A1;PIK3CG
GSE135251_Turquoise	Vascular smooth muscle contraction	5/133	0.225309	0.426997	CALCRL;PRKCB;NPR1;PLA2G4A;ADCY7
GSE135251_Turquoise	Aldosterone-regulated sodium reabsorption	2/37	0.228037	0.42871	PRKCB;SGK1
GSE135251_Turquoise	Melanogenesis	4/101	0.233112	0.434772	GNAO1;PRKCB;KIT;ADCY7
GSE135251_Turquoise	Renal cell carcinoma	3/69	0.237245	0.435985	TGFB1;EPAS1;HIF1A
GSE135251_Turquoise	Herpes simplex virus 1 infection	15/498	0.237472	0.435985	CD74;APAF1;SYK;CFP;HLA-DMA;OAS2;OAS3;HLA-DPB1;HLA-DRA;HLA-DOA;HLA-DQA2;HLA-DRB1;HLA-DQA1;HLA-DPA1;TLR2
GSE135251_Turquoise	Apelin signaling pathway	5/137	0.243296	0.443213	GNG2;APLNR;ADCY7;SLC8A1;PIK3CG
GSE135251_Turquoise	Parathyroid hormone synthesis, secretion and action	4/106	0.259657	0.46938	PRKCB;PDE4B;ARRB1;ADCY7
GSE135251_Turquoise	Salmonella infection	8/249	0.264044	0.470643	PTPRC;RHOJ;NCKAP1L;TLR6;TLR4;NAIP;PIK3CG;TLR2
GSE135251_Turquoise	Ferroptosis	2/41	0.264361	0.470643	HMOX1;CYBB
GSE135251_Turquoise	PPAR signaling pathway	3/74	0.270105	0.477254	FABP3;CD36;PLTP
GSE135251_Turquoise	Fat digestion and absorption	2/43	0.28255	0.48969	CD36;PLPP3
GSE135251_Turquoise	Porphyrin and chlorophyll metabolism	2/43	0.28255	0.48969	HMOX1;BLVRA
GSE135251_Turquoise	Pancreatic cancer	3/76	0.283395	0.48969	TGFB1;RAC2;TGFBR2
GSE135251_Turquoise	Retrograde endocannabinoid signaling	5/148	0.294469	0.505112	GNAO1;KCNJ5;GNG2;PRKCB;ADCY7
GSE135251_Turquoise	Amino sugar and nucleotide sugar metabolism	2/48	0.32776	0.558142	HK3;HK2
GSE135251_Turquoise	Sphingolipid metabolism	2/49	0.336721	0.569277	ASAH1;PLPP3
GSE135251_Turquoise	MicroRNAs in cancer	9/310	0.345578	0.575661	PDGFRA;ZEB2;PRKCB;TNC;FSCN1;HMOX1;VIM;RECK;CD44
GSE135251_Turquoise	Necroptosis	5/159	0.347237	0.575661	IL33;CYBB;PLA2G4A;CFLAR;TLR4
GSE135251_Turquoise	Colorectal cancer	3/86	0.350296	0.575661	TGFB1;RAC2;TGFBR2
GSE135251_Turquoise	Insulin secretion	3/86	0.350296	0.575661	ADCYAP1R1;PRKCB;ADCY7
GSE135251_Turquoise	Glycosaminoglycan biosynthesis	2/53	0.372171	0.607312	CHST11;NDST3
GSE135251_Turquoise	Glycosaminoglycan degradation	1/19	0.374724	0.607312	HPSE
GSE135251_Turquoise	Wnt signaling pathway	5/166	0.38114	0.613479	SFRP1;PRKCB;DAAM2;RAC2;PRICKLE2
GSE135251_Turquoise	Regulation of lipolysis in adipocytes	2/55	0.389613	0.615094	NPR1;ADCY7
GSE135251_Turquoise	One carbon pool by folate	1/20	0.389996	0.615094	MTHFD2
GSE135251_Turquoise	Steroid biosynthesis	1/20	0.389996	0.615094	LIPA
GSE135251_Turquoise	GnRH signaling pathway	3/93	0.396809	0.618373	PRKCB;PLA2G4A;ADCY7
GSE135251_Turquoise	FoxO signaling pathway	4/131	0.397337	0.618373	TGFB1;IL7R;SGK1;TGFBR2
GSE135251_Turquoise	Glycerophospholipid metabolism	3/98	0.429488	0.659554	LPCAT2;PLA2G4A;PLPP3
GSE135251_Turquoise	Insulin signaling pathway	4/137	0.430267	0.659554	SOCS2;HK3;PHKA1;HK2
GSE135251_Turquoise	Mineral absorption	2/60	0.432218	0.659554	HMOX1;SLC8A1
GSE135251_Turquoise	Arachidonic acid metabolism	2/61	0.44055	0.66793	TBXAS1;PLA2G4A
GSE135251_Turquoise	Vitamin digestion and absorption	1/24	0.447448	0.67404	TCN2
GSE135251_Turquoise	Pancreatic secretion	3/102	0.455169	0.681303	PRKCB;CD38;ADCY7
GSE135251_Turquoise	alpha-Linolenic acid metabolism	1/25	0.460946	0.685584	PLA2G4A
GSE135251_Turquoise	Cortisol synthesis and secretion	2/65	0.473184	0.699361	NCEH1;ADCY7
GSE135251_Turquoise	Glycolysis / Gluconeogenesis	2/67	0.489066	0.718316	HK3;HK2
GSE135251_Turquoise	Adrenergic signaling in cardiomyocytes	4/150	0.499689	0.726245	TPM4;ADCY7;SLC8A1;PIK3CG
GSE135251_Turquoise	Prion disease	7/273	0.500645	0.726245	C1QB;C1QA;APAF1;NCF2;RAC2;CYBB;C1QC
GSE135251_Turquoise	Linoleic acid metabolism	1/29	0.511728	0.734113	PLA2G4A
GSE135251_Turquoise	Epithelial cell signaling in Helicobacter pylori infection	2/70	0.512317	0.734113	CXCR1;CXCR2
GSE135251_Turquoise	TNF signaling pathway	3/112	0.517063	0.736423	VCAM1;CFLAR;ICAM1
GSE135251_Turquoise	p53 signaling pathway	2/73	0.534861	0.757183	CD82;APAF1
GSE135251_Turquoise	Glioma	2/75	0.549489	0.76863	PDGFRA;PRKCB
GSE135251_Turquoise	Thyroid hormone synthesis	2/75	0.549489	0.76863	PRKCB;ADCY7
GSE135251_Turquoise	Chronic myeloid leukemia	2/76	0.556681	0.770295	TGFB1;TGFBR2
GSE135251_Turquoise	Growth hormone synthesis, secretion and action	3/119	0.558063	0.770295	SOCS2;PRKCB;ADCY7
GSE135251_Turquoise	Human papillomavirus infection	8/331	0.56072	0.770295	PTGER4;RELN;MAML2;ITGA4;COL4A1;MX2;MX1;TNC
GSE135251_Turquoise	Arrhythmogenic right ventricular cardiomyopathy	2/77	0.56379	0.770295	ITGA4;SLC8A1
GSE135251_Turquoise	Synaptic vesicle cycle	2/78	0.570818	0.775389	SLC1A3;AP2B1
GSE135251_Turquoise	Nicotinate and nicotinamide metabolism	1/35	0.579089	0.782103	CD38
GSE135251_Turquoise	Hepatocellular carcinoma	4/168	0.589127	0.786953	TGFB1;PRKCB;HMOX1;TGFBR2
GSE135251_Turquoise	Mucin type O-glycan biosynthesis	1/36	0.589377	0.786953	GCNT1
GSE135251_Turquoise	Cardiac muscle contraction	2/87	0.63035	0.836906	TPM4;SLC8A1
GSE135251_Turquoise	Bile secretion	2/90	0.648712	0.852886	NCEH1;ADCY7
GSE135251_Turquoise	Autophagy	3/137	0.653274	0.852886	CTSL;CFLAR;HIF1A
GSE135251_Turquoise	Estrogen signaling pathway	3/137	0.653274	0.852886	GNAO1;KCNJ5;ADCY7
GSE135251_Turquoise	Small cell lung cancer	2/92	0.660547	0.857616	APAF1;COL4A1
GSE135251_Turquoise	ABC transporters	1/45	0.671381	0.858337	ABCG1
GSE135251_Turquoise	Glycosphingolipid biosynthesis	1/45	0.671381	0.858337	ST3GAL4
GSE135251_Turquoise	IL-17 signaling pathway	2/94	0.672059	0.858337	S100A9;S100A8
GSE135251_Turquoise	Other types of O-glycan biosynthesis	1/47	0.687257	0.870173	ST6GAL1
GSE135251_Turquoise	Prostate cancer	2/97	0.688733	0.870173	PDGFRA;ETV5
GSE135251_Turquoise	Progesterone-mediated oocyte maturation	2/100	0.704704	0.882367	STK10;ADCY7
GSE135251_Turquoise	Arginine and proline metabolism	1/50	0.709648	0.882367	P4HA1
GSE135251_Turquoise	N-Glycan biosynthesis	1/50	0.709648	0.882367	ST6GAL1
GSE135251_Turquoise	Shigellosis	5/246	0.720221	0.8908	HK3;TLR4;NAIP;CD44;HK2
GSE135251_Turquoise	Glucagon signaling pathway	2/107	0.739323	0.909638	PHKA1;SIK2
GSE135251_Turquoise	Insulin resistance	2/108	0.743975	0.910595	PRKCB;CD36
GSE135251_Turquoise	Pyrimidine metabolism	1/56	0.749744	0.912901	CMPK2
GSE135251_Turquoise	Notch signaling pathway	1/59	0.767669	0.929909	MAML2
GSE135251_Turquoise	Glycerolipid metabolism	1/61	0.778902	0.938676	PLPP3
GSE135251_Turquoise	Basal cell carcinoma	1/63	0.789592	0.941899	PTCH1
GSE135251_Turquoise	Cytosolic DNA-sensing pathway	1/63	0.789592	0.941899	IL33
GSE135251_Turquoise	Thyroid hormone signaling pathway	2/121	0.798235	0.944276	PRKCB;HIF1A
GSE135251_Turquoise	Long-term potentiation	1/67	0.80945	0.944276	PRKCB
GSE135251_Turquoise	Mitophagy	1/68	0.814115	0.944276	HIF1A
GSE135251_Turquoise	Retinol metabolism	1/68	0.814115	0.944276	DHRS9
GSE135251_Turquoise	Adipocytokine signaling pathway	1/69	0.818666	0.944276	CD36
GSE135251_Turquoise	Amphetamine addiction	1/69	0.818666	0.944276	PRKCB
GSE135251_Turquoise	Prolactin signaling pathway	1/70	0.823106	0.944276	SOCS2
GSE135251_Turquoise	Melanoma	1/72	0.831663	0.944276	PDGFRA
GSE135251_Turquoise	Non-small cell lung cancer	1/72	0.831663	0.944276	PRKCB
GSE135251_Turquoise	Alcoholism	3/186	0.835423	0.944276	GNAO1;GNG2;HDAC9
GSE135251_Turquoise	Inositol phosphate metabolism	1/73	0.835785	0.944276	PIK3CG
GSE135251_Turquoise	RNA degradation	1/79	0.858487	0.963822	BTG2
GSE135251_Turquoise	Spinocerebellar ataxia	2/143	0.867156	0.963822	RELN;PRKCB
GSE135251_Turquoise	Peroxisome	1/82	0.868634	0.963822	FAR2
GSE135251_Turquoise	Viral carcinogenesis	3/203	0.875775	0.963822	SYK;CCR5;HDAC9
GSE135251_Turquoise	Breast cancer	2/147	0.877089	0.963822	FLT4;KIT
GSE135251_Turquoise	ErbB signaling pathway	1/85	0.878055	0.963822	PRKCB
GSE135251_Turquoise	Gastric cancer	2/149	0.881795	0.963822	TGFB1;TGFBR2
GSE135251_Turquoise	mTOR signaling pathway	2/154	0.89284	0.966933	PRKCB;SGK1
GSE135251_Turquoise	Cushing syndrome	2/155	0.894931	0.966933	NCEH1;ADCY7
GSE135251_Turquoise	Cellular senescence	2/156	0.896984	0.966933	TGFB1;TGFBR2
GSE135251_Turquoise	Phosphatidylinositol signaling system	1/97	0.909461	0.975906	PRKCB
GSE135251_Turquoise	Longevity regulating pathway	1/102	0.920031	0.98276	ADCY7
GSE135251_Turquoise	Drug metabolism	1/108	0.931101	0.988203	FMO2
GSE135251_Turquoise	Chemical carcinogenesis	3/239	0.933537	0.988203	PRKCB;ARRB1;ADCY7
GSE135251_Turquoise	Huntington disease	4/306	0.943025	0.991035	KCNJ10;APAF1;SLC1A3;AP2B1
GSE135251_Turquoise	Neurotrophin signaling pathway	1/119	0.947576	0.991035	IRAK3
GSE135251_Turquoise	AMPK signaling pathway	1/120	0.948863	0.991035	CD36
GSE135251_Turquoise	Cell cycle	1/124	0.953702	0.991682	TGFB1
GSE135251_Turquoise	Oocyte meiosis	1/129	0.959114	0.992915	ADCY7
GSE135251_Turquoise	Ubiquitin mediated proteolysis	1/140	0.968899	0.998646	FBXW8
GSE135251_Turquoise	Thermogenesis	2/232	0.978447	0.999862	NPR1;ADCY7
GSE135251_Turquoise	Non-alcoholic fatty liver disease	1/155	0.978588	0.999862	TGFB1
GSE135251_Turquoise	Alzheimer disease	3/369	0.994504	0.999882	BACE2;APAF1;CYBB
GSE135251_Turquoise	Olfactory transduction	4/440	0.994776	0.999882	GRK3;PDE2A;ARRB1;SLC8A1
GSE135251_Turquoise	Parkinson disease	1/249	0.997947	0.999882	APAF1
GSE135251_Turquoise	Pathways of neurodegeneration	3/475	0.999392	0.999882	APAF1;PRKCB;CYBB
GSE135251_Turquoise	Amyotrophic lateral sclerosis	1/364	0.999882	0.999882	APAF1
