# Supplementary material for: Integrative network-based analysis on multiple Gene Expression Omnibus datasets identifies novel immune molecular markers implicated in non-alcoholic steatohepatitis
Source: Front Endocrinol (Lausanne). 2023 Mar 16;14:1115890. doi: 10.3389/fendo.2023.1115890 (PMC10061151; doi:10.3389/fendo.2023.1115890)
Supplement: Supplementary Figure 1 — Principal component analysis (PCA) of gene expression data set with the first two components. (A) PCA plot without batch effect elimination. (B) PCA plot with batch effect elimination with ComBat algorithm. PC1, first principal component; PC2, second principal component. [file DataSheet_1.zip › Supplementary Table (12).XLSX]

## Sheet: sheet1
Table S12. Transcription factor enrichment analysis by ChEA3 of MergeCohort_Turquoise module genes.
Query Name	Rank	TF	Score	Library	Overlapping_Genes
gene_set_query	63	NFKB1	89.5	ARCHS4 Coexpression,46;Enrichr Queries,82;ReMap ChIP-seq,86;GTEx Coexpression,144	CD86,SAMD9L,CD80,LY75,IKZF1,PRDM1,IFI30,TNF,ETS1,ACTB,IFIT3,IFIT2,DOCK10,STK10,LGALS3,PLAU,ADORA3,DPYSL2,CCRL2,ARL6IP5,EPSTI1,LGALS9,TMSB10,TRIM22,ENTPD1,RSAD2,PRKCB,TAP2,TAP1,CYBB,HLA-A,RNASE1,MPEG1,RUNX1,TYROBP,ADPRH,BTK,FSCN1,TXNIP,CMPK2,CD226,WDFY4,CD274,EBI3,FPR3,IQGAP1,PLA2G7,SAMSN1,PIK3R5,UGCG,RRAS,CHST11,INPP5D,HMOX1,NLRP3,SLC15A3,HLA-DQA1,ZNF267,LYN,CCR1,PRNP,TGFB1,APOBEC3G,M6PR,PILRA,CX…
gene_set_query	3	SPI1	9.167	Literature ChIP-seq,2;ARCHS4 Coexpression,26;ENCODE ChIP-seq,2;Enrichr Queries,2;ReMap ChIP-seq,3;GTEx Coexpression,20	IFITM1,SPI1,WIPF1,GMFG,LST1,IKZF1,IFI30,ACTB,IFIT3,ELK3,IFIT2,PREX1,LGALS3,RASSF2,C3AR1,AP1S2,VSIG4,LGALS9,CMKLR1,PRKCB,RNASE6,HLA-B,HLA-C,HLA-A,RNASE1,RUNX3,RUNX1,HLA-E,BIN2,PRKAR1A,MTHFD2,GPR160,BTK,PLBD1,TXNIP,KCTD12,ATP6V0D1,PI4K2A,CFD,TMEM87B,IGSF6,TTYH3,EBI3,ZBTB1,PIK3R3,TGFA,FPR3,IQGAP1,CFP,MEFV,PLA2G7,SAMSN1,PIK3R5,ABR,TRPM2,SEC14L1,CHST11,INPP5D,ST8SIA4,HMOX1,NCKAP1L,S100A11,ZNF267,LYN,C…
gene_set_query	149	RELA	221.7	Literature ChIP-seq,11;ARCHS4 Coexpression,499;ENCODE ChIP-seq,3;Enrichr Queries,192;ReMap ChIP-seq,62;GTEx Coexpression,563	SPI1,PLEKHB2,LST1,ICAM2,ACTB,ELK3,LGALS3,CAPNS1,ARL6IP5,PRKACB,PRKCH,HLA-B,HLA-A,RNASE1,HLA-G,TM4SF1,RUNX1,MTHFD2,ADPRH,BTK,TXNIP,CD226,BEX4,EBI3,ZBTB1,IQGAP1,CFP,SAMSN1,PIK3R5,PLAC8,ABR,RRAS,EPB41L2,TSPAN7,ST8SIA4,HMOX1,HLA-DQA1,ZNF267,TNFSF15,PILRA,LYZ,SLC6A6,TCN2,CD209,GRB2,ARPC1B,AKR1B1,CTSW,SNX10,RCSD1,CTSS,TUBA1A,PEA15,RAC2,CD38,CLIC2,RAB8B,DENND2D,CD53,ANXA1,MMD,IL15,ANXA5,RHOG,TMC8,SLC39A…
gene_set_query	312	HIVEP2	397.7	ARCHS4 Coexpression,278;Enrichr Queries,433;GTEx Coexpression,482	GPM6A,NRP1,CD274,SLFN5,WIPF1,CELF2,PRDM1,IKZF1,ETS1,EFNB2,DOCK10,ABR,STK10,OGFRL1,DPYSL2,NDST3,TSPAN7,GBP2,SCN1B,PRNP,ANXA1,SGTB,SEMA4D,STAT1,PRKCB,STAT3,ATP2B4,TAP2,MYO5A,KCNAB2,PGM2L1,RUNX1,TGFBR2,ETV6,ARL4C,CXCL10,MARCKS,GNPDA1,PTPRC,ARHGEF3,TXNIP,LCP2,B4GALT6,PLCB1,CD44,GAS7
gene_set_query	231	SP1	328.4	ARCHS4 Coexpression,273;ENCODE ChIP-seq,82;Enrichr Queries,745;ReMap ChIP-seq,213;GTEx Coexpression,329	FCN3,WIPF1,GMFG,DOCK8,AKR1B1,CTSW,PTPN22,SOBP,IFI30,ITGAL,ETS1,ACTB,CTSS,PREX1,TUBA1A,CAPNS1,RAC2,CD38,ENPP4,VAV3,ACTR2,SEMA6A,IFNGR1,RNASE6,TAP2,TMC8,EMP3,RNASE1,YWHAZ,TM4SF1,VAV1,MPEG1,RUNX1,TGFBR2,HLA-E,CTTNBP2NL,TYROBP,CREB1,MTHFD2,ELF4,FSCN1,TXNIP,TLR8,S100A4,CD48,PTPRCAP,LCP1,ATP6V0D1,DOCK2,HCST,TLR4,CD44,IRF9,SKAP2,BEX4,SLFN5,GRN,TTYH3,SELPLG,DAPP1,IQGAP1,CBL,RRAS,CHST11,ARL13B,EPB41L2,TSP…
gene_set_query	83	RFX5	119.6	ARCHS4 Coexpression,275;ENCODE ChIP-seq,21;Enrichr Queries,105;ReMap ChIP-seq,97;GTEx Coexpression,100	CD86,CD84,SAMD9L,FCN3,IFITM1,WIPF1,CD80,LY75,UBE2L6,IFI30,TNF,ETS1,ACTB,IFI44L,IFIT3,IFIT2,DPYSL2,EPSTI1,SLC16A6,AP1S2,LGALS9,HLA-DOA,TRIM22,ENTPD1,CD180,TAP2,HLA-B,TAP1,PHKA1,HLA-A,HLA-F,RUNX3,HLA-E,DOK3,IFI27,MTHFD2,ADPRH,BTK,TXNIP,CD226,S100A4,FAR1,PTPRCAP,WDFY4,PI4K2A,EBI3,PIK3R3,RRAS,HMOX1,NCKAP1L,HLA-DQA1,LYN,PRNP,APOBEC3G,LY86,M6PR,EAF2,CXCL10,ARHGAP30,HLA-DRA,GRB2,TPP1,KLRD1,LGALS3BP,TNFA…
gene_set_query	19	IRF1	39.67	Literature ChIP-seq,33;ARCHS4 Coexpression,11;ENCODE ChIP-seq,100;Enrichr Queries,30;ReMap ChIP-seq,56;GTEx Coexpression,8	IFITM1,SPI1,TES,WIPF1,GMFG,LST1,ICAM2,UBE2L6,IKZF1,IFI30,LIPA,IFIT3,ACTB,IFIT2,LGALS3,PREX1,RASSF2,EPSTI1,C3AR1,AP1S2,PIP4K2A,BBX,LGALS9,TRIM22,PDK1,GBP5,ENTPD1,RSAD2,PAQR3,HLA-B,HLA-C,HLA-A,HLA-F,HLA-E,RUNX1,TWSG1,BIN2,IFI27,MTHFD2,BTK,TXNIP,SKAP2,BEX4,IGSF6,PIK3R3,FPR3,CFP,MEFV,PIK3R5,UGCG,INPP5D,EPB41L2,ST8SIA4,HMOX1,ZNF267,S100A11,LYN,CCR1,APOBEC3G,EAF2,PILRA,FLI1,PKIB,CD209,CYP2S1,TNFSF8,GAP…
gene_set_query	38	STAT1	57.83	Literature ChIP-seq,71;ARCHS4 Coexpression,45;ENCODE ChIP-seq,10;Enrichr Queries,28;ReMap ChIP-seq,1;GTEx Coexpression,192	IFITM1,SPI1,WIPF1,UBE2L6,IKZF1,IFI30,IFIT3,ACTB,IFIT2,PREX1,LGALS3,RASSF2,EPSTI1,C3AR1,ARL6IP5,LGALS9,TRIM22,SCN1B,CMKLR1,GBP5,RSAD2,PRKCB,HLA-B,HLA-C,HLA-A,HLA-E,IFI27,MTHFD2,ADPRH,TXNIP,CD226,TMEM87B,TTYH3,EBI3,FPR3,IQGAP1,MEFV,GNS,PIK3R5,ABR,INPP5D,HMOX1,NCKAP1L,HLA-DQA1,S100A11,LYN,CCR1,APOBEC3G,SIGLEC10,EAF2,PILRA,PARVB,LYZ,SLC6A6,TNFSF8,FERMT3,LGMN,NRP2,SIGLEC9,SECTM1,AKR1B1,CTSW,RCSD1,CTSS…
gene_set_query	99	TRERF1	143.3	ARCHS4 Coexpression,70;Enrichr Queries,157;GTEx Coexpression,203	FCN1,SPI1,WIPF1,NCF4,PRDM1,IKZF1,ETS1,SLC8A1,DOCK10,PREX1,STK10,DOCK11,RASSF2,UBASH3B,PLAU,DPYSL2,COTL1,ENPP4,PLXNC1,LIMCH1,PRKCB,TAP2,HLA-B,HLA-C,HLA-A,MPEG1,RUNX1,DOK3,FSCN1,DPEP2,TXNIP,TOX,DAPP1,IQGAP1,CFP,CORO1A,ABR,CHST11,INPP5D,NCKAP1L,S100A11,TGFB1,ARHGAP25,SLC6A6,PTPRC,ARHGAP30,ARPC2,RGL1,NRP1,ITGAM,CELF2,DOCK8,ITGB2,PIK3CD,SIRPB2,LSP1,ITGAL,PITPNC1,CTSS,SIRPB1,GM2A,ITGAX,RAC2,EMB,GPSM3,D…
gene_set_query	48	CREB5	63	ARCHS4 Coexpression,76;Enrichr Queries,92;GTEx Coexpression,21	FCN1,SPI1,WIPF1,GMFG,GPR65,NCF4,LST1,GIMAP2,SLA,PRDM1,ETS1,SLC8A1,IFIT3,IFIT2,DOCK10,PREX1,LGALS3,RASSF2,PLAU,DPYSL2,ARHGDIB,C3AR1,COTL1,ENPP2,PLXNC1,HLA-B,HLA-C,MITF,MPEG1,RUNX1,CLEC4A,TYROBP,DOK3,RAB31,BIN2,DPEP2,PLBD1,TXNIP,KCTD12,IGSF6,KCNE3,LY96,SLC1A3,CSF2RB,CFP,MEFV,SAMSN1,EFNB2,SDCBP,SEC14L1,CLEC7A,ST8SIA4,HMOX1,LYN,CCR1,PRNP,PILRA,ARHGAP25,CXCL10,SLC6A6,DAB2,PTPRC,ARHGAP30,TBXAS1,TNFSF8,…
gene_set_query	101	ELF1	145.4	Literature ChIP-seq,136;ARCHS4 Coexpression,17;ENCODE ChIP-seq,92;ReMap ChIP-seq,220;GTEx Coexpression,262	CD84,FCN3,WIPF1,GMFG,NCF4,LY75,ICAM2,GIMAP2,GIMAP4,PRDM1,IKZF1,IFI30,GIMAP6,ETS1,ACTB,DOCK10,STK10,LGALS3,DOCK11,CDH5,ARHGDIB,EPSTI1,ARL6IP5,LGALS9,TRIM22,PDK1,SEMA6A,TAP1,CYBA,HLA-A,HLA-E,DOK2,TYROBP,BIN2,MFNG,FSCN1,BTK,DPEP2,ELMO2,TXNIP,CD226,PTPRCAP,ATP6V0D1,SKAP2,BEX4,CD274,KLRB1,DAPP1,IQGAP1,SAMSN1,CORO1A,SEC14L1,RRAS,INPP5D,HMOX1,NCKAP1L,HLA-DQA1,LYN,TGFB1,SIGLEC10,M6PR,EAF2,ARPC5,HPS5,ARHG…
gene_set_query	436	MYCN	496	Literature ChIP-seq,66;ARCHS4 Coexpression,1191;Enrichr Queries,347;ReMap ChIP-seq,269;GTEx Coexpression,607	NRP1,CHIC1,HMGB2,SECTM1,CTSW,PRDM1,IFI30,ETS1,ACTB,TMEM144,SMPD3,TUBA1A,DPYSL2,PEA15,KDR,PLXNC1,SEMA6A,GRID1,F2R,TAP2,TMC8,MITF,GFRA2,ETV5,MPEG1,RUNX1,ARL4C,CLEC4A,OAS3,KIT,FSCN1,TXNIP,S100A4,TOX,BCAT1,IRF9,CD44,DCP2,GCOM1,TTYH3,PTGER2,LPL,PRR5L,NPL,DLL1,DLL4,EFNB2,EPB41L2,INPP5D,ST8SIA4,LRRC25,MSR1,KCNJ10,TGFB1,PDE6G,STAT3,EAF2,SULF2,CXCL10,MARCKS,FMNL2,PTPRC,TBXAS1,HLA-DPB1,CD68,FERMT3
gene_set_query	140	STAT3	211.7	Literature ChIP-seq,3;ARCHS4 Coexpression,144;ENCODE ChIP-seq,17;Enrichr Queries,108;ReMap ChIP-seq,90;GTEx Coexpression,908	TES,PLEKHB2,WIPF1,UBE2L6,IKZF1,IFI30,ACTB,IFIT3,ELK3,LGALS3,CRHBP,CAPNS1,DPYSL2,ARL6IP5,LGALS9,PRKACB,CMKLR1,PDK1,GBP5,PRKCH,LIMCH1,HLA-B,HLA-C,HLA-A,RNASE1,RUNX3,TM4SF1,RUNX1,HLA-E,PRKAR1A,TXNIP,RIN2,SKAP2,BEX4,NRN1,ZBTB1,PIK3R3,IQGAP1,MEFV,GNS,PLAC8,UGCG,SEC14L1,RRAS,CHST11,PRKAR2B,HMOX1,S100A11,LYN,TNFSF15,FLI1,SLC6A6,ARL2BP,TNFSF8,GRB2,FERMT3,LGMN,NRP1,ARPC1B,SECTM1,CTSW,CTSS,MS4A4A,VMO1,GLIP…
gene_set_query	95	ERG	136.2	Literature ChIP-seq,92;ARCHS4 Coexpression,156;Enrichr Queries,79;ReMap ChIP-seq,195;GTEx Coexpression,159	CD84,OLFML2B,TES,GMFG,ICAM2,GIMAP4,GIMAP5,PRDM1,GIMAP6,GIMAP7,ETS1,GIMAP8,ACTB,ELK3,IFIT2,CDH5,CRHBP,STK10,EDNRB,CAPNS1,DPYSL2,ARHGDIB,KDR,SCN1B,CMKLR1,PDK1,MYLIP,PRKCH,LIMCH1,F2R,TAP2,LIFR,TM4SF1,RUNX1,DOK2,DOK3,PRKAR1A,MFNG,GPD2,FSCN1,BTK,TXNIP,CMPK2,FAR1,S100A4,KCTD12,PTPRCAP,FAR2,PI4K2A,ABCG1,TMEM87B,CALCRL,CBFB,ZBTB1,LPL,LY96,RASGRP3,EFNB2,RRAS,INPP5D,HMOX1,PRNP,CRTAP,ATP8B4,SLC37A1,TGFB1,EA…
gene_set_query	994	PPARA	884	ARCHS4 Coexpression,647;Enrichr Queries,486;GTEx Coexpression,1519	NRP1,GPM6A,SDC3,AKR1B1,LPL,ETS1,TNFSF13B,LGALS3,DPYSL2,HMOX1,CD36,ME2,HLA-DQA1,KCNJ2,PRNP,TGFB1,CNOT6L,STAT1,STAT3,F2R,ATP2B4,LIFR,RUNX1,TGFBR2,CXCL10,CREB1,GNPDA1,TXNIP,CD44
gene_set_query	66	ETS1	92.83	Literature ChIP-seq,161;ARCHS4 Coexpression,75;ENCODE ChIP-seq,5;Enrichr Queries,53;ReMap ChIP-seq,222;GTEx Coexpression,41	IFITM1,SPI1,WIPF1,LST1,ICAM2,UBE2L6,IKZF1,ACTB,IFIT3,ELK3,LGALS3,PREX1,CAPNS1,DPYSL2,EPSTI1,KDR,C3AR1,ARL6IP5,LGALS9,TRIM22,PDK1,PRKCH,RSAD2,RNASE6,HLA-B,HLA-A,HLA-F,TM4SF1,HLA-E,RUNX1,RBP7,ADPRH,BTK,TXNIP,CD226,ATP6V0D1,IQGAP1,SAMSN1,UGCG,SEC14L1,RRAS,CHST11,INPP5D,HMOX1,NCKAP1L,ZNF267,LYN,CCR1,PARVB,GNG11,FLI1,EHD3,TCN2,FXYD5,FERMT3,LGMN,GAPT,ACVRL1,NRP1,CTSW,RCSD1,SMPD3,VMO1,RAC2,CD37,CD36,TIM…
gene_set_query	218	JUN	318.2	Literature ChIP-seq,40;ARCHS4 Coexpression,1226;ENCODE ChIP-seq,6;Enrichr Queries,287;ReMap ChIP-seq,126;GTEx Coexpression,224	SPI1,ACTB,RCBTB1,ELK3,LGALS3,PREX1,RASSF2,CAPNS1,DPYSL2,KDR,C3AR1,EPSTI1,PDK1,ENTPD1,TIMD4,TM4SF1,RUNX1,HLA-E,BIN2,IFI27,MTHFD2,ADPRH,BTK,TXNIP,FAR1,KCTD12,PI4K2A,CFD,TMEM87B,PDE1B,EBI3,SDC3,PIK3R3,FPR3,IQGAP1,CFP,GNS,ABR,RRAS,PRKAR2B,INPP5D,HMOX1,ZNF267,S100A11,CCR1,GNG11,FLI1,SLC6A6,EHD3,ARL2BP,LPAR6,PPT1,TNFSF8,NRP1,PTPRO,AKR1B1,CTSW,GLIPR1,TUBA1A,GLIPR2,SH3BGRL3,TIMP1,DENND2D,CD53,CD52,ANXA1,…
gene_set_query	49	CEBPE	65.33	ARCHS4 Coexpression,107;Enrichr Queries,34;GTEx Coexpression,55	FCN1,IFITM1,SPI1,GMFG,NCF4,LST1,PRDM1,TNF,ETS1,PYCARD,LGALS3,STK10,RASSF2,PLAU,ADORA3,ARHGDIB,C3AR1,COTL1,LGALS9,CD300A,HLA-B,CYBB,HLA-C,CYBA,HLA-A,HLA-G,RUNX3,MPEG1,RUNX1,CLEC4A,DOK2,TYROBP,DOK3,BIN2,DPEP2,BTK,PLBD1,CFD,CSF1R,IGSF6,KLRB1,CSF2RB,CFP,MEFV,CORO1A,PIK3R5,TRPM2,CLEC7A,HMOX1,CCR1,ATP8B4,TGFB1,LY86,NKG7,PILRA,ARHGAP25,FLI1,CXCL10,ARHGAP30,TBXAS1,TNFSF8,MYD88,GAPT,FERMT3,SIGLEC9,ITGAM,I…
gene_set_query	857	RFX1	803.5	ARCHS4 Coexpression,215;Enrichr Queries,1234;ReMap ChIP-seq,257;GTEx Coexpression,1508	FCN1,SPI1,ST6GALNAC2,NCF4,PIK3CD,SECTM1,LSP1,ETS1,ACTB,LGALS3,DPYSL2,DSE,GPSM3,NFAM1,HLA-B,HLA-C,CYBA,HLA-F,RUNX1,FGR,HCK,DOK3,FSCN1,DPEP2,TXNIP,SELPLG,TTYH3,SAMHD1,CFP,LILRA2,DLL1,CORO1A,CYTH4,ALOX5,UCP2,PLTP,LRRC25,TGFB1,STAT1,STAT3,NKG7,LILRB3,GNPDA1,ARHGAP30,TCN2,ARL2BP,ZYX,RGL1,CD68,MYO1F,SIGLEC5
gene_set_query	718	POU2F1	708.8	ARCHS4 Coexpression,537;Enrichr Queries,813;ReMap ChIP-seq,166;GTEx Coexpression,1319	CELF2,ARPC1B,SNAP23,SNX10,ETS1,IFIT3,IFIT2,CAPNS1,DPYSL2,CASP1,BBX,OIT3,SEMA6A,IL15,ANXA5,SLC39A10,MITF,EMP3,HLA-A,YWHAZ,RUNX1,ETV6,CREB1,KLRF1,DPEP2,TXNIP,GAS7,CRP,GRN,NPL,CBL,SH3BGRL,RRAS,CD59,S100A11,LYN,P2RY12,MSR1,PRNP,MAP3K1,STAT1,STAT3,SIGLEC10,LIMK1,LY86,ATP2B4,GZMB,DAB2,RIT1,GNPDA1,LPCAT2,ZNF217,GRB2
gene_set_query	121	CEBPA	180.6	Literature ChIP-seq,65;ARCHS4 Coexpression,148;Enrichr Queries,55;ReMap ChIP-seq,75;GTEx Coexpression,560	CHIC1,SPI1,IFI30,LIPA,ELK3,LGALS3,CAPNS1,DPYSL2,C3AR1,ARL6IP5,LGALS9,PRKCH,HLA-B,TM4SF1,RUNX1,HLA-E,RBP7,TWSG1,CRISPLD1,TXNIP,PLBD1,KCTD12,PI4K2A,CFD,CETP,IGSF6,ZBTB1,TGFA,IQGAP1,MEFV,GNS,TRPM2,UGCG,CHST11,HMOX1,NCKAP1L,TSPAN3,LYN,CCR1,EAF2,PILRA,LYZ,MARCO,NCEH1,VNN1,LGMN,NRP1,SECTM1,TMEM182,CTSS,RAC2,TIMP1,CD36,EMB,CTSC,RAB8B,DENND2D,CD52,ANXA1,FCER1G,SYK,IFNGR1,MMD,MYOF,ANXA5,IL18,RHOG,RAB3IL1,…
gene_set_query	62	RUNX1	87.2	Literature ChIP-seq,15;ARCHS4 Coexpression,154;Enrichr Queries,71;ReMap ChIP-seq,20;GTEx Coexpression,176	SPI1,GMFG,LST1,ICAM2,IKZF1,ACTB,ELK3,LGALS3,UBASH3B,DPYSL2,ARL6IP5,LGALS9,TIMD4,RUNX3,BTK,TXNIP,BEX4,TMEM87B,TTYH3,IQGAP1,UGCG,CHST11,INPP5D,HMOX1,NCKAP1L,S100A11,FLI1,SLC6A6,NCEH1,TCN2,FXYD5,FERMT3,NRP1,SIGLEC9,CTSW,RCSD1,CTSS,SPTLC2,RAC2,CD38,SH3BGRL3,TIMP1,EMB,CTSC,HAVCR2,CD53,FCER1G,ANXA1,SYK,IFNGR1,MYOF,ANXA5,RHOG,TMC8,EMP3,VAV1,BACE2,HCK,B3GNT7,SLCO4A1,TFEC,CD48,PLEKHO2,HCST,CD44,GAS7,ARHGE…
gene_set_query	24	RUNX3	46.6	ARCHS4 Coexpression,100;ENCODE ChIP-seq,40;Enrichr Queries,15;ReMap ChIP-seq,6;GTEx Coexpression,72	IFITM1,SPI1,WIPF1,LST1,ICAM2,IKZF1,IFI30,IFIT3,ACTB,PREX1,LGALS3,RASSF2,EPSTI1,ARL6IP5,PIP4K2A,BBX,LGALS9,CMKLR1,GBP5,PRKCH,PRKCB,HLA-B,HLA-C,TIMD4,HLA-A,HLA-F,RUNX3,RUNX1,HLA-E,MTHFD2,GPR160,ADPRH,BTK,TXNIP,CD226,CETP,CFP,SAMSN1,PIK3R5,PLAC8,ABR,CHST11,INPP5D,ST8SIA4,HMOX1,NCKAP1L,HLA-DQA1,LYN,APOBEC3G,FLI1,SLC6A6,EHD3,TNFSF8,GRB2,FXYD5,FERMT3,CTSW,RCSD1,CTSS,SPTLC2,GLIPR2,RAC2,CD38,CD37,TIMP1,E…
gene_set_query	102	GATA2	148.2	Literature ChIP-seq,20;ARCHS4 Coexpression,364;ENCODE ChIP-seq,9;Enrichr Queries,190;ReMap ChIP-seq,112;GTEx Coexpression,194	IFITM1,TES,SPI1,PLEKHB2,GMFG,ICAM2,IKZF1,ACTB,IFIT3,ELK3,LGALS3,UBASH3B,DPYSL2,KDR,ARL6IP5,C3AR1,BBX,TRIM22,SCN1B,PDK1,PRKCH,RSAD2,LIMCH1,RNASE6,TM4SF1,RUNX1,TWSG1,PRKAR1A,BTK,TXNIP,RIN2,TMEM87B,SAMSN1,PCDH17,PLAC8,UGCG,SEC14L1,CHST11,PRKAR2B,EPB41L2,INPP5D,HMOX1,S100A11,LYN,TNFSF15,GNG11,FLI1,GPR137B,NCEH1,ACER3,GRB2,RGL1,FERMT3,ACVRL1,NRP1,RCSD1,CTSS,VMO1,SPTLC2,GLIPR2,RAC2,SH3BGRL3,TPSAB1,CTSC…
gene_set_query	29	POU2F2	51.6	ARCHS4 Coexpression,33;ENCODE ChIP-seq,101;Enrichr Queries,13;ReMap ChIP-seq,46;GTEx Coexpression,65	IFITM1,SPI1,WIPF1,LST1,IKZF1,IFI30,ACTB,IFIT3,IFIT2,PREX1,LGALS3,RASSF2,DPYSL2,C3AR1,EPSTI1,LGALS9,TRIM22,CMKLR1,ENTPD1,PRKCB,HLA-B,HLA-A,HLA-F,RUNX3,RUNX1,HLA-E,ADPRH,BTK,TXNIP,CD226,KCTD12,RIN2,CETP,EBI3,CFP,MEFV,SAMSN1,PIK3R5,SEC14L1,INPP5D,ST8SIA4,HMOX1,NCKAP1L,HLA-DQA1,LYN,APOBEC3G,SIGLEC10,EAF2,PILRA,GPR137B,ACER3,GRB2,FERMT3,NRP1,ARPC1B,CTSW,RCSD1,CTSS,TUBA1A,RAC2,CD37,CTSC,CD53,DENND2D,CD…
gene_set_query	137	KLF6	203.5	ARCHS4 Coexpression,62;Enrichr Queries,93;ReMap ChIP-seq,102;GTEx Coexpression,557	CD84,WIPF1,GMFG,ICAM2,SLA,PRDM1,IKZF1,GIMAP6,ETS1,ACTB,IFIT3,CXCL16,DOCK10,LGALS3,STK10,PLAU,DPYSL2,ARHGDIB,COTL1,LGALS9,TMSB10,TRIM22,MYLIP,F2R,TM4SF1,RUNX1,HLA-E,FSCN1,TXNIP,ADAM9,S100A4,KLRB1,IQGAP1,SAMSN1,PIK3R5,EFNB2,UGCG,SDCBP,CLEC7A,INPP5D,HMOX1,NLRP3,S100A11,LYN,PRNP,SLC37A2,ARHGAP25,FLI1,CXCL10,PTPRE,ARHGAP30,PTPRC,ARL2BP,TBXAS1,FXYD5,LGALS3BP,NRP1,TNFAIP8,DOCK8,ITGB2,MS4A7,PLEK,SECTM1,C…
gene_set_query	4	IRF8	16.25	Literature ChIP-seq,8;ARCHS4 Coexpression,6;Enrichr Queries,4;GTEx Coexpression,47	IFITM1,SPI1,GMFG,LST1,IKZF1,IFI30,IFIT3,ACTB,IFIT2,LGALS3,RASSF2,EPSTI1,C3AR1,LGALS9,TRIM22,CMKLR1,GBP5,RSAD2,PRKCB,RNASE6,HLA-A,HLA-F,RUNX3,RUNX1,ADPRH,BTK,TXNIP,CD226,KCTD12,IGSF6,EBI3,PIK3R3,SAMSN1,PIK3R5,PLAC8,UGCG,TRPM2,INPP5D,HMOX1,NCKAP1L,HLA-DQA1,ZNF267,LYN,CCR1,MSR1,APOBEC3G,EAF2,LYZ,FLI1,PPT1,GRB2,FXYD5,FERMT3,LGMN,ARPC1B,SECTM1,RCSD1,CTSS,MS4A4A,SMPD3,RAC2,CD38,CD37,TIMP1,CD36,CTSC,HLA…
gene_set_query	1	TFEC	1.333	ARCHS4 Coexpression,2;Enrichr Queries,1;GTEx Coexpression,1	IFITM1,SPI1,GMFG,LST1,IKZF1,IFI30,LIPA,IFIT3,IFIT2,LGALS3,C3AR1,EPSTI1,VSIG4,LGALS9,TRIM22,CMKLR1,GBP5,RSAD2,RNASE6,HLA-B,HLA-A,HLA-F,HLA-E,BTK,KCTD12,RIN2,SKAP2,IGSF6,FPR3,CFP,PLA2G7,SAMSN1,GNS,PIK3R5,CHST11,INPP5D,ST8SIA4,SLAMF8,HMOX1,NCKAP1L,LYN,CCR1,MSR1,SIGLEC10,PILRA,LYZ,FLI1,MARCO,TCN2,RGL1,FERMT3,LGMN,SIGLEC9,ARPC1B,SNX10,CTSS,MS4A4A,GLIPR1,RAC2,CD38,CD37,EMB,CD36,CD33,CTSC,HLA-DPA1,HAVCR…
gene_set_query	2	SP110	7.667	ARCHS4 Coexpression,5;Enrichr Queries,12;GTEx Coexpression,6	IFITM1,SPI1,WIPF1,GMFG,LST1,UBE2L6,IKZF1,IFI30,IFIT3,IFIT2,LGALS3,RASSF2,C3AR1,EPSTI1,LGALS9,TRIM22,GBP5,RSAD2,HLA-B,HLA-C,HLA-A,HLA-E,BIN2,IFI27,BTK,TXNIP,IGSF6,CFP,MEFV,SAMSN1,PIK3R5,INPP5D,ST8SIA4,HMOX1,NCKAP1L,LYN,CCR1,APOBEC3G,PILRA,FLI1,TNFSF8,GRB2,FXYD5,GAPT,FERMT3,SIGLEC9,ARPC1B,SECTM1,RCSD1,CTSS,GLIPR1,GLIPR2,RAC2,CD38,CD37,TIMP1,CD33,CTSC,CD53,CD52,FCER1G,ANXA1,SYK,BTN3A1,NFAM1,MYOF,RHO…
gene_set_query	5	BATF	17	ARCHS4 Coexpression,40;ENCODE ChIP-seq,14;Enrichr Queries,8;ReMap ChIP-seq,8;GTEx Coexpression,15	IFITM1,SPI1,GMFG,LST1,UBE2L6,IKZF1,IFI30,IFIT3,ACTB,IFIT2,LGALS3,C3AR1,EPSTI1,ARL6IP5,VSIG4,LGALS9,TRIM22,CMKLR1,GBP5,RSAD2,PRKCB,RNASE6,HLA-B,HLA-A,RUNX3,RUNX1,HLA-E,BIN2,MTHFD2,GPR160,ADPRH,BTK,CD226,CETP,IGSF6,EBI3,CFP,SAMSN1,PIK3R5,PLAC8,UGCG,INPP5D,EPB41L2,ST8SIA4,HMOX1,NCKAP1L,ZNF267,LYN,CCR1,APOBEC3G,SIGLEC10,EAF2,PILRA,GRB2,FXYD5,GAPT,FERMT3,SIGLEC9,ARPC1B,RCSD1,CTSS,MS4A4A,GLIPR2,RAC2,CD…
gene_set_query	6	AKNA	21.33	ARCHS4 Coexpression,39;Enrichr Queries,14;GTEx Coexpression,11	FCN1,CD84,SAMD9L,SPI1,WIPF1,GPR65,LST1,NCF4,GIMAP2,IKZF1,ETS1,IFIT3,GIMAP8,IFIT2,DOCK10,STK10,PREX1,DOCK11,RASSF2,DPYSL2,ARHGDIB,COTL1,EPSTI1,PIP4K2A,PLXNC1,LGALS9,CD300A,PRKCB,HLA-B,TAP2,HLA-C,CYBB,TAP1,CYBA,HLA-A,HLA-F,RUNX3,MPEG1,HLA-E,RUNX1,DOK2,DOK3,TYROBP,BIN2,MTHFD2,MFNG,BTK,KLRF1,DPEP2,TXNIP,PTPRCAP,RIN2,CSF1R,KLRB1,CSF2RB,CFP,MEFV,CORO1A,SAMSN1,PIK3R5,CLEC7A,INPP5D,ST8SIA4,HMOX1,NCKAP1L,…
gene_set_query	7	SP140	22.67	ARCHS4 Coexpression,14;Enrichr Queries,6;GTEx Coexpression,48	IFITM1,SPI1,WIPF1,GMFG,UBE2L6,IKZF1,IFI30,IFIT3,IFIT2,PREX1,RASSF2,EPSTI1,C3AR1,LGALS9,TRIM22,GBP5,ENTPD1,RSAD2,PRKCB,HLA-B,HLA-C,HLA-A,HLA-F,RUNX3,HLA-E,BIN2,IFI27,BTK,TXNIP,RIN2,IGSF6,SAMSN1,PIK3R5,INPP5D,ST8SIA4,SLAMF8,HMOX1,NCKAP1L,HLA-DQA1,LYN,CCR1,MSR1,APOBEC3G,EAF2,FLI1,FERMT3,RCSD1,CTSS,RAC2,CD38,CD37,CTSC,HLA-DPA1,DENND2D,CD53,CD52,FCER1G,SYK,BTN3A1,IL15,MYOF,RHOG,TMC8,BTN3A3,BTN3A2,VAV1…
gene_set_query	8	HLX	25.67	ARCHS4 Coexpression,22;Enrichr Queries,38;GTEx Coexpression,17	IFITM1,SPI1,GMFG,LST1,ICAM2,IFI30,IFIT3,IFIT2,LGALS3,RASSF2,DPYSL2,C3AR1,LGALS9,HLA-B,HLA-C,HLA-A,HLA-E,RUNX1,BIN2,PLBD1,TXNIP,KCTD12,SKAP2,IGSF6,CFP,MEFV,PIK3R5,CHST11,ST8SIA4,HMOX1,CCR1,LYN,PILRA,GNG11,FLI1,SLC6A6,TNFSF8,FXYD5,FERMT3,NRP1,SIGLEC9,ARPC1B,SECTM1,RCSD1,CTSS,GLIPR2,TIMP1,CD33,CTSC,FCER1G,ANXA1,NFAM1,MYOF,RHOG,EMP3,VAV1,APBB1IP,TLR1,HCK,SLC7A7,TFEC,HCLS1,TLR8,PLEKHO2,TLR4,CD44,TLR2,…
gene_set_query	9	IRF7	27	ARCHS4 Coexpression,25;Enrichr Queries,20;GTEx Coexpression,36	IFITM1,SPI1,WIPF1,LST1,UBE2L6,IKZF1,IFI30,IFIT3,IFIT2,LGALS3,EPSTI1,C3AR1,LGALS9,TRIM22,GBP5,RSAD2,HLA-B,HLA-C,HLA-A,HLA-F,RUNX3,HLA-E,IFI27,BTK,TXNIP,CFP,PIK3R5,INPP5D,ST8SIA4,HMOX1,NCKAP1L,ZNF267,LYN,CCR1,APOBEC3G,PILRA,FXYD5,FERMT3,LGMN,SIGLEC9,ARPC1B,SECTM1,CTSS,GLIPR2,RAC2,CD38,CD37,TIMP1,CTSC,DENND2D,CD53,CD52,ANXA1,FCER1G,SYK,IL15,NFAM1,RHOG,BTN3A2,VAV1,APBB1IP,HCK,HCLS1,TLR8,CD48,PLEKHO2,…
gene_set_query	10	IRF5	27.67	ARCHS4 Coexpression,1;Enrichr Queries,5;GTEx Coexpression,77	SPI1,WIPF1,LST1,IKZF1,IFI30,IFIT3,IFIT2,LGALS3,C3AR1,EPSTI1,LGALS9,TRIM22,CMKLR1,ENTPD1,RSAD2,PRKCB,RNASE6,HLA-B,HLA-A,HLA-F,RUNX3,RUNX1,HLA-E,BTK,TXNIP,CD226,KCTD12,RIN2,IGSF6,EBI3,FPR3,CFP,PLA2G7,SAMSN1,PIK3R5,CHST11,INPP5D,ST8SIA4,HMOX1,NCKAP1L,HLA-DQA1,ZNF267,LYN,CCR1,MSR1,APOBEC3G,EAF2,PILRA,GRB2,FXYD5,FERMT3,LGMN,SIGLEC9,ARPC1B,SECTM1,RCSD1,CTSS,MS4A4A,GLIPR2,RAC2,CD37,CD36,CTSC,HLA-DPA1,HA…
gene_set_query	11	IRF9	27.75	ARCHS4 Coexpression,9;Enrichr Queries,42;ReMap ChIP-seq,50;GTEx Coexpression,10	IFITM1,SPI1,WIPF1,GMFG,LST1,UBE2L6,IKZF1,IFI30,IFIT3,IFIT2,LGALS3,PREX1,RASSF2,EPSTI1,LGALS9,VSIG4,TRIM22,GBP5,RSAD2,HLA-B,HLA-C,HLA-A,HLA-F,HLA-E,BIN2,IFI27,MTHFD2,BTK,TXNIP,CETP,IGSF6,SDC3,FPR3,CFP,MEFV,PIK3R5,SEC14L1,PRKAR2B,INPP5D,ST8SIA4,HMOX1,NCKAP1L,LYN,CCR1,APOBEC3G,NEBL,SIGLEC10,PILRA,FLI1,SLC6A6,FXYD5,FERMT3,LGMN,SIGLEC9,ARPC1B,SECTM1,CTSS,TUBA1A,GLIPR2,RAC2,CD37,SH3BGRL3,TIMP1,CD33,CTS…
gene_set_query	12	TBX21	29.75	ARCHS4 Coexpression,24;Enrichr Queries,22;ReMap ChIP-seq,5;GTEx Coexpression,68	IFITM1,SPI1,WIPF1,GMFG,LST1,UBE2L6,IKZF1,IFI30,IFIT3,IFIT2,PREX1,LGALS3,ARL6IP5,EPSTI1,PIP4K2A,CMKLR1,GBP5,PRKCH,RSAD2,PRKCB,HLA-B,HLA-C,HLA-A,RUNX3,HLA-E,BIN2,MTHFD2,ADPRH,TXNIP,CD226,CETP,MEFV,CFP,PIK3R5,PLAC8,INPP5D,ST8SIA4,LYN,CCR1,APOBEC3G,SH2D1B,PILRA,FLI1,TNFSF8,FXYD5,FERMT3,LGMN,SECTM1,CTSW,RCSD1,CTSS,GLIPR2,RAC2,CD38,SH3BGRL3,CD37,CTSC,HAVCR2,RAB8B,DENND2D,CD53,CD52,FCER1G,BTN3A1,IFNGR1,…
gene_set_query	13	ELF4	30	ARCHS4 Coexpression,61;Enrichr Queries,25;GTEx Coexpression,4	IFITM1,SPI1,WIPF1,GMFG,LST1,UBE2L6,IKZF1,IFI30,IFIT3,ELK3,IFIT2,LGALS3,PREX1,RASSF2,DPYSL2,EPSTI1,LGALS9,HLA-B,HLA-C,HLA-A,RUNX3,HLA-E,RUNX1,BIN2,BTK,TXNIP,PLBD1,IQGAP1,CFP,MEFV,SAMSN1,PIK3R5,CHST11,INPP5D,ST8SIA4,HMOX1,NCKAP1L,ZNF267,S100A11,LYN,CCR1,PILRA,FLI1,SLC6A6,TNFSF8,FXYD5,FERMT3,SIGLEC9,ARPC1B,SECTM1,CTSS,GLIPR2,RAC2,SH3BGRL3,CD37,TIMP1,CD33,CTSC,DENND2D,CD53,ANXA1,SYK,NFAM1,MYOF,RHOG,E…
gene_set_query	14	IKZF1	31	Literature ChIP-seq,105;ARCHS4 Coexpression,16;ENCODE ChIP-seq,1;Enrichr Queries,3;ReMap ChIP-seq,58;GTEx Coexpression,3	IFITM1,SPI1,WIPF1,GMFG,LST1,ICAM2,ACTB,IFIT3,ELK3,PREX1,RASSF2,C3AR1,EPSTI1,AP1S2,ARL6IP5,PIP4K2A,BBX,VSIG4,LGALS9,TRIM22,GBP5,PRKCH,PRKCB,HLA-B,RNASE6,HLA-C,HLA-A,HLA-F,RUNX3,RUNX1,HLA-E,BIN2,MTHFD2,ADPRH,BTK,TXNIP,TMEM87B,IGSF6,TTYH3,SDC3,EBI3,PIK3R3,FPR3,CFP,MEFV,SAMSN1,PIK3R5,PLAC8,CHST11,PRKAR2B,INPP5D,EPB41L2,ST8SIA4,SLAMF8,NCKAP1L,HLA-DQA1,ZNF267,LYN,CCR1,MSR1,TNFSF15,SIGLEC10,EAF2,PILRA,N…
gene_set_query	15	ZNF267	31.67	ARCHS4 Coexpression,27;Enrichr Queries,56;GTEx Coexpression,12	CD86,CD84,IFITM1,SAMD9L,WIPF1,GMFG,GPR65,CD80,GIMAP2,LY75,UBE2D1,IKZF1,PRDM1,IFI30,TNF,ETS1,IFIT3,IFI44L,IFIT2,DOCK10,STK10,PLAU,CCRL2,COTL1,EPSTI1,PLXNC1,TRIM22,GBP5,RSAD2,CD300A,HLA-B,TAP1,CYBB,HLA-F,HLA-E,DOK3,TYROBP,BIN2,MTHFD2,MFNG,BTK,TXNIP,CMPK2,CARD16,WDFY4,CD274,IGSF6,EBI3,LY96,CSF2RB,MEFV,DDX60,SAMSN1,CORO1A,PLA2G7,PIK3R5,UGCG,SDCBP,CLEC7A,INPP5D,ST8SIA4,HMOX1,NLRP3,NCKAP1L,SLC15A3,LYN,…
gene_set_query	16	PLSCR1	32	ARCHS4 Coexpression,7;GTEx Coexpression,57	CD86,IFITM1,SAMD9L,GMFG,GPR65,CD80,ICAM2,GIMAP2,SLA,GIMAP4,UBE2L6,GIMAP5,IFI30,ETS1,TNF,IFIT3,IFI44L,CXCL16,IFIT2,LGALS3,CCRL2,C3AR1,EPSTI1,LGALS9,TRIM22,RSAD2,TAP2,TAP1,CYBB,CYBA,HLA-A,HLA-E,TYROBP,IFI27,CMPK2,CARD16,SKAP2,CD274,IGSF6,LY96,CSF2RB,CFP,DDX60,SAMSN1,PIK3R5,UGCG,SDCBP,CLEC7A,ST8SIA4,SLC15A3,ZNF267,S100A11,LYN,CCR1,ATP8B4,MLKL,ANKRD22,LY86,ARPC5,PILRA,FLI1,CXCL10,VNN1,IL7,TBXAS1,HLA-…
gene_set_query	17	BATF2	35.67	ARCHS4 Coexpression,47;Enrichr Queries,27;GTEx Coexpression,33	CD86,FCN1,SAMD9L,IFITM1,SPI1,GMFG,GPR65,NCF4,LST1,GIMAP2,UBE2L6,GIMAP4,IKZF1,IFI30,TNF,IFIT3,IFI44L,CXCL16,IFIT2,ARHGDIB,CCRL2,EPSTI1,COTL1,C3AR1,LGALS9,TRIM22,GBP5,RSAD2,TAP2,HLA-B,TAP1,HLA-C,CYBB,CYBA,HLA-A,HLA-F,MPEG1,HLA-E,TYROBP,DOK3,BIN2,IFI27,MFNG,GPR160,DPEP2,TXNIP,CMPK2,PLBD1,CARD16,CD274,IGSF6,KCNE3,EBI3,CSF2RB,CFP,DDX60,MEFV,CORO1A,RASGRP3,CLEC7A,SLAMF8,HMOX1,SLC15A3,S100A11,CCR1,LYN,V…
gene_set_query	18	SP100	36.67	ARCHS4 Coexpression,32;Enrichr Queries,16;GTEx Coexpression,62	CD86,IFITM1,CD84,SAMD9L,WIPF1,GPR65,GMFG,GIMAP2,LY75,GIMAP4,UBE2L6,IKZF1,GIMAP5,ETS1,IFIT3,IFI44L,GIMAP8,CXCL16,IFIT2,DOCK10,LGALS3,STK10,DOCK11,PLAU,ARHGDIB,EPSTI1,C3AR1,PLXNC1,LGALS9,HLA-DOA,TRIM22,GBP5,ENTPD1,RSAD2,TAP2,TAP1,CYBB,HLA-A,HLA-F,RUNX1,HLA-E,IFI27,BIN2,MFNG,ADPRH,BTK,TXNIP,CMPK2,CD226,PTPRCAP,WDFY4,CD274,IQGAP1,DDX60,MEFV,SAMSN1,RASGRP3,CLEC7A,INPP5D,ST8SIA4,HMOX1,NCKAP1L,SLC15A3,H…
gene_set_query	20	SCML4	40.33	ARCHS4 Coexpression,63;Enrichr Queries,40;GTEx Coexpression,18	FCN1,SAMD9L,SPI1,WIPF1,GMFG,GPR65,NCF4,LST1,GIMAP2,ICAM2,SLA,GIMAP4,IKZF1,PRDM1,GIMAP5,GIMAP6,GIMAP7,ETS1,SLC8A1,IFIT3,IFIT2,DOCK10,STK10,PREX1,LGALS3,DPYSL2,ARHGDIB,COTL1,EPSTI1,ARL6IP5,PLXNC1,TRIM22,EOMES,GBP5,PRKCH,CD300A,PRKCB,CD180,HLA-B,HLA-C,TAP1,CYBA,HLA-A,IPCEF1,RUNX3,MPEG1,RUNX1,HLA-E,CLEC4A,DOK2,TYROBP,DOK3,BIN2,MFNG,KLRF1,DPEP2,TXNIP,PTPRCAP,TOX,IGSF6,KLRB1,CFP,MEFV,CORO1A,PIK3R5,TRPM…
gene_set_query	21	FLI1	41	Literature ChIP-seq,21;ARCHS4 Coexpression,8;ENCODE ChIP-seq,107;Enrichr Queries,10;ReMap ChIP-seq,98;GTEx Coexpression,2	IFITM1,SPI1,TES,PLEKHB2,WIPF1,GMFG,LST1,ICAM2,UBE2L6,IKZF1,ACTB,IFIT3,ELK3,IFIT2,PREX1,RASSF2,DPYSL2,C3AR1,KDR,AP1S2,LGALS9,PRKACB,TRIM22,SCN1B,ENTPD1,PRKCH,PRKCB,RNASE6,HLA-B,HLA-C,HLA-A,HLA-F,RUNX3,HLA-E,RUNX1,BIN2,PRKAR1A,ADPRH,BTK,TXNIP,KCTD12,PI4K2A,SKAP2,EBI3,MEFV,CFP,SAMSN1,PIK3R5,SEC14L1,RRAS,CHST11,INPP5D,ST8SIA4,NCKAP1L,LYN,CCR1,SIGLEC10,EAF2,GNG11,SLC6A6,NCEH1,TNFSF8,FXYD5,GAPT,FERMT3,…
gene_set_query	22	LYL1	43.6	Literature ChIP-seq,39;ARCHS4 Coexpression,71;Enrichr Queries,7;ReMap ChIP-seq,4;GTEx Coexpression,97	IFITM1,SPI1,WIPF1,GMFG,LST1,ICAM2,IKZF1,IFI30,ACTB,IFIT3,ELK3,LGALS3,RASSF2,C3AR1,VSIG4,LGALS9,SCN1B,CMKLR1,PRKCB,RNASE6,HLA-B,HLA-C,RUNX1,HLA-E,TWSG1,BIN2,MTHFD2,BTK,PLBD1,TXNIP,KCTD12,IGSF6,CFP,MEFV,SAMSN1,PIK3R5,PLAC8,ABR,TRPM2,SEC14L1,PRKAR2B,INPP5D,ST8SIA4,HMOX1,NCKAP1L,S100A11,LYN,CCR1,PILRA,FLI1,PPT1,TNFSF8,FXYD5,GAPT,FERMT3,SIGLEC9,ARPC1B,SECTM1,RCSD1,CTSS,MS4A4A,GLIPR2,RAC2,CD38,SH3BGRL3…
gene_set_query	23	MTF1	46.5	ARCHS4 Coexpression,18;GTEx Coexpression,75	FCN1,SPI1,PLEKHB2,GPR65,CD80,NCF4,SLA,IFI30,TNF,IFIT3,STK10,CCRL2,SLC16A6,COTL1,EPSTI1,PLXNC1,LGALS9,RSAD2,TAP1,CYBB,MPEG1,CLEC4A,TYROBP,DOK3,BIN2,PLBD1,CMPK2,CD274,IGSF6,CSF2RB,FPR3,CFP,MEFV,SAMSN1,PLA2G7,PIK3R5,CLEC7A,SLAMF8,NLRP3,SLC15A3,S100A11,LYN,CCR1,PILRA,SLC6A6,PTPRE,IL7,TBXAS1,TNFSF8,HPSE,MYD88,FERMT3,TNFAIP8,SIGLEC9,ITGAM,ITGB2,MS4A7,PLEK,SIRPB2,SNX10,PIK3CG,SIRPB1,CTSS,TNFSF13B,HK3,GL…
gene_set_query	25	MXD1	47	ARCHS4 Coexpression,29;Enrichr Queries,78;GTEx Coexpression,34	FCN1,IFITM1,SAMD9L,SPI1,WIPF1,GPR65,NCF4,LST1,SLA,UBE2L6,IKZF1,PRDM1,ETS1,IFIT3,CXCL16,IFIT2,STK10,LGALS3,PREX1,RASSF2,DPYSL2,SLC16A6,COTL1,PLXNC1,RSAD2,CD300A,HLA-B,HLA-C,HLA-A,MPEG1,HLA-E,CLEC4A,DOK2,DOK3,TYROBP,BIN2,MTHFD2,KLRF1,DPEP2,PLBD1,TXNIP,CMPK2,CD274,IGSF6,KLRB1,KCNE3,CSF2RB,MEFV,CFP,SAMSN1,CORO1A,PIK3R5,UGCG,SEC14L1,CLEC7A,ST8SIA4,NLRP3,HMOX1,LYN,CCR1,PRNP,TGFB1,KLRC4,PILRA,ARHGAP25,P…
gene_set_query	26	RELB	49	ARCHS4 Coexpression,48;Enrichr Queries,51;ReMap ChIP-seq,24;GTEx Coexpression,73	IFITM1,SPI1,WIPF1,LST1,ICAM2,UBE2L6,IKZF1,IFI30,ACTB,RCBTB1,IFIT3,IFIT2,LGALS3,EPSTI1,LGALS9,RSAD2,HLA-B,HLA-C,HLA-A,HLA-F,RUNX3,HLA-E,RUNX1,MTHFD2,ADPRH,BTK,TXNIP,PIK3R3,PIK3R5,RRAS,INPP5D,ST8SIA4,HMOX1,NCKAP1L,TSPAN3,ZNF267,LYN,CCR1,APOBEC3G,PILRA,GPR137B,GRB2,FXYD5,FERMT3,SIGLEC9,ARPC1B,SECTM1,CTSW,CTSS,GLIPR2,RAC2,SH3BGRL3,CD37,TIMP1,CTSC,RAB8B,CD53,CD52,ANXA1,FCER1G,MMD,NFAM1,RHOG,EMP3,PDCD1…
gene_set_query	27	SP140L	49.5	ARCHS4 Coexpression,86;GTEx Coexpression,13	CD84,SAMD9L,WIPF1,GPR65,GMFG,GIMAP2,GIMAP4,IKZF1,IFI30,ETS1,DOCK10,STK10,ARHGDIB,EPSTI1,COTL1,TRIM22,CD300A,CD180,TAP2,HLA-B,CYBB,TAP1,CYBA,HLA-A,HLA-F,MPEG1,HLA-E,DOK2,BIN2,MFNG,BTK,DPEP2,TXNIP,PTPRCAP,CARD16,KLRB1,MEFV,CORO1A,PIK3R5,CLEC7A,INPP5D,ST8SIA4,NCKAP1L,SLC15A3,LYN,TGFB1,APOBEC3G,MLKL,LY86,ARHGAP25,FLI1,PTPRC,ARHGAP30,ARPC2,FXYD5,MYD88,FERMT3,ARPC1B,DOCK8,PIK3CD,PTPN22,LSP1,RCSD1,ITGAL…
gene_set_query	28	TET2	50.5	ARCHS4 Coexpression,64;GTEx Coexpression,37	FCN1,SAMD9L,WIPF1,GPR65,LST1,GIMAP2,SLA,IKZF1,PYCARD,DOCK10,PREX1,STK10,DOCK11,RASSF2,SLC16A6,PLXNC1,CD300A,HLA-B,TAP1,CYBB,MPEG1,CLEC4A,DOK3,BIN2,PLBD1,TXNIP,CD226,IGSF6,KCNE3,DAPP1,CSF2RB,IQGAP1,MEFV,CFP,SAMSN1,PIK3R5,CLEC7A,INPP5D,ST8SIA4,NCKAP1L,ZNF267,HLA-DQA1,LYN,ARPC5,ARHGAP25,FLI1,PTPRE,PTPRC,ARHGAP30,ARPC2,TBXAS1,HPSE,MYD88,FERMT3,ITGAM,SIGLEC9,DOCK8,PLEK,PIK3CD,SIRPB2,PTPN22,LSP1,PIK3CG…
gene_set_query	30	ZNF831	52	ARCHS4 Coexpression,102;Enrichr Queries,31;GTEx Coexpression,23	CD84,SAMD9L,WIPF1,GPR65,GIMAP2,SLA,GIMAP4,IKZF1,PRDM1,GIMAP6,GIMAP7,ETS1,SLC8A1,GIMAP8,DOCK10,STK10,PREX1,DOCK11,RASSF2,DPYSL2,COTL1,EOMES,GBP5,PRKCH,CD300A,PRKCB,CD180,HLA-B,TAP2,CYBB,TAP1,HLA-C,CYBA,HLA-A,HLA-F,IPCEF1,RUNX3,MPEG1,HLA-E,GPRIN3,DOK2,DOK3,BIN2,MFNG,KLRF1,DPEP2,TXNIP,CD226,PTPRCAP,TOX,WDFY4,KLRB1,MEFV,CORO1A,PIK3R5,TRPM2,CHST11,CLEC7A,INPP5D,ST8SIA4,SLC15A3,LYN,TGFB1,APOBEC3G,CD160…
gene_set_query	31	FOXP3	54.5	Literature ChIP-seq,28;ARCHS4 Coexpression,95;Enrichr Queries,41;GTEx Coexpression,54	FCN1,CD86,CD84,SPI1,WIPF1,CD80,NCF4,LST1,SLA,GIMAP4,IKZF1,PRDM1,GIMAP5,IFI30,GIMAP6,TNF,ETS1,GIMAP8,IFIT3,ELK3,PYCARD,DOCK10,STK10,DPYSL2,COTL1,EOMES,GBP5,PRKCH,CD300A,HLA-B,TAP2,CYBB,TAP1,HLA-C,CYBA,HLA-A,RUNX3,RUNX1,HLA-E,CLEC4A,DOK2,TYROBP,DOK3,BIN2,MFNG,DPEP2,BTK,PTPRCAP,CSF1R,CD274,KLRB1,ZBTB1,CSF2RB,CFP,MEFV,CORO1A,PIK3R5,INPP5D,HMOX1,LYN,CCR1,TGFB1,VCAM1,NKG7,PILRA,ARHGAP25,CXCL10,ARHGAP30…
gene_set_query	32	SNAI3	55.33	ARCHS4 Coexpression,20;Enrichr Queries,95;GTEx Coexpression,51	FCN1,SPI1,WIPF1,GMFG,GPR65,NCF4,LST1,GIMAP5,IFI30,ETS1,PYCARD,PREX1,LGALS3,STK10,RASSF2,DPYSL2,ARHGDIB,COTL1,LGALS9,EOMES,CD300A,PRKCB,F2R,HLA-B,HLA-C,TAP1,CYBA,HLA-A,HLA-G,HLA-E,CLEC4A,DOK2,TYROBP,DOK3,BIN2,DPEP2,FSCN1,PLBD1,TXNIP,PTPRCAP,IGSF6,LPL,CFP,MEFV,CORO1A,PIK3R5,TRPM2,INPP5D,HMOX1,SLC15A3,LYN,CCR1,PRNP,TGFB1,PILRA,ARHGAP25,CXCL10,SLC6A6,ARHGAP30,TBXAS1,TNFSF8,MYD88,GAPT,FERMT3,SIGLEC9,I…
gene_set_query	33	TRAFD1	55.33	ARCHS4 Coexpression,10;Enrichr Queries,46;GTEx Coexpression,110	CD86,FCN1,IFITM1,SAMD9L,SPI1,WIPF1,CD80,NCF4,UBE2L6,GIMAP4,IFI30,GIMAP6,IFIT3,IFI44L,GIMAP8,IFIT2,PYCARD,LGALS3,STK10,RASSF2,DPYSL2,EPSTI1,LGALS9,TRIM22,GBP5,RSAD2,HLA-B,TAP2,TAP1,HLA-C,CYBA,HLA-A,MPEG1,HLA-E,DOK3,MTHFD2,BTK,DPEP2,TXNIP,CMPK2,CD274,DAPP1,CSF2RB,DDX60,CFP,CORO1A,PIK3R5,UGCG,HMOX1,NCKAP1L,ZNF267,LYN,CCR1,PRNP,TGFB1,APOBEC3G,MLKL,PILRA,ARHGAP25,CXCL10,ARHGAP30,ARPC2,GNB4,GRB2,MYD88,…
gene_set_query	34	BATF3	55.67	ARCHS4 Coexpression,78;Enrichr Queries,18;GTEx Coexpression,71	CD86,IFITM1,CD84,SAMD9L,CD80,NCF4,LY75,ICAM2,UBE2L6,GIMAP5,PRDM1,IFI30,TNF,ETS1,ACTB,IFI44L,IFIT3,CXCL16,IFIT2,DOCK10,LGALS3,PLAU,CCRL2,EPSTI1,COTL1,LGALS9,HLA-DOA,TRIM22,GBP5,ENTPD1,RSAD2,CD180,TAP2,RNASE6,TAP1,HLA-F,RUNX3,RUNX1,MTHFD2,MFNG,ADPRH,BTK,FSCN1,CMPK2,CD226,S100A4,WDFY4,CD274,CSF1R,EBI3,LPL,LY96,SAMSN1,CORO1A,SLAMF8,HMOX1,NCKAP1L,SLC15A3,HLA-DQA1,ZNF267,LYN,CCR1,PRNP,VCAM1,APOBEC3G,ML…
gene_set_query	35	CEBPB	57.17	Literature ChIP-seq,30;ARCHS4 Coexpression,56;ENCODE ChIP-seq,26;Enrichr Queries,80;ReMap ChIP-seq,93;GTEx Coexpression,58	IFITM1,SPI1,TES,IKZF1,IFI30,IFIT3,ACTB,LGALS3,SPIC,UBASH3B,C3AR1,EPSTI1,KDR,LGALS9,HLA-B,HLA-C,HLA-A,TM4SF1,RUNX1,RBP7,BIN2,MTHFD2,TXNIP,PLBD1,RIN2,PI4K2A,CETP,IGSF6,ZBTB1,IQGAP1,CFP,MEFV,SAMSN1,PIK3R5,CHST11,HMOX1,NCKAP1L,S100A11,CCR1,LYN,TNFSF15,EAF2,PILRA,SLC6A6,NCEH1,TCN2,TNFSF8,GRB2,FXYD5,FERMT3,SIGLEC9,ARPC1B,PTPRO,AKR1B1,SECTM1,CTSS,GLIPR1,TUBA1A,SH3BGRL3,TIMP1,CD33,CTSC,HAVCR2,RAB8B,FCER1…
gene_set_query	36	GFI1	57.33	ARCHS4 Coexpression,93;Enrichr Queries,35;GTEx Coexpression,44	CD86,FCN1,IFITM1,SPI1,WIPF1,GPR65,GMFG,NCF4,LY75,IKZF1,PRDM1,IFI30,TNF,ETS1,IFIT3,IFIT2,DOCK10,STK10,LGALS3,DPYSL2,ARHGDIB,LGALS9,EOMES,GBP5,PRKCH,RSAD2,CD300A,F2R,HLA-B,CYBB,TAP1,CYBA,HLA-A,HLA-F,RUNX3,RUNX1,DOK2,DOK3,BIN2,MFNG,GPR160,BTK,KLRF1,TXNIP,CMPK2,PTPRCAP,TOX,CD274,KLRB1,MEFV,SAMSN1,CORO1A,PLA2G7,PIK3R5,TRPM2,CHST11,INPP5D,ST8SIA4,NCKAP1L,LYN,ATP8B4,TGFB1,VCAM1,APOBEC3G,CD160,KLRC4,NKG7…
gene_set_query	37	NFE2	57.8	ARCHS4 Coexpression,99;ENCODE ChIP-seq,47;Enrichr Queries,33;ReMap ChIP-seq,80;GTEx Coexpression,30	IFITM1,SPI1,PLEKHB2,WIPF1,GMFG,GPR65,NCF4,LST1,SLA,UBE2L6,IKZF1,PRDM1,IFI30,ETS1,ACTB,IFIT3,RCBTB1,IFIT2,PYCARD,LGALS3,ADORA3,ARHGDIB,C3AR1,COTL1,PLXNC1,LGALS9,TMSB10,RSAD2,HLA-B,CYBB,HLA-C,CYBA,RUNX1,HLA-E,CLEC4A,TYROBP,DOK3,BIN2,MFNG,DPEP2,FSCN1,BTK,PLBD1,TXNIP,CMPK2,S100A4,ATP6V0D1,CFD,IGSF6,KCNE3,LY96,LPL,DAPP1,CSF2RB,CFP,MEFV,CORO1A,SAMSN1,GNS,CORO1C,SEL1L3,PRKAR2B,HMOX1,PLTP,CCR1,LYN,TGFB1,…
gene_set_query	39	STAT4	59	Literature ChIP-seq,4;ARCHS4 Coexpression,94;Enrichr Queries,17;GTEx Coexpression,121	IFITM1,TES,WIPF1,GMFG,IKZF1,IFIT3,IFIT2,ELK3,LGALS3,RASSF2,DPYSL2,EPSTI1,TRIM22,GBP5,PRKCH,RSAD2,PRKCB,HLA-B,RUNX3,HLA-G,RUNX1,HLA-E,BIN2,IFI27,TXNIP,CD226,SKAP2,TTYH3,ZBTB1,MEFV,SAMSN1,PIK3R5,PLAC8,INPP5D,ST8SIA4,SLAMF8,HMOX1,LYN,CCR1,APOBEC3G,MYO5A,PILRA,TNFSF8,FXYD5,CTSW,SNX10,CTSS,GLIPR1,RAC2,CD38,CD37,SH3BGRL3,TIMP1,CD36,EMB,HAVCR2,RAB8B,CD53,DENND2D,CD52,ANXA1,FCER1G,BTN3A1,ANXA5,VWA5A,SLC3…
gene_set_query	40	STAT5A	59.17	Literature ChIP-seq,32;ARCHS4 Coexpression,50;ENCODE ChIP-seq,61;Enrichr Queries,54;ReMap ChIP-seq,18;GTEx Coexpression,140	IFITM1,SPI1,PLEKHB2,WIPF1,GMFG,ICAM2,IKZF1,ACTB,IFIT3,IFIT2,LGALS3,UBASH3B,DPYSL2,EPSTI1,PIP4K2A,VSIG4,LGALS9,GBP5,PRKCH,PRKCB,HLA-B,HLA-C,HLA-A,RUNX3,RNASE1,RUNX1,HLA-E,MTHFD2,ADPRH,BTK,TXNIP,CFD,TMEM87B,IGSF6,PDE1B,EBI3,FPR3,CFP,GNS,PIK3R5,TRPM2,SEC14L1,CHST11,PRKAR2B,INPP5D,HMOX1,NCKAP1L,HLA-DQA1,CCR1,LYN,TNFSF15,EAF2,PILRA,FLI1,SLC6A6,TCN2,TNFSF8,FERMT3,NRP1,ARPC1B,SECTM1,CTSW,RCSD1,CTSS,MS4A…
gene_set_query	41	NFATC2	59.33	ARCHS4 Coexpression,42;Enrichr Queries,70;GTEx Coexpression,66	CD84,WIPF1,GMFG,ICAM2,LY75,GIMAP4,IKZF1,GIMAP5,PRDM1,GIMAP6,ETS1,SLC8A1,GIMAP8,DOCK10,STK10,PREX1,LGALS3,DOCK11,RASSF2,PLAU,DPYSL2,ARHGDIB,PLXNC1,TRIM22,PRKCH,CD300A,PRKCB,HLA-B,TAP2,CYBB,TAP1,HLA-A,HLA-F,RUNX3,MPEG1,RUNX1,HLA-E,GPRIN3,DOK2,BIN2,MFNG,KLRF1,TXNIP,CD226,PTPRCAP,KCTD12,CSF1R,KLRB1,DAPP1,CORO1A,PIK3R5,CHST11,INPP5D,HMOX1,NCKAP1L,LYN,PRNP,TGFB1,VCAM1,CD160,KLRC4,SH2D1B,NKG7,ARHGAP25,F…
gene_set_query	42	JDP2	59.67	ARCHS4 Coexpression,12;Enrichr Queries,125;GTEx Coexpression,42	IFITM1,SPI1,GMFG,ICAM2,IFI30,IFIT3,IFIT2,LGALS3,PREX1,DPYSL2,C3AR1,VSIG4,LGALS9,TRIM22,CMKLR1,RNASE6,RUNX1,MTHFD2,TXNIP,PLBD1,IGSF6,CFP,PIK3R5,TRPM2,RRAS,HMOX1,S100A11,LYN,CCR1,SIGLEC10,PILRA,FLI1,FXYD5,LGMN,NRP1,SIGLEC9,ARPC1B,SECTM1,CTSS,MS4A4A,GLIPR2,SH3BGRL3,CLIC2,CD33,CTSC,RAB8B,IKBIP,FCER1G,ANXA1,IFNGR1,NFAM1,MYOF,RHOG,EMP3,GAB2,APBB1IP,MS4A6A,HCK,SLC7A7,HCLS1,TLR8,PLEKHO2,TLR4,CD44,TLR2,PT…
gene_set_query	43	NFE4	61	GTEx Coexpression,61	SPI1,SIGLEC9,ITGAM,GMFG,NCF4,ITGB2,LST1,SLA,SECTM1,SIRPB2,PIK3CG,SIRPB1,TNFSF13B,PYCARD,GLIPR2,ARHGDIB,C3AR1,PLXNC1,CD33,GPSM3,CD53,SRGN,CR1,FCER1G,NFAM1,RNASE6,RHOG,HLA-C,VAV1,APBB1IP,CLEC4A,TLR1,FGR,HCK,TYROBP,DOK3,BIN2,DPEP2,PLBD1,HCLS1,TLR8,TLR5,TLR2,RGS18,IGSF6,SELPLG,RALB,KCNE3,CLEC12A,PTAFR,LY96,CSF2RB,NLRC4,LILRA1,NPL,CFP,MEFV,LILRA2,CST7,LILRA5,CYTH4,ALOX5,LRRC25,P2RY13,GCA,LAPTM5,PILRA,…
gene_set_query	44	ZNF467	61.33	ARCHS4 Coexpression,53;Enrichr Queries,102;GTEx Coexpression,29	FCN1,IFITM1,SPI1,WIPF1,GMFG,GPR65,NCF4,LST1,SLA,ETS1,IFIT3,IFIT2,PYCARD,LGALS3,PREX1,STK10,RASSF2,DPYSL2,ARHGDIB,COTL1,PLXNC1,LGALS9,MYLIP,RSAD2,HLA-B,HLA-C,CYBA,HLA-A,MPEG1,HLA-E,CLEC4A,TYROBP,DOK3,RAB31,BIN2,IFI27,DPEP2,PLBD1,TXNIP,S100A4,CARD16,KCTD12,RIN2,ABCG1,IGSF6,KCNE3,CSF2RB,CFP,MEFV,CORO1A,RRAS,CLEC7A,ST8SIA4,HMOX1,LYN,CCR1,PRNP,TGFB1,PILRA,ARHGAP25,CXCL10,SLC6A6,ARHGAP30,TBXAS1,TNFSF8,…
gene_set_query	45	ARID5A	61.5	ARCHS4 Coexpression,37;GTEx Coexpression,86	CD86,IFITM1,SPI1,WIPF1,GMFG,NCF4,ICAM2,IKZF1,TNF,ACTB,CXCL16,STK10,C3AR1,LGALS9,HLA-B,TAP1,HLA-C,CYBA,HLA-A,HLA-F,IPCEF1,HLA-E,TYROBP,DOK3,MFNG,S100A4,CARD16,PTPRCAP,CSF1R,MEFV,SAMSN1,CORO1A,PIK3R5,INPP5D,ST8SIA4,NLRP3,NCKAP1L,SLC15A3,ZNF267,LYN,CCR1,TGFB1,MLKL,PILRA,ARHGAP25,PTPRE,ARHGAP30,TBXAS1,TNFSF8,FXYD5,FERMT3,SIGLEC9,DOCK8,SNAP23,ITGB2,PLEK,PIK3CD,LSP1,RCSD1,ITGAL,TNFSF13B,GLIPR1,GLIPR2,C…
gene_set_query	46	NR1H3	61.8	Literature ChIP-seq,5;ARCHS4 Coexpression,43;Enrichr Queries,39;ReMap ChIP-seq,83;GTEx Coexpression,139	IFITM1,SPI1,ICAM2,UBE2L6,IFI30,LIPA,ACTB,IFIT3,IFIT2,LGALS3,UBASH3B,CAPNS1,DPYSL2,KDR,EPSTI1,PIP4K2A,LGALS9,PDK1,CMKLR1,ENTPD1,RSAD2,RNASE1,RBP7,PRKAR1A,TXNIP,KCTD12,RIN2,PI4K2A,CFD,CETP,TMEM87B,IGSF6,NRN1,EBI3,FPR3,PLA2G7,GNS,PIK3R5,CHST11,PRKAR2B,SLAMF8,HMOX1,NCKAP1L,TSPAN3,CCR1,MSR1,MYO5A,PILRA,GNG11,FLI1,MARCO,SLC6A6,NCEH1,TCN2,PPT1,GRB2,FXYD5,RGL1,LGMN,FERMT3,NRP1,NRP2,SIGLEC9,SNX10,CTSS,MS4…
gene_set_query	47	IRF2	62.75	ARCHS4 Coexpression,4;Enrichr Queries,66;ReMap ChIP-seq,176;GTEx Coexpression,5	IFITM1,SPI1,WIPF1,GMFG,LST1,UBE2L6,IKZF1,IFI30,IFIT3,ACTB,IFIT2,LGALS3,RASSF2,DPYSL2,EPSTI1,LGALS9,TRIM22,GBP5,RSAD2,HLA-B,HLA-C,HLA-A,RUNX1,HLA-E,BIN2,MTHFD2,BTK,TXNIP,RIN2,SKAP2,IGSF6,CFP,MEFV,SAMSN1,PIK3R5,RRAS,INPP5D,ST8SIA4,NCKAP1L,ZNF267,LYN,CCR1,PILRA,FLI1,SLC6A6,TNFSF8,GRB2,GAPT,FERMT3,LGMN,SIGLEC9,ARPC1B,SECTM1,CTSW,RCSD1,CTSS,GLIPR2,RAC2,CD37,CD33,CTSC,CD53,FCER1G,SYK,BTN3A1,IFNGR1,IL15…
gene_set_query	50	NFKB2	65.5	ARCHS4 Coexpression,114;Enrichr Queries,63;ReMap ChIP-seq,9;GTEx Coexpression,76	IFITM1,SPI1,WIPF1,UBE2L6,IKZF1,IFI30,ACTB,IFIT3,IFIT2,LGALS3,CAPNS1,EPSTI1,ARL6IP5,LGALS9,TRIM22,ENTPD1,RNASE6,HLA-B,HLA-A,HLA-F,RUNX3,RUNX1,MTHFD2,ADPRH,BTK,TXNIP,CD226,CETP,NRN1,EBI3,PIK3R5,RRAS,INPP5D,ST8SIA4,HMOX1,NCKAP1L,TSPAN3,HLA-DQA1,ZNF267,LYN,APOBEC3G,SIGLEC10,PILRA,RGL1,FERMT3,ARPC1B,CTSW,CTSS,RAC2,CD37,TIMP1,CTSC,HLA-DPA1,RAB8B,DENND2D,CD52,ANXA1,ANXA5,MYOF,RHOG,TMC8,BTN3A2,EMP3,PDCD1…
gene_set_query	51	TAL1	65.83	Literature ChIP-seq,19;ARCHS4 Coexpression,242;ENCODE ChIP-seq,12;Enrichr Queries,45;ReMap ChIP-seq,32;GTEx Coexpression,45	SPI1,TES,WIPF1,GMFG,LST1,ICAM2,UBE2L6,IKZF1,IFI30,LIPA,ACTB,ELK3,PREX1,LGALS3,EDNRB,UBASH3B,C3AR1,ARL6IP5,KDR,PIP4K2A,PDK1,PRKCH,RSAD2,PRKCB,HLA-B,RNASE6,HLA-F,RUNX3,RNASE1,HLA-E,RUNX1,BIN2,PRKAR1A,ADPRH,BTK,TXNIP,CD226,SKAP2,BEX4,CETP,TMEM87B,TTYH3,NRN1,ZBTB1,TGFA,MEFV,SAMSN1,PIK3R5,UGCG,TRPM2,SEC14L1,CHST11,PRKAR2B,INPP5D,ST8SIA4,LYN,CCR1,PILRA,PARVB,GNG11,FLI1,NCEH1,ACER3,GRB2,FXYD5,FERMT3,LGM…
gene_set_query	52	ZNF438	68.67	ARCHS4 Coexpression,69;Enrichr Queries,50;GTEx Coexpression,87	SPI1,WIPF1,GMFG,NCF4,SLA,UBE2D1,PRDM1,IFI30,ETS1,IFIT3,IFIT2,PREX1,LGALS3,DPYSL2,ARHGDIB,C3AR1,EPSTI1,PLXNC1,LGALS9,GYG1,CYBB,HLA-E,CLEC4A,DOK2,TYROBP,DOK3,RAB31,BIN2,BTK,PLBD1,TXNIP,CD226,KCTD12,RIN2,SKAP2,CD274,CETP,IGSF6,KCNE3,LY96,SLC1A3,DAPP1,CSF2RB,CFP,MEFV,PRKAR2B,HMOX1,SLC15A3,CCR1,LYN,CD163,ATP8B4,TGFB1,ARPC5,PILRA,GNG11,FLI1,CXCL10,PTPRE,DAB2,TBXAS1,TPP1,GAPT,FERMT3,NRP1,SIGLEC9,ITGAM,M…
gene_set_query	53	TFEB	72.5	Literature ChIP-seq,117;ARCHS4 Coexpression,35;Enrichr Queries,89;GTEx Coexpression,49	FCN1,SPI1,WIPF1,GMFG,GPR65,NCF4,LST1,GIMAP2,UBE2D1,IKZF1,PRDM1,IFI30,ETS1,RCBTB1,PREX1,STK10,LGALS3,RASSF2,DPYSL2,ARHGDIB,COTL1,AP1S2,LGALS9,CD300A,HLA-B,TAP1,HLA-C,CYBA,MITF,HLA-A,RUNX3,MPEG1,RUNX1,HLA-E,CLEC4A,ARMCX3,TYROBP,DOK3,RAB31,BIN2,MFNG,BTK,DPEP2,TXNIP,PLBD1,KCTD12,ATP6V0D1,RIN2,WDFY4,ABCG1,SKAP2,IGSF6,KCNE3,CFP,MEFV,CORO1A,GNS,PIK3R5,CLEC7A,INPP5D,ST8SIA4,HMOX1,SLC15A3,LYN,CCR1,PRNP,TG…
gene_set_query	54	SPIB	73.75	ARCHS4 Coexpression,160;Enrichr Queries,21;ReMap ChIP-seq,2;GTEx Coexpression,112	IFITM1,SPI1,IKZF1,IFI30,IFIT3,PREX1,LGALS3,RASSF2,EPSTI1,PIP4K2A,LGALS9,TRIM22,CMKLR1,ENTPD1,RSAD2,PRKCB,RNASE6,HLA-F,RUNX3,RNASE1,RUNX1,BIN2,MTHFD2,PRKAR1A,ADPRH,BTK,TXNIP,CD226,EBI3,FPR3,PLA2G7,PIK3R5,PLAC8,INPP5D,HMOX1,NCKAP1L,HLA-DQA1,LYN,APOBEC3G,SIGLEC10,EAF2,GPR137B,FLI1,RGL1,NRP2,SIGLEC9,SNX10,RCSD1,CTSS,GLIPR1,PEA15,RAC2,CD38,CD37,SH3BGRL3,CD36,CTSC,HLA-DPA1,DENND2D,CD53,CD52,FCER1G,SYK,…
gene_set_query	55	TCF7	76.4	Literature ChIP-seq,76;ARCHS4 Coexpression,92;Enrichr Queries,62;ReMap ChIP-seq,100;GTEx Coexpression,52	IFITM1,TES,SPI1,WIPF1,IKZF1,IFI30,ACTB,RCBTB1,PREX1,LGALS3,DPYSL2,BBX,SCN1B,PRKCH,PRKCB,HLA-B,HLA-C,HLA-A,RUNX3,RUNX1,HLA-E,BIN2,BTK,TXNIP,SDC3,CFP,PIK3R5,TRPM2,CHST11,INPP5D,HMOX1,NCKAP1L,LYN,APOBEC3G,PILRA,PARVB,FLI1,SLC6A6,TNFSF8,FXYD5,RGL1,FERMT3,SECTM1,CTSW,RCSD1,CTSS,GLIPR2,RAC2,CD37,EMB,CTSC,DENND2D,CD53,VAV3,CD52,ANXA1,SYK,BTN3A1,MMD,NFAM1,KREMEN1,TMC8,BTN3A3,RAB3IL1,PDCD1LG2,VAV1,APBB1IP…
gene_set_query	56	IRF4	77.6	ARCHS4 Coexpression,133;ENCODE ChIP-seq,35;Enrichr Queries,24;ReMap ChIP-seq,10;GTEx Coexpression,186	IFITM1,SPI1,IKZF1,IFIT3,ACTB,IFIT2,LGALS3,RASSF2,DPYSL2,ARL6IP5,EPSTI1,PIP4K2A,LGALS9,CMKLR1,GBP5,ENTPD1,RSAD2,PRKCB,RNASE6,HLA-A,RUNX3,RUNX1,HLA-E,MTHFD2,GPR160,ADPRH,BTK,TXNIP,CD226,CETP,EBI3,PIK3R3,CFP,SAMSN1,GNS,PIK3R5,SEC14L1,INPP5D,ST8SIA4,HMOX1,HLA-DQA1,ZNF267,CCR1,APOBEC3G,SIGLEC10,EAF2,PILRA,FLI1,TNFSF8,CTSW,RCSD1,CTSS,PEA15,RAC2,CD38,CD37,SH3BGRL3,CTSC,ZNF124,HAVCR2,DENND2D,CD53,CD52,FC…
gene_set_query	57	IKZF3	78.33	ARCHS4 Coexpression,87;Enrichr Queries,11;GTEx Coexpression,137	CD86,CD84,SAMD9L,WIPF1,CD80,GPR65,NCF4,LY75,GIMAP4,IKZF1,PRDM1,IFI30,GIMAP6,TNF,ETS1,IFI44L,IFIT3,DOCK10,STK10,RASSF2,ARHGDIB,EPSTI1,HLA-DOA,TRIM22,EOMES,GBP5,ENTPD1,PRKCB,CD180,RNASE6,HLA-B,TAP1,CYBB,HLA-A,IPCEF1,RUNX3,MPEG1,HLA-E,BIN2,BTK,TXNIP,CD226,PTPRCAP,TOX,WDFY4,EBI3,SAMSN1,CORO1A,RASGRP3,CLEC7A,INPP5D,ST8SIA4,NCKAP1L,HLA-DQA1,ZNF267,LYN,APOBEC3G,LY86,EAF2,NKG7,ARHGAP25,FLI1,CXCL10,PTPRC,…
gene_set_query	58	STAT5B	79.25	ARCHS4 Coexpression,49;Enrichr Queries,209;ReMap ChIP-seq,28;GTEx Coexpression,31	IFITM1,SPI1,WIPF1,GMFG,LST1,ICAM2,IKZF1,IFIT3,ACTB,PREX1,RASSF2,DPYSL2,ARL6IP5,GBP5,PRKCB,HLA-B,HLA-C,HLA-A,RUNX3,RUNX1,HLA-E,BIN2,MTHFD2,PRKAR1A,PLBD1,TXNIP,IGSF6,IQGAP1,CFP,MEFV,PIK3R5,SEC14L1,INPP5D,ST8SIA4,ZNF267,LYN,CCR1,PILRA,FLI1,SLC6A6,TNFSF8,GRB2,GAPT,FERMT3,SIGLEC9,SECTM1,CTSW,CTSS,GLIPR2,RAC2,CD38,CD37,CD33,HAVCR2,CD53,DENND2D,FCER1G,ANXA1,SYK,BTN3A1,NFAM1,RHOG,TMC8,VAV1,APBB1IP,TLR1,H…
gene_set_query	59	RUNX2	82.2	Literature ChIP-seq,56;ARCHS4 Coexpression,15;Enrichr Queries,85;ReMap ChIP-seq,67;GTEx Coexpression,188	TES,WIPF1,GMFG,LST1,IKZF1,ACTB,IFIT3,ELK3,LGALS3,SPIC,PREX1,RASSF2,UBASH3B,DPYSL2,NDST3,KDR,LGALS9,TRIM22,CMKLR1,GBP5,PRKCB,RNASE6,RUNX3,TM4SF1,RUNX1,HLA-E,CRISPLD1,HECW2,BTK,TXNIP,FAR2,KCTD12,RIN2,SKAP2,NRN1,IQGAP1,CFP,SAMSN1,PCDH17,PLAC8,UGCG,CHST11,INPP5D,HMOX1,NCKAP1L,ZNF267,S100A11,LYN,TNFSF15,FLI1,SLC6A6,MARCO,NCEH1,GRB2,FXYD5,GAPT,NRP1,NRP2,SLC44A2,AKR1B1,CTSW,RCSD1,MS4A4A,GLIPR1,RAC2,SPIN…
gene_set_query	60	ZNF641	85	ARCHS4 Coexpression,21;Enrichr Queries,130;GTEx Coexpression,104	FCN1,SAMD9L,SPI1,WIPF1,GMFG,NCF4,LST1,GIMAP2,SLA,UBE2D1,PRDM1,IKZF1,ETS1,IFIT3,GIMAP8,PREX1,STK10,RASSF2,UBASH3B,DPYSL2,ARHGDIB,PLXNC1,GYG1,TRIM22,HLA-B,HLA-C,CYBB,HLA-A,MPEG1,HLA-E,CLEC4A,TYROBP,DOK3,RAB31,BIN2,DPEP2,TXNIP,PLBD1,KCTD12,IGSF6,KCNE3,CSF2RB,CFP,MEFV,GNS,CORO1A,SEC14L1,CLEC7A,HMOX1,LYN,CCR1,PRNP,MYO5A,PILRA,ARHGAP25,FLI1,SLC6A6,CXCL10,PTPRE,DAB2,PTPRC,ARHGAP30,TBXAS1,GAPT,NRP1,SIGLE…
gene_set_query	61	PRDM1	86.6	ARCHS4 Coexpression,80;ENCODE ChIP-seq,30;Enrichr Queries,61;ReMap ChIP-seq,26;GTEx Coexpression,236	IFITM1,TES,WIPF1,GMFG,IKZF1,LIPA,IFIT3,IFIT2,LGALS3,PREX1,DPYSL2,ARL6IP5,AP1S2,BBX,TRIM22,GBP5,ENTPD1,PRKCH,RSAD2,HLA-A,RUNX3,RUNX1,HLA-E,CRISPLD1,TXNIP,CD226,ATP6V0D1,TGFA,GNS,SAMSN1,PIK3R5,CHST11,ST8SIA4,HMOX1,LYN,APOBEC3G,TNFSF15,FLI1,VNN1,GRB2,RGL1,NRP1,SECTM1,CTSW,CTSS,SPTLC2,RAC2,CD38,SH3BGRL3,TIMP1,CD36,CTSC,HAVCR2,DENND2D,CD53,CD52,ANXA1,BTN3A1,HEG1,MYOF,IL18,VWA5A,SLC39A10,BTN3A3,BTN3A2,…
gene_set_query	64	BCL6	90.4	Literature ChIP-seq,106;ARCHS4 Coexpression,38;Enrichr Queries,186;ReMap ChIP-seq,52;GTEx Coexpression,70	IFITM1,SPI1,WIPF1,GMFG,LST1,IKZF1,IFI30,ACTB,IFIT3,ELK3,IFIT2,LGALS3,PREX1,RASSF2,DPYSL2,C3AR1,KDR,HLA-B,HLA-C,HLA-A,RUNX1,HLA-E,BIN2,PLBD1,TXNIP,SKAP2,CETP,IGSF6,PIK3R3,TGFA,MEFV,CFP,SAMSN1,PIK3R5,PLAC8,ABR,SEC14L1,INPP5D,ST8SIA4,HMOX1,S100A11,LYN,CCR1,SIGLEC10,PILRA,SLC6A6,PKIB,VNN1,ARL2BP,ACER3,PPT1,TNFSF8,GAPT,FERMT3,NRP1,SIGLEC9,LRRC4,SECTM1,CTSW,RCSD1,CTSS,GLIPR2,RAC2,SH3BGRL3,TIMP1,CD36,CD…
gene_set_query	65	MEF2B	92	ARCHS4 Coexpression,170;Enrichr Queries,153;ReMap ChIP-seq,13;GTEx Coexpression,32	CD86,IFITM1,SPI1,WIPF1,GMFG,GPR65,NCF4,LST1,GIMAP2,LY75,IKZF1,PRDM1,IFI30,ETS1,ELK3,PYCARD,STK10,LGALS3,CAPNS1,UBASH3B,DPYSL2,ARHGDIB,COTL1,PLXNC1,HLA-DOA,CD300A,PRKCB,CD180,HLA-B,TAP1,CYBB,CYBA,TIMD4,RUNX3,MPEG1,RUNX1,CLEC4A,GPRIN3,TYROBP,DOK3,BIN2,MTHFD2,MFNG,GPR160,BTK,DPEP2,FSCN1,TXNIP,PTPRCAP,CARD16,ATP6V0D1,WDFY4,IGSF6,EBI3,DAPP1,CSF2RB,CFP,SAMSN1,CORO1A,PIK3R5,SEL1L3,RASGRP3,TRPM2,SEC14L1,…
gene_set_query	67	PAX5	95.4	ARCHS4 Coexpression,132;ENCODE ChIP-seq,45;Enrichr Queries,81;ReMap ChIP-seq,63;GTEx Coexpression,156	SPI1,WIPF1,CD80,LST1,LY75,IKZF1,PRDM1,IFI30,TNF,ETS1,IFI44L,ACTB,IFIT3,PREX1,STK10,UBASH3B,DPYSL2,COTL1,PLXNC1,HLA-DOA,TMSB10,PDK1,EOMES,ENTPD1,PRKCH,PRKCB,CD180,CYBA,RUNX3,RUNX1,TYROBP,DOK3,RAB31,ADPRH,BTK,FSCN1,CD226,PTPRCAP,TOX,ATP6V0D1,WDFY4,CETP,TTYH3,EBI3,CORO1A,PIK3R5,RASGRP3,SEL1L3,TRPM2,INPP5D,NCKAP1L,HLA-DQA1,LYN,SLC37A1,TGFB1,APOBEC3G,EAF2,LY86,HPS3,FLI1,CXCL10,PTPRC,ARHGAP30,HLA-DRA,F…
gene_set_query	68	ETV6	95.5	ARCHS4 Coexpression,19;Enrichr Queries,128;ReMap ChIP-seq,12;GTEx Coexpression,223	IFITM1,CD84,SPI1,WIPF1,GMFG,LST1,NCF4,LY75,PRDM1,IKZF1,IFI30,TNF,ETS1,ACTB,ELK3,PYCARD,DOCK10,PREX1,STK10,DOCK11,UBASH3B,ADORA3,DPYSL2,ARHGDIB,SLC16A6,VSIG4,LGALS9,HLA-DOA,PDK1,MYLIP,PRKCB,F2R,CD180,TAP1,RUNX3,MPEG1,RUNX1,HLA-E,DOK3,RAB31,TYROBP,FSCN1,BTK,TXNIP,WDFY4,SKAP2,CD274,TMEM87B,IGSF6,KCNE3,DAPP1,CSF2RB,IQGAP1,CFP,PIK3R5,CHST11,CLEC7A,INPP5D,NCKAP1L,LYN,PRNP,ATP8B4,TGFB1,HPS5,PARVB,FLI1,S…
gene_set_query	69	STAT2	100.4	ARCHS4 Coexpression,13;ENCODE ChIP-seq,4;Enrichr Queries,37;ReMap ChIP-seq,19;GTEx Coexpression,429	FCN1,SAMD9L,IFITM1,SPI1,WIPF1,GMFG,CD80,NCF4,UBE2L6,IFI30,LIPA,ETS1,IFIT3,IFI44L,GIMAP8,IFIT2,CXCL16,LGALS3,STK10,DPYSL2,EPSTI1,LGALS9,TRIM22,GBP5,RSAD2,PRKCB,TAP2,HLA-B,TAP1,HLA-C,CYBB,MITF,HLA-A,MPEG1,HLA-E,IFI27,ADPRH,TXNIP,CMPK2,CD274,IGSF6,UBA6,ZBTB1,MEFV,DDX60,CFP,CORO1A,CHST11,CLEC7A,INPP5D,HMOX1,SLC15A3,LYN,CCR1,PRNP,MLKL,SH2D1B,PILRA,ARHGAP25,CXCL10,PTPRC,ARHGAP30,GNB4,MYD88,LGMN,LGALS3B…
gene_set_query	70	GATA1	102.2	Literature ChIP-seq,10;ARCHS4 Coexpression,303;ENCODE ChIP-seq,22;Enrichr Queries,118;ReMap ChIP-seq,49;GTEx Coexpression,111	SPI1,WIPF1,LST1,ICAM2,UBE2L6,IKZF1,ACTB,LGALS3,SPIC,CAPNS1,UBASH3B,ARL6IP5,C3AR1,KDR,PIP4K2A,PDK1,RSAD2,PRKCB,RNASE6,RNASE1,RUNX3,RUNX1,BIN2,BTK,TXNIP,CD226,FAR2,PI4K2A,CETP,TTYH3,TGFA,CFP,MEFV,SAMSN1,PIK3R5,UGCG,CHST11,RRAS,PRKAR2B,EPB41L3,ST8SIA4,PILRA,PARVB,GNG11,FLI1,ACER3,TNFSF8,GRB2,RGL1,FERMT3,ACVRL1,NRP1,SLC44A2,AKR1B1,RCSD1,CTSS,SPTLC2,GLIPR2,RAC2,CD38,SH3BGRL3,CTSG,TIMP1,CD36,CD33,RAB8B…
gene_set_query	71	KLF2	102.5	Literature ChIP-seq,140;ARCHS4 Coexpression,65;Enrichr Queries,73;GTEx Coexpression,132	FCN1,IFITM1,SAMD9L,SPI1,WIPF1,NCF4,LST1,ICAM2,GIMAP4,GIMAP5,IKZF1,PRDM1,IFI30,GIMAP7,ETS1,IFIT3,ACTB,GIMAP8,IFIT2,CDH5,LGALS3,PREX1,STK10,RASSF2,PLAU,DPYSL2,CCRL2,ARHGDIB,COTL1,MYLIP,PRKCH,F2R,HLA-B,HLA-C,CYBA,HLA-A,HLA-E,DOK2,DOK3,DPEP2,TXNIP,S100A4,KCTD12,CFD,CFP,CORO1A,SDCBP,INPP5D,NLRP3,HMOX1,SLC15A3,LYN,PRNP,TGFB1,PILRA,GNG11,ARHGAP25,FLI1,CXCL10,DAB2,ARHGAP30,FXYD5,LGALS3BP,NRP1,NRP2,DOCK8,…
gene_set_query	72	ZNF792	102.7	ARCHS4 Coexpression,113;Enrichr Queries,106;GTEx Coexpression,89	IFITM1,CD84,WIPF1,ICAM2,GIMAP2,GIMAP4,GIMAP5,PRDM1,IKZF1,GIMAP6,GIMAP7,ETS1,GIMAP8,IFIT3,ELK3,IFIT2,CDH5,DOCK11,UBASH3B,PLAU,DPYSL2,CCRL2,ARHGDIB,EPSTI1,PRKACB,PRKCH,PRKCB,F2R,TAP2,HLA-A,HLA-F,HLA-E,BIN2,MFNG,ADPRH,BTK,TXNIP,CD226,KCTD12,TOX,SKAP2,BEX4,CETP,CALCRL,DAPP1,DDX60,EFNB2,SDCBP,PRKAR2B,HMOX1,PRNP,TGFB1,MLKL,M6PR,HPS3,GNG11,FLI1,CXCL10,PTPRE,PTPRB,ARHGAP31,PTPRC,ARHGAP30,FXYD5,FERMT3,ACV…
gene_set_query	73	CSRNP1	103.5	ARCHS4 Coexpression,81;GTEx Coexpression,126	SPI1,WIPF1,ICAM2,TNF,CXCL16,STK10,PREX1,CCRL2,LGALS9,MYLIP,PRKCH,CD300A,HLA-B,TAP1,CYBA,HLA-A,HLA-E,DOK2,TYROBP,KLRF1,CD274,KLRB1,CFP,SAMSN1,PIK3R5,CLEC7A,INPP5D,NLRP3,SLC15A3,LYN,TGFB1,KLRC4,NKG7,PILRA,PTPRE,ARHGAP30,TNFSF8,KLRD1,FXYD5,DOCK8,PLEK,ITGB2,MS4A7,CTSW,LSP1,CTSS,ITGAX,EMILIN2,CYTIP,GPSM3,HAVCR2,CD53,SRGN,CNOT6L,RNASET2,RHOG,TMC8,IRAK3,GAB2,FGR,HCK,ELF4,XCL1,HCLS1,LCP2,PLEKHO2,DOCK2,HC…
gene_set_query	74	FOXN2	104	ARCHS4 Coexpression,116;Enrichr Queries,177;GTEx Coexpression,19	CD86,SAMD9L,WIPF1,GMFG,GPR65,NCF4,GIMAP2,LY75,SLA,IKZF1,PRDM1,ETS1,ACTB,DOCK10,PREX1,STK10,DOCK11,RASSF2,DPYSL2,ARHGDIB,COTL1,PIP4K2A,BBX,PLXNC1,CYBB,MPEG1,CLEC4A,DOK3,BIN2,MTHFD2,BTK,TXNIP,FAR1,CD226,SKAP2,IGSF6,CBFB,LY96,DAPP1,CSF2RB,IQGAP1,SAMSN1,CORO1A,PIK3R5,SDCBP,UGCG,CLEC7A,ST8SIA4,NCKAP1L,ZNF267,LYN,CCR1,PRNP,LY86,ARPC5,LYZ,FLI1,PTPRC,ARHGAP30,TBXAS1,ACER3,HLA-DRA,GRB2,GAPT,FERMT3,SIGLEC9…
gene_set_query	75	ZEB2	104.3	ARCHS4 Coexpression,73;Enrichr Queries,44;ReMap ChIP-seq,78;GTEx Coexpression,222	CD84,WIPF1,GMFG,LST1,PRDM1,IFI30,TNF,ETS1,ACTB,SLC8A1,DOCK10,TMEM144,DOCK11,PREX1,LGALS3,RASSF2,EDNRB,DPYSL2,ENPP2,PIP4K2A,VSIG4,PLXNC1,RSAD2,PRKCB,LIMCH1,CD180,CYBB,MITF,MPEG1,RUNX1,RAB31,TYROBP,TXNIP,CMPK2,S100A4,KCTD12,RIN2,CSF1R,IGSF6,LPL,FPR3,PIK3R5,SEC14L1,CHST11,PRKAR2B,CLEC7A,EPB41L2,EPB41L3,ST8SIA4,HMOX1,NCKAP1L,HLA-DQA1,LYN,CCR1,PRNP,CD163,ATP8B4,VCAM1,MYO5A,LYZ,FLI1,SLC6A6,CXCL10,PTPRE…
gene_set_query	76	BORCS8MEF2B	105	ARCHS4 Coexpression,105	SPI1,NCF4,ITGB2,PIK3CD,SECTM1,SIRPB2,LSP1,RCSD1,SIRPB1,STK10,HK3,RAC2,COTL1,CD37,LGALS9,GPSM3,CD53,NFAM1,HLA-B,RHOG,TMC8,TAP1,HLA-C,CYBA,EMP3,HLA-A,HLA-E,APBB1IP,FGR,HCK,DOK3,ELF4,DPEP2,HCLS1,CD48,PLEKHO2,LCP1,IRF9,SASH3,SELPLG,PTAFR,LILRA1,CFP,LILRA2,CORO1A,LILRA5,CYTH4,ALOX5,INPP5D,LYN,LRRC25,P2RY13,TGFB1,LAPTM5,PILRA,LILRB2,LILRB3,ARHGAP25,ARHGAP30,ZYX,EVI2B,MYO1F,SIGLEC5
gene_set_query	77	ZNF80	105.7	ARCHS4 Coexpression,209;Enrichr Queries,48;GTEx Coexpression,60	FCN1,CD84,SAMD9L,WIPF1,GPR65,GMFG,GIMAP2,ICAM2,GIMAP4,IKZF1,PRDM1,GIMAP7,ETS1,IFIT3,IFI44L,STK10,LGALS3,CYSLTR1,DPYSL2,ARHGDIB,EPSTI1,PLXNC1,TRIM22,EOMES,GBP5,PRKCH,RSAD2,CD300A,CD180,HLA-B,CYBB,HLA-A,HLA-F,IPCEF1,RUNX3,MPEG1,HLA-E,DOK2,IFI27,BIN2,MFNG,KLRF1,PTPRCAP,TOX,KLRB1,DDX60,SAMSN1,CORO1A,PIK3R5,TRPM2,INPP5D,TGFB1,VCAM1,APOBEC3G,CD160,KLRC3,KLRC4,SH2D1B,NKG7,ARHGAP25,CXCL10,PTPRC,TNFSF8,KL…
gene_set_query	78	ZNF366	105.7	ARCHS4 Coexpression,167;Enrichr Queries,26;GTEx Coexpression,124	CD86,CD84,SPI1,GPR65,ICAM2,GIMAP4,GIMAP5,PRDM1,GIMAP6,GIMAP7,ETS1,LIPA,GIMAP8,SLC8A1,IFIT3,IFI44L,ELK3,DOCK10,CDH5,DOCK11,EDNRB,RASSF2,DPYSL2,ARHGDIB,KDR,C3AR1,ENPP2,PLXNC1,CMKLR1,GBP5,RSAD2,CD180,LIFR,RNASE1,RBP7,ADPRH,SLC9A9,KCTD12,RIN2,WDFY4,CFD,CSF1R,CALCRL,IGSF6,SUCNR1,PIK3R3,LPL,SLC1A3,CSF2RB,FPR3,PLA2G7,RASGRP3,PRKAR2B,SLAMF8,SLC15A3,HLA-DQA1,CCR1,MSR1,CD163,ATP8B4,SLC37A2,VCAM1,HPS5,LYZ,G…
gene_set_query	79	LEF1	109.3	ARCHS4 Coexpression,108;Enrichr Queries,100;ReMap ChIP-seq,160;GTEx Coexpression,69	FCN1,IFITM1,WIPF1,GPR65,GMFG,LST1,GIMAP2,GIMAP4,IKZF1,GIMAP5,PRDM1,GIMAP6,ETS1,GIMAP7,GIMAP8,DOCK10,PREX1,STK10,DOCK11,EDNRB,DPYSL2,ARHGDIB,COTL1,KDR,ENPP2,PLXNC1,TMSB10,EOMES,PRKCH,SEMA6A,CD300A,PRKCB,F2R,HLA-B,TAP2,CYBB,TAP1,HLA-A,RUNX3,RUNX1,HLA-E,DOK2,DOK3,BIN2,MFNG,DPEP2,ELMO2,TXNIP,S100A4,PTPRCAP,KLRB1,LPL,CFP,MEFV,CORO1A,PIK3R5,RASGRP3,EFNB2,CHST11,INPP5D,NCKAP1L,LYN,APOBEC3G,NEBL,PILRA,AR…
gene_set_query	80	ELK3	113	Literature ChIP-seq,73;ARCHS4 Coexpression,171;Enrichr Queries,67;GTEx Coexpression,141	WIPF1,NCF4,ICAM2,UBE2L6,PRDM1,ETS1,ACTB,GIMAP8,ELK3,CDH5,LGALS3,PREX1,UBASH3B,PLAU,DPYSL2,ADORA3,ARHGDIB,KDR,COTL1,ARL6IP5,PRKACB,F2R,TAP1,TM4SF1,RUNX1,TWSG1,DOK2,RAB31,MFNG,FSCN1,ADAM9,TXNIP,S100A4,CD226,KCTD12,RIN2,SKAP2,CFD,CETP,TTYH3,SDC3,DAPP1,PIK3R3,IQGAP1,PCDH17,CORO1C,EFNB2,ABR,APH1B,CHST11,RRAS,PRKAR2B,INPP5D,ST8SIA4,HMOX1,PLTP,S100A11,PRNP,TGFB1,GNG11,FLI1,DAB2,ARHGAP31,IL7,GNB4,NFE2L3,…
gene_set_query	81	PPARG	113.6	Literature ChIP-seq,22;ARCHS4 Coexpression,259;Enrichr Queries,86;ReMap ChIP-seq,37;GTEx Coexpression,164	SLA,PRDM1,ETS1,LIPA,IFIT3,ELK3,IFIT2,CDH5,DOCK11,LGALS3,SPIC,PREX1,STK10,HPGDS,EDNRB,RASSF2,UBASH3B,PLAU,DPYSL2,KDR,EPSTI1,ENPP2,PDK1,MYLIP,GAS2L3,PRKCH,MITF,TM4SF1,MPEG1,RUNX1,RBP7,TXNIP,S100A4,KCTD12,CFD,PIK3R3,LPL,GNS,CORO1C,PIK3R5,EFNB2,SDCBP,RRAS,PRKAR2B,EPB41L2,HMOX1,SLC15A3,PRNP,MSR1,CRTAP,ATP8B4,VCAM1,ANKRD22,NKG7,PARVB,LYZ,GNG11,CXCL10,PTPRB,ARHGAP31,DAB2,ARPC2,CD209,TBXAS1,GRB2,RGL1,MYD…
gene_set_query	82	BACH1	114	Literature ChIP-seq,12;ARCHS4 Coexpression,31;ENCODE ChIP-seq,80;Enrichr Queries,139;ReMap ChIP-seq,154;GTEx Coexpression,268	IFITM1,WIPF1,GMFG,LST1,ICAM2,ACTB,IFIT3,LGALS3,RASSF2,EDNRB,CAPNS1,NDST3,EPSTI1,KDR,SCN1B,PRKCH,HLA-B,HLA-C,PHKA1,HLA-F,TM4SF1,RUNX1,HLA-E,CRISPLD1,BIN2,MTHFD2,PRKAR1A,ADPRH,TXNIP,PLBD1,KCTD12,PI4K2A,BEX4,IGSF6,EBI3,PIK3R3,IQGAP1,CFP,MEFV,PIK3R5,UGCG,ABR,RRAS,EPB41L3,HMOX1,NCKAP1L,ZNF267,HLA-DQA1,LYN,CCR1,MSR1,APOBEC3G,EAF2,MYO5A,PILRA,LYZ,FLI1,SLC6A6,PKIB,EHD3,LPAR6,ACER3,GRB2,NRP1,SIGLEC9,LRRC4…
gene_set_query	84	SPIC	121	ARCHS4 Coexpression,319;Enrichr Queries,9;GTEx Coexpression,35	CD86,CD84,SAMD9L,IFITM1,SPI1,GPR65,NCF4,IKZF1,GIMAP5,PRDM1,GIMAP6,LIPA,GIMAP7,TNF,GIMAP8,IFIT3,CXCL16,IFIT2,LGALS3,CCRL2,C3AR1,ENPP2,LGALS9,TRIM22,CMKLR1,GBP5,RSAD2,CD300A,CD180,NPY1R,CYBB,CYBA,TIMD4,PHKA1,HLA-F,MPEG1,TYROBP,MFNG,SLC9A9,FSCN1,PLBD1,CMPK2,PTPRCAP,ABCG1,CSF1R,CETP,CD274,IGSF6,EBI3,LPL,CSF2RB,CFP,MEFV,PLA2G7,CORO1A,SAMSN1,SEL1L3,TRPM2,ADAP2,CLEC7A,INPP5D,SLAMF8,HMOX1,SLC15A3,MSR1,PR…
gene_set_query	85	LTF	123	ARCHS4 Coexpression,128;GTEx Coexpression,118	FCN1,SPI1,WIPF1,NCF4,STK10,RASSF2,EOMES,CD300A,HLA-B,CYBB,RUNX3,RUNX1,DOK2,DOK3,GPR160,KLRF1,PLBD1,KLRB1,CFP,CORO1A,SEC14L1,INPP5D,NLRP3,ATP8B4,TGFB1,CD160,KLRC3,KLRC4,SH2D1B,NKG7,PILRA,LYZ,PTPRE,ARHGAP30,TNFSF8,KLRD1,FXYD5,ITGAM,PLEK,ITGB2,PIK3CD,CTSW,LSP1,ITGAL,PIK3CG,SIRPB1,HK3,RAC2,CTSG,CD37,EMB,CYTIP,HAVCR2,DENND2D,SRGN,CNOT6L,CR1,SYK,NFAM1,IRAK3,ARL4C,FGR,CD200R1,ELF4,XCL1,LCP2,PLEKHO2,LCP1…
gene_set_query	86	GFI1B	124.4	Literature ChIP-seq,87;ARCHS4 Coexpression,211;Enrichr Queries,97;ReMap ChIP-seq,135;GTEx Coexpression,92	SPI1,WIPF1,LST1,ICAM2,UBE2L6,IKZF1,IFI30,ACTB,IFIT3,RCBTB1,LGALS3,ARL6IP5,LGALS9,PDK1,PRKCH,RSAD2,HLA-B,HLA-G,RUNX3,RUNX1,BIN2,PRKAR1A,BTK,PLBD1,TXNIP,CD226,PI4K2A,SKAP2,CETP,IGSF6,SDC3,EBI3,CFP,MEFV,PIK3R5,PRKAR2B,CCR1,LYN,PILRA,PARVB,GNG11,FLI1,SLC6A6,NCEH1,LPAR6,TNFSF8,FERMT3,ACVRL1,SIGLEC9,ARPC1B,SECTM1,CTSW,RCSD1,RAC2,SH3BGRL3,CD36,CD33,HAVCR2,VAV3,CD52,FCER1G,ANXA1,MMD,RHOG,TMC8,RAB3IL1,EMP…
gene_set_query	87	EOMES	124.8	Literature ChIP-seq,74;ARCHS4 Coexpression,330;Enrichr Queries,49;ReMap ChIP-seq,65;GTEx Coexpression,106	IFITM1,TES,WIPF1,IKZF1,IFIT3,IFIT2,ELK3,PREX1,LGALS3,EDNRB,UBASH3B,DPYSL2,AP1S2,EPSTI1,GBP5,PRKCH,PRKCB,HLA-B,HLA-A,RUNX3,RUNX1,BIN2,TXNIP,NRN1,IQGAP1,MEFV,PLA2G7,PIK3R5,ABR,APH1B,SEC14L1,INPP5D,EPB41L3,SLAMF8,ST8SIA4,HMOX1,LYN,CCR1,APOBEC3G,TNFSF15,SH2D1B,PILRA,EHD3,CYP2S1,TNFSF8,GRB2,FXYD5,RGL1,FERMT3,NRP1,NRP2,CTSW,SNX10,CTSS,TUBA1A,GLIPR2,RAC2,CD38,CD37,CTSC,HAVCR2,DENND2D,CD52,CNOT6L,ANXA1,H…
gene_set_query	88	MSC	125	ARCHS4 Coexpression,67;Enrichr Queries,127;GTEx Coexpression,181	IFITM1,OLFML2B,CD80,LY75,PRDM1,IFI30,TNF,ETS1,ACTB,IFI44L,IFIT3,IFIT2,LGALS3,PLAU,DPYSL2,CCRL2,ENPP2,EPSTI1,LGALS9,CMKLR1,ENTPD1,RSAD2,F2R,TAP1,RNASE1,TWSG1,TYROBP,MTHFD2,ADPRH,FSCN1,CMPK2,CD226,S100A4,CD274,EBI3,SLC1A3,LY96,FPR3,PLA2G7,SAMSN1,PIK3R5,SLAMF8,HMOX1,SLC15A3,HLA-DQA1,CCR1,PRNP,CD163,VCAM1,TFPI2,M6PR,ARPC5,PILRA,GPR137B,CXCL10,ARHGAP31,IL7,RGL1,LGMN,FERMT3,NRP1,TNFAIP8,SIGLEC9,PLEK,SN…
gene_set_query	89	BCL6B	126.3	ARCHS4 Coexpression,159;Enrichr Queries,101;GTEx Coexpression,119	ACVRL1,NRP1,NRP2,ICAM2,GIMAP4,GIMAP5,PRDM1,GIMAP6,GIMAP7,ETS1,GIMAP8,ELK3,CDH5,EDNRB,PLAU,DPYSL2,KDR,PHACTR2,CD36,TIMP1,CLIC2,PRKCH,RSAD2,HEG1,F2R,MMP9,TM4SF1,TGFBR2,RBP7,BACE2,F8,IFI27,MMRN1,SLCO4A1,HECW2,KIT,FSCN1,PECAM1,TXNIP,IRF8,CDH13,KCTD12,FAR2,ST6GALNAC3,RIN2,CD44,RAMP2,CALCRL,RALB,NTN4,PIK3R3,LPL,PRCP,PCDH17,RASGRP3,EFNB2,DLL4,MYCT1,SEC14L1,LRRC8C,HMOX1,CD59,CYYR1,GBP2,SH2B3,WNT2,GBP4,TM…
gene_set_query	90	USF1	129.6	ARCHS4 Coexpression,98;ENCODE ChIP-seq,31;Enrichr Queries,301;ReMap ChIP-seq,211;GTEx Coexpression,7	SPI1,CHIC1,PLEKHB2,GMFG,LST1,ICAM2,IKZF1,IFI30,ACTB,IFIT3,RCBTB1,RASSF2,AP1S2,LGALS9,RNASE6,HLA-B,HLA-C,HLA-A,HLA-F,RUNX3,HLA-E,RUNX1,BIN2,MTHFD2,PRKAR1A,TXNIP,ATP6V0D1,SKAP2,BEX4,TMEM87B,IGSF6,TTYH3,SDC3,ZBTB1,CFP,MEFV,GNS,PIK3R5,SEC14L1,RRAS,PRKAR2B,INPP5D,ST8SIA4,HMOX1,S100A11,LYN,CCR1,SIGLEC10,PILRA,FLI1,TCN2,PPT1,TNFSF8,RGL1,GAPT,FERMT3,SIGLEC9,ARPC1B,SECTM1,CTSW,CTSS,SPTLC2,RAC2,CD37,CD33,C…
gene_set_query	91	ZBTB34	130	ARCHS4 Coexpression,68;Enrichr Queries,300;GTEx Coexpression,22	FCN1,SPI1,WIPF1,GMFG,GPR65,NCF4,GIMAP2,SLA,ETS1,PREX1,STK10,RASSF2,DPYSL2,ARHGDIB,COTL1,PLXNC1,MYLIP,PRKCB,HLA-C,CYBB,MPEG1,CLEC4A,TYROBP,DOK3,BIN2,DPEP2,PLBD1,TXNIP,KCTD12,SKAP2,IGSF6,KCNE3,LY96,DAPP1,CSF2RB,IQGAP1,CFP,MEFV,SAMSN1,CORO1A,PIK3R5,EFNB2,SDCBP,UGCG,SEC14L1,CLEC7A,PRKAR2B,ST8SIA4,LYN,CCR1,TGFB1,MYO5A,PILRA,ARHGAP25,FLI1,SLC6A6,PTPRC,ARHGAP30,TBXAS1,TNFSF8,HPSE,MYD88,GAPT,FERMT3,NRP1,…
gene_set_query	92	RARA	130.2	Literature ChIP-seq,123;ARCHS4 Coexpression,74;Enrichr Queries,324;ReMap ChIP-seq,104;GTEx Coexpression,26	SPI1,WIPF1,GMFG,LST1,ICAM2,UBE2L6,ACTB,PREX1,LGALS3,SPIC,RASSF2,DPYSL2,C3AR1,LGALS9,SCN1B,ENTPD1,HLA-B,HLA-C,HLA-A,HLA-G,RUNX3,HLA-E,RUNX1,BIN2,HECW2,TXNIP,PLBD1,IGSF6,TTYH3,TGFA,CFP,MEFV,PIK3R5,ABR,SEC14L1,APH1B,ST8SIA4,HMOX1,LYN,CCR1,TNFSF15,PILRA,SLC6A6,VNN1,LPAR6,TNFSF8,GAPT,FERMT3,LGMN,NRP1,SIGLEC9,ARPC1B,SECTM1,CTSW,RCSD1,CTSS,GLIPR2,RAC2,CD37,CD33,CD53,FCER1G,ANXA1,GPR34,NFAM1,RHOG,TMC8,EM…
gene_set_query	93	AHR	130.4	Literature ChIP-seq,69;ARCHS4 Coexpression,136;Enrichr Queries,94;ReMap ChIP-seq,88;GTEx Coexpression,265	IFITM1,TES,WIPF1,ICAM2,PRDM1,ETS1,IFIT3,DOCK10,PREX1,LGALS3,PLAU,DPYSL2,COTL1,GAS2L3,PRKCH,PRKCB,F2R,CD180,CYBB,TM4SF1,MPEG1,RUNX1,HECW2,TXNIP,ADAM9,S100A4,KCTD12,RIN2,WDFY4,SLC1A3,FPR3,IQGAP1,GNS,EFNB2,UGCG,CHST11,EPB41L2,ST8SIA4,HMOX1,NLRP3,S100A11,CCR1,PRNP,ATP8B4,VCAM1,NEBL,LY86,LYZ,SMAD5,CXCL10,PTPRE,ARHGAP31,DAB2,NFE2L3,HLA-DRA,SPIRE1,LGALS3BP,NRP1,ST6GALNAC2,DYRK2,LEAP2,SLC44A2,SCHIP1,ITGB…
gene_set_query	94	REL	133.3	ARCHS4 Coexpression,241;Enrichr Queries,68;GTEx Coexpression,91	CD86,SAMD9L,CD84,WIPF1,GPR65,CD80,LY75,IKZF1,PRDM1,TNF,ETS1,IFIT3,IFIT2,CXCL16,DOCK10,STK10,LGALS3,CYSLTR1,PLAU,RSAD2,CD300A,PRKCB,HLA-B,TAP1,RUNX3,RUNX1,BTK,TXNIP,CD226,WDFY4,CD274,DAPP1,SAMSN1,PIK3R5,RASGRP3,UGCG,CLEC7A,INPP5D,ST8SIA4,HMOX1,NCKAP1L,HLA-DQA1,ZNF267,LYN,PRNP,APOBEC3G,SIGLEC10,LY86,CXCL10,PTPRE,PTPRC,ARHGAP30,ARPC2,KLRD1,FERMT3,TNFAIP8,DOCK8,PLEK,ITGB2,MS4A7,PIK3CD,PTPN22,TMEM182,…
gene_set_query	96	ASCL2	137	ARCHS4 Coexpression,59;Enrichr Queries,107;GTEx Coexpression,245	FCN1,IFITM1,SPI1,NCF4,UBE2L6,PRDM1,IFI30,ETS1,IFIT3,IFIT2,PYCARD,LGALS3,PREX1,STK10,DPYSL2,ARHGDIB,LGALS9,EOMES,RSAD2,HLA-B,TAP1,HLA-C,CYBA,HLA-A,RUNX3,RUNX1,HLA-E,TYROBP,DOK3,IFI27,FSCN1,DPEP2,TXNIP,PLBD1,S100A4,CFD,KCNE3,CFP,CORO1A,SLC15A3,LYN,CCR1,PRNP,TGFB1,ANKRD22,NKG7,PILRA,ARHGAP25,CXCL10,ARHGAP30,NFE2L3,HPSE,MYD88,LGALS3BP,SIGLEC9,ARPC1B,ITGB2,SECTM1,SIRPB2,LSP1,ITGAL,CTSS,HK3,GLIPR2,CASP…
gene_set_query	97	ZNF746	140.7	ARCHS4 Coexpression,57;Enrichr Queries,319;GTEx Coexpression,46	FCN1,SPI1,WIPF1,GMFG,GPR65,NCF4,LST1,SLA,IFIT3,ACTB,IFIT2,PREX1,STK10,RASSF2,DPYSL2,ARHGDIB,COTL1,PLXNC1,HLA-B,HLA-C,CYBA,HLA-A,MPEG1,HLA-E,CLEC4A,TYROBP,DOK3,BIN2,DPEP2,FSCN1,PLBD1,TXNIP,IGSF6,TTYH3,KCNE3,CSF2RB,CFP,MEFV,CORO1A,PIK3R5,SEC14L1,CHST11,CLEC7A,HMOX1,LYN,CCR1,PRNP,TGFB1,PILRA,ARHGAP25,SLC6A6,ARHGAP30,TBXAS1,TNFSF8,MYD88,GAPT,FERMT3,SIGLEC9,ITGAM,DOCK8,ITGB2,HMGB2,PIK3CD,SECTM1,SIRPB2…
gene_set_query	98	EPAS1	141	ARCHS4 Coexpression,262;Enrichr Queries,122;ReMap ChIP-seq,47;GTEx Coexpression,133	FCN3,GIMAP5,GIMAP6,ETS1,GIMAP8,PYCARD,CDH5,LGALS3,EDNRB,ADORA3,DPYSL2,KDR,SLC16A6,ENPP2,TMSB10,PDK1,PRKCH,LIMCH1,F2R,LIFR,TM4SF1,HLA-E,RUNX1,HECW2,MFNG,GPR160,TXNIP,S100A4,KCTD12,RIN2,CSF1R,CALCRL,TTYH3,LPL,GNS,PCDH17,EFNB2,RRAS,HMOX1,NLRP3,WNT2,LYN,MSR1,PRNP,SLC37A2,CRTAP,TGFB1,GNG11,PTPRE,CXCL10,PTPRB,ARHGAP31,DAB2,ARPC2,ACVRL1,LGALS3BP,NRP1,TNFAIP8,SIGLEC9,MCTP1,DYRK2,ITGB2,AKR1B1,LSP1,HK2,SPT…
gene_set_query	100	GLMP	144.5	ARCHS4 Coexpression,119;GTEx Coexpression,170	LGALS3BP,NRP2,ARPC1B,IFI30,SCPEP1,LGALS3,GM2A,CASP4,SLC16A6,TMED3,EMILIN2,MFSD1,ACP5,SH3BGRL3,CTSC,CMKLR1,IKBIP,ANXA5,GPX7,RAB3IL1,MITF,EMP3,RNASE1,MMP9,TYROBP,ELF4,NPC2,ADAM9,PLEKHO2,ATP6V0D1,PI4K2A,C1QA,GRN,ASAH1,TTYH3,CD163L1,PTGER2,GSTP1,PRCP,FPR3,CAPG,NPL,GNS,ADCY7,PLA2G7,DRAM1,GPNMB,RRAS,SLAMF8,HMOX1,SLC15A3,S100A11,SLC25A24,CCR1,CD163,SLC37A2,SUSD1,CARD6,HPS3,ARPC5,PILRA,LHFPL2,LILRB4,LILR…
gene_set_query	103	SOX18	148.3	ARCHS4 Coexpression,222;Enrichr Queries,87;GTEx Coexpression,136	ACVRL1,LGALS3BP,NRP1,ICAM2,GIMAP4,GIMAP5,GIMAP6,GIMAP7,ETS1,GIMAP8,ELK3,CDH5,LGALS3,EDNRB,CAPNS1,DPYSL2,ARHGDIB,KDR,ENPP2,CD36,TIMP1,CLIC2,FCER1G,HEG1,F2R,LIFR,TM4SF1,TGFBR2,RBP7,BACE2,F8,IFI27,MMRN1,SLCO4A1,HECW2,FSCN1,PECAM1,TXNIP,KCTD12,RIN2,CD44,CFD,C1QB,C1QA,RAMP2,CALCRL,NTN4,PIK3R3,LPL,RASGRP3,EFNB2,DLL4,MYCT1,SEC14L1,RRAS,LRRC8C,CYYR1,GBP2,SH2B3,PLTP,GBP4,TM4SF18,CD74,TIE1,LAPTM5,PTPN12,GN…
gene_set_query	104	ZBTB49	149	ARCHS4 Coexpression,131;GTEx Coexpression,167	TNFAIP8,SIGLEC9,WIPF1,GPR65,PLEK,PIK3CD,UBE2L6,GIMAP4,LSP1,IKZF1,GIMAP5,GIMAP6,PIK3CG,SIRPB1,SPRED1,PSTPIP2,GLIPR2,UBE2Q2,CCRL2,RAC2,EPSTI1,CYTIP,GPSM3,RAB8B,CD53,MYLIP,HLA-B,RHOG,TAP1,EMP3,HLA-G,DCK,VAV1,HLA-E,CLEC4A,TLR1,DOK3,AIM2,BIN2,MFNG,DPEP2,HCLS1,LCP2,CD48,LCP1,PTPRCAP,IRF9,SASH3,SELPLG,KLRB1,LILRA1,AOAH,CFP,MEFV,CORO1A,LYN,LRRC25,CMTM3,IL10RA,LAPTM5,PILRA,LILRB3,ARHGAP25,PTPRC,ARHGAP30,P…
gene_set_query	105	HHEX	151	ARCHS4 Coexpression,88;Enrichr Queries,29;ReMap ChIP-seq,121;GTEx Coexpression,366	IFITM1,SPI1,WIPF1,GMFG,NCF4,LST1,ICAM2,SLA,IKZF1,PRDM1,IFI30,ETS1,RCBTB1,IFIT3,IFIT2,PYCARD,STK10,DOCK11,LGALS3,PLAU,DPYSL2,ARHGDIB,KDR,COTL1,LGALS9,SCN1B,PRKCH,RSAD2,PRKCB,CYBB,CYBA,IPCEF1,TM4SF1,MPEG1,RUNX1,TYROBP,DOK3,MFNG,BTK,DPEP2,TXNIP,PLBD1,S100A4,KCTD12,RIN2,CETP,CSF1R,SUCNR1,CFP,SAMSN1,CORO1A,RASGRP3,ADAP2,INPP5D,HMOX1,SLC15A3,PLTP,LYN,PRNP,ATP8B4,TGFB1,LY86,EAF2,GNG11,FLI1,CXCL10,DAB2,P…
gene_set_query	106	MAFB	153.3	ARCHS4 Coexpression,3;Enrichr Queries,36;ReMap ChIP-seq,158;GTEx Coexpression,416	IFITM1,TES,SPI1,PLEKHB2,IFI30,IFIT3,IFIT2,LGALS3,DPYSL2,EPSTI1,C3AR1,VSIG4,LGALS9,CMKLR1,RSAD2,RNASE6,RNASE1,TM4SF1,RUNX1,TXNIP,KCTD12,RIN2,PI4K2A,IGSF6,FPR3,PLA2G7,GNS,PIK3R5,TRPM2,EPB41L3,SLAMF8,HMOX1,S100A11,LYN,CCR1,MSR1,SIGLEC10,PILRA,GPR137B,SLC6A6,GRB2,RGL1,LGMN,FERMT3,NRP1,SIGLEC9,LRRC4,CTSS,MS4A4A,TUBA1A,TIMP1,CD36,CTSC,HAVCR2,HLA-DPA1,VAV3,ANXA1,FCER1G,GPR34,SYK,MMD,IL18,HCK,MS4A6A,RAP2…
gene_set_query	107	EBF1	156	ARCHS4 Coexpression,367;ENCODE ChIP-seq,24;Enrichr Queries,179;ReMap ChIP-seq,11;GTEx Coexpression,199	LST1,UBE2L6,IFI30,LIPA,ACTB,ELK3,PREX1,RASSF2,EDNRB,DPYSL2,NDST3,KDR,EPSTI1,AP1S2,LGALS9,CMKLR1,PRKCH,PRKCB,LIMCH1,RNASE6,RUNX3,RUNX1,HLA-E,ADPRH,BTK,TXNIP,KCTD12,SKAP2,CFD,CETP,GPM6A,TMEM87B,TTYH3,NRN1,EBI3,ZBTB1,PIK3R3,CFP,SAMSN1,GNS,PIK3R5,PLAC8,ABR,SEC14L1,RRAS,INPP5D,ST8SIA4,HMOX1,TSPAN3,LYN,APOBEC3G,SIGLEC10,PILRA,GNG11,FLI1,SLC6A6,EHD3,TCN2,RGL1,FERMT3,NRP1,CTSW,SNX10,RCSD1,TUBA1A,RAC2,CD3…
gene_set_query	108	NR3C1	157.8	Literature ChIP-seq,47;ARCHS4 Coexpression,85;ENCODE ChIP-seq,77;Enrichr Queries,261;ReMap ChIP-seq,187;GTEx Coexpression,290	CHRM3,TES,WIPF1,CD80,LY75,SLA,PRDM1,IKZF1,ETS1,TNF,ACTB,DOCK10,DOCK11,STK10,EDNRB,UBASH3B,BMPER,PLAU,DPYSL2,CCRL2,KDR,ENPP2,ENPP4,TMSB10,TRIM22,ENTPD1,SEMA6A,RSAD2,PRKCB,TAP1,LIFR,MITF,HLA-A,RUNX3,TM4SF1,RUNX1,HLA-E,OLFM1,RAB31,CRISPLD1,ADPRH,FSCN1,TXNIP,ELMO2,S100A4,KCTD12,TOX,CD274,CETP,GPM6A,CALCRL,CBFB,EBI3,ZBTB1,IQGAP1,SAMSN1,SEL1L3,SEC14L1,RRAS,EPB41L2,ST8SIA4,HMOX1,ZNF267,LYN,PRNP,CD163,TG…
gene_set_query	109	RAG1	158.3	ARCHS4 Coexpression,248;Enrichr Queries,64;GTEx Coexpression,163	SAMD9L,PRDM1,IKZF1,LIPA,TNF,ETS1,IFIT3,IFIT2,ELK3,SPIC,LGALS3,UBASH3B,PLAU,DPYSL2,EPSTI1,SEMA6A,RSAD2,PRKCB,NPY1R,RUNX1,DOK3,TXNIP,S100A4,FBN2,CD274,SUCNR1,GNS,HMOX1,PRNP,VCAM1,HPS3,FLI1,CXCL10,DAB2,PTPRC,TPP1,LGMN,GAPT,LGALS3BP,NRP1,MS4A7,ITGB2,HMGB2,PTPN22,ITGAL,RCSD1,PIK3CG,CTSS,SMPD3,SCPEP1,CASP1,PHACTR2,CD38,CD36,VAV3,ACTR2,ANXA1,SYK,IL15,HEG1,BTN3A3,MMP9,DCK,TGFBR2,ARL4C,APBB1IP,KIT,IRF8,DO…
gene_set_query	110	GTF2B	159.3	ARCHS4 Coexpression,255;ENCODE ChIP-seq,96;ReMap ChIP-seq,196;GTEx Coexpression,90	IFITM1,SPI1,TES,GMFG,GPR65,NCF4,IFI30,TNF,ACTB,PYCARD,CAPNS1,ARHGDIB,CCRL2,ARL6IP5,COTL1,BBX,TMSB10,GYG1,MYLIP,RSAD2,RNASE6,CLEC4A,TYROBP,DOK3,BIN2,MTHFD2,FSCN1,BTK,PLBD1,PTPRCAP,SKAP2,BEX4,IGSF6,LY96,CSF2RB,IQGAP1,CFP,SAMSN1,CORO1A,CORO1C,S100A11,ZNF267,LYN,ARPC5,SLC6A6,ARHGAP30,NCEH1,ARPC2,IL7,TBXAS1,HPSE,RGL1,MYD88,GAPT,FERMT3,TNFAIP8,SIGLEC9,ARPC1B,SNAP23,PLEK,HMGB2,SECTM1,SIRPB2,CTSW,SNX10,P…
gene_set_query	111	SOX17	159.8	Literature ChIP-seq,60;ARCHS4 Coexpression,276;Enrichr Queries,156;GTEx Coexpression,147	ICAM2,SLA,GIMAP5,PRDM1,ETS1,SLC8A1,ELK3,CDH5,EDNRB,BMPER,DPYSL2,KDR,C3AR1,ENPP2,COTL1,BBX,SLC16A9,TMSB10,CMKLR1,EOMES,SEMA6A,LIMCH1,RNASE6,NPY1R,LIFR,MITF,TM4SF1,RUNX1,RBP7,FSCN1,TXNIP,PLBD1,ADAM9,KCTD12,ATP6V0D1,RIN2,SKAP2,CFD,CALCRL,ZBTB1,PIK3R3,LPL,LY96,SLC1A3,PCDH17,EFNB2,UGCG,TRPM2,PLTP,WNT2,NETO2,GNG11,FLI1,CXCL10,PTPRE,PTPRB,ARHGAP31,DAB2,LPAR6,CYP2S1,TBXAS1,OSBPL1A,RGL1,MYD88,ACVRL1,NRP1,…
gene_set_query	112	TFE3	161.7	ARCHS4 Coexpression,225;Enrichr Queries,210;GTEx Coexpression,50	SPI1,GMFG,NCF4,LST1,SLA,GIMAP4,ETS1,ACTB,DOCK11,LGALS3,CAPNS1,PLAU,DPYSL2,C3AR1,COTL1,HLA-B,HLA-A,HLA-E,RUNX1,CLEC4A,TYROBP,DOK3,BIN2,FSCN1,TXNIP,S100A4,SKAP2,IGSF6,LY96,CFP,MEFV,PIK3R5,SDCBP,ADAP2,CHST11,CLEC7A,HMOX1,SLC15A3,S100A11,CCR1,PRNP,TGFB1,MLKL,PILRA,ARHGAP25,SLC6A6,TBXAS1,TNFSF8,FXYD5,LGALS3BP,SIGLEC9,ITGAM,ARPC1B,ITGB2,SECTM1,SIRPB2,SIRPB1,TNFSF13B,GLIPR2,PEA15,ITGAX,EMILIN2,SH3BGRL3,…
gene_set_query	113	IKZF2	164.3	ARCHS4 Coexpression,175;Enrichr Queries,90;GTEx Coexpression,228	NRP1,IFITM1,SAMD9L,WIPF1,CD80,CELF2,DOCK8,LY75,HMGB2,PIK3CD,PRDM1,IKZF1,RCSD1,TNF,ETS1,IFI44L,IFIT3,IFIT2,DOCK10,DPYSL2,PHACTR2,CD38,EMB,PLXNC1,HLA-DOA,MYBL1,TRIM22,VAV3,ENTPD1,PRKCH,ANXA1,RSAD2,PLA2G4A,LIFR,RUNX1,TGFBR2,ARL4C,OAS1,MDFIC,OAS2,OAS3,KIT,BTK,TXNIP,IRF8,CD226,CD48,TLR7,KCTD12,LCP1,TOX,DOCK2,WDFY4,CD44,PTGER4,SASH3,CD274,SLFN5,HPGD,EBI3,GCNT1,DAPP1,DDX60,RASGRP3,IFI16,STAT4,ST8SIA4,NC…
gene_set_query	114	SOX7	164.3	ARCHS4 Coexpression,213;Enrichr Queries,76;GTEx Coexpression,204	ACVRL1,NRP1,NRP2,ICAM2,GIMAP4,PRDM1,ETS1,IFIT3,ELK3,CDH5,LGALS3,EDNRB,PLAU,DPYSL2,KDR,PHACTR2,TIMP1,CD36,CTSC,PRKCH,ANXA1,SEMA6A,RSAD2,LIMCH1,F2R,IL18,LIFR,TM4SF1,CTTNBP2NL,TGFBR2,RAP2B,MMRN1,SLCO4A1,HECW2,PECAM1,IRF8,CDH13,RIN2,CD44,RAMP2,CALCRL,RALB,GSTP1,LPL,PRCP,RASGRP3,EFNB2,DLL4,UGCG,MYCT1,GNA15,GPNMB,HMOX1,CYYR1,GBP2,IL33,TM4SF18,ZNF185,TIE1,PARVB,GNG11,FLI1,CXCL10,DAB2,PTPRB,FABP4,LPAR6,T…
gene_set_query	115	JAZF1	169	ARCHS4 Coexpression,151;Enrichr Queries,75;GTEx Coexpression,281	FCN1,NRP1,CHIC1,TES,SPI1,EIF4E3,WIPF1,CELF2,SIRPB2,PRDM1,SOBP,ETS1,SLC8A1,CTSS,SIRPB1,DOCK10,LGALS3,RASSF2,UBASH3B,GLIPR2,UBE2Q2,DPYSL2,PIP4K2A,PHACTR2,PGM5,PLXNC1,CD36,GPSM3,ANXA1,CR1,PRKCB,HEG1,NFAM1,LIFR,EMP3,PGM2L1,ETV5,MPEG1,TGFBR2,HLA-E,ARL4C,TLR1,FGR,HCK,RAB31,ARHGEF3,DPEP2,TXNIP,TLR8,KCTD12,PLCB1,TOX,TLR4,CD44,SKAP2,GAS7,PTGER4,FGL2,PRICKLE2,LPL,NLRC4,LILRA1,CFP,LILRA2,GNS,OGFRL1,SH3BGRL,…
gene_set_query	116	ETV3L	170.3	ARCHS4 Coexpression,192;Enrichr Queries,114;GTEx Coexpression,205	NRP1,TNFAIP8,SIGLEC9,PLEKHB2,CD80,PLEK,LY75,UBE2L6,SNX10,PRDM1,TNF,IFI44L,IFIT3,SLC8A1,IFIT2,PLAU,PSTPIP2,DPYSL2,CCRL2,EMILIN2,HLA-DOA,GBP5,ENTPD1,RSAD2,MYOF,ANXA5,RUNX3,MMP9,AIM2,OAS1,OAS2,SLCO4A1,OAS3,TFEC,FSCN1,IRF8,CMPK2,CD226,CD48,TLR7,WDFY4,CD44,PTGER4,RGS18,CD274,CLEC12A,EBI3,SLC1A3,DDX60,SAMSN1,STX11,RASGRP3,TRPM2,DRAM1,CCL4,EPB41L3,NLRP3,GBP2,SLC15A3,HLA-DQA1,SEMA4A,APOBEC3G,STAT1,TNFSF1…
gene_set_query	117	MYB	170.8	Literature ChIP-seq,7;ARCHS4 Coexpression,206;ENCODE ChIP-seq,54;Enrichr Queries,443;ReMap ChIP-seq,38;GTEx Coexpression,277	IFITM1,CD84,SAMD9L,SPI1,OLFML2B,PLEKHB2,WIPF1,GMFG,GPR65,LST1,LY75,ICAM2,IKZF1,PRDM1,IFI30,ETS1,LIPA,DOCK10,TMEM144,LGALS3,PREX1,DOCK11,UBASH3B,GNPTAB,DPYSL2,ARHGDIB,COTL1,LGALS9,TMSB10,PDK1,CPA3,PRKCH,RSAD2,MITF,RUNX3,RUNX1,TYROBP,DOK3,MTHFD2,MFNG,GPR160,BTK,TXNIP,S100A4,PTPRCAP,KCTD12,ABCG1,CD274,TMEM87B,KCNE3,SAMSN1,PLAC8,SDCBP,SEC14L1,CHST11,INPP5D,ST8SIA4,NCKAP1L,PRNP,ATP8B4,SLC37A1,VCAM1,NK…
gene_set_query	118	NFIL3	172	ARCHS4 Coexpression,30;Enrichr Queries,297;GTEx Coexpression,189	CD86,FCN1,SPI1,NCF4,LST1,PRDM1,ETS1,IFIT3,IFIT2,CXCL16,LGALS3,PREX1,RASSF2,PLAU,CCRL2,LGALS9,HLA-B,MPEG1,TYROBP,DOK3,MTHFD2,DPEP2,TXNIP,PLBD1,S100A4,IGSF6,CSF2RB,CFP,MEFV,SAMSN1,SDCBP,CHST11,CLEC7A,NLRP3,HMOX1,LYN,CCR1,PRNP,ATP8B4,SIGLEC10,PILRA,LYZ,CXCL10,SLC6A6,PTPRE,ARHGAP30,TBXAS1,FXYD5,SIGLEC9,ITGAM,SNAP23,ITGB2,MS4A7,PLEK,SECTM1,SIRPB2,CTSS,SIRPB1,MS4A4A,HK3,CASP4,ITGAX,EMILIN2,TIMP1,CYTIP,…
gene_set_query	119	TIGD3	177.7	ARCHS4 Coexpression,66;Enrichr Queries,373;GTEx Coexpression,94	FCN1,SPI1,WIPF1,GMFG,NCF4,LST1,PYCARD,PREX1,STK10,EDNRB,RASSF2,DPYSL2,ARHGDIB,COTL1,SLC16A6,ENPP2,PLXNC1,RSAD2,RNASE6,HLA-B,HLA-C,LIFR,CYBA,HLA-A,HLA-E,CLEC4A,RBP7,TYROBP,DOK3,BIN2,MTHFD2,DPEP2,FSCN1,TXNIP,PLBD1,ATP6V0D1,IGSF6,KCNE3,CSF2RB,CFP,MEFV,CORO1A,PCDH17,EFNB2,TRPM2,SEC14L1,CHST11,PRKAR2B,CLEC7A,HMOX1,LYN,TGFB1,PILRA,ARHGAP25,CXCL10,SLC6A6,ARHGAP30,TBXAS1,TNFSF8,MYD88,GAPT,SIGLEC9,SLC44A2…
gene_set_query	120	HIF1A	180.6	Literature ChIP-seq,109;ARCHS4 Coexpression,232;Enrichr Queries,191;ReMap ChIP-seq,139;GTEx Coexpression,232	LGALS3BP,NRP1,SPI1,DYRK2,ITGB2,HMGB2,SECTM1,SLA,CTSW,LSP1,PRDM1,ETS1,ACTB,HK2,ELK3,PREX1,LGALS3,GLIPR1,TUBA1A,DPYSL2,DSE,TIMP1,CTSC,PDK1,IKBIP,ACTR2,ANXA1,GRID1,HEG1,MYOF,ANXA5,VWA5A,PDCD1LG2,EMP3,YWHAZ,RUNX1,TGFBR2,BACE2,TWSG1,RAB31,CREB1,SLCO4A1,MTHFD2,PRKAR1A,MFNG,SLC9A9,FSCN1,KLRF1,ADAM9,IRF8,TXNIP,S100A4,PTPRCAP,CD44,FBN2,GRN,TTYH3,UBA6,PTGER2,GCNT1,NTN4,PRCP,DENND3,IQGAP1,GNS,TMEM165,PTGS1,…
gene_set_query	122	CEBPD	182.4	Literature ChIP-seq,54;ARCHS4 Coexpression,34;ENCODE ChIP-seq,97;ReMap ChIP-seq,258;GTEx Coexpression,469	CD86,FCN1,IFITM1,SPI1,PLEKHB2,NCF4,LST1,IFI30,LIPA,ACTB,CXCL16,PYCARD,PREX1,CDH5,PLAU,CCRL2,COTL1,BBX,VSIG4,LGALS9,SCN1B,MYLIP,CD300A,HLA-B,HLA-C,CYBA,HLA-A,MID1,HLA-E,DOK3,TYROBP,FSCN1,DPEP2,TXNIP,PLBD1,PTPRCAP,CSF1R,IGSF6,CALCRL,SUCNR1,KCNE3,SLC1A3,CFP,SAMSN1,CORO1A,EFNB2,ADAP2,CLEC7A,PRKAR2B,SLC15A3,PLTP,S100A11,LYN,MSR1,TGFB1,SIGLEC10,LY86,NKG7,PILRA,SLC6A6,IL7,TBXAS1,FERMT3,NRP1,SIGLEC9,CELF…
gene_set_query	123	CREBL2	182.7	ARCHS4 Coexpression,51;Enrichr Queries,96;GTEx Coexpression,401	CD86,CD84,WIPF1,PRDM1,IFI30,ETS1,LIPA,IFIT3,GIMAP8,LGALS3,DOCK11,DPYSL2,ARL6IP5,C3AR1,SLC16A9,PRKACB,CMKLR1,MYLIP,SEMA6A,RNASE6,CYBB,MITF,LIFR,HLA-A,MPEG1,ARMCX3,RAB31,TYROBP,PRKAR1A,TXNIP,KCTD12,PI4K2A,CSF1R,CD274,IGSF6,SUCNR1,SDC3,FPR3,IQGAP1,GNS,PLA2G7,UGCG,ABR,EPB41L3,SLAMF8,HMOX1,SLC15A3,S100A11,CCR1,PRNP,MSR1,CD163,PILRA,CXCL10,SLC6A6,ARHGAP31,TPP1,RGL1,LGMN,SIGLEC9,ITGAM,CELF2,ITGB2,MS4A7,…
gene_set_query	124	HOXB7	184.4	Literature ChIP-seq,116;ARCHS4 Coexpression,253;Enrichr Queries,170;ReMap ChIP-seq,74;GTEx Coexpression,309	SPI1,OLFML2B,PLEKHB2,WIPF1,GIMAP4,PRDM1,GIMAP6,ETS1,GIMAP7,IFIT3,RCBTB1,LGALS3,RASSF2,PLAU,DPYSL2,C3AR1,SLC16A6,PIP4K2A,SCN1B,MYLIP,ENTPD1,F2R,MITF,IPCEF1,MID1,TM4SF1,CLEC4A,RBP7,MTHFD2,PRKAR1A,HECW2,FSCN1,TXNIP,S100A4,WDFY4,TMEM87B,NRN1,IGSF6,KCNE3,LPL,CORO1A,GNS,EFNB2,CHST11,HMOX1,SLC15A3,PRNP,GNG11,FLI1,CXCL10,DAB2,ARHGAP30,TCN2,ARPC2,GRB2,FXYD5,LGALS3BP,NRP1,SLC44A2,DOCK8,CELF2,ITGB2,SNAP23,M…
gene_set_query	125	ZBTB14	191	ARCHS4 Coexpression,123;GTEx Coexpression,259	EIF4E3,WIPF1,DOCK8,SNAP23,PIK3CD,GTDC1,GIMAP4,IKZF1,RCSD1,ITGAL,GIMAP6,LIPA,ETS1,PIK3CG,GIMAP8,DOCK10,TMEM144,DOCK11,RASSF2,ENPP2,PIP4K2A,CD37,EMB,CLEC1B,GPSM3,CD53,ACTR2,BTN3A1,MMD,TMC8,BTN3A3,GAB2,DCK,HLA-E,BIN2,MFNG,BTK,TXNIP,CD226,LCP1,TLR5,DOCK2,SKAP2,RGS18,SASH3,CETP,MOSPD2,DAPP1,CORO1A,PTGS1,SH3BGRL,PRKAR2B,MAP3K1,ZNF185,SEMA4D,PLEKHA2,SUSD1,HPS3,GNG11,FLI1,EVI2A,FMNL2,PTPRC,ARHGAP30,RGS10…
gene_set_query	126	MEF2A	191.7	Literature ChIP-seq,118;ARCHS4 Coexpression,189;ENCODE ChIP-seq,15;Enrichr Queries,271;ReMap ChIP-seq,14;GTEx Coexpression,543	CD86,OLFML2B,CD80,LST1,NCF4,PRDM1,TNF,ETS1,ACTB,SLC8A1,ELK3,IFIT2,DOCK10,LGALS3,PLAU,DPYSL2,ADORA3,ARL6IP5,COTL1,PIP4K2A,VSIG4,TMSB10,CMKLR1,MYLIP,PRKCB,LIMCH1,F2R,CD180,TAP2,TAP1,CYBB,MITF,CYBA,LIFR,IPCEF1,RUNX3,RUNX1,RAB31,MTHFD2,ADPRH,GPR160,TXNIP,ADAM9,CD226,KCTD12,WDFY4,CD274,CSF1R,ZBTB1,SLC1A3,DAPP1,IQGAP1,PIK3R5,RASGRP3,ABR,SEC14L1,ADAP2,CLEC7A,EPB41L2,EPB41L3,ST8SIA4,NLRP3,ZNF267,LYN,PRNP…
gene_set_query	127	TCF4	192.2	Literature ChIP-seq,51;ARCHS4 Coexpression,449;Enrichr Queries,141;ReMap ChIP-seq,146;GTEx Coexpression,174	IKZF1,ACTB,LGALS3,PREX1,EDNRB,RASSF2,DPYSL2,KDR,EPSTI1,PIP4K2A,BBX,PRKCH,LIMCH1,PRKCB,HLA-F,RUNX3,RUNX1,RBP7,TWSG1,HECW2,TXNIP,FAR1,KCTD12,FAR2,ATP6V0D1,RIN2,PI4K2A,SKAP2,BEX4,GPM6A,NRN1,TTYH3,SDC3,PIK3R3,TGFA,PLA2G7,GNS,PLAC8,ABR,SEC14L1,CHST11,EPB41L2,INPP5D,EPB41L3,ST8SIA4,S100A11,NEBL,TNFSF15,SH2D1B,NETO2,PILRA,LYZ,GNG11,GPR137B,FLI1,MARCO,CYP2S1,RGL1,LGMN,NRP1,NRP2,PTPRO,RCSD1,TUBA1A,SPTLC2,…
gene_set_query	128	PCGF2	194	ARCHS4 Coexpression,281;ReMap ChIP-seq,107	CHRM3,CXCL9,EIF4E3,MCTP1,WIPF1,CELF2,GMFG,DOCK8,ITGB2,PTPRO,PLEK,IKZF1,SOBP,RCSD1,NDST3,GRM8,ARHGDIB,RAC2,CD38,EOMES,CD53,MYLIP,SEMA6A,CR1,SYK,F2R,AVPR1A,HLA-E,HCK,MMRN1,GPR160,KLRF1,FSCN1,IRF8,HCLS1,LCP2,LCP1,DOCK2,DNASE1L3,PTGER4,NRN1,TTYH3,HPGD,CLEC12A,TGFA,SLC1A3,PLA2G7,PCDH17,CYYR1,WNT2,S100A11,LAPTM5,LYZ,CXCL10,CXCL11,PTPRC,ARHGAP30
gene_set_query	129	PBX2	195.5	ARCHS4 Coexpression,226;Enrichr Queries,368;ReMap ChIP-seq,109;GTEx Coexpression,79	FCN3,SPI1,GMFG,NCF4,LST1,GIMAP2,SLA,IKZF1,PRDM1,TNF,ETS1,ACTB,PREX1,PLAU,DPYSL2,ARHGDIB,CCRL2,COTL1,MYLIP,PRKCB,HLA-B,HLA-C,CYBA,HLA-A,HLA-F,HLA-G,HLA-E,RUNX1,TYROBP,DOK3,BIN2,MFNG,DPEP2,FSCN1,TXNIP,TTYH3,SDC3,FPR3,CFP,MEFV,CORO1A,PIK3R5,CORO1C,ABR,SEC14L1,PRKAR2B,INPP5D,SLC15A3,LYN,PRNP,TGFB1,NKG7,PILRA,ARHGAP25,SLC6A6,ARHGAP30,TBXAS1,TNFSF8,MYD88,GAPT,FERMT3,ACVRL1,NRP1,SLC44A2,PIK3CD,SECTM1,CT…
gene_set_query	130	RBPJ	196.6	Literature ChIP-seq,83;ARCHS4 Coexpression,489;Enrichr Queries,204;ReMap ChIP-seq,25;GTEx Coexpression,182	CD86,WIPF1,LY75,PRDM1,IFI30,ETS1,LIPA,IFIT3,ACTB,RCBTB1,DOCK11,PREX1,LGALS3,CDH5,CAPNS1,BMPER,DPYSL2,ARL6IP5,COTL1,TMSB10,GAS2L3,SEMA6A,PRKCB,CD300A,RUNX3,MPEG1,RUNX1,RBP7,RAB31,MTHFD2,TXNIP,CD226,KCTD12,PTPRCAP,RIN2,FBN2,CETP,CD274,IGSF6,CBFB,IQGAP1,CFP,PIK3R5,SDCBP,INPP5D,SLAMF8,HMOX1,SLC15A3,LYN,PRNP,ATP8B4,CRTAP,TFPI2,LY86,HPS3,ARPC5,SMAD5,SLC6A6,MARCO,DAB2,CD209,HPSE,RGL1,MYD88,LGMN,FERMT3,L…
gene_set_query	131	MEOX1	197	ARCHS4 Coexpression,306;Enrichr Queries,137;GTEx Coexpression,148	NRP1,OLFML2B,ICAM2,GIMAP5,PRDM1,GIMAP6,GIMAP7,ETS1,GIMAP8,IFIT3,ELK3,CDH5,DOCK11,EDNRB,DPYSL2,KDR,ENPP2,CD36,TIMP1,ANXA1,LIMCH1,MMP9,TM4SF1,TGFBR2,RUNX1,RBP7,F8,MDFIC,PECAM1,TXNIP,S100A4,KCTD12,GAS7,CFD,FBN2,RAMP2,PIK3R3,LPL,DLL4,MYCT1,GPNMB,RRAS,PRKAR2B,EPB41L2,LRRC8C,CYYR1,GBP2,TM4SF18,CD74,IL33,CRTAP,VCAM1,TIE1,TFPI2,ATP2B4,GNG11,FLI1,SULF2,CXCL10,PTPRB,ARHGAP31,DAB2,FABP4,TEK
gene_set_query	132	BHLHE41	197.5	ARCHS4 Coexpression,106;GTEx Coexpression,289	CD86,CD84,CHIC1,HSPB8,MS4A7,TREM2,MS4A4A,CXCL16,TMEM144,SPRED1,TUBA1A,DPYSL2,ADORA3,PEA15,C3AR1,PIP4K2A,VSIG4,PRKACB,SCN1B,HAVCR2,FCER1G,GPR34,GRID1,LIMCH1,RNASET2,IL18,MITF,IPCEF1,KCTD12,GAS7,TLR2,BEX4,CX3CR1,C1QB,CSF1R,C1QA,ASAH1,SLC1A3,DENND3,CAPG,NPL,ABR,TRPM2,OGFRL1,HLA-DMB,ADAP2,RAB20,GPNMB,EPB41L2,EPB41L3,CCL4,SPP1,SLAMF8,SLC15A3,SH2B3,P2RY12,CCR1,MSR1,CD163,KCNJ10,SIGLEC10,LY86,LHFPL2,TM6…
gene_set_query	133	NFE2L2	198	Literature ChIP-seq,26;ARCHS4 Coexpression,126;Enrichr Queries,199;ReMap ChIP-seq,226;GTEx Coexpression,413	CHRM3,SPI1,TES,IFI30,ETS1,TNF,ACTB,IFIT3,CXCL16,LGALS3,SPIC,EDNRB,BMPER,ARHGDIB,SLC16A9,SEMA6A,LIFR,MID1,MPEG1,RUNX1,DOK3,MTHFD2,FSCN1,TXNIP,ADAM9,S100A4,PI4K2A,CD274,LPL,DAPP1,FPR3,IQGAP1,PLA2G7,SAMSN1,GNS,RASGRP3,EFNB2,SDCBP,CHST11,PRKAR2B,SLAMF8,ST8SIA4,HMOX1,TSPAN3,SLC15A3,PLTP,S100A11,CCR1,PRNP,CD163,ATP8B4,TGFB1,NKG7,PILRA,NETO2,GPR137B,SLC6A6,DAB2,ARHGAP31,LPAR6,IL7,TBXAS1,TPP1,RGL1,FERMT3…
gene_set_query	134	TCF7L2	198.5	Literature ChIP-seq,100;ARCHS4 Coexpression,198;ENCODE ChIP-seq,69;Enrichr Queries,286;ReMap ChIP-seq,224;GTEx Coexpression,314	OLFML2B,TES,WIPF1,GMFG,LY75,PRDM1,IKZF1,ETS1,LIPA,ACTB,RCBTB1,LGALS3,DOCK11,PLAU,DPYSL2,ARHGDIB,COTL1,MYLIP,SEMA6A,TAP1,LIFR,CYBA,HLA-A,MID1,TM4SF1,RUNX1,HLA-E,MTHFD2,MFNG,FSCN1,TXNIP,S100A4,PTPRCAP,TOX,RIN2,LPL,PLA2G7,CORO1A,EFNB2,ABR,RRAS,HMOX1,S100A11,PRNP,CRTAP,MYO5A,LYZ,SMAD5,SLC6A6,DAB2,NCEH1,CYP2S1,FERMT3,NRP1,CELF2,ARPC1B,DOCK8,PTPRO,HTR2B,SECTM1,CTSW,LSP1,PITPNC1,CTSS,SMPD3,VMO1,SPRED1,G…
gene_set_query	135	KLF1	200.4	Literature ChIP-seq,45;ARCHS4 Coexpression,471;Enrichr Queries,134;ReMap ChIP-seq,194;GTEx Coexpression,158	FCN1,SAMD9L,SPI1,WIPF1,NCF4,LST1,UBE2L6,IKZF1,PRDM1,IFI30,ACTB,IFIT3,LGALS3,CDH5,CAPNS1,UBASH3B,SLC16A9,EOMES,MYLIP,RSAD2,CD300A,F2R,IPCEF1,TM4SF1,RUNX1,CLEC4A,DOK2,TYROBP,DOK3,BIN2,MTHFD2,MFNG,BTK,TXNIP,CMPK2,S100A4,FAR1,PTPRCAP,CSF2RB,IQGAP1,CFP,MEFV,CORO1A,PCDH17,UGCG,PRKAR2B,EPB41L2,HMOX1,PRNP,NKG7,PILRA,CXCL10,TBXAS1,ACER3,RGL1,FERMT3,ITGAM,ITGB2,PLEK,HMGB2,LRRC4,SECTM1,CTSW,SIRPB1,PIK3CG,CT…
gene_set_query	136	MAX	202.2	ARCHS4 Coexpression,168;ENCODE ChIP-seq,34;Enrichr Queries,505;ReMap ChIP-seq,251;GTEx Coexpression,53	SPI1,WIPF1,GMFG,LST1,IKZF1,IFI30,ACTB,LGALS3,DPYSL2,ARL6IP5,PRKCB,PAQR3,HLA-B,HLA-C,HLA-F,RNASE1,HLA-E,RUNX1,BIN2,BTK,PLBD1,TXNIP,CD226,SKAP2,CETP,ZBTB1,PIK3R3,CFP,MEFV,PIK3R5,UGCG,APH1B,PRKAR2B,INPP5D,ST8SIA4,HMOX1,NCKAP1L,LYN,SIGLEC10,PILRA,GNG11,FLI1,EHD3,VNN1,ACER3,TNFSF8,GRB2,GAPT,FERMT3,SLC44A2,ARPC1B,SECTM1,CTSW,SNX10,SMPD3,TUBA1A,GLIPR2,RAC2,SPIN1,TMED3,CD37,SH3BGRL3,TIMP1,CD33,ANXA1,FCER…
gene_set_query	138	ARID3A	205.4	ARCHS4 Coexpression,529;ENCODE ChIP-seq,88;Enrichr Queries,241;ReMap ChIP-seq,141;GTEx Coexpression,28	CD86,IFITM1,SPI1,TES,GMFG,GPR65,NCF4,LST1,GIMAP2,UBE2L6,IKZF1,PRDM1,TNF,ETS1,ACTB,STK10,LGALS3,CAPNS1,PLAU,DPYSL2,ARHGDIB,COTL1,C3AR1,ARL6IP5,PLXNC1,GYG1,CD300A,PRKCB,NPY1R,CYBA,RUNX1,HLA-E,CLEC4A,TYROBP,DOK3,BIN2,MTHFD2,GPR160,BTK,FSCN1,TXNIP,ADAM9,CMPK2,ELMO2,CD226,PTPRCAP,WDFY4,BEX4,GPM6A,IGSF6,TTYH3,SDC3,CSF2RB,CFP,MEFV,SAMSN1,CORO1A,PIK3R5,SEC14L1,CHST11,INPP5D,ST8SIA4,HMOX1,NCKAP1L,PLTP,ZNF…
gene_set_query	139	NKX23	210	ARCHS4 Coexpression,245;GTEx Coexpression,175	CHRM3,NRP2,TES,GMFG,MS4A7,RCSD1,PYCARD,SPIC,CRHBP,UBE2Q2,ARHGDIB,RAC2,PGM5,CD37,LGALS9,HLA-DOA,SYK,TMC8,PLA2G4A,MID1,MPEG1,DOK3,MFNG,TOX,C1QB,CSF1R,C1QA,CD163L1,CD5L,PRICKLE2,AIF1,PSMB10,PTGS1,HLA-DMA,GNA15,LAIR1,CCL24,CD74,ATP8B4,CD72,VCAM1,SLC37A1,TNFSF15,PLA2G2A,ATP2B4,LILRB5,FLI1,SLC4A7,RGS10,C1QC
gene_set_query	141	ETV7	211.7	ARCHS4 Coexpression,36;Enrichr Queries,32;GTEx Coexpression,567	IFITM1,SAMD9L,SPI1,CD80,NCF4,GIMAP2,UBE2L6,PRDM1,IFI30,TNF,IFIT3,IFI44L,IFIT2,EPSTI1,LGALS9,TRIM22,GBP5,RSAD2,TAP2,HLA-B,TAP1,HLA-C,CYBA,HLA-A,RUNX3,HLA-E,TYROBP,IFI27,TXNIP,CMPK2,CARD16,CD274,IGSF6,EBI3,DAPP1,DDX60,CFP,MEFV,RASGRP3,APH1B,HMOX1,SLC15A3,CCR1,LYN,APOBEC3G,MLKL,ANKRD22,PILRA,CXCL10,CXCL11,IL7,NFE2L3,HPSE,MYD88,LGALS3BP,CXCL9,TNFAIP8,SIGLEC9,SECTM1,SNX10,LSP1,CTSS,TNFSF13B,HK3,GM2A,P…
gene_set_query	142	ATF3	213.2	Literature ChIP-seq,62;ARCHS4 Coexpression,79;ENCODE ChIP-seq,93;Enrichr Queries,143;ReMap ChIP-seq,247;GTEx Coexpression,655	CD86,IFITM1,CD84,PRDM1,GIMAP5,IFI30,ETS1,LIPA,TNF,IFIT3,RCBTB1,IFIT2,CXCL16,ELK3,LGALS3,CRHBP,CAPNS1,UBASH3B,PLAU,DPYSL2,CCRL2,C3AR1,ARL6IP5,VSIG4,LGALS9,IL13RA2,GBP5,RSAD2,TAP2,RNASE1,TM4SF1,RUNX1,TYROBP,RAB31,MTHFD2,FSCN1,TXNIP,S100A4,CARD16,ATP6V0D1,PI4K2A,ABCG1,SKAP2,CD274,CSF1R,IGSF6,TTYH3,LPL,LY96,PIK3R3,SLC1A3,FPR3,IQGAP1,GNS,PLA2G7,EFNB2,UGCG,SEC14L1,ADAP2,RRAS,HMOX1,SLC15A3,PLTP,CCR1,PRN…
gene_set_query	143	ZNF217	213.8	Literature ChIP-seq,52;ARCHS4 Coexpression,674;ENCODE ChIP-seq,81;Enrichr Queries,178;ReMap ChIP-seq,82;GTEx Coexpression,216	CHIC1,TES,WIPF1,PRDM1,ETS1,ACTB,TMEM144,PREX1,LGALS3,BMPER,DPYSL2,ENPP2,PIP4K2A,TMSB10,MYLIP,SEMA6A,PRKCH,LIMCH1,CD180,TAP1,MITF,TM4SF1,RUNX1,RAB31,BIN2,MTHFD2,HECW2,GPD2,GPR160,DPEP2,TXNIP,CMPK2,RIN2,CD274,SUCNR1,KCNE3,DAPP1,IQGAP1,GNS,EFNB2,UGCG,SDCBP,RRAS,CHST11,ST8SIA4,ZNF267,S100A11,LYN,PRNP,ATP8B4,NEBL,CD160,TNFSF15,ANKRD22,TFPI2,MYO5A,ARPC5,SLC6A6,PKIB,PTPRE,DAB2,ARHGAP30,PTPRC,NCEH1,ARPC2…
gene_set_query	144	L3MBTL3	214	ARCHS4 Coexpression,354;GTEx Coexpression,74	LGALS3BP,IFITM1,WIPF1,ARPC1B,GPR65,DOCK8,SNAP23,GIMAP2,SLA,PIK3CD,PTPN22,LSP1,IKZF1,PIK3CG,SCPEP1,GLIPR1,PSTPIP2,PHACTR2,CD37,EMB,TRIM22,RAB8B,PDK1,CD53,CR1,BTN3A1,SLC39A10,BTN3A3,IRAK3,HLA-A,BTN3A2,HLA-F,VAV1,MPEG1,HAUS1,ELF4,HCLS1,PLEKHO2,DOCK2,BCAT1,TLR4,TMEM106A,DCP2,SASH3,SAMD9,PTGER2,LY96,GNS,ADCY7,PIK3R5,SDCBP,MYCT1,CHST11,IFI16,INPP5D,ST8SIA4,GBP2,LYN,CMTM7,ATP8B4,TGFB1,MAP3K1,CMTM3,PLEKH…
gene_set_query	145	MEIS1	217.4	Literature ChIP-seq,18;ARCHS4 Coexpression,289;Enrichr Queries,307;ReMap ChIP-seq,7;GTEx Coexpression,466	TES,SPI1,GMFG,IFIT3,CRHBP,PREX1,EDNRB,UBASH3B,DPYSL2,ARL6IP5,SCN1B,PDK1,LIMCH1,RUNX1,BIN2,PRKAR1A,BTK,TXNIP,CD226,FAR2,KCTD12,RIN2,SKAP2,CETP,IGSF6,IQGAP1,MEFV,PRKAR2B,HMOX1,ZNF267,S100A11,LYN,CCR1,MYO5A,PARVB,GNG11,FLI1,SLC6A6,PKIB,TCN2,GRB2,ACVRL1,NRP1,NRP2,SIGLEC9,RCSD1,SPTLC2,RAC2,SH3BGRL3,HAVCR2,ANXA1,SYK,IFNGR1,MMD,NFAM1,RHOG,TMC8,PDCD1LG2,EMP3,GFRA2,VAV1,CTTNBP2NL,CD200R1,KIT,ARHGEF3,PLEKH…
gene_set_query	146	NFATC1	217.6	ARCHS4 Coexpression,41;ENCODE ChIP-seq,57;Enrichr Queries,123;ReMap ChIP-seq,89;GTEx Coexpression,778	CD86,CD84,SPI1,WIPF1,CD80,NCF4,ICAM2,UBE2D1,SLA,IKZF1,PRDM1,ETS1,TNF,ACTB,ELK3,CXCL16,PYCARD,DOCK10,PREX1,LGALS3,STK10,PLAU,DPYSL2,ARHGDIB,C3AR1,LGALS9,GYG1,TMSB10,PRKCH,PRKCB,RNASE6,HLA-B,TAP1,CYBA,HLA-A,RUNX3,MPEG1,RUNX1,HLA-E,DOK3,TYROBP,MFNG,ADPRH,BTK,FSCN1,TXNIP,CD226,PTPRCAP,WDFY4,SKAP2,CD274,CSF1R,EBI3,DAPP1,CFP,CORO1A,PIK3R5,UGCG,CHST11,CLEC7A,INPP5D,HMOX1,SLC38A6,NCKAP1L,HLA-DQA1,LYN,TGF…
gene_set_query	147	BHLHE40	218	ARCHS4 Coexpression,329;ENCODE ChIP-seq,23;ReMap ChIP-seq,143;GTEx Coexpression,377	IFITM1,SPI1,PLEKHB2,CD80,LST1,UBE2D1,GIMAP4,IFI30,TNF,ACTB,RCBTB1,CAPNS1,DPYSL2,COTL1,PIP4K2A,GYG1,PDK1,MYLIP,GAS2L3,SLC15A2,CD300A,TAP1,CYBA,PHKA1,HLA-A,TM4SF1,MPEG1,TWSG1,DOK3,RAB31,ADPRH,FSCN1,ADAM9,CMPK2,PTPRCAP,ABCG1,CETP,TTYH3,UBA6,SLC41A1,IQGAP1,PCDH17,RASGRP3,UGCG,SLAMF8,CCR1,TGFB1,NKG7,FLI1,SLC6A6,EHD3,ARHGAP31,NCEH1,TCN2,LPAR6,HPSE,FERMT3,LGALS3BP,DOCK8,ITGB2,MS4A7,SECTM1,CTSW,LSP1,RCSD…
gene_set_query	148	MEIS2	221.3	ARCHS4 Coexpression,270;Enrichr Queries,222;ReMap ChIP-seq,45;GTEx Coexpression,348	CHIC1,TES,PLEKHB2,GMFG,IKZF1,ETS1,ACTB,SLC8A1,EDNRB,DPYSL2,ARHGDIB,ENPP2,VSIG4,SEMA6A,PRKCB,LIMCH1,LIFR,CYBA,HLA-A,MID1,RUNX1,HLA-E,DOK2,MTHFD2,TXNIP,KCTD12,FBN2,GPM6A,PDE1B,SDC3,SLC1A3,FPR3,SAMSN1,PCDH17,CORO1C,EFNB2,PRKAR2B,TSPAN3,LYN,PRNP,VCAM1,NEBL,SLC6A6,CXCL10,DAB2,PTPRC,TCN2,RGL1,ACVRL1,NRP1,NRP2,LEAP2,CELF2,ARPC1B,PLEK,RCSD1,PIK3CG,TUBA1A,SGCB,SPIN1,RAC2,PGM5,ZNF385A,GPSM3,RAB8B,CD53,ANXA…
gene_set_query	150	SATB1	222.3	ARCHS4 Coexpression,121;Enrichr Queries,104;ReMap ChIP-seq,94;GTEx Coexpression,570	CHRM3,WIPF1,GMFG,GIMAP2,GIMAP5,PRDM1,IKZF1,GIMAP6,ETS1,DOCK10,STK10,DOCK11,DPYSL2,ENPP2,SLC16A9,PLXNC1,GBP5,PRKCH,PRKCB,RUNX1,GPRIN3,RAB31,BTK,TXNIP,ADAM9,S100A4,KCTD12,TOX,PDE1B,CORO1A,PIK3R5,ST8SIA4,HMOX1,NCKAP1L,PRNP,SIGLEC10,ARHGAP25,FLI1,CXCL10,PTPRC,ARHGAP30,CYP2S1,OSBPL1A,LGMN,NRP1,EIF4E3,SCHIP1,CELF2,DOCK8,PIK3CD,GTDC1,SOBP,RCSD1,ITGAL,PIK3CG,SGCB,FUNDC1,TMED3,RAC2,CD37,LBP,EMB,CYTIP,ZNF1…
gene_set_query	151	NCOA3	225	ARCHS4 Coexpression,363;Enrichr Queries,282;ReMap ChIP-seq,101;GTEx Coexpression,154	NRP1,TNFAIP8,TES,CD80,SNAP23,LY75,HMGB2,ICAM2,PTPN22,ITGAL,TNF,ETS1,ACTB,CTSS,PITPNC1,PREX1,STK10,LGALS3,GLIPR1,TUBA1A,DPYSL2,SPIN1,SLC16A6,HLA-DOA,TRIM22,VAV3,ACTR2,ENTPD1,ANXA1,ANXA5,MYOF,YWHAZ,TM4SF1,HAUS1,TGFBR2,ARL4C,RAB31,RRM2B,MTHFD2,OAS2,PRKAR1A,ELF4,OAS3,GPD2,ADPRH,BTK,FSCN1,PECAM1,DPEP2,IRF8,TXNIP,CD226,CD48,TLR7,S100A4,DOCK2,WDFY4,CD44,GRN,CBFB,EBI3,GCNT1,ZBTB1,PRICKLE2,IQGAP1,GNS,IFI1…
gene_set_query	152	NR4A2	225.3	Literature ChIP-seq,99;ARCHS4 Coexpression,147;Enrichr Queries,205;GTEx Coexpression,450	CD86,NRP1,IFITM1,CD84,GPR65,CELF2,MS4A7,SLA,TREM2,PTPN22,PRDM1,ETS1,IFIT3,IFIT2,MS4A4A,CXCL16,LGALS3,DPYSL2,ADORA3,PEA15,ENPP2,C3AR1,TIMP1,VSIG4,CYTIP,PRKACB,HAVCR2,SRGN,MYLIP,ANXA1,FCER1G,SEMA6A,RSAD2,GRID1,RNASET2,RUNX1,ARL4C,GPRIN3,MS4A6A,NRG3,TXNIP,S100A4,LCP2,KCTD12,CD44,BEX4,PTGER4,C1QB,SASH3,GPM6A,C1QA,SLC1A3,LPL,PRCP,SAMSN1,AIF1,STX11,EFNB2,HLA-DMA,ADAP2,RAB20,GPNMB,CLEC7A,INPP5D,TSPAN7,C…
gene_set_query	153	RARB	226	Literature ChIP-seq,124;ARCHS4 Coexpression,180;Enrichr Queries,250;GTEx Coexpression,350	CHRM3,CHIC1,GMFG,IKZF1,GIMAP5,ETS1,GIMAP7,SLC8A1,GIMAP8,STK10,SPIC,EDNRB,DPYSL2,ARHGDIB,KDR,ENPP2,C3AR1,SLC16A6,BBX,PLXNC1,LGALS9,PRKACB,GYG1,PRKCH,SEMA6A,LIMCH1,F2R,TAP1,MITF,LIFR,MID1,RUNX1,HLA-E,HECW2,TXNIP,TOX,FBN2,CBFB,LPL,CORO1A,EFNB2,ADAP2,RRAS,PRNP,VCAM1,NEBL,CD160,EAF2,NETO2,CXCL10,ARHGAP30,ARPC2,IL7,NFE2L3,GRB2,FXYD5,FERMT3,LGALS3BP,NRP1,NRP2,HSPB8,ARPC1B,ITGB2,LSP1,SOBP,SGCB,RAC2,ACP5,…
gene_set_query	154	TCF21	227	Literature ChIP-seq,68;ARCHS4 Coexpression,384;Enrichr Queries,283;GTEx Coexpression,173	SAMD9L,FCN3,GIMAP5,ETS1,GIMAP8,SLC8A1,IFIT2,CDH5,LGALS3,EDNRB,RASSF2,PLAU,DPYSL2,KDR,ENPP2,GYG1,TMSB10,PDK1,CPA3,CD300A,F2R,LIFR,PHKA1,HLA-F,TM4SF1,MPEG1,RUNX1,RBP7,TWSG1,IFI27,HECW2,FSCN1,ADAM9,KCTD12,ATP6V0D1,ABCG1,CFD,CETP,CALCRL,TTYH3,ZBTB1,LPL,LY96,DDX60,PCDH17,EFNB2,RRAS,CHST11,EPB41L2,SLAMF8,HMOX1,WNT2,PLTP,MSR1,PRNP,VCAM1,TFPI2,EAF2,GNG11,MARCO,CXCL10,SLC6A6,PTPRB,DAB2,TBXAS1,FERMT3,ACVRL…
gene_set_query	155	STAT6	230	Literature ChIP-seq,14;ARCHS4 Coexpression,58;Enrichr Queries,57;GTEx Coexpression,791	FCN1,IFITM1,SPI1,TES,PLEKHB2,WIPF1,GPR65,NCF4,SLA,IKZF1,PRDM1,ETS1,IFIT3,ACTB,GIMAP8,IFIT2,LGALS3,PREX1,STK10,RASSF2,DPYSL2,ARHGDIB,COTL1,ARL6IP5,LGALS9,PRKCH,TAP2,HLA-B,TAP1,HLA-C,CYBA,HLA-A,MPEG1,RUNX1,HLA-E,DOK3,HECW2,DPEP2,TXNIP,PLBD1,S100A4,IQGAP1,CFP,CORO1A,PIK3R5,RASGRP3,SEC14L1,RRAS,CHST11,CLEC7A,INPP5D,HMOX1,S100A11,ZNF267,LYN,PRNP,TGFB1,LY86,PILRA,ARHGAP25,FLI1,CXCL10,SLC6A6,PTPRE,ARHGA…
gene_set_query	156	ZNF296	231.7	ARCHS4 Coexpression,345;Enrichr Queries,215;GTEx Coexpression,135	SPI1,PLEK,PIK3CD,PTPN22,LSP1,PRDM1,IFI30,TNF,IFIT3,IFIT2,PYCARD,STK10,GM2A,DPYSL2,RAC2,SLC16A6,CD37,LGALS9,GPSM3,DENND2D,CD53,SYK,RNASET2,RHOG,TAP1,CYBA,EMP3,RUNX3,DOK3,OAS1,ELF4,MTHFD2,SLCO4A1,OAS3,GPR160,BTK,FSCN1,TXNIP,CD48,PTPRCAP,DOCK2,WDFY4,SASH3,DAPP1,NOD2,CORO1A,DLL1,PSMB10,PLAC8,GNA15,UCP2,HMOX1,GBP2,LYN,SEMA4A,PRNP,CD74,APOBEC3G,PDE6G,LAPTM5,LY86,TMEM154,PSMB9,SULF2,TMEM156,CXCL10,NAGK,…
gene_set_query	157	EGR2	234	ARCHS4 Coexpression,44;Enrichr Queries,116;GTEx Coexpression,542	CD86,CD84,SLA,PRDM1,TNF,ETS1,IFIT3,IFIT2,CXCL16,DOCK10,LGALS3,EDNRB,PLAU,DPYSL2,ADORA3,ENPP2,C3AR1,VSIG4,LGALS9,HLA-DOA,CMKLR1,GAS2L3,ENTPD1,RSAD2,CD300A,RNASE6,IPCEF1,RUNX1,TYROBP,TXNIP,S100A4,CSF1R,IGSF6,EBI3,LPL,PLA2G7,PIK3R5,IGSF21,TRPM2,ADAP2,CLEC7A,EPB41L2,INPP5D,HMOX1,SLC15A3,CCR1,PRNP,MSR1,SLC37A2,VCAM1,SIGLEC10,LY86,GPR137B,CXCL10,PTPRE,ARHGAP31,TBXAS1,HLA-DRA,RGL1,LGMN,NRP1,ST6GALNAC2,S…
gene_set_query	158	ETS2	234	Literature ChIP-seq,149;ARCHS4 Coexpression,145;Enrichr Queries,168;GTEx Coexpression,474	LGALS3BP,CD86,NRP1,MS4A7,PLEK,PRDM1,ETS1,IFIT3,ACTB,IFIT2,CXCL16,LGALS3,PLAU,DPYSL2,C3AR1,EMILIN2,TIMP1,VSIG4,LGALS9,CTSC,PDK1,HLA-DPA1,VAV3,SRGN,ABCC1,ANXA1,SEMA6A,SYK,IRAK3,TM4SF1,RUNX1,TGFBR2,ETV7,ARL4C,RAP2B,MTHFD2,ELF4,TFEC,FSCN1,TXNIP,S100A4,LCP2,HLA-DQB2,CD44,TNFRSF21,TLR2,C1QB,CSF1R,C1QA,GRN,CD5L,DENND3,DLL1,AIF1,STX11,EFNB2,UGCG,TRPM2,HLA-DMA,GNA15,RAB20,HMOX1,NLRP3,GBP2,SLC15A3,SH2B3,LY…
gene_set_query	159	VENTX	234	ARCHS4 Coexpression,646;Enrichr Queries,47;GTEx Coexpression,9	CD86,IFITM1,SPI1,GMFG,GPR65,NCF4,LST1,GIMAP2,SLA,PRDM1,IFI30,PYCARD,PLAU,DPYSL2,ARHGDIB,C3AR1,COTL1,KDR,PLXNC1,EOMES,RNASE6,HLA-C,CYBB,CYBA,RNASE1,RUNX3,RUNX1,CLEC4A,TYROBP,DOK3,RAB31,BIN2,DPEP2,PLBD1,TXNIP,S100A4,CFD,CSF1R,IGSF6,LY96,CSF2RB,CFP,MEFV,PIK3R5,RASGRP3,SDCBP,IGSF21,TRPM2,ADAP2,CLEC7A,EPB41L3,ST8SIA4,HMOX1,SLC15A3,CCR1,CD163,SLC37A2,SIGLEC10,LY86,PILRA,ARHGAP25,PTPRE,CXCL10,ARHGAP30,C…
gene_set_query	160	ARNTL	234.3	ARCHS4 Coexpression,23;Enrichr Queries,345;ReMap ChIP-seq,164;GTEx Coexpression,405	SPI1,WIPF1,GMFG,GPR65,NCF4,SLA,UBE2D1,GIMAP4,IKZF1,GIMAP6,ETS1,ACTB,IFIT3,DOCK10,LGALS3,PREX1,STK10,RASSF2,PLAU,DPYSL2,ARHGDIB,TRIM22,GBP5,F2R,HLA-B,TAP1,HLA-C,HLA-A,RUNX1,HLA-E,GPRIN3,DOK2,RAB31,BIN2,MTHFD2,FSCN1,KLRF1,DPEP2,TXNIP,PTPRCAP,TTYH3,IGSF6,ZBTB1,LPL,MEFV,CFP,SAMSN1,CORO1A,PIK3R5,EFNB2,SEC14L1,CLEC7A,INPP5D,HMOX1,PRNP,CD163,MLKL,KLRC4,SH2D1B,M6PR,NKG7,ARHGAP25,SLC6A6,CXCL10,PTPRE,PTPRC…
gene_set_query	161	ATF6	237	ARCHS4 Coexpression,327;Enrichr Queries,303;GTEx Coexpression,81	SPI1,GMFG,GPR65,NCF4,SLA,ETS1,PYCARD,DPYSL2,ARHGDIB,RUNX1,CLEC4A,TYROBP,DOK3,RAB31,BIN2,MTHFD2,PLBD1,TXNIP,ADAM9,S100A4,KCTD12,RIN2,IGSF6,KCNE3,LY96,CSF2RB,IQGAP1,MEFV,SAMSN1,GNS,CLEC7A,HMOX1,LYN,CCR1,PRNP,MSR1,MYO5A,ARPC5,PTPRC,TBXAS1,HPSE,MYD88,GAPT,LGMN,NRP1,SIGLEC9,ITGAM,ARPC1B,CELF2,SNAP23,MS4A7,SECTM1,SIRPB2,PIK3CG,SIRPB1,TNFSF13B,SCPEP1,CASP4,CD53,VAV3,CR1,FCER1G,NFAM1,RHOG,PLA2G4A,IRAK3,T…
gene_set_query	162	ZNF394	240	ARCHS4 Coexpression,103;Enrichr Queries,578;GTEx Coexpression,39	FCN1,SPI1,WIPF1,GPR65,GMFG,NCF4,LST1,ICAM2,GIMAP2,IKZF1,GIMAP5,IFIT3,ACTB,STK10,DPYSL2,ARHGDIB,COTL1,TRIM22,MYLIP,CD300A,HLA-B,TAP1,HLA-E,CLEC4A,DOK2,TYROBP,DOK3,BIN2,MTHFD2,MFNG,KLRF1,TXNIP,PTPRCAP,IGSF6,KLRB1,DAPP1,CFP,MEFV,SAMSN1,PIK3R5,PLAC8,INPP5D,NLRP3,HMOX1,LYN,PRNP,TGFB1,NKG7,PILRA,ARHGAP25,ARHGAP30,PTPRC,TBXAS1,TNFSF8,KLRD1,FXYD5,MYD88,FERMT3,TNFAIP8,ITGAM,DOCK8,ITGB2,PLEK,HMGB2,CTSW,LSP…
gene_set_query	163	NR2F2	240.4	ARCHS4 Coexpression,187;ENCODE ChIP-seq,70;Enrichr Queries,346;ReMap ChIP-seq,234;GTEx Coexpression,365	NRP1,NRP2,OLFML2B,WIPF1,ARPC1B,GMFG,DOCK8,ITGB2,SECTM1,CTSW,PRDM1,LSP1,IKZF1,RCSD1,ETS1,ACTB,LGALS3,VMO1,CDH5,EDNRB,PLAU,DPYSL2,ARHGDIB,RAC2,CD37,GPSM3,ZNF385A,CD53,GAS2L3,ANXA1,SYK,LIMCH1,HEG1,MYOF,F2R,RHOG,TMC8,RAB3IL1,LIFR,KCNAB2,TM4SF1,TGFBR2,RUNX1,HLA-E,SLCO4A1,FSCN1,TXNIP,HCLS1,LCP2,KCTD12,LCP1,DOCK2,CD44,SASH3,GSTP1,CORO1A,EFNB2,HLA-DMA,CYTH4,RRAS,PRKAR2B,EPB41L2,INPP5D,SH2B3,LRRC25,LYN,PR…
gene_set_query	164	MITF	243.8	Literature ChIP-seq,57;ARCHS4 Coexpression,142;Enrichr Queries,91;ReMap ChIP-seq,128;GTEx Coexpression,801	CHIC1,TES,PLEKHB2,WIPF1,ACTB,IFIT3,RCBTB1,IFIT2,ELK3,LGALS3,PREX1,EDNRB,UBASH3B,DPYSL2,AP1S2,PIP4K2A,BBX,PRKACB,PRKCH,LIMCH1,PRKCB,PHKA1,HLA-A,HLA-G,RUNX3,TM4SF1,RUNX1,IFI27,PRKAR1A,MTHFD2,TXNIP,KCTD12,ATP6V0D1,RIN2,PI4K2A,SKAP2,GPM6A,TTYH3,IGSF6,NRN1,PIK3R3,PLA2G7,GNS,ABR,UGCG,APH1B,CHST11,RRAS,PRKAR2B,EPB41L2,EPB41L3,HMOX1,TSPAN3,SH2D1B,MYO5A,PARVB,GNG11,GPR137B,SLC6A6,NCEH1,TCN2,ARL2BP,PPT1,RG…
gene_set_query	165	RFX8	244.5	ARCHS4 Coexpression,202;GTEx Coexpression,287	NRP1,CLEC12A,GCNT1,PLEK,ELK3,GLIPR1,GNA15,DRAM1,CHST11,PSTPIP2,DSE,CCRL2,EMILIN2,CTSG,CD59,TIMP1,EMB,LGALS9,TMSB10,SH2B3,CD33,LAIR1,IKBIP,CPA3,SRGN,ATP8B4,MYOF,ANXA5,TFPI2,IRAK3,PDCD1LG2,EMP3,KCNAB2,LYZ,RUNX1,ETV6,AXL,TFEC,GNB4,ADAM9,DOCK2,CD44
gene_set_query	166	ZFP57	245.7	ARCHS4 Coexpression,210;Enrichr Queries,256;GTEx Coexpression,271	LGALS3BP,NRP1,IFITM1,GMFG,GTDC1,PRDM1,RCSD1,TMEM144,PYCARD,LGALS3,TUBA1A,RASSF2,DPYSL2,PEA15,ARHGDIB,ENPP2,RAC2,PIP4K2A,CD38,TIMP1,DENND2D,CD53,CD52,RSAD2,SYK,MYOF,F2R,TMC8,GAB2,MMP9,ETV5,BIN2,MFNG,KIT,FSCN1,TXNIP,PTPRCAP,BCAT1,IRF9,FBN2,SAMD9,LPL,AIF1,PSMB10,RASGRP3,MYCT1,GNA15,INPP5D,UCP2,HMOX1,LAIR1,CMTM7,IL33,CD74,ATP8B4,KCNJ10,VCAM1,SEMA4D,LAPTM5,EAF2,ARHGAP25,FLI1,SULF2,CXCL10,FABP3,DAB2,EV…
gene_set_query	167	TCF12	247	ARCHS4 Coexpression,267;ENCODE ChIP-seq,29;Enrichr Queries,516;ReMap ChIP-seq,184;GTEx Coexpression,239	PRDM1,ETS1,ACTB,IFIT3,ELK3,EDNRB,PLAU,DPYSL2,ADORA3,ARHGDIB,ENPP2,ARL6IP5,COTL1,BBX,TMSB10,SCN1B,GAS2L3,CYBA,LIFR,MID1,TM4SF1,RUNX1,TWSG1,DOK3,CRISPLD1,PRKAR1A,FSCN1,ADAM9,S100A4,PTPRCAP,ATP6V0D1,TTYH3,CBFB,PIK3R3,SLC1A3,IQGAP1,CORO1C,RASGRP3,PLAC8,RRAS,TSPAN3,S100A11,PRNP,CRTAP,TGFB1,VCAM1,SMAD5,DAB2,GNB4,FERMT3,NRP1,CELF2,ARPC1B,SCHIP1,ITGB2,SECTM1,CTSW,CTSS,PITPNC1,TUBA1A,UBE2Q2,SGCB,DSE,CASP4…
gene_set_query	168	IRF3	248.2	ARCHS4 Coexpression,139;ENCODE ChIP-seq,75;Enrichr Queries,206;ReMap ChIP-seq,169;GTEx Coexpression,652	SPI1,WIPF1,GMFG,GPR65,NCF4,IFI30,ETS1,ACTB,PYCARD,STK10,CAPNS1,DPYSL2,ENPP2,COTL1,BBX,ENPP4,LGALS9,GAS2L3,TAP2,HLA-B,TAP1,HLA-C,CYBA,HLA-A,HLA-F,RUNX3,RUNX1,HLA-E,DOK3,MTHFD2,DPEP2,TXNIP,ELMO2,FAR1,PTPRCAP,PI4K2A,SKAP2,CALCRL,PIK3R3,CFP,CORO1A,CORO1C,EFNB2,RRAS,INPP5D,ST8SIA4,HMOX1,NCKAP1L,TSPAN3,PLTP,HLA-DQA1,ZNF267,PRNP,SLC37A1,TGFB1,MLKL,M6PR,EAF2,HPS5,CXCL10,ARHGAP31,ARHGAP30,SPIRE1,TPP1,MYD8…
gene_set_query	169	DNTTIP1	248.5	ARCHS4 Coexpression,395;GTEx Coexpression,102	SPI1,SIGLEC9,ITGAM,GMFG,NCF4,LST1,UBE2D1,SECTM1,SIRPB2,PIK3CG,SIRPB1,ACTB,TNFSF13B,PYCARD,GLIPR2,ARHGDIB,RAC2,GYG1,GPSM3,FCER1G,NFAM1,RHOG,CYBA,VAV1,APBB1IP,CLEC4A,TLR1,FGR,HCK,TYROBP,DOK3,BIN2,DPEP2,PLBD1,TLR8,TLR2,RGS18,IGSF6,SELPLG,PTAFR,NLRC4,LILRA1,CFP,MEFV,LILRA2,CST7,LILRA5,CYTH4,ALOX5,S100A11,LRRC25,P2RY13,PILRA,LILRB3,TBXAS1,ALOX5AP,ZYX,TNFSF8,EVI2B,SIGLEC7,MYO1F,GAPT,SIGLEC5
gene_set_query	170	EGR1	249.3	Literature ChIP-seq,55;ARCHS4 Coexpression,577;ENCODE ChIP-seq,60;Enrichr Queries,151;ReMap ChIP-seq,227;GTEx Coexpression,426	FCN3,IFITM1,GMFG,LY75,UBE2D1,ETS1,TNF,ACTB,IFIT3,ELK3,IFIT2,LGALS3,GNPTAB,PLAU,DPYSL2,KDR,ENPP2,SLC16A9,TMSB10,CMKLR1,MYLIP,LIMCH1,F2R,TM4SF1,TYROBP,DOK3,MTHFD2,PRKAR1A,FSCN1,BTK,TXNIP,S100A4,PTPRCAP,KCTD12,RIN2,SKAP2,BEX4,CD274,TMEM87B,SUCNR1,UBA6,ZBTB1,LPL,PIK3R3,CFP,GNS,PCDH17,EFNB2,SEC14L1,EPB41L2,TSPAN7,ST8SIA4,HMOX1,ZNF267,PRNP,TGFB1,ARPC5,CXCL10,PTPRE,GRB2,MYD88,FERMT3,LGMN,LGALS3BP,NRP1,I…
gene_set_query	171	MBD4	250.8	ARCHS4 Coexpression,219;ENCODE ChIP-seq,116;Enrichr Queries,733;ReMap ChIP-seq,170;GTEx Coexpression,16	CD84,PLEKHB2,GMFG,GPR65,NCF4,GIMAP2,SLA,IKZF1,ETS1,ACTB,PYCARD,DPYSL2,ARHGDIB,COTL1,PLXNC1,TRIM22,PDK1,CD180,RNASE6,CYBA,HLA-F,TM4SF1,CLEC4A,DOK3,BIN2,MTHFD2,PRKAR1A,MFNG,BTK,DPEP2,FSCN1,TXNIP,CARD16,ATP6V0D1,RIN2,SKAP2,CETP,IGSF6,CALCRL,KCNE3,SDC3,LY96,DAPP1,CSF2RB,SAMSN1,CORO1A,PIK3R5,UGCG,SEC14L1,INPP5D,ST8SIA4,NCKAP1L,ZNF267,LYN,PRNP,SIGLEC10,LY86,ARPC5,HPS5,LYZ,ARHGAP25,PKIB,PTPRC,ARHGAP30,N…
gene_set_query	172	ZEB1	252.8	ARCHS4 Coexpression,604;ENCODE ChIP-seq,62;Enrichr Queries,167;ReMap ChIP-seq,152;GTEx Coexpression,279	NRP1,NRP2,WIPF1,CELF2,ARPC1B,ITGB2,LST1,SECTM1,CTSW,PRDM1,IFI30,TNF,ETS1,ACTB,ELK3,VMO1,TUBA1A,SGCB,UBE2Q2,PLAU,DPYSL2,PGM5,ANXA1,LIMCH1,HEG1,F2R,TMC8,CYBA,MITF,LIFR,VAV1,RUNX1,TGFBR2,FGR,ARL4C,ETV7,TWSG1,SLC7A7,SLCO4A1,KIT,FSCN1,TXNIP,CDH13,PTPRCAP,KCTD12,IRF9,CD44,TTYH3,RALB,SLC43A2,PRICKLE2,SLC1A3,DENND3,CORO1C,DLL4,EFNB2,SH3BGRL,CYTH4,RRAS,HMOX1,SH2B3,LRRC25,CD74,PRNP,CRTAP,VCAM1,STAT1,STAT3,…
gene_set_query	173	SOX9	253	Literature ChIP-seq,93;ARCHS4 Coexpression,165;Enrichr Queries,328;ReMap ChIP-seq,244;GTEx Coexpression,435	WIPF1,GMFG,NCF4,UBE2L6,IKZF1,ETS1,TNF,ACTB,LGALS3,STK10,EDNRB,PLAU,DPYSL2,ARHGDIB,AP1S2,KDR,BBX,TMSB10,CMKLR1,SLC15A2,SEMA6A,RSAD2,LIFR,CYBA,TM4SF1,RUNX1,HLA-E,OLFM1,TWSG1,CRISPLD1,TXNIP,ELMO2,PTPRCAP,KCTD12,FBN2,TTYH3,SDC3,SLC1A3,TGFA,CORO1A,PIK3R5,EFNB2,ABR,IGSF21,TRPM2,RRAS,TSPAN7,ST8SIA4,HMOX1,NLRP3,TSPAN3,WNT2,PRNP,CD163,VCAM1,NEBL,MYO5A,ARPC5,FLI1,GPR137B,CXCL10,SLC6A6,PTPRE,PTPRC,ARHGAP30,…
gene_set_query	174	VDR	256	Literature ChIP-seq,13;ARCHS4 Coexpression,220;Enrichr Queries,103;ReMap ChIP-seq,233;GTEx Coexpression,711	CD86,IFITM1,CD80,LY75,PRDM1,IKZF1,IFI30,ETS1,ACTB,IFIT3,IFI44L,IFIT2,LGALS3,CAPNS1,PLAU,DPYSL2,EPSTI1,SLC16A6,LGALS9,RSAD2,F2R,RNASE6,HLA-A,RUNX1,GPR160,FSCN1,TXNIP,S100A4,FAR2,CD274,TMEM87B,LPL,SLAMF8,HMOX1,SLC15A3,S100A11,ZNF267,CCR1,PRNP,SLC37A2,CRTAP,SLC37A1,TGFB1,VCAM1,CXCL10,DAB2,PTPRC,FERMT3,LGMN,NRP1,SLC44A2,ARPC1B,SECTM1,AKR1B1,CTSW,CTSS,GLIPR2,CASP1,ITGAX,RAC2,MFSD1,EMILIN2,CD38,TIMP1,V…
gene_set_query	175	MBD2	257.5	ARCHS4 Coexpression,129;Enrichr Queries,336;ReMap ChIP-seq,290;GTEx Coexpression,275	TNFAIP8,IFITM1,EIF4E3,SPI1,WIPF1,DOCK8,ITGB2,LRRC4,HMGB2,LY75,PIK3CD,LSP1,IKZF1,SOBP,IFI30,ETS1,ACTB,CTSS,PYCARD,LGALS3,STK10,CAPNS1,DPYSL2,AP1S2,PLXNC1,LGALS9,PRKACB,ACTR2,ANXA1,SYK,GRID1,MYOF,ANXA5,TAP2,HLA-B,GPX7,CYBB,CYBA,HLA-A,YWHAZ,MPEG1,RUNX1,TGFBR2,FGR,HCK,DOK3,MDFIC,OAS2,ELF4,BTK,TXNIP,ADAM9,HCLS1,TLR8,CD48,PLEKHO2,LCP1,DOCK2,TLR4,WDFY4,CD44,SLFN5,FGL2,DAPP1,CAPG,IQGAP1,NLRC4,CORO1A,PCDH…
gene_set_query	176	FOSL1	258.2	ARCHS4 Coexpression,287;ENCODE ChIP-seq,32;Enrichr Queries,330;ReMap ChIP-seq,44;GTEx Coexpression,598	LGALS3BP,NRP1,ITGB2,AKR1B1,CTSW,GTDC1,PRDM1,ETS1,ACTB,IFIT3,IFI44L,ELK3,LGALS3,UBASH3B,CAPNS1,PLAU,PIP4K2A,MFSD1,SH3BGRL3,TIMP1,ZNF385A,IKBIP,ANXA1,MYOF,ANXA5,F2R,SLC39A10,LIFR,EMP3,TM4SF1,TGFBR2,RUNX1,CTTNBP2NL,TLR1,ARL4C,RAP2B,RAB31,ELF4,MTHFD2,SLCO4A1,FSCN1,ADAM9,TXNIP,S100A4,TLR4,DCP2,CD44,TMEM87B,SELPLG,RALB,GSTP1,EBI3,TGFA,FPR3,IQGAP1,CORO1C,UGCG,GNA15,CYTH4,CHST11,RRAS,PRKAR2B,HMOX1,CD59,S…
gene_set_query	177	FOXF1	261.7	ARCHS4 Coexpression,284;Enrichr Queries,266;GTEx Coexpression,235	ACVRL1,CHRM3,NRP1,NRP2,IFITM1,TES,HSPB8,PRDM1,ETS1,CDH5,CYSLTR1,EDNRB,UBE2Q2,PLAU,DPYSL2,KDR,ENPP2,PGM5,TIMP1,IKBIP,ABCC1,ANXA1,HEG1,MYOF,ANXA5,F2R,MID1,TM4SF1,TWSG1,TXNIP,IRF8,ADAM9,TOX,CD44,PRICKLE2,PTGS1,CORO1C,EFNB2,DLL4,DRAM1,RRAS,CD59,GBP2,WNT2,VCAM1,P2RY14,ATP2B4,GNG11,FLI1,CXCL10,PTPRB,DAB2,AXL,TEK,F2RL2
gene_set_query	178	PBX1	263.3	Literature ChIP-seq,46;ARCHS4 Coexpression,293;Enrichr Queries,423;GTEx Coexpression,291	FCN1,CHRM3,IFITM1,TES,WIPF1,GIMAP6,ETS1,GIMAP7,IFI44L,GIMAP8,PREX1,LGALS3,RASSF2,DPYSL2,ADORA3,PIP4K2A,BBX,LGALS9,TMSB10,CPA3,SEMA6A,PRKCH,LIMCH1,CD180,PAQR3,MITF,LIFR,CYBA,HLA-A,HLA-G,TM4SF1,RUNX1,DOK2,BIN2,TXNIP,ELMO2,FAR1,TOX,ABCG1,GPM6A,CBFB,ZBTB1,PIK3R3,SLC1A3,SLC41A1,CSF2RB,CORO1C,EFNB2,SEC14L1,PRKAR2B,TSPAN3,WNT2,S100A11,PRNP,CRTAP,KLRC3,LY86,MYO5A,TCN2,ARPC2,SPIRE1,TNFSF8,TPP1,GRB2,LGMN,N…
gene_set_query	179	SMAD3	263.8	Literature ChIP-seq,31;ARCHS4 Coexpression,561;Enrichr Queries,288;ReMap ChIP-seq,115;GTEx Coexpression,324	TES,GIMAP2,UBE2D1,GIMAP4,PRDM1,GIMAP5,GIMAP6,ETS1,GIMAP7,ACTB,SLC8A1,RCBTB1,GIMAP8,ELK3,LGALS3,STK10,CAPNS1,PLAU,DPYSL2,ARHGDIB,AP1S2,COTL1,LGALS9,PRKACB,TMSB10,PRKCH,PRKCB,LIMCH1,F2R,MITF,TM4SF1,RUNX1,HLA-E,RAB31,GPD2,FSCN1,ADAM9,TXNIP,S100A4,FAR1,RIN2,SKAP2,CD274,TMEM87B,ZBTB1,TGFA,SLC1A3,DAPP1,IQGAP1,SAMSN1,CORO1C,EFNB2,TRPM2,ABR,HMOX1,PRNP,SLC37A2,TGFB1,NEBL,TNFSF15,KLRC3,TFPI2,SMAD5,SLC6A6,C…
gene_set_query	180	ZNF589	264	ARCHS4 Coexpression,464;Enrichr Queries,387;ReMap ChIP-seq,33;GTEx Coexpression,172	CD84,IFITM1,SPI1,ICAM2,IKZF1,PRDM1,TNF,ACTB,PLAU,CCRL2,VSIG4,HLA-DOA,TMSB10,SEMA6A,PRKCB,CD180,HLA-F,RUNX3,RAB31,BTK,DPEP2,ADAM9,PTPRCAP,WDFY4,PI4K2A,ABCG1,TTYH3,UBA6,SDC3,FPR3,IQGAP1,SEC14L1,RRAS,PRKAR2B,INPP5D,HMOX1,SLC15A3,S100A11,SLC37A2,SLC6A6,PTPRB,CYP2S1,PPT1,NFE2L3,ACVRL1,LGALS3BP,CXCL9,SLC44A2,DOCK8,PLEK,SECTM1,RCSD1,ACP5,PHACTR2,CD37,SH3BGRL3,CTSC,DENND2D,CD53,CD52,ANXA1,FCER1G,SYK,BTN3…
gene_set_query	181	FOSL2	265.4	ARCHS4 Coexpression,143;ENCODE ChIP-seq,27;Enrichr Queries,334;ReMap ChIP-seq,140;GTEx Coexpression,683	SPI1,PRDM1,ETS1,ACTB,ELK3,LGALS3,STK10,CAPNS1,PLAU,ADORA3,ARL6IP5,COTL1,LGALS9,SCN1B,F2R,TAP2,TM4SF1,MPEG1,RUNX1,ADAM9,TXNIP,S100A4,RIN2,BEX4,TMEM87B,TTYH3,IQGAP1,GNS,RASGRP3,PIK3R5,UGCG,RRAS,HMOX1,SLC15A3,S100A11,LYN,PRNP,TGFB1,PILRA,CXCL10,SLC6A6,DAB2,EHD3,NRP1,NRP2,ITGAM,ITGB2,CTSW,CTSS,HK3,PEA15,ITGAX,MFSD1,EMILIN2,TIMP1,SRGN,ABCC1,CNOT6L,ANXA1,HEG1,MYOF,ANXA5,IRAK3,AVPR1A,EMP3,PDCD1LG2,GAB2,…
gene_set_query	182	ESR1	268.3	Literature ChIP-seq,29;ARCHS4 Coexpression,450;ENCODE ChIP-seq,28;Enrichr Queries,183;ReMap ChIP-seq,191;GTEx Coexpression,729	CD86,CHRM3,TES,PRDM1,TNF,ETS1,SLC8A1,ACTB,TMEM144,PREX1,CDH5,EDNRB,BMPER,DPYSL2,SLC16A6,KDR,ENPP2,PLXNC1,CMKLR1,MYLIP,SEMA6A,RSAD2,PRKCB,CD180,F2R,NPY1R,MITF,LIFR,RUNX1,GPRIN3,TWSG1,RAB31,GPD2,DPEP2,TXNIP,ABCG1,SKAP2,CFD,FBN2,KCNE3,LPL,PIK3R3,TGFA,PLAC8,ABR,CHST11,PRKAR2B,EPB41L2,ST8SIA4,NLRP3,TSPAN3,LYN,PRNP,VCAM1,TGFB1,CD160,TNFSF15,LY86,SMAD5,SLC6A6,CXCL10,ARHGAP31,RGL1,NRP1,CXCL9,DYRK2,ARPC1B…
gene_set_query	183	CGGBP1	270	ARCHS4 Coexpression,228;GTEx Coexpression,312	RGS18,NRP1,WIPF1,SNAP23,ZBTB1,GIMAP2,DAPP1,IKZF1,GIMAP6,ETS1,ELK3,PTGS1,SH3BGRL,PRKAR2B,EMB,CLIC2,CLEC1B,PRKACB,ZNF385A,ACTR2,ZNF185,IL15,MMD,HPS3,PTPN12,SMAD5,GNG11,DCK,FLI1,PNRC2,TGFBR2,CREB1,MDFIC,PRKAR1A,RGS10,SKAP2,FERMT3
gene_set_query	184	ZNF697	270.7	ARCHS4 Coexpression,243;Enrichr Queries,360;GTEx Coexpression,209	NRP1,NRP2,GMFG,PRDM1,ETS1,IFIT3,HK2,ELK3,CDH5,SPRED1,GM2A,PLAU,DPYSL2,DSE,ARHGDIB,SLC16A6,EMILIN2,CD36,CTSC,IKBIP,HEG1,ANXA5,MITF,PDCD1LG2,PGM2L1,ETV5,TGFBR2,ARL4C,MDFIC,MTHFD2,FSCN1,ADAM9,PTPRCAP,TNFRSF21,CD44,PI4K2A,SLFN5,CD274,TTYH3,GNS,CORO1C,EFNB2,DRAM1,CHST11,GPNMB,LRRC8C,SLAMF8,HMOX1,SLC15A3,SH2B3,PRNP,TNFSF15,LIMK1,LHFPL2,GNG11,SLC6A6,CXCL10,DAB2,MARCKS,ARHGAP31,GNPDA1,CD68
gene_set_query	185	ZNF586	274	ARCHS4 Coexpression,265;Enrichr Queries,517;GTEx Coexpression,40	SPI1,TES,GMFG,GPR65,NCF4,LST1,GIMAP2,SLA,IKZF1,GIMAP5,ETS1,STK10,CAPNS1,ARHGDIB,COTL1,PRKCH,CD300A,HLA-B,CLEC4A,TYROBP,DOK3,RAB31,BIN2,MTHFD2,FSCN1,PLBD1,S100A4,IGSF6,TTYH3,IQGAP1,CFP,MEFV,SAMSN1,CORO1A,PIK3R5,ST8SIA4,HMOX1,ZNF267,LYN,CRTAP,PILRA,ARHGAP25,PTPRC,ARHGAP30,TBXAS1,TNFSF8,MYD88,GAPT,FERMT3,LGMN,TNFAIP8,SIGLEC9,ITGAM,ITGB2,PLEK,PIK3CD,SIRPB2,PTPN22,LSP1,RCSD1,PIK3CG,SIRPB1,TNFSF13B,PST…
gene_set_query	186	HEY1	274.7	ARCHS4 Coexpression,264;Enrichr Queries,181;GTEx Coexpression,379	NRP1,MCTP1,SCHIP1,PRDM1,IKZF1,ETS1,PITPNC1,EDNRB,TUBA1A,SGCB,DPYSL2,ARHGDIB,CCRL2,KDR,ENPP2,TIMP1,ANXA1,GRID1,MMD,LIMCH1,F2R,LIFR,TM4SF1,ETV5,ARL4C,CRISPLD1,KIT,TXNIP,KCTD12,PLCB1,CD44,BEX4,RAMP2,CALCRL,PDE1B,SDC3,LPL,SLC1A3,EFNB2,DLL4,GPNMB,TSPAN7,HMOX1,TSPAN3,GBP2,PRNP,VCAM1,KCNJ10,GNG11,SULF2,CXCL10,MARCKS,FXYD5,RGL1
gene_set_query	187	BCL11B	275	Literature ChIP-seq,163;ARCHS4 Coexpression,124;Enrichr Queries,124;GTEx Coexpression,689	NRP1,WIPF1,CELF2,DOCK8,PIK3CD,GIMAP4,IKZF1,PRDM1,GIMAP5,ITGAL,GIMAP6,ETS1,GIMAP8,DOCK10,STK10,DOCK11,GM2A,DPYSL2,COTL1,RAC2,CD37,PLXNC1,EMB,CYTIP,ZNF385A,TRIM22,GPSM3,VAV3,EOMES,DENND2D,GBP5,PRKCH,CNOT6L,BTN3A1,PRKCB,IL18,TMC8,BTN3A3,RUNX3,RUNX1,HLA-E,ARL4C,APBB1IP,GPRIN3,OLFM1,KIT,ARHGEF3,TXNIP,HCLS1,LCP2,CD48,KCTD12,PTPRCAP,PLCB1,TOX,BCAT1,DOCK2,CD44,GAS7,SASH3,SLFN5,NRN1,CORO1A,ADCY7,EFNB2,GNG…
gene_set_query	188	MEOX2	277	ARCHS4 Coexpression,352;Enrichr Queries,279;GTEx Coexpression,200	CFD,NRP1,RAMP2,NRP2,OLFML2B,NRN1,CALCRL,LPL,ETS1,PCDH17,DLL4,CDH5,MYCT1,EDNRB,RRAS,EPB41L2,DPYSL2,LRRC8C,KDR,ENPP2,CD36,CYYR1,IL13RA2,IL33,GAS2L3,CRTAP,ANXA1,VCAM1,TIE1,F2R,TFPI2,ATP2B4,RAB3IL1,LIFR,PTPN12,GNG11,LYVE1,FLI1,TGFBR2,CXCL10,ARHGAP31,DAB2,FABP4,KIT,TXNIP,KCTD12,TEK
gene_set_query	189	AIRE	280.7	ARCHS4 Coexpression,461;Enrichr Queries,65;GTEx Coexpression,316	IFITM1,SLC44A2,ITGB2,SNX10,PTPN22,LSP1,IKZF1,PRDM1,ITGAL,TNF,ACTB,LGALS3,TUBA1A,PLAU,DPYSL2,PEA15,ARHGDIB,CASP1,CD38,TIMP1,LGALS9,PRKACB,ANXA1,GRID1,PRKCB,SLC2A13,F2R,IL18,TIMD4,MMP9,RUNX3,YWHAZ,PGM2L1,RUNX1,HCK,CREB1,AIM2,NRG3,TXNIP,IRF8,S100A4,CD48,CD44,BEX4,PTGER4,RGS18,DAPP1,TRPM2,INPP5D,STAT4,NLRP3,GBP2,LAIR1,CD74,PRNP,IL33,STAT1,LIMK1,STAT3,MX1,LAPTM5,MBOAT1,LILRB1,LILRB3,PSMB9,CXCL10,IL2RA…
gene_set_query	190	ZNF462	281.3	ARCHS4 Coexpression,205;Enrichr Queries,612;GTEx Coexpression,27	CD86,CD84,WIPF1,GMFG,GPR65,GIMAP2,IKZF1,IFI30,ETS1,STK10,CAPNS1,DPYSL2,COTL1,LGALS9,SEMA6A,CD300A,LIMCH1,HLA-B,TAP2,CYBB,CYBA,LIFR,HLA-A,HLA-E,DOK2,TYROBP,DOK3,BIN2,MFNG,GPR160,BTK,FSCN1,TXNIP,SDC3,SAMSN1,CORO1A,PIK3R5,EFNB2,CHST11,ST8SIA4,NCKAP1L,TSPAN3,S100A11,LYN,CCR1,PRNP,TGFB1,LY86,ARHGAP25,EHD3,PTPRC,ARHGAP30,TBXAS1,TNFSF8,GRB2,MYD88,FERMT3,NRP1,TNFAIP8,ITGAM,ARPC1B,CELF2,SCHIP1,ITGB2,PLEK,…
gene_set_query	191	DACH1	281.7	Literature ChIP-seq,154;ARCHS4 Coexpression,475;Enrichr Queries,216	NRP1,NRP2,CELF2,SCHIP1,AKR1B1,ETS1,LIPA,SLC8A1,STK10,EDNRB,TUBA1A,CAPNS1,GNPTAB,DPYSL2,KDR,ENPP2,SLC16A6,PIP4K2A,PLXNC1,CD36,TMSB10,CTSC,PDK1,VAV3,MYLIP,SEMA6A,PLA2G4A,TWSG1,SLC7A8,KIT,FSCN1,TXNIP,CDH13,KCTD12,PLCB1,TOX,CD44,SKAP2,BEX4,GPM6A,CBFB,ZBTB1,LPL,DENND3,PRCP,IQGAP1,PCDH17,CORO1C,EFNB2,DLL4,UGCG,OGFRL1,GNG2,SEC14L1,CHST11,RRAS,TSPAN7,ST8SIA4,SH2B3,S100A11,SLC25A24,NEBL,HPS5,SULF2,CXCL10,…
gene_set_query	192	HIVEP3	284.7	ARCHS4 Coexpression,55;Enrichr Queries,207;GTEx Coexpression,592	CD86,CD84,PRDM1,IFI30,ETS1,TNF,SLC8A1,CXCL16,DOCK10,PREX1,STK10,UBASH3B,DPYSL2,C3AR1,VSIG4,LGALS9,PRKCB,IPCEF1,RUNX3,RUNX1,TYROBP,SLC9A9,KCTD12,WDFY4,CSF1R,CD274,EBI3,PIK3R5,ABR,TRPM2,CHST11,SLAMF8,SLC15A3,CCR1,PRNP,MSR1,TGFB1,SIGLEC10,LY86,CXCL10,PTPRE,ARHGAP31,TBXAS1,RGL1,LGMN,FERMT3,NRP1,TNFAIP8,SIGLEC9,ITGAM,CELF2,DOCK8,ITGB2,MS4A7,PLEK,TREM2,GM2A,ITGAX,EMILIN2,ZNF385A,HAVCR2,VAV3,CD53,FCER1G…
gene_set_query	193	TSC22D1	285	ARCHS4 Coexpression,247;Enrichr Queries,354;GTEx Coexpression,254	LGALS3BP,NRP1,CHIC1,SCHIP1,SOBP,ACTB,LGALS3,TUBA1A,DPYSL2,SPIN1,TIMP1,CLEC1B,TMSB10,PRKACB,SCN1B,ANXA1,GRID1,MMD,ANXA5,F2R,KCNAB1,YWHAZ,ARMCX3,OLFM1,RAB31,NRG3,PRKAR1A,NPC2,FSCN1,TXNIP,HCLS1,S100A4,LCP1,PLCB1,CD44,BEX4,RGS18,GRN,SLC1A3,DAPP1,PTGS1,EFNB2,ABR,SDCBP,SH3BGRL,GNG2,PRKAR2B,TSPAN7,TSPAN3,PRNP,CD74,ZNF185,GNG11,MARCKS,EHD3,GNPDA1,ZNF217,OSBPL1A
gene_set_query	194	SP2	286	ARCHS4 Coexpression,122;ENCODE ChIP-seq,112;Enrichr Queries,847;ReMap ChIP-seq,253;GTEx Coexpression,96	FCN1,SPI1,WIPF1,GMFG,NCF4,LST1,IKZF1,PRDM1,IFI30,ETS1,ACTB,ELK3,STK10,DPYSL2,COTL1,BBX,LGALS9,MYLIP,CD300A,HLA-B,HLA-C,HLA-A,RUNX1,HLA-E,CLEC4A,DOK2,TYROBP,DOK3,BIN2,MTHFD2,DPEP2,BTK,TXNIP,ELMO2,FAR1,TTYH3,SLC41A1,CFP,MEFV,CORO1A,PIK3R5,SEC14L1,RRAS,NCKAP1L,TSPAN3,PLTP,ZNF267,LYN,PRNP,TGFB1,NKG7,PILRA,ARHGAP25,SLC6A6,ARHGAP30,ARL2BP,TBXAS1,TNFSF8,KLRD1,GRB2,FERMT3,ITGAM,SLC44A2,ITGB2,HMGB2,PIK3CD…
gene_set_query	195	KLF4	287	Literature ChIP-seq,53;ARCHS4 Coexpression,118;Enrichr Queries,115;ReMap ChIP-seq,167;GTEx Coexpression,982	CD86,FCN1,IFITM1,GMFG,CD80,LY75,PRDM1,IFI30,ETS1,ACTB,IFIT3,IFIT2,CXCL16,PYCARD,LGALS3,SPIC,CAPNS1,PLAU,DPYSL2,ENPP4,LGALS9,PDK1,CPA3,EOMES,MYLIP,RSAD2,RNASE6,CYBB,TM4SF1,MPEG1,RUNX1,GPD2,ADPRH,FSCN1,TXNIP,PLBD1,S100A4,KCTD12,LPL,SLC1A3,IQGAP1,CFP,CORO1C,EFNB2,IGSF21,ADAP2,SEC14L1,RRAS,CLEC7A,HMOX1,NLRP3,PLTP,PRNP,CD163,CRTAP,TGFB1,LY86,HPS3,MYO5A,LYZ,CXCL10,PTPRE,PTPRB,ARHGAP30,LPAR6,CYP2S1,HLA-…
gene_set_query	196	ZBED2	289	ARCHS4 Coexpression,152;Enrichr Queries,163;GTEx Coexpression,552	CXCL9,TNFAIP8,LY75,SLA,PRDM1,IKZF1,TNF,ETS1,RCBTB1,IFIT3,IFI44L,DOCK10,PLAU,EPSTI1,RAC2,CYTIP,RAB8B,DENND2D,ANXA1,PRKCH,RSAD2,IL15,IL18,TAP2,TAP1,KCNAB2,IPCEF1,GFRA2,MMP9,ARL4C,AIM2,IFI27,OAS1,MDFIC,MTHFD2,OAS3,TXNIP,XCL1,S100A4,LCP2,CD226,CD48,LCP1,DOCK2,TNFRSF21,CD274,ASAH1,SUCNR1,SAMD9,GSTP1,TGFA,DDX60,SAMSN1,CORO1A,GNA15,IFI16,CCL4,LRRC8C,HMOX1,GBP2,SEMA4D,APOBEC3G,STAT1,ANKRD22,TFPI2,MX1,STA…
gene_set_query	197	HOXB2	291.3	ARCHS4 Coexpression,238;Enrichr Queries,386;GTEx Coexpression,250	LGALS3BP,NRP1,NRP2,IFITM1,TES,GMFG,CTSW,PRDM1,ETS1,CYSLTR1,UBE2Q2,PLAU,DPYSL2,ARHGDIB,RAC2,PGM5,SH3BGRL3,TIMP1,IKBIP,CD52,ABCC1,ANXA1,F2R,EMP3,MMP9,TM4SF1,RUNX1,ARL4C,MFNG,TXNIP,S100A4,PTPRCAP,HCST,BLVRA,CD44,FBN2,SELPLG,FGL2,PRICKLE2,SLC1A3,CST7,PSMB10,CORO1C,EFNB2,RRAS,GBP2,PRNP,CRTAP,TGFB1,CMTM3,ATP2B4,GZMB,NKG7,GNG11,SLC4A7,CXCL10,ARPC2,STK17B,ZYX,FXYD5,CD247,F2RL2
gene_set_query	198	SOX2	292	Literature ChIP-seq,6;ARCHS4 Coexpression,608;Enrichr Queries,424;ReMap ChIP-seq,142;GTEx Coexpression,280	IFITM1,TES,WIPF1,ICAM2,UBE2L6,ACTB,ELK3,IFIT2,PREX1,EDNRB,DPYSL2,AP1S2,ARL6IP5,BBX,PRKACB,PDK1,PRKCH,LIMCH1,PAQR3,RUNX3,TM4SF1,RUNX1,HLA-E,IFI27,GPR160,TXNIP,FAR2,KCTD12,BEX4,GPM6A,NRN1,SDC3,IQGAP1,GNS,PLAC8,ABR,UGCG,TRPM2,CHST11,RRAS,EPB41L2,TSPAN7,TSPAN3,LYN,NEBL,MYO5A,NETO2,PARVB,LYZ,GPR137B,VNN1,CYP2S1,RGL1,NRP1,NRP2,SLC44A2,ARPC1B,PTPRO,AKR1B1,SNX10,CTSS,SMPD3,TUBA1A,SPTLC2,PEA15,TMED3,SH3BG…
gene_set_query	199	JUNB	293.3	ARCHS4 Coexpression,96;Enrichr Queries,109;ReMap ChIP-seq,55;GTEx Coexpression,913	IFITM1,SPI1,WIPF1,GMFG,ICAM2,IKZF1,IFI30,TNF,ETS1,ACTB,IFIT3,PREX1,LGALS3,STK10,PLAU,ARHGDIB,COTL1,PIP4K2A,MYLIP,PRKCH,PRKCB,HLA-B,TAP1,HLA-C,CYBA,HLA-A,HLA-E,RUNX1,DOK2,DOK3,BIN2,FSCN1,DPEP2,TXNIP,S100A4,PTPRCAP,CFP,CORO1A,PIK3R5,INPP5D,HMOX1,PLTP,S100A11,PRNP,CRTAP,TGFB1,NKG7,SLC6A6,CXCL10,PTPRC,ARHGAP30,TPP1,FXYD5,LGALS3BP,ARPC1B,DOCK8,PLEK,ITGB2,PIK3CD,CTSW,GTDC1,LSP1,ITGAL,RCSD1,CTSS,TUBA1A,…
gene_set_query	200	SMAD5	293.5	ARCHS4 Coexpression,109;Enrichr Queries,595;ReMap ChIP-seq,149;GTEx Coexpression,321	PLEKHB2,WIPF1,GMFG,NCF4,IKZF1,ETS1,ACTB,PYCARD,PREX1,STK10,DPYSL2,ARHGDIB,BBX,LGALS9,MYLIP,HLA-B,TAP1,LIFR,CYBA,HLA-A,RUNX1,HLA-E,DOK3,TYROBP,FSCN1,DPEP2,TXNIP,PTPRCAP,ATP6V0D1,CBFB,IQGAP1,CFP,CORO1A,TRPM2,RRAS,INPP5D,HLA-DQA1,PRNP,CRTAP,TGFB1,PILRA,ARHGAP25,PTPRC,ARHGAP30,GNB4,FERMT3,ARPC1B,DOCK8,ITGB2,LRRC4,PIK3CD,CTSW,LSP1,RCSD1,ITGAL,RAC2,PHACTR2,CD37,CYTIP,GPSM3,ZNF385A,HLA-DPA1,IKBIP,CD53,A…
gene_set_query	201	SNAI2	293.8	ARCHS4 Coexpression,321;Enrichr Queries,213;ReMap ChIP-seq,208;GTEx Coexpression,433	NRP1,ST6GALNAC2,ITGB2,SECTM1,CTSW,PRDM1,ETS1,ACTB,LGALS3,GLIPR1,PLAU,DPYSL2,DSE,ARHGDIB,TIMP1,IKBIP,ANXA1,HEG1,MYOF,F2R,ANXA5,TMC8,CYBA,MITF,EMP3,MMP9,TM4SF1,CTTNBP2NL,RUNX1,TGFBR2,TWSG1,SLCO4A1,FSCN1,ADAM9,TXNIP,CDH13,S100A4,PTPRCAP,KCTD12,IRF9,CD44,FBN2,GRN,TTYH3,NTN4,PSMB10,DLL4,EFNB2,GPNMB,RRAS,HMOX1,CD59,LRRC25,PRNP,CRTAP,VCAM1,ATP2B4,GNG11,CXCL10,DAB2,AXL,GNB4,ATP13A2,CD68,FERMT3
gene_set_query	202	GABPA	293.8	Literature ChIP-seq,27;ARCHS4 Coexpression,339;ENCODE ChIP-seq,74;Enrichr Queries,854;ReMap ChIP-seq,249;GTEx Coexpression,220	CHRM3,WIPF1,ETS1,ACTB,IFIT3,ELK3,DOCK11,SPIC,EDNRB,CAPNS1,BMPER,ARHGDIB,KDR,BBX,SLC16A9,LIFR,MID1,MPEG1,RUNX1,FSCN1,TXNIP,FAR1,KCTD12,PTPRCAP,ATP6V0D1,PI4K2A,CBFB,UBA6,ZBTB1,LPL,DAPP1,IQGAP1,MEFV,RASGRP3,EFNB2,RRAS,CHST11,PRKAR2B,ST8SIA4,HMOX1,TSPAN3,PRNP,ATP8B4,NETO2,GNG11,SMAD5,IL7,TBXAS1,TPP1,FERMT3,NRP1,EIF4E3,ITGB2,HMGB2,PIK3CD,CTSW,PIK3CG,SCPEP1,SPRED1,OIT3,RAB8B,ACTR2,ABCC1,ANXA1,IL15,GRID…
gene_set_query	203	SNAI1	295	ARCHS4 Coexpression,424;Enrichr Queries,316;GTEx Coexpression,145	NRP1,ICAM2,GIMAP5,PRDM1,ETS1,TNF,ELK3,CDH5,DOCK11,PLAU,GLIPR2,CCRL2,KDR,CD36,TIMP1,CLIC2,ANXA1,HEG1,ANXA5,F2R,MMP9,TM4SF1,TGFBR2,RUNX1,ARL4C,FSCN1,BCAT1,CD44,CFD,RAMP2,CALCRL,PIK3R3,EFNB2,RAB20,DRAM1,ARL13B,LRRC8C,HMOX1,CYYR1,SH2B3,PRNP,CRTAP,VCAM1,TGFB1,TIE1,STAT3,TFPI2,PTPN12,LYVE1,SULF2,CXCL10,PTPRB,ARHGAP31,DAB2,FABP4,TCN2,AXL,IL7,FXYD5,TEK,FOLR2,CD68,GLA,C1QC
gene_set_query	204	CUX1	299.3	Literature ChIP-seq,64;ARCHS4 Coexpression,425;ENCODE ChIP-seq,18;Enrichr Queries,454;ReMap ChIP-seq,204;GTEx Coexpression,631	IFITM1,SPI1,PLEKHB2,WIPF1,GMFG,IFI30,ACTB,RCBTB1,IFIT2,PREX1,EDNRB,CAPNS1,DPYSL2,ARL6IP5,BBX,PDK1,PRKCB,RNASE6,HLA-B,HLA-C,HLA-A,RUNX3,TM4SF1,RUNX1,BIN2,PRKAR1A,TXNIP,CD226,FAR2,ATP6V0D1,SKAP2,CETP,IQGAP1,MEFV,SAMSN1,PLAC8,ABR,TRPM2,CHST11,PRKAR2B,EPB41L2,HMOX1,TSPAN3,HLA-DQA1,ZNF267,CCR1,LYN,TNFSF15,LYZ,PKIB,EHD3,NCEH1,TCN2,ARL2BP,LPAR6,PPT1,GRB2,FERMT3,LGMN,NRP1,NRP2,PTPRO,SECTM1,CTSW,SPTLC2,PE…
gene_set_query	205	SOX11	300	Literature ChIP-seq,79;ARCHS4 Coexpression,501;Enrichr Queries,430;ReMap ChIP-seq,151;GTEx Coexpression,339	CD86,IFITM1,OLFML2B,IFIT3,PYCARD,EDNRB,RASSF2,DPYSL2,ARL6IP5,PRKACB,SEMA6A,PRKCH,LIMCH1,F2R,GPRIN3,OLFM1,RBP7,DOK2,DOK3,BIN2,FSCN1,DPEP2,TXNIP,FAR1,BEX4,FBN2,CETP,GPM6A,NRN1,SDC3,LPL,PIK3R3,DDX60,PCDH17,PIK3R5,EFNB2,ADAP2,CHST11,TSPAN7,ST8SIA4,PRNP,MSR1,PARVB,FLI1,CXCL10,TCN2,ARPC2,TBXAS1,OSBPL1A,ACVRL1,NRP1,TNFAIP8,CELF2,DOCK8,PTPRO,ITGB2,HMGB2,SECTM1,RCSD1,TUBA1A,GLIPR2,SGCB,FUNDC1,PEA15,CD37,G…
gene_set_query	206	PRRX2	300.3	ARCHS4 Coexpression,406;Enrichr Queries,265;GTEx Coexpression,230	FBN2,LGALS3BP,NRP1,IFITM1,OLFML2B,ATP10D,LGALS3,GLIPR1,GPNMB,RRAS,GLIPR2,PLAU,DPYSL2,HMOX1,EMILIN2,CHSY3,TIMP1,GBP2,WNT2,IKBIP,CRTAP,ANXA1,VCAM1,HEG1,MYOF,ANXA5,F2R,ATP2B4,EMP3,GNG11,TM4SF1,CTTNBP2NL,SULF2,RUNX1,CXCL10,TWSG1,DAB2,CRISPLD1,AXL,GNB4,ADAM9,CDH13,S100A4,FXYD5,CD44
gene_set_query	207	FOXO1	301.2	Literature ChIP-seq,9;ARCHS4 Coexpression,194;Enrichr Queries,485;ReMap ChIP-seq,23;GTEx Coexpression,795	TES,WIPF1,GMFG,ICAM2,IKZF1,IFI30,ELK3,IFIT2,LGALS3,PREX1,RASSF2,UBASH3B,DPYSL2,ARL6IP5,PIP4K2A,BBX,LGALS9,PRKACB,PDK1,GBP5,PRKCH,PRKCB,PHKA1,RUNX3,TM4SF1,RUNX1,GPR160,BTK,TXNIP,KCTD12,ATP6V0D1,PI4K2A,SKAP2,CETP,IGSF6,TTYH3,IQGAP1,GNS,PIK3R5,INPP5D,HMOX1,S100A11,NETO2,FLI1,PKIB,EHD3,CYP2S1,TNFSF8,FXYD5,NRP1,NRP2,SLC44A2,CTSW,RCSD1,SMPD3,TUBA1A,RAC2,CD37,SH3BGRL3,RAB8B,DENND2D,VAV3,FCER1G,CNOT6L,BT…
gene_set_query	208	ZNF112	303	ARCHS4 Coexpression,231;GTEx Coexpression,375	BEX4,WIPF1,ARPC1B,IKZF1,CORO1A,STX11,CXCL16,PIK3R5,STK10,ADAP2,TUBA1A,SGCB,INPP5D,DPYSL2,ARHGDIB,ST8SIA4,RAC2,SLC16A9,GPSM3,CD53,SEMA4A,PRKCH,LAPTM5,RHOG,CYBA,HLA-A,HLA-E,MARCKS,ARHGAP30,MFNG,HECW2,HCLS1,LCP2,LCP1
gene_set_query	209	MEF2C	303.2	ARCHS4 Coexpression,504;ENCODE ChIP-seq,72;Enrichr Queries,60;ReMap ChIP-seq,39;GTEx Coexpression,841	PRDM1,TNF,ETS1,IFIT3,SLC8A1,ACTB,DOCK10,PREX1,RASSF2,EDNRB,DPYSL2,ARHGDIB,AP1S2,ENPP2,TMSB10,PRKACB,SCN1B,PRKCB,LIMCH1,F2R,TAP2,TAP1,LIFR,IPCEF1,RUNX3,RUNX1,OLFM1,RAB31,TYROBP,GPR160,TXNIP,CD226,S100A4,KCTD12,ATP6V0D1,CETP,CSF1R,IGSF6,LPL,PIK3R5,RASGRP3,EFNB2,SEC14L1,PRKAR2B,ST8SIA4,HLA-DQA1,ZNF267,LYN,PRNP,LY86,MYO5A,PARVB,GNG11,GPR137B,FLI1,CXCL10,DAB2,PTPRC,RGL1,LGMN,NRP1,SCHIP1,CELF2,ITGB2,PI…
gene_set_query	210	CLOCK	306.8	Literature ChIP-seq,103;ARCHS4 Coexpression,308;Enrichr Queries,758;ReMap ChIP-seq,132;GTEx Coexpression,233	SPI1,SLC44A2,CD80,GMFG,ARPC1B,ITGB2,UBE2L6,LSP1,IKZF1,ACTB,PREX1,CDH5,SPRED1,TUBA1A,DPYSL2,ARHGDIB,COTL1,RAC2,BBX,MFSD1,TPSAB1,TMSB10,GPSM3,PDK1,PRKCH,CNOT6L,RSAD2,RNASET2,HLA-B,TMC8,CYBA,LIFR,HLA-A,AVPR1A,HLA-F,YWHAZ,RUNX1,TGFBR2,HLA-E,ARL4C,CREB1,MFNG,ADPRH,FSCN1,TXNIP,HCLS1,B4GALT6,IRF9,ABCG1,C1QB,TTYH3,RALB,UBA6,DENND3,CSF2RB,NOD2,CORO1A,PLA2G7,PSMB10,UGCG,CHST11,INPP5D,FCHO2,HMOX1,SLC15A3,CM…
gene_set_query	211	MBNL2	307	ARCHS4 Coexpression,428;Enrichr Queries,262;GTEx Coexpression,231	NRP1,CHIC1,CELF2,ETS1,ACTB,PYCARD,LGALS3,TUBA1A,SGCB,DPYSL2,ENPP2,BBX,ENPP4,PRKACB,DENND2D,ANXA1,SYK,SLC2A13,MYOF,ANXA5,LIFR,KCNAB1,YWHAZ,RUNX1,TGFBR2,ARMCX3,ARL4C,OLFM1,RAB31,ELF4,PRKAR1A,TXNIP,PLCB1,CD44,GAS7,GRN,DAPP1,CAPG,NOD2,IQGAP1,PRNP,STAT3,ATP2B4,MYO5A,TMEM154,DAB2,MARCKS,ARHGAP30,FMNL2,GNPDA1,ARPC2,CCNG2,OSBPL1A
gene_set_query	212	FOXP1	309	Literature ChIP-seq,158;ARCHS4 Coexpression,569;Enrichr Queries,364;ReMap ChIP-seq,193;GTEx Coexpression,261	CHRM3,IFITM1,TES,NCF4,LST1,PRDM1,ETS1,TNF,IFI44L,ACTB,STK10,CYSLTR1,CAPNS1,GNPTAB,DPYSL2,ARL6IP5,C3AR1,TMSB10,TRIM22,PDK1,SEMA6A,PRKCB,PAQR3,RNASE1,RUNX1,TWSG1,DOK2,DOK3,PRKAR1A,FSCN1,TXNIP,ADAM9,FAR1,S100A4,SKAP2,CFD,GPM6A,CETP,PDE1B,ZBTB1,TGFA,CORO1A,CORO1C,EFNB2,UGCG,ABR,ADAP2,RRAS,CHST11,HLA-DQA1,PRNP,CRTAP,SLC37A1,MLKL,SIGLEC10,SMAD5,SLC6A6,PKIB,EHD3,DAB2,NCEH1,ARL2BP,NFE2L3,GRB2,OSBPL1A,MYD…
gene_set_query	213	ARNTL2	312	ARCHS4 Coexpression,282;Enrichr Queries,171;GTEx Coexpression,483	NRP1,CD80,PRDM1,ETS1,IFIT3,GM2A,UBASH3B,PLAU,DPYSL2,COTL1,TIMP1,MYBL1,CTSC,ANXA1,MYOF,IL18,PDCD1LG2,TM4SF1,ARL4C,RAP2B,SLCO4A1,MTHFD2,OAS3,GPD2,FSCN1,ADAM9,BCAT1,TNFRSF21,CD44,CD274,SAMD9,GSTP1,DAPP1,TGFA,CORO1C,UGCG,GNA15,DRAM1,CHST11,HMOX1,CD59,GBP2,S100A11,PRNP,ZNF185,STAT1,NETO2,CXCL10,NCEH1,AXL,NFE2L3,HPSE
gene_set_query	214	PBX3	312.6	ARCHS4 Coexpression,593;ENCODE ChIP-seq,95;Enrichr Queries,284;ReMap ChIP-seq,185;GTEx Coexpression,406	NRP1,NRP2,PLEKHB2,ARPC1B,CELF2,PTPRO,HTR2B,HMGB2,AKR1B1,CTSW,PRDM1,SOBP,TNF,ETS1,ACTB,TUBA1A,UBE2Q2,DPYSL2,ARHGDIB,COTL1,AP1S2,ARL6IP5,BBX,PGM5,SLC16A9,PLXNC1,ME2,LGALS9,TMSB10,MYLIP,ACTR2,SEMA6A,ANXA1,MMD,PRKCB,MYOF,PLA2G4A,TMC8,EMP3,ETV5,PGM2L1,CTTNBP2NL,FGR,ARL4C,OLFM1,RAP2B,DOK3,RAB31,MTHFD2,FSCN1,TXNIP,ELMO2,IRF8,PTPRCAP,TOX,BCAT1,CD44,IRF9,BEX4,SLFN5,GPM6A,SELPLG,PIK3R3,GNS,EFNB2,DLL4,HLA-D…
gene_set_query	215	ZSCAN31	315	ARCHS4 Coexpression,325;GTEx Coexpression,305	CHRM3,WIPF1,ARPC1B,ITGB2,PIK3CD,LSP1,CORO1A,ADAP2,IFI16,CASP4,CCRL2,SH3BGRL3,PGM5,CTSC,GPSM3,TGFB1,IFNGR1,SUSD1,IL18,CYBA,ARHGAP30,SLC7A8,ELF4,IL7,STK17B,ZYX,FXYD5
gene_set_query	216	FOXO4	316.3	ARCHS4 Coexpression,130;Enrichr Queries,434;GTEx Coexpression,385	IFITM1,EIF4E3,SPI1,WIPF1,SLC44A2,NCF4,ITGB2,AKR1B1,PIK3CD,SECTM1,SIRPB2,GTDC1,LSP1,ETS1,CTSS,SIRPB1,TMEM144,PREX1,STK10,RASSF2,DPYSL2,PIP4K2A,GPSM3,MYLIP,NFAM1,HLA-B,HLA-C,GAB2,HLA-A,TGFBR2,HLA-E,TLR1,FGR,HCK,RAB31,CREB1,DOK3,ELF4,KIT,DPEP2,TXNIP,PLBD1,HCLS1,TLR8,S100A4,PLEKHO2,TLR4,CD44,IRF9,GRN,SLC43A2,DENND3,NLRC4,LILRA1,CFP,CORO1A,SEC14L1,CYTH4,ALOX5,TSPAN7,HMOX1,GBP2,LYN,LRRC25,PRNP,P2RY13,K…
gene_set_query	217	CREB1	317	Literature ChIP-seq,153;ARCHS4 Coexpression,333;ENCODE ChIP-seq,84;Enrichr Queries,857;ReMap ChIP-seq,282;GTEx Coexpression,193	CD86,WIPF1,NCF4,ETS1,LIPA,ACTB,DOCK11,PREX1,RASSF2,CAPNS1,DPYSL2,ARHGDIB,BBX,LGALS9,PRKACB,TRIM22,ENTPD1,PRKCB,TAP1,MID1,RUNX1,ARMCX3,MTHFD2,FSCN1,TXNIP,ELMO2,FAR1,PTPRCAP,PI4K2A,ABCG1,CALCRL,TTYH3,UBA6,PDE1B,SLC41A1,IQGAP1,CORO1C,ABR,SDCBP,SEC14L1,RRAS,EPB41L2,ST8SIA4,SLC38A6,ZNF267,HLA-DQA1,PRNP,CRTAP,HPS3,NKG7,ARPC5,HPS5,PARVB,SLC6A6,CXCL11,PTPRC,TPP1,GRB2,ACVRL1,TNFAIP8,DOCK8,SNAP23,HMGB2,CTS…
gene_set_query	219	PHF21A	318.7	ARCHS4 Coexpression,54;Enrichr Queries,877;GTEx Coexpression,25	FCN1,SPI1,WIPF1,GMFG,GPR65,NCF4,LST1,GIMAP2,SLA,PREX1,STK10,RASSF2,DPYSL2,ARHGDIB,C3AR1,COTL1,BBX,PLXNC1,CD300A,HLA-B,HLA-C,HLA-A,MPEG1,HLA-E,CLEC4A,TYROBP,DOK3,BIN2,DPEP2,PLBD1,TXNIP,IGSF6,CSF2RB,CFP,MEFV,SAMSN1,CORO1A,PIK3R5,ABR,SEC14L1,CLEC7A,ST8SIA4,LYN,CCR1,PRNP,TGFB1,PILRA,ARHGAP25,SLC6A6,PTPRC,ARHGAP30,TBXAS1,TNFSF8,MYD88,GAPT,FERMT3,SIGLEC9,ITGAM,CELF2,DOCK8,ITGB2,PIK3CD,SECTM1,SIRPB2,LSP…
gene_set_query	220	BACH2	319.8	ARCHS4 Coexpression,229;Enrichr Queries,317;ReMap ChIP-seq,31;GTEx Coexpression,702	CD86,CD84,PLEKHB2,WIPF1,PRDM1,IKZF1,ETS1,ACTB,ELK3,DOCK10,RASSF2,UBASH3B,ADORA3,DPYSL2,ARHGDIB,SLC16A6,COTL1,PLXNC1,PRKCB,CD180,LIFR,RUNX1,GPRIN3,DOK2,GPD2,SLC9A9,ADAM9,TXNIP,TOX,ABCG1,GPM6A,IGSF6,SEL1L3,EFNB2,CHST11,PRKAR2B,CLEC7A,INPP5D,HMOX1,SLC38A6,LYN,CRTAP,SH2D1B,LY86,GPR137B,SLC6A6,PTPRC,TNFSF8,KLRD1,NRP1,SCHIP1,ARPC1B,CELF2,DOCK8,PLEK,SECTM1,GTDC1,PTPN22,RCSD1,TNFSF13B,GM2A,PHACTR2,CD37,C…
gene_set_query	221	ZNF276	320.3	ARCHS4 Coexpression,110;Enrichr Queries,756;GTEx Coexpression,95	FCN1,SPI1,WIPF1,NCF4,LST1,IKZF1,ETS1,PYCARD,STK10,LGALS3,PREX1,RASSF2,DPYSL2,EOMES,CD300A,HLA-B,HLA-C,CYBA,HLA-A,RUNX1,HLA-E,DOK2,DOK3,BIN2,FSCN1,DPEP2,TXNIP,PTPRCAP,TTYH3,KLRB1,CFP,MEFV,CORO1A,PIK3R5,INPP5D,LYN,PRNP,TGFB1,PILRA,ARHGAP25,PTPRC,ARHGAP30,TNFSF8,KLRD1,TPP1,MYD88,FERMT3,DOCK8,ITGB2,PIK3CD,SECTM1,SIRPB2,LSP1,ITGAL,PIK3CG,SIRPB1,ITGAX,RAC2,CASP1,CD37,GPSM3,DENND2D,SYK,BTN3A1,NFAM1,RHOG…
gene_set_query	222	TRPS1	320.7	ARCHS4 Coexpression,552;Enrichr Queries,169;GTEx Coexpression,241	NRP1,CELF2,PRDM1,ETS1,DOCK10,LGALS3,PREX1,EDNRB,SPTLC2,DPYSL2,ENPP2,CTSC,VAV3,ANXA1,LIMCH1,MYOF,LIFR,RUNX1,CTTNBP2NL,ETV6,TGFBR2,ARL4C,RAB31,KIT,ARHGEF3,TXNIP,KCTD12,TOX,RIN2,CD44,IQGAP1,GPNMB,CHST11,FCHO2,PRNP,MAP3K1,ZNF185,VCAM1,ATP2B4,SULF2,SLC4A7,CXCL10,DAB2,MARCKS,LPAR6,CCNG2,GNB4,ZNF217,F2RL2
gene_set_query	223	HMGA2	321.3	ARCHS4 Coexpression,279;Enrichr Queries,292;GTEx Coexpression,393	NRP1,TES,WIPF1,DOCK8,HMGB2,PRDM1,LSP1,ETS1,SPRED1,PLAU,DPYSL2,LGALS9,TMSB10,IKBIP,CD53,ANXA1,MYOF,ANXA5,F2R,PLA2G4A,KCNAB2,HLA-A,TM4SF1,ETV5,RUNX1,TGFBR2,HLA-E,ARL4C,MTHFD2,FSCN1,ADAM9,HCLS1,S100A4,LCP1,BCAT1,DOCK2,CD44,FBN2,GCNT1,CORO1A,EFNB2,HMOX1,PRNP,STAT1,TFPI2,LAPTM5,MARCKS,ARHGAP30,AXL,GNB4
gene_set_query	224	ARID3B	321.5	ARCHS4 Coexpression,530;GTEx Coexpression,113	CD86,LGALS3BP,NRP1,SPI1,GPR65,PLEK,PIK3CD,PTPN22,LSP1,IKZF1,ITGAL,PIK3CG,SIRPB1,CXCL16,STK10,RAC2,COTL1,ME1,CD37,CYTIP,GPSM3,CD53,SEMA6A,CD300A,MYOF,HLA-B,RHOG,RUNX3,VAV1,APBB1IP,DOK3,BIN2,BTK,ADAM9,LCP2,LCP1,DOCK2,HCST,SASH3,AOAH,MEFV,CBL,SAMSN1,CORO1A,PIK3R5,ST8SIA4,CD59,LYN,APOBEC3G,PDE6G,MX2,LAPTM5,PILRA,LILRB3,ARHGAP30,STK17A,CYP2S1,TNFSF8,SIGLEC7,CD244,FERMT3
gene_set_query	225	NAIF1	321.5	ARCHS4 Coexpression,538;GTEx Coexpression,105	SPI1,SIGLEC9,GMFG,GPR65,NCF4,PIK3CD,SECTM1,SIRPB2,PIK3CG,SIRPB1,PYCARD,LGALS3,ARHGDIB,RAC2,COTL1,GPSM3,CD53,NFAM1,RHOG,KREMEN1,GAB2,VAV1,APBB1IP,CLEC4A,TLR1,FGR,HCK,TYROBP,DOK3,BIN2,DPEP2,PLBD1,HCLS1,TLR8,LCP1,SASH3,IGSF6,SELPLG,KCNE3,PTAFR,NLRC4,LILRA1,CFP,MEFV,LILRA2,CORO1A,RASGRP3,CYTH4,LYN,LRRC25,P2RY13,GCA,LAPTM5,LILRB3,ARHGAP30,TBXAS1,HPSE,FXYD5,TRIM38,EVI2B,SIGLEC7,MYD88,MYO1F,GAPT,FERMT3,…
gene_set_query	226	TEAD1	326.5	ARCHS4 Coexpression,298;Enrichr Queries,431;ReMap ChIP-seq,41;GTEx Coexpression,536	NRP1,NRP2,SAMD9L,TES,GPR65,SCHIP1,HSPB8,CELF2,GMFG,GTDC1,PRDM1,IKZF1,ETS1,IFIT3,ACTB,ELK3,IFIT2,CAPNS1,SPTLC2,SGCB,UBE2Q2,PLAU,DPYSL2,ARHGDIB,ARL6IP5,COTL1,RAC2,BBX,CD36,TMSB10,CD53,PRKCH,ANXA1,LIMCH1,HEG1,MYOF,ANXA5,IL18,SLC39A10,MITF,LIFR,PDCD1LG2,TM4SF1,CTTNBP2NL,TGFBR2,RUNX1,TWSG1,RAP2B,BIN2,NPC2,TFEC,ADAM9,CDH13,TXNIP,HCLS1,S100A4,LCP2,LCP1,DOCK2,CD44,CD274,SAMD9,NTN4,IQGAP1,CORO1C,PLAC8,EFN…
gene_set_query	227	PBX4	326.7	ARCHS4 Coexpression,177;Enrichr Queries,176;GTEx Coexpression,627	LGALS3BP,IFITM1,WIPF1,SLC44A2,ARPC1B,PRDM1,TNF,ETS1,RCBTB1,IFIT3,PITPNC1,IFIT2,DPYSL2,COTL1,SH3BGRL3,TIMP1,CLEC1B,CYTIP,GPSM3,RAB8B,PRKCH,RSAD2,IL15,MMD,TMC8,EMP3,IPCEF1,GFRA2,RUNX3,MMP9,HLA-E,ARL4C,DOK2,BIN2,SLCO4A1,FSCN1,TXNIP,S100A4,LCP2,CD226,CD44,CFD,PTGER4,RGS18,CETP,SUCNR1,LPL,DAPP1,CAPG,SAMSN1,PTGS1,PRKAR2B,LEPROTL1,STAT4,HMOX1,GBP2,PRNP,TGFB1,ZNF185,SEMA4D,STAT1,ATP2B4,CXCL10,PTPRC,PIK3I…
gene_set_query	228	MNT	327	ARCHS4 Coexpression,239;Enrichr Queries,623;ReMap ChIP-seq,280;GTEx Coexpression,166	TES,SPI1,SIGLEC9,ARPC1B,SECTM1,SIRPB2,CTSW,ETS1,SIRPB1,ACTB,PREX1,LGALS3,STK10,GLIPR2,DPYSL2,ITGAX,GPSM3,ZNF385A,NFAM1,RHOG,TMC8,CYBA,EMP3,GAB2,YWHAZ,RUNX1,CLEC4A,FGR,HCK,DOK3,ELF4,SLCO4A1,FSCN1,TLR8,TXNIP,TLR5,CD44,GRN,IGSF6,SELPLG,TTYH3,SLC43A2,PTAFR,DENND3,MEFV,LILRA2,CBL,CFP,LILRA5,DLL4,EFNB2,ABR,HLA-DMA,CYTH4,ALOX5,HMOX1,S100A11,LRRC25,PRNP,TGFB1,MAP3K1,NEBL,STAT1,STAT3,LIMK1,LILRB3,SULF2,SL…
gene_set_query	229	ZNF385A	327	ARCHS4 Coexpression,28;Enrichr Queries,58;GTEx Coexpression,895	FCN1,SPI1,NCF4,PRDM1,IFI30,IFIT3,IFIT2,LGALS3,PREX1,STK10,PLAU,DPYSL2,COTL1,LGALS9,HLA-B,HLA-C,CYBB,CYBA,MPEG1,RAB31,TYROBP,DOK3,FSCN1,DPEP2,TXNIP,PLBD1,S100A4,KCTD12,RIN2,PI4K2A,CFD,CSF1R,TTYH3,IGSF6,FPR3,CFP,PIK3R5,ABR,CHST11,CLEC7A,SLAMF8,HMOX1,SLC15A3,PLTP,S100A11,LYN,CCR1,PRNP,SLC37A2,TGFB1,PILRA,LYZ,CXCL10,PTPRE,SLC6A6,ARHGAP30,TBXAS1,LGMN,FERMT3,LGALS3BP,NRP1,SIGLEC9,ITGAM,ITGB2,SECTM1,SIR…
gene_set_query	230	ZNF107	327.3	ARCHS4 Coexpression,491;Enrichr Queries,390;GTEx Coexpression,101	LGALS3BP,CD84,SAMD9L,TNFAIP8,IFITM1,DOCK8,LY75,HMGB2,PIK3CD,PTPN22,IKZF1,RCSD1,IFIT3,IFI44L,IFIT2,CAPNS1,DPYSL2,PHACTR2,CD37,EMB,HLA-DOA,MYBL1,TRIM22,DENND2D,CD53,CD52,SYK,BTN3A1,RNASET2,CD180,TAP2,TMC8,TAP1,SLC39A10,BTN3A2,HLA-F,HAUS1,AIM2,CREB1,OAS1,OAS2,MFNG,OAS3,BTK,IRF8,TXNIP,CD48,TLR7,PTPRCAP,DOCK2,WDFY4,DCP2,SASH3,SAMD9,DAPP1,DDX60,ADCY7,CORO1A,HLA-DMB,IFI16,RRAS,INPP5D,NCKAP1L,ZNF267,LYN,…
gene_set_query	232	ARNT	331.2	Literature ChIP-seq,85;ARCHS4 Coexpression,312;Enrichr Queries,599;ReMap ChIP-seq,192;GTEx Coexpression,468	TES,PLEKHB2,WIPF1,PRDM1,ETS1,ACTB,DOCK11,PREX1,DPYSL2,COTL1,BBX,PRKACB,PRKCH,CD180,MITF,IPCEF1,RUNX1,PRKAR1A,HECW2,GPD2,BTK,TXNIP,S100A4,KCTD12,RIN2,WDFY4,BEX4,SLC1A3,IQGAP1,ABR,UGCG,CHST11,INPP5D,TSPAN7,ST8SIA4,HMOX1,S100A11,PRNP,ATP8B4,TGFB1,PARVB,SMAD5,FLI1,SLC6A6,DAB2,ARPC2,TBXAS1,SPIRE1,GRB2,FXYD5,FERMT3,NRP1,SLC44A2,DOCK8,ITGB2,MS4A7,SECTM1,AKR1B1,CTSW,RCSD1,PIK3CG,PITPNC1,FUNDC1,MFSD1,LBP,…
gene_set_query	233	RXRA	331.5	Literature ChIP-seq,135;ARCHS4 Coexpression,104;ENCODE ChIP-seq,44;Enrichr Queries,459;ReMap ChIP-seq,174;GTEx Coexpression,1073	FCN1,SPI1,LST1,NCF4,TNF,ETS1,ACTB,PREX1,LGALS3,STK10,SPIC,RASSF2,DPYSL2,SLC16A6,LGALS9,MYLIP,CD300A,HLA-B,HLA-C,CYBA,LIFR,HLA-A,MPEG1,RUNX1,HLA-E,RAB31,TYROBP,DOK3,HECW2,ADPRH,FSCN1,DPEP2,TXNIP,PLBD1,S100A4,TTYH3,CFP,CORO1A,SEC14L1,RRAS,CLEC7A,EPB41L2,INPP5D,HMOX1,NCKAP1L,PLTP,S100A11,LYN,CCR1,PRNP,TGFB1,M6PR,EAF2,PILRA,SLC6A6,CXCL10,ARHGAP30,IL7,TBXAS1,NFE2L3,LGMN,NRP1,NRP2,SIGLEC9,ITGAM,ITGB2,L…
gene_set_query	234	FOS	331.8	ARCHS4 Coexpression,770;ENCODE ChIP-seq,13;Enrichr Queries,142;ReMap ChIP-seq,68;GTEx Coexpression,666	IFITM1,TES,PLEKHB2,GIMAP4,IFI30,GIMAP6,ETS1,IFIT3,ACTB,ELK3,IFIT2,TMEM144,LGALS3,CDH5,CAPNS1,UBASH3B,PLAU,DPYSL2,ADORA3,ARHGDIB,CCRL2,ARL6IP5,C3AR1,GYG1,SCN1B,PDK1,MYLIP,PRKCH,F2R,RNASE6,RNASE1,TM4SF1,RUNX1,RAB31,MTHFD2,ADAM9,TXNIP,S100A4,FAR1,KCTD12,RIN2,ABCG1,CD274,CALCRL,KLRB1,LPL,LY96,SLC1A3,IQGAP1,CFP,SAMSN1,IGSF21,SEC14L1,CHST11,EPB41L2,TSPAN7,HMOX1,TSPAN3,PLTP,S100A11,PRNP,MLKL,NEBL,KLRC3,…
gene_set_query	235	KLF3	332	ARCHS4 Coexpression,101;Enrichr Queries,371;ReMap ChIP-seq,150;GTEx Coexpression,706	TES,WIPF1,PRDM1,IKZF1,ETS1,ACTB,GIMAP8,ELK3,LGALS3,STK10,DOCK11,CAPNS1,DPYSL2,MYLIP,HLA-B,RUNX1,HLA-E,DOK2,RAB31,BIN2,DPEP2,TXNIP,CD226,CD274,KCNE3,ZBTB1,DAPP1,UGCG,CHST11,PRKAR2B,CLEC7A,EPB41L2,INPP5D,HMOX1,TSPAN3,LYN,PRNP,TGFB1,SMAD5,ARHGAP25,FLI1,SLC6A6,PTPRC,ARHGAP30,KLRD1,NRP1,DOCK8,ITGB2,PIK3CD,SOBP,ITGAL,PIK3CG,CTSS,SIRPB1,VMO1,SPRED1,MFSD1,EMB,GPSM3,VAV3,ANXA1,CR1,BTN3A1,IFNGR1,IL18,TMC8,…
gene_set_query	236	MAF	332.8	ARCHS4 Coexpression,252;Enrichr Queries,74;ReMap ChIP-seq,116;GTEx Coexpression,889	IFITM1,FCN3,IKZF1,GIMAP5,PRDM1,ETS1,IFIT3,LGALS3,EDNRB,PLAU,DPYSL2,ENPP2,COTL1,PLXNC1,TMSB10,LIFR,HLA-A,RUNX3,RUNX1,GPRIN3,TYROBP,TXNIP,S100A4,PTPRCAP,KCTD12,CETP,CSF1R,LPL,EFNB2,RRAS,ST8SIA4,HMOX1,PRNP,VCAM1,CXCL10,DAB2,CD209,GRB2,FERMT3,LGMN,NRP1,TNFAIP8,ARPC1B,CELF2,ITGB2,CTSW,ITGAL,CTSS,CASP4,RAC2,SH3BGRL3,CD36,CYTIP,CTSC,HAVCR2,VAV3,DENND2D,CD52,ANXA1,IL18,RHOG,TMC8,TGFBR2,ARL4C,SLC7A8,MEP1B…
gene_set_query	237	NANOGP8	333.5	ARCHS4 Coexpression,600;GTEx Coexpression,67	CD86,ITGAM,WIPF1,GMFG,GPR65,ITGB2,PLEK,PIK3CD,SNX10,PTPN22,IKZF1,IFI30,PIK3CG,CTSS,PREX1,ITGAX,RAC2,COTL1,CD37,CYTIP,CD33,GPSM3,HAVCR2,CD53,SEMA6A,CD300A,LIMCH1,RHOG,CYBB,SLC39A10,CYBA,VAV1,APBB1IP,FGR,SLC7A7,TYROBP,DOK3,BIN2,B3GNT7,MTHFD2,MFNG,BTK,LCP2,ATP6V0D1,DOCK2,BCAT1,HCST,DCP2,SASH3,RALB,DENND3,AOAH,NPL,SAMSN1,CORO1A,STX11,PIK3R5,CHST11,CLEC7A,ALOX5,INPP5D,ST8SIA4,NCKAP1L,LAIR1,LYN,CCR1,TG…
gene_set_query	238	ZNF804A	333.7	ARCHS4 Coexpression,346;Enrichr Queries,174;GTEx Coexpression,481	CHRM3,NRP1,MCTP1,SCHIP1,PTPRO,LRRC4,PRDM1,SOBP,SLC8A1,IFI44L,DOCK10,EDNRB,TUBA1A,BMPER,DPYSL2,NDST3,ENPP2,PLXNC1,PRKACB,ANXA1,PLA2G4A,GFRA2,PGM2L1,ARL4C,KIT,CDH13,KCTD12,B4GALT6,PLCB1,TOX,BCAT1,FBN2,RGS18,GPM6A,LPL,PCDH17,EFNB2,TRPM2,GNG2,PRKAR2B,KCNJ2,SGTB,TFPI2,MYO5A,NETO2,CXCL10,PTPRE,QPCT,SPIRE1
gene_set_query	239	SALL1	334.5	Literature ChIP-seq,148;ARCHS4 Coexpression,347;Enrichr Queries,426;GTEx Coexpression,417	FBN2,NRP1,ARPC1B,SDC3,SLC1A3,PRDM1,ETS1,RCBTB1,TMEM144,EFNB2,PREX1,SPRED1,EDNRB,BMPER,DPYSL2,ENPP2,RAC2,PIP4K2A,CD36,KCNJ10,SEMA6A,VCAM1,GRID1,SLC39A10,LIFR,MID1,ETV5,SULF2,RUNX1,ARL4C,CXCL10,MARCKS,FMNL2,ELF4,CYP2S1,LPCAT2,KIT,TXNIP,LCP1,TOX,BCAT1,BLVRA
gene_set_query	240	ZNF600	335.7	ARCHS4 Coexpression,274;Enrichr Queries,72;GTEx Coexpression,661	IFITM1,SAMD9L,TNFAIP8,CTSW,GTDC1,PRDM1,ETS1,IFIT3,IFI44L,PIK3CG,IFIT2,GLIPR1,DPYSL2,ARHGDIB,EPSTI1,SLC16A6,TIMP1,CD36,TRIM22,DENND2D,VAV3,EOMES,CD53,MYLIP,CNOT6L,ANXA1,PRKCH,BTN3A1,RSAD2,IL18,BTN3A2,IFI27,OAS1,TXNIP,CMPK2,S100A4,PTPRCAP,CD44,SLFN5,SAMD9,DAPP1,SAMHD1,SAMSN1,SEL1L3,UGCG,GPNMB,IFI16,STAT4,HMOX1,SLC38A6,GBP2,ZNF267,S100A11,MAP3K1,APOBEC3G,STAT1,MX1,SH2D1B,SULF2,PSMB9,CXCL10,DAB2,GNPD…
gene_set_query	241	SOX10	337.5	ARCHS4 Coexpression,277;Enrichr Queries,646;ReMap ChIP-seq,85;GTEx Coexpression,342	LGALS3BP,NRP2,ST6GALNAC2,ITGAM,ARPC1B,GTDC1,ETS1,IFIT3,IFIT2,PREX1,TUBA1A,EDNRB,DPYSL2,ENPP2,SLC16A6,IL13RA2,DENND2D,GAS2L3,PRKCH,SEMA6A,MITF,GAB2,KCNAB2,TM4SF1,ETV5,RUNX1,TLR1,FGR,HCK,BACE2,KIT,ARHGEF3,TXNIP,LCP2,PI4K2A,GAS7,CRP,TTYH3,HPGD,SDC3,LPL,TGFA,SLC1A3,SAMHD1,OGFRL1,TRPM2,SDCBP,ABR,IFI16,GPNMB,EPB41L2,TSPAN7,SPP1,LRRC8C,TM4SF18,PRNP,CRTAP,KCNJ10,P2RY14,SH2D1B,MYO5A,HPS5,GPR137B,GALC,CXCL…
gene_set_query	242	TSHZ3	337.7	ARCHS4 Coexpression,290;Enrichr Queries,211;GTEx Coexpression,512	FBN2,NRP1,NRP2,OLFML2B,SPI1,PRICKLE2,PRDM1,ETS1,SLC8A1,CORO1C,EFNB2,SCPEP1,RRAS,BMPER,SGCB,DPYSL2,PGM5,PRNP,CRTAP,HEG1,NFAM1,F2R,ATP2B4,LHFPL2,LILRB2,LILRB3,ETV5,SULF2,RUNX1,TGFBR2,ARL4C,OLFM1,DAB2,MARCKS,TWSG1,RAB31,AXL,ZYX,CDH13,TLR8,KCTD12,PLEKHO2,TOX,BCAT1,TLR4,GAS7
gene_set_query	243	CREB3	338.5	ARCHS4 Coexpression,744;Enrichr Queries,162;ReMap ChIP-seq,29;GTEx Coexpression,419	IFITM1,CD84,SPI1,ETS1,ACTB,LGALS3,DPYSL2,ARHGDIB,CCRL2,BBX,VSIG4,TMSB10,PRKCH,PRKCB,CD300A,MITF,RNASE1,RAB31,FSCN1,TXNIP,S100A4,ATP6V0D1,PI4K2A,UBA6,SDC3,DAPP1,FPR3,SDCBP,SEC14L1,CHST11,RRAS,PRKAR2B,HMOX1,S100A11,PRNP,NEBL,NETO2,HPS5,SLC6A6,CXCL10,NFE2L3,LGALS3BP,ITGAM,ST6GALNAC2,ARPC1B,SECTM1,SOBP,RCSD1,PIK3CG,TUBA1A,GLIPR2,TMED3,ACP5,MFSD1,SH3BGRL3,LBP,TIMP1,VAV3,CD53,SRGN,ACTR2,CD52,ANXA1,IFNG…
gene_set_query	244	ZNF319	340.7	ARCHS4 Coexpression,83;Enrichr Queries,883;GTEx Coexpression,56	FCN1,SPI1,WIPF1,GMFG,GPR65,NCF4,LST1,SLA,PRDM1,ETS1,PREX1,STK10,RASSF2,DPYSL2,ARHGDIB,COTL1,PLXNC1,LGALS9,TAP2,HLA-B,HLA-C,TAP1,CYBA,HLA-A,HLA-E,CLEC4A,TYROBP,DOK3,BIN2,DPEP2,FSCN1,PLBD1,TXNIP,IGSF6,TTYH3,KCNE3,CSF2RB,CFP,MEFV,CORO1A,EFNB2,SEC14L1,LYN,CCR1,PRNP,TGFB1,PILRA,ARHGAP25,SLC6A6,ARHGAP30,TBXAS1,TNFSF8,MYD88,GAPT,SIGLEC9,ITGAM,SLC44A2,ITGB2,PIK3CD,SECTM1,SIRPB2,LSP1,PIK3CG,SIRPB1,CTSS,TN…
gene_set_query	245	NANOG	342.3	Literature ChIP-seq,23;ARCHS4 Coexpression,651;ENCODE ChIP-seq,73;Enrichr Queries,403;ReMap ChIP-seq,256;GTEx Coexpression,648	IFITM1,SPI1,HMGB2,AKR1B1,CTSW,PRDM1,ETS1,ACTB,SPIC,LGALS3,CAPNS1,FUNDC1,KDR,AP1S2,ARL6IP5,PHACTR2,CD38,SLC16A9,PLXNC1,EMB,TMSB10,EOMES,SEMA6A,RNASE6,MITF,YWHAZ,MMP9,ETV5,ETV6,RUNX1,HAUS1,HCK,CREB1,SLC7A7,B3GNT7,ELF4,KIT,FSCN1,PECAM1,TXNIP,TOX,BCAT1,CD44,ABCG1,LPL,GNS,DLL1,EFNB2,DLL4,RRAS,FCHO2,SPP1,STAT4,CYYR1,STAT1,STAT3,PARVB,FLI1,SULF2,CXCL10,GNPDA1,LPAR6,QPCT,CYP2S1,CCNG2,ZYX,NFE2L3,SPIRE1
gene_set_query	246	OLIG2	342.5	Literature ChIP-seq,41;ARCHS4 Coexpression,403;Enrichr Queries,416;GTEx Coexpression,510	CHRM3,ETS1,ACTB,ELK3,TMEM144,PREX1,EDNRB,RASSF2,UBASH3B,BMPER,DPYSL2,ADORA3,NDST3,ENPP2,EPSTI1,ARL6IP5,PIP4K2A,BBX,PLXNC1,PRKACB,EOMES,MYLIP,SEMA6A,PRKCB,LIMCH1,CD180,PAQR3,MITF,LIFR,IPCEF1,RUNX1,OLFM1,RAB31,GPD2,FSCN1,TXNIP,FAR1,TOX,BEX4,FBN2,GPM6A,NRN1,SDC3,ZBTB1,LPL,SLC1A3,GNS,PCDH17,RASGRP3,EFNB2,IGSF21,ABR,APH1B,CHST11,INPP5D,TSPAN7,EPB41L3,ST8SIA4,TSPAN3,PLTP,S100A11,CRTAP,SLC37A1,TFPI2,MYO…
gene_set_query	247	ZNF341	342.7	ARCHS4 Coexpression,251;Enrichr Queries,689;GTEx Coexpression,88	NRP1,SPI1,SIGLEC9,ITGAM,GMFG,NCF4,ITGB2,LST1,PIK3CD,SECTM1,SIRPB2,LSP1,PRDM1,PIK3CG,SIRPB1,ACTB,PYCARD,PREX1,STK10,DPYSL2,ARHGDIB,RAC2,COTL1,PLXNC1,GPSM3,CD53,FCER1G,PRKCH,NFAM1,RHOG,VAV1,RUNX1,HLA-E,APBB1IP,CLEC4A,TLR1,FGR,HCK,TYROBP,DOK3,BIN2,SLCO4A1,DPEP2,PLBD1,TLR8,TXNIP,HCLS1,LCP1,TLR5,RIN2,CD44,IGSF6,SELPLG,PTAFR,DENND3,AOAH,NLRC4,LILRA1,CFP,MEFV,LILRA2,CST7,CORO1A,PSMB10,LILRA5,CYTH4,SEC14…
gene_set_query	248	KLF13	343	ARCHS4 Coexpression,91;Enrichr Queries,299;ReMap ChIP-seq,180;GTEx Coexpression,802	FCN1,IFITM1,FCN3,SPI1,WIPF1,IKZF1,ETS1,ACTB,GIMAP8,PREX1,LGALS3,STK10,RASSF2,UBASH3B,DPYSL2,LGALS9,TAP2,HLA-B,TAP1,CYBB,CYBA,LIFR,HLA-A,MPEG1,RUNX1,HLA-E,RAB31,DOK3,FSCN1,TXNIP,PTPRCAP,CFD,TTYH3,SDC3,CFP,CORO1A,SEL1L3,EFNB2,INPP5D,NCKAP1L,LYN,PRNP,TGFB1,NKG7,PKIB,SLC6A6,PTPRC,ARHGAP30,NFE2L3,FERMT3,NRP1,DOCK8,ITGB2,PIK3CD,CTSW,LSP1,ITGAL,CTSS,HK3,TUBA1A,RAC2,SH3BGRL3,CD37,GPSM3,ACTR2,BTN3A1,NFAM1…
gene_set_query	249	ZFP90	343	ARCHS4 Coexpression,387;Enrichr Queries,111;GTEx Coexpression,531	TNFAIP8,CHIC1,SLC44A2,ARPC1B,SCHIP1,IKZF1,PRDM1,ETS1,IFIT3,IFIT2,SMPD3,LGALS3,TUBA1A,PLAU,DPYSL2,PEA15,SPIN1,PRKACB,ANXA1,PRKCB,F2R,PGM2L1,ARL4C,RAB31,CREB1,MTHFD2,TXNIP,IRF8,CD44,SKAP2,BEX4,PTGER4,GPM6A,TTYH3,GCNT1,PIK3R3,IQGAP1,ADCY7,EFNB2,GNG2,STAT4,SLC15A3,S100A11,PRNP,STAT1,STAT3,SULF2,PSMB9,GALC,MARCKS,FMNL2,GNPDA1,PIK3IP1,CCNG2
gene_set_query	250	ZSCAN16	343	ARCHS4 Coexpression,630;Enrichr Queries,340;GTEx Coexpression,59	SPI1,GMFG,GPR65,NCF4,LST1,GIMAP2,ETS1,IFIT3,IFIT2,PYCARD,CAPNS1,DPYSL2,ARHGDIB,COTL1,EPSTI1,MYLIP,SEMA6A,RNASE6,HLA-C,CYBA,CLEC4A,TYROBP,DOK3,BIN2,MTHFD2,GPR160,BTK,DPEP2,PLBD1,TXNIP,IGSF6,KCNE3,CSF2RB,CFP,CORO1A,EFNB2,ST8SIA4,HMOX1,LYN,CRTAP,CD160,LY86,NETO2,ARHGAP25,CXCL10,ARHGAP30,TBXAS1,NFE2L3,TNFSF8,GRB2,MYD88,GAPT,FERMT3,LGALS3BP,SIGLEC9,ARPC1B,HMGB2,PIK3CD,SECTM1,SIRPB2,PIK3CG,SIRPB1,TUBA1…
gene_set_query	251	MAFF	344.8	ARCHS4 Coexpression,616;ENCODE ChIP-seq,90;Enrichr Queries,332;ReMap ChIP-seq,178;GTEx Coexpression,508	SAMD9L,PLEKHB2,CD80,PRDM1,ETS1,ACTB,IFIT3,IFIT2,PREX1,LGALS3,PLAU,ARHGDIB,CCRL2,C3AR1,EPSTI1,RSAD2,TM4SF1,RUNX1,HLA-E,MTHFD2,TXNIP,ADAM9,S100A4,PI4K2A,SKAP2,CD274,GPM6A,SDC3,LY96,PIK3R3,SAMSN1,CORO1C,SEC14L1,CLEC7A,HMOX1,NCKAP1L,HLA-DQA1,PRNP,TFPI2,EAF2,ARHGAP25,CXCL10,FERMT3,SIGLEC9,HMGB2,SECTM1,CTSW,TNFSF13B,VMO1,DSE,ME1,TIMP1,ME2,CLIC2,GPSM3,SRGN,DENND2D,ANXA1,MYOF,VWA5A,BTN3A3,KCNAB2,BTN3A2,Y…
gene_set_query	252	FOXP2	347.3	Literature ChIP-seq,84;ARCHS4 Coexpression,991;ENCODE ChIP-seq,46;Enrichr Queries,437;ReMap ChIP-seq,223;GTEx Coexpression,303	ACVRL1,CHRM3,NRP1,NRP2,TES,CHIC1,HSPB8,CELF2,GMFG,GPR65,DOCK8,HMGB2,CTSW,LSP1,PRDM1,IFI30,SLC8A1,PITPNC1,ELK3,LGALS3,TUBA1A,EDNRB,CAPNS1,BMPER,UBE2Q2,DPYSL2,CCRL2,ENPP2,EPSTI1,PGM5,PLXNC1,HAVCR2,CD53,SEMA6A,LIMCH1,RNASET2,PAQR3,RHOG,SLC39A10,PLA2G4A,MITF,RAB3IL1,LIFR,MID1,TM4SF1,ETV5,RUNX1,CD200R1,MEP1B,MFNG,KIT,FSCN1,CDH13,PTPRCAP,FAR2,PLCB1,TOX,CFD,FBN2,GPM6A,TTYH3,NRN1,SLC43A2,UBA6,PRICKLE2,NT…
gene_set_query	253	EBF3	347.7	ARCHS4 Coexpression,523;Enrichr Queries,355;GTEx Coexpression,165	NRP1,CELF2,SOBP,ETS1,ELK3,SMPD3,CDH5,DOCK11,EDNRB,TUBA1A,BMPER,DPYSL2,KDR,ENPP2,CD36,TMSB10,SEMA6A,LIFR,PGM2L1,TGFBR2,RUNX1,RBP7,F8,MDFIC,KIT,TXNIP,CDH13,KCTD12,CFD,FBN2,GPM6A,RAMP2,NRN1,LPL,PIK3R3,PCDH17,DLL4,EFNB2,MYCT1,GNG2,PRKAR2B,LRRC8C,CYYR1,TM4SF18,TIE1,PTPN12,GNG11,FLI1,SULF2,CXCL10,PTPRB,ARHGAP31,FABP4,TEK,FOLR2
gene_set_query	254	TWIST1	348.5	ARCHS4 Coexpression,632;Enrichr Queries,234;ReMap ChIP-seq,215;GTEx Coexpression,313	NRP1,IFITM1,TES,SCHIP1,SECTM1,ETS1,ACTB,ELK3,EDNRB,BMPER,PLAU,DPYSL2,DSE,KDR,ENPP2,TIMP1,IKBIP,ANXA1,HEG1,MYOF,ANXA5,TMC8,EMP3,MMP9,ETV5,CTTNBP2NL,RUNX1,TGFBR2,TWSG1,TYROBP,B3GNT7,SLCO4A1,MFNG,FSCN1,ADAM9,TXNIP,S100A4,KCTD12,HCST,CD44,FBN2,TTYH3,LPL,EFNB2,GPNMB,RRAS,LRRC25,SEMA4A,PRNP,CRTAP,TGFB1,VCAM1,LIMK1,GNG11,SULF2,CXCL10,DAB2,AXL,LPCAT2,GNB4
gene_set_query	255	ZHX1	348.8	ARCHS4 Coexpression,184;Enrichr Queries,410;ReMap ChIP-seq,271;GTEx Coexpression,530	NRP1,SPI1,ARPC1B,GPR65,NCF4,ITGB2,CTSW,LSP1,IFI30,ETS1,ACTB,SPRED1,TUBA1A,DPYSL2,RAC2,COTL1,BBX,CD37,GPSM3,CD53,ANXA1,NFAM1,HLA-B,RHOG,SLC39A10,LIFR,CYBA,HLA-A,YWHAZ,TM4SF1,RUNX1,TGFBR2,HLA-E,FGR,HCK,CREB1,TYROBP,GPD2,DPEP2,TXNIP,HCLS1,S100A4,PTPRCAP,KCTD12,CD44,CFD,SASH3,GSTP1,CORO1A,PSMB10,DLL4,OGFRL1,SDCBP,HLA-DMA,SH3BGRL,CYTH4,RRAS,CMTM7,LRRC25,PRNP,ZNF185,STAT1,STAT3,LAPTM5,SMAD5,SLC4A7,MARC…
gene_set_query	256	TFAP2C	349.2	Literature ChIP-seq,91;ARCHS4 Coexpression,587;ENCODE ChIP-seq,66;Enrichr Queries,352;ReMap ChIP-seq,210;GTEx Coexpression,789	IFITM1,TES,PRDM1,IFI30,ETS1,ACTB,RCBTB1,DOCK10,PREX1,LGALS3,STK10,CAPNS1,PLAU,DPYSL2,ARHGDIB,SLC16A6,PDK1,EOMES,MYLIP,GAS2L3,PRKCH,CYBA,LIFR,TM4SF1,RUNX1,OLFM1,RAB31,MTHFD2,FSCN1,TXNIP,ADAM9,PTPRCAP,ATP6V0D1,CFD,TTYH3,CBFB,UBA6,TGFA,DAPP1,CORO1C,EFNB2,UGCG,ABR,RRAS,CLEC7A,EPB41L2,HMOX1,TSPAN3,SLC15A3,S100A11,PRNP,TGFB1,ANKRD22,LY86,GNG11,GPR137B,SLC6A6,PKIB,DAB2,NCEH1,ARL2BP,ARPC2,TBXAS1,SPIRE1,T…
gene_set_query	257	PPARD	349.5	Literature ChIP-seq,90;ARCHS4 Coexpression,200;Enrichr Queries,323;GTEx Coexpression,785	NRP1,ITGB2,PRDM1,LSP1,IFI30,ETS1,ACTB,CXCL16,STK10,LGALS3,CAPNS1,PLAU,ARHGDIB,ARL6IP5,ITGAX,EMILIN2,LGALS9,ZNF385A,FCER1G,PLA2G4A,RUNX1,TGFBR2,ARL4C,RAB31,TYROBP,ELF4,KIT,FSCN1,TXNIP,PLEKHO2,TNFRSF21,CD44,PI4K2A,TLR2,C1QB,CSF1R,C1QA,GRN,TTYH3,SLC43A2,GSTP1,CAPG,ABR,GNA15,EPB41L3,SLAMF8,HMOX1,SLC15A3,PLTP,S100A11,PRNP,ZNF185,TGFB1,STAT1,STAT3,LIMK1,ATP2B4,LHFPL2,LILRB4,SULF2,SLC6A6,CXCL10,GNPDA1,Q…
gene_set_query	258	KDM2B	350.5	ARCHS4 Coexpression,236;GTEx Coexpression,465	DOCK8,LY75,DAPP1,PIK3CD,NOD2,IKZF1,RCSD1,CBL,ADCY7,STK10,GM2A,INPP5D,NCKAP1L,CD37,CD59,HLA-DOA,HLA-DQA1,VAV3,MAP3K1,SEMA6A,CD180,LIMK1,LAPTM5,TMC8,LILRB1,TMEM154,ETV7,ARHGAP30,CYP2S1,NFE2L3,LCP1,DOCK2,WDFY4,HLA-DQB2
gene_set_query	259	ZBED1	350.5	ARCHS4 Coexpression,268;Enrichr Queries,112;ReMap ChIP-seq,77;GTEx Coexpression,945	IFITM1,CD84,SPI1,CD80,UBE2D1,UBE2L6,TNF,ACTB,IFIT3,PYCARD,LGALS3,DPYSL2,AP1S2,LGALS9,HLA-DOA,TMSB10,F2R,PHKA1,CYBA,HLA-A,MPEG1,TYROBP,DOK3,RAB31,MTHFD2,FSCN1,TXNIP,S100A4,PTPRCAP,CETP,TTYH3,SLC15A3,HLA-DQA1,LYN,PRNP,TGFB1,PARVB,ARHGAP30,HLA-DRA,MYD88,FERMT3,LGALS3BP,PLEK,ITGB2,HMGB2,CTSW,LSP1,RCSD1,TUBA1A,EMILIN2,TIMP1,HLA-DPA1,DENND2D,SRGN,ANXA1,MYOF,ANXA5,TMC8,EMP3,YWHAZ,TGFBR2,FGR,HCK,ELF4,IRF…
gene_set_query	260	USF2	352	ARCHS4 Coexpression,286;ENCODE ChIP-seq,19;Enrichr Queries,497;ReMap ChIP-seq,230;GTEx Coexpression,728	SPI1,LST1,IFI30,ETS1,TNF,GIMAP7,ACTB,RCBTB1,TMEM144,PREX1,CAPNS1,PLAU,DPYSL2,COTL1,AP1S2,LGALS9,GYG1,CD180,HLA-B,MITF,CYBA,HLA-A,RNASE1,RUNX3,RUNX1,ARMCX3,RAB31,DOK3,TXNIP,S100A4,ATP6V0D1,WDFY4,SKAP2,TTYH3,UBA6,EBI3,SLC1A3,LY96,SLC41A1,GNS,ABR,TRPM2,RRAS,PRKAR2B,TSPAN7,HMOX1,TSPAN3,PLTP,PRNP,TGFB1,VCAM1,MLKL,EAF2,HPS3,ARPC5,ARHGAP25,NCEH1,TCN2,PPT1,TPP1,TNFSF8,FXYD5,OSBPL1A,MYD88,LGALS3BP,CXCL9,A…
gene_set_query	261	HOXD8	353.3	ARCHS4 Coexpression,356;Enrichr Queries,418;GTEx Coexpression,286	ACVRL1,NRP1,NRN1,CALCRL,NTN4,LPL,PLA2G7,ETS1,IFIT3,ELK3,EFNB2,LGALS3,CDH5,DPYSL2,LRRC8C,CYYR1,EOMES,PRNP,CRTAP,ANXA1,VCAM1,LIMCH1,TIE1,ANXA5,F2R,RAB3IL1,LIFR,MITF,GNG11,SMAD5,FLI1,TGFBR2,RUNX1,CXCL10,BACE2,DAB2,PTPRB,FABP4,AXL,KIT,TXNIP,ATP13A2,KCTD12
gene_set_query	262	THRB	354	ARCHS4 Coexpression,365;Enrichr Queries,159;GTEx Coexpression,538	CHRM3,NRP1,CELF2,AKR1B1,SOBP,ETS1,SLC8A1,TNFSF13B,EDNRB,SGCB,DPYSL2,ENPP2,CD36,CLEC1B,SCN1B,VAV3,SEMA6A,PRKCB,LIMCH1,MMD,MITF,LIFR,AVPR1A,PGM2L1,RUNX1,TGFBR2,OLFM1,TWSG1,CRISPLD1,KIT,CDH13,TXNIP,CD226,PLCB1,TOX,CD44,RGS18,GPM6A,HPGD,PRICKLE2,LPL,SLC1A3,EFNB2,SH3BGRL,PRKAR2B,CHSY3,KCNJ2,PRNP,CXCL10,GNPDA1
gene_set_query	263	NRF1	354.2	ARCHS4 Coexpression,89;ENCODE ChIP-seq,79;Enrichr Queries,1104;ReMap ChIP-seq,248;GTEx Coexpression,251	FCN3,CHIC1,TES,SPI1,WIPF1,NCF4,UBE2D1,IKZF1,IFI30,GIMAP6,ETS1,ACTB,GIMAP8,CXCL16,STK10,DOCK11,RASSF2,CAPNS1,ARL6IP5,BBX,PLXNC1,GYG1,SCN1B,SEMA6A,HLA-B,TAP1,HLA-C,CYBA,HLA-A,RUNX1,HLA-E,CLEC4A,DOK3,TYROBP,MTHFD2,FSCN1,DPEP2,TXNIP,PTPRCAP,SKAP2,CD274,PDE1B,CFP,CORO1A,SDCBP,SEC14L1,RRAS,CHST11,INPP5D,NCKAP1L,ZNF267,PRNP,NKG7,PILRA,ARHGAP25,GPR137B,EHD3,ARHGAP30,PTPRC,TBXAS1,TNFSF8,LGMN,FERMT3,EIF4E3…
gene_set_query	264	ZNF117	354.7	ARCHS4 Coexpression,668;Enrichr Queries,247;GTEx Coexpression,149	NRP1,SAMD9L,AKR1B1,IFIT3,IFI44L,ELK3,CDH5,DOCK11,GLIPR1,CYSLTR1,TUBA1A,DPYSL2,PHACTR2,SLC16A9,CD36,TRIM22,VAV3,MYLIP,ANXA1,MMD,ANXA5,PGM2L1,TGFBR2,ARL4C,RBP7,MDFIC,OAS2,TXNIP,KCTD12,CD44,CFD,SLFN5,RAMP2,SAMD9,LPL,DDX60,GNS,MYCT1,DRAM1,GPNMB,IFI16,PRKAR2B,LRRC8C,HMOX1,CYYR1,GBP2,PLTP,CMTM3,NEBL,TIE1,GNG11,LYVE1,LILRB5,CXCL10,DAB2,FABP4,CD209,LPAR6,CCNG2,QPCT,SIGLEC1,FOLR2
gene_set_query	265	ZBTB1	355.3	ARCHS4 Coexpression,117;Enrichr Queries,676;GTEx Coexpression,273	NRP1,TNFAIP8,ST6GALNAC2,WIPF1,CD80,DOCK8,LY75,PIK3CD,GIMAP4,PRDM1,IKZF1,RCSD1,ITGAL,GIMAP6,ETS1,GIMAP8,DOCK10,STK10,DOCK11,DPYSL2,ARHGDIB,BBX,EMB,HLA-DOA,CYTIP,TRIM22,RAB8B,CD53,ENTPD1,ANXA1,PRKCH,BTN3A1,TMC8,TAP1,RUNX1,HLA-E,GPRIN3,DOK2,CREB1,MDFIC,TXNIP,HCLS1,LCP2,CD48,PTPRCAP,LCP1,DOCK2,CD44,SASH3,SLFN5,CBFB,EBI3,IQGAP1,ADCY7,IFI16,INPP5D,LRRC8C,NCKAP1L,PRNP,MAP3K1,STAT1,PLEKHA2,IL10RA,LAPTM5,…
gene_set_query	266	AHRR	355.5	ARCHS4 Coexpression,157;GTEx Coexpression,554	CSF1R,GRN,TTYH3,SLC43A2,CD163L1,CD80,EBI3,LY75,FPR3,CAPG,IFI30,TNF,PLA2G7,PIK3R5,TRPM2,DRAM1,CHST11,GPNMB,SLAMF8,HMOX1,ACP5,EMILIN2,SLC15A3,CMKLR1,CCR1,ACTR2,ABCC1,STAT1,HEG1,MYOF,LIMK1,KCNAB2,LHFPL2,MMP9,DAB2,ARHGAP31,MDFIC,OAS2,ELF4,FSCN1,CD226,TLR7,PLEKHO2,SIGLEC1,CD68,PI4K2A,LGMN
gene_set_query	267	PRDM8	356	ARCHS4 Coexpression,385;Enrichr Queries,198;GTEx Coexpression,485	PTGER4,CHRM3,NRP1,NRP2,NRN1,PRICKLE2,SLC1A3,PRDM1,SOBP,ETS1,IFIT3,ABR,GNA15,GNG2,PLAU,DPYSL2,EPB41L3,ST8SIA4,ENPP2,PGM5,PLXNC1,GBP2,GBP4,PRNP,ANXA1,TGFB1,PRKCB,F2R,KCNAB2,LILRB2,GNG11,GFRA2,ETV5,ARL4C,OLFM1,CXCL10,PTPRE,SLCO4A1,KIT,TXNIP,LCP2,ATP13A2,KCTD12,PLCB1,TOX,CD44,GAS7
gene_set_query	268	OLIG1	358	ARCHS4 Coexpression,376;Enrichr Queries,120;GTEx Coexpression,578	CX3CR1,CSF1R,GPM6A,NRN1,SDC3,LPL,SLC1A3,PLA2G7,DLL1,IFIT3,ACTB,CTSS,TMEM144,PREX1,LGALS3,IGSF21,TUBA1A,EDNRB,RASSF2,DPYSL2,PEA15,TSPAN7,ENPP2,PIP4K2A,HMOX1,PLXNC1,CD36,TSPAN3,PRNP,KCNJ10,GRID1,PRKCB,LAPTM5,ETV5,SULF2,OLFM1,CXCL10,EHD3,FMNL2,RAB31,TYROBP,FSCN1,TXNIP,IRF8,BCAT1,CD44,GAS7,TMEM229B
gene_set_query	269	TFAP2A	359.2	Literature ChIP-seq,95;ARCHS4 Coexpression,736;ENCODE ChIP-seq,63;Enrichr Queries,268;ReMap ChIP-seq,218;GTEx Coexpression,775	TES,GMFG,NCF4,PRDM1,IFI30,ETS1,RCBTB1,PREX1,LGALS3,STK10,CDH5,CYSLTR1,EDNRB,GNPTAB,PLAU,DPYSL2,SLC16A6,ARL6IP5,COTL1,PLXNC1,VSIG4,IL13RA2,SCN1B,CMKLR1,GAS2L3,LIMCH1,CYBA,MITF,LIFR,MID1,TM4SF1,RUNX1,CLEC4A,TYROBP,DPEP2,FSCN1,BTK,TXNIP,S100A4,FAR1,CD226,PTPRCAP,ABCG1,CFD,CSF1R,CBFB,UBA6,PDE1B,PIK3R3,TGFA,SLC1A3,MEFV,GNS,PCDH17,CORO1C,EFNB2,RRAS,CLEC7A,EPB41L2,EPB41L3,HMOX1,TSPAN3,S100A11,PRNP,CRTAP…
gene_set_query	270	C11ORF95	361	GTEx Coexpression,361	DENND2D,CRTAP,CHIC1,ARPC2,SPIN1,PRICKLE2,TGFA,DAPP1,NOD2,SOBP,TMEM154
gene_set_query	271	GLI1	362.5	Literature ChIP-seq,126;ARCHS4 Coexpression,272;Enrichr Queries,534;GTEx Coexpression,518	ST6GALNAC2,SPI1,SLC44A2,AKR1B1,PIK3CD,PRDM1,ETS1,EDNRB,RASSF2,PLAU,DPYSL2,KDR,ENPP2,PLXNC1,GAS2L3,CR1,NFAM1,F2R,SLC39A10,RAB3IL1,MMP9,ETV5,RUNX1,TLR1,KIT,TXNIP,TLR8,CD44,LPL,DENND3,SAMHD1,SEC14L1,EPB41L2,HMOX1,PLTP,P2RY13,VCAM1,GCA,MBOAT1,GZMB,LILRB3,TMEM154,CXCL10,SLC6A6,AXL,CYP2S1,RGL1,EVI2B,MYO1F,SIGLEC5
gene_set_query	272	CREM	363.8	Literature ChIP-seq,159;ARCHS4 Coexpression,137;Enrichr Queries,196;ReMap ChIP-seq,122;GTEx Coexpression,1205	IFITM1,TES,PLEKHB2,LST1,IFI30,ACTB,IFIT3,RCBTB1,IFIT2,LGALS3,PREX1,DPYSL2,C3AR1,VSIG4,PRKACB,CMKLR1,PRKCB,PAQR3,TIMD4,RUNX1,TWSG1,MTHFD2,PRKAR1A,GPR160,TXNIP,PLBD1,FAR1,ATP6V0D1,PI4K2A,SKAP2,TMEM87B,TTYH3,ZBTB1,PIK3R3,SAMSN1,GNS,UGCG,APH1B,SEC14L1,PRKAR2B,EPB41L3,HMOX1,TSPAN3,ZNF267,LYN,MSR1,EAF2,SLC6A6,ARL2BP,ACER3,TNFSF8,GRB2,ARPC1B,CTSW,MS4A4A,GLIPR1,SPTLC2,SPIN1,SH3BGRL3,TIMP1,CTSC,RAB8B,HAVC…
gene_set_query	273	TET3	366.3	ARCHS4 Coexpression,326;ReMap ChIP-seq,296;GTEx Coexpression,477	VAV3,MYLIP,ACTR2,MAP3K1,DOCK8,IL18,LY75,NOD2,IQGAP1,GAB2,CBL,ADCY7,MPEG1,TMEM154,PREX1,SLC6A6,GM2A,ELF4,ZNF217,LCP1,DOCK2,HLA-DQB2,CD44,ZNF385A
gene_set_query	274	NFIB	367.8	Literature ChIP-seq,108;ARCHS4 Coexpression,576;Enrichr Queries,591;GTEx Coexpression,196	NRP1,NRP2,CELF2,PTPRO,GTDC1,ETS1,ACTB,CDH5,STK10,EDNRB,TUBA1A,DPYSL2,KDR,ENPP2,CD36,ZNF124,SRGN,MYLIP,ABCC1,ANXA1,SEMA6A,LIMCH1,LIFR,TM4SF1,ETV5,TGFBR2,APBB1IP,GPRIN3,BACE2,KIT,TXNIP,KCTD12,ATP6V0D1,TLR5,RIN2,CD44,CFD,RAMP2,UBA6,LPL,SLC1A3,CAPG,EFNB2,DLL4,MYCT1,CYYR1,WNT2,PRNP,CRTAP,TNFSF15,TIE1,SUSD1,LHFPL2,GNG11,SMAD5,SULF2,MARCKS,QPCT,SPIRE1,GRB2,ATP13A2,LGMN
gene_set_query	275	HIVEP1	369	ARCHS4 Coexpression,288;Enrichr Queries,606;GTEx Coexpression,213	NRP1,TNFAIP8,CD80,CELF2,GPR65,DOCK8,LY75,PRDM1,ETS1,TNF,DOCK10,DPYSL2,CYTIP,HEG1,MYOF,TAP1,CTTNBP2NL,RUNX1,ETV6,ETV7,ARL4C,CREB1,OAS2,OAS3,TXNIP,CD226,LCP2,DOCK2,HLA-DQB2,CD44,TMEM106A,CD274,SLFN5,EBI3,IQGAP1,CBL,IFI16,HLA-DQA1,ZNF267,PRNP,MAP3K1,STAT1,STAT3,ATP2B4,MYO5A,CXCL10,MARCKS,GNPDA1,IL7,KLHL6,ZNF217
gene_set_query	276	PRRX1	369.3	ARCHS4 Coexpression,546;Enrichr Queries,310;GTEx Coexpression,252	FBN2,NRP1,OLFML2B,LPL,ETS1,ELK3,EDNRB,ARL13B,GPNMB,PLAU,DPYSL2,DSE,ENPP2,CHSY3,TIMP1,CRTAP,ANXA1,VCAM1,HEG1,MYOF,ANXA5,ATP2B4,EMP3,SMAD5,GNG11,TM4SF1,TGFBR2,SULF2,RUNX1,CXCL10,DAB2,TWSG1,AXL,GNB4,S100A4,CD44,GAS7
gene_set_query	277	TWIST2	371	ARCHS4 Coexpression,402;GTEx Coexpression,340	IKBIP,FBN2,CRTAP,HEG1,MYOF,ANXA5,GCNT1,ATP2B4,DAB2,TWSG1,DRAM1,BMPER,RRAS,AXL,DSE,GNB4,ADAM9,WNT2
gene_set_query	278	ZFP69	371	ARCHS4 Coexpression,521;GTEx Coexpression,221	SAMD9,CBFB,MOSPD2,CBL,RCSD1,ACTB,CORO1C,DOCK10,GLIPR1,SH3BGRL,CHST11,TRIM22,RAB8B,IKBIP,ACTR2,ENTPD1,STAT1,HPS3,ARPC5,HAUS1,ARL4C,SLC4A7,TWSG1,CREB1,TFEC,PPT1,GRB2,MAPRE1
gene_set_query	279	NR1H2	372.5	ARCHS4 Coexpression,115;Enrichr Queries,677;ReMap ChIP-seq,161;GTEx Coexpression,537	TES,SPI1,WIPF1,NCF4,ACTB,STK10,COTL1,LGALS9,GYG1,TMSB10,HLA-B,TAP1,HLA-C,MITF,CYBA,HLA-A,TM4SF1,HLA-E,DOK2,TYROBP,DOK3,MFNG,FSCN1,DPEP2,TXNIP,S100A4,PTPRCAP,ABCG1,CFP,CORO1A,EFNB2,RRAS,HMOX1,S100A11,PRNP,TGFB1,PILRA,ARHGAP30,NFE2L3,FXYD5,MYD88,FERMT3,LGALS3BP,HSPB8,ARPC1B,ITGB2,PLEK,SECTM1,CTSW,LSP1,SPTLC2,RAC2,PGM5,SH3BGRL3,CD37,GPSM3,CD53,ANXA1,IFNGR1,NFAM1,MYOF,ANXA5,RHOG,EMP3,KCNAB2,VAV1,ETV5…
gene_set_query	280	CREB3L2	373	ARCHS4 Coexpression,407;Enrichr Queries,221;GTEx Coexpression,491	NRP1,OLFML2B,IQGAP1,ETS1,GNS,ELK3,EFNB2,ARL13B,DPYSL2,ENPP2,HMOX1,PHACTR2,TIMP1,PRNP,CRTAP,ABCC1,ANXA1,IL15,HEG1,ANXA5,MYOF,STAT3,F2R,ATP2B4,LHFPL2,ETV5,TGFBR2,SULF2,RUNX1,SLC6A6,TWSG1,DAB2,MARCKS,RAB31,SLC7A8,AXL,TXNIP,ADAM9,RIN2,TNFRSF21,CD44
gene_set_query	281	MTERF2	375	ARCHS4 Coexpression,359;GTEx Coexpression,391	BEX4,ACTR2,ABCC1,RALB,TGFB1,ARPC1B,TAP2,CYBA,ARPC5,IQGAP1,ADCY7,RAP2B,ARPC2,IFI16,CAPNS1,ELF4,ZYX,ENPP2,SH3BGRL3,FXYD5,TSPAN3
gene_set_query	282	ZNF350	375.3	ARCHS4 Coexpression,889;Enrichr Queries,138;GTEx Coexpression,99	IFITM1,SPI1,GMFG,NCF4,SLA,PRDM1,IFIT3,IFI44L,IFIT2,PYCARD,LGALS3,ARHGDIB,PLXNC1,TRIM22,MYLIP,LIFR,CLEC4A,TYROBP,DOK3,BIN2,DPEP2,FSCN1,PLBD1,TXNIP,IGSF6,KCNE3,LY96,PIK3R3,CSF2RB,CFP,MEFV,DDX60,EFNB2,HMOX1,ZNF267,PRNP,CXCL10,PTPRC,TBXAS1,TNFSF8,MYD88,GAPT,SIGLEC9,HMGB2,SECTM1,SIRPB2,PIK3CG,SIRPB1,GLIPR2,GPSM3,CD53,SRGN,FCER1G,ANXA1,NFAM1,SLC39A10,VAV1,APBB1IP,TLR1,FGR,ARL4C,HCK,HCLS1,TLR8,LCP1,TLR5…
gene_set_query	283	NCOA1	375.8	ARCHS4 Coexpression,201;Enrichr Queries,461;ReMap ChIP-seq,182;GTEx Coexpression,659	NRP1,EIF4E3,WIPF1,CELF2,DOCK8,PTPN22,ETS1,PIK3CG,ACTB,CTSS,PITPNC1,SIRPB1,PREX1,DOCK11,RASSF2,DPYSL2,SLC16A6,COTL1,BBX,PHACTR2,PLXNC1,GPSM3,ZNF385A,CR1,PRKCB,LIFR,MPEG1,RUNX1,TGFBR2,TLR1,CREB1,KIT,DPEP2,TXNIP,TLR8,TLR4,CD44,GAS7,TMEM87B,RAMP2,SELPLG,FGL2,PRICKLE2,SLC1A3,IQGAP1,LILRA1,CBL,MEFV,UGCG,OGFRL1,SEC14L1,CLEC7A,TSPAN7,S100A11,SLC25A24,LRRC25,LYN,PRNP,P2RY13,ATP8B4,MAP3K1,SEMA4D,GCA,CD160,…
gene_set_query	284	BNC2	376	ARCHS4 Coexpression,412;Enrichr Queries,305;GTEx Coexpression,411	FBN2,NRP1,NRP2,OLFML2B,CELF2,PRICKLE2,SLC1A3,ETS1,CORO1C,PLAU,EPB41L2,DPYSL2,ENPP2,PGM5,CRTAP,ANXA1,VCAM1,HEG1,MYOF,ANXA5,ATP2B4,RAB3IL1,MITF,LIFR,SMAD5,SULF2,RUNX1,TGFBR2,CXCL10,DAB2,TWSG1,AXL,CDH13,BCAT1,RGL1,CD44,GAS7
gene_set_query	285	GATA6	376	Literature ChIP-seq,125;ARCHS4 Coexpression,761;Enrichr Queries,547;ReMap ChIP-seq,113;GTEx Coexpression,334	CD84,GPR65,ICAM2,PRDM1,ETS1,ACTB,RCBTB1,TMEM144,LGALS3,BMPER,PLAU,SLC16A6,PRKACB,CMKLR1,EOMES,SLC15A2,LIMCH1,LIFR,TM4SF1,RUNX1,MTHFD2,GPD2,MFNG,GPR160,FSCN1,ADAM9,TXNIP,S100A4,CBFB,KCNE3,SLC41A1,SLC1A3,DAPP1,GNS,CORO1C,RASGRP3,EFNB2,EPB41L2,HMOX1,SLC38A6,PLTP,S100A11,PRNP,VCAM1,NEBL,TNFSF15,NKG7,LYZ,SMAD5,CXCL10,DAB2,NCEH1,CYP2S1,SPIRE1,FXYD5,LGMN,LGALS3BP,NRP1,HSPB8,MS4A7,AKR1B1,CTSW,HK2,VMO1,SP…
gene_set_query	286	ZNF101	376.7	ARCHS4 Coexpression,1073;Enrichr Queries,43;GTEx Coexpression,14	IFITM1,SAMD9L,GMFG,GPR65,NCF4,LST1,GIMAP2,SLA,IKZF1,PRDM1,IFI30,ETS1,IFIT3,IFI44L,STK10,CYSLTR1,DPYSL2,ARHGDIB,COTL1,EPSTI1,PLXNC1,TRIM22,EOMES,GBP5,PRKCH,CD300A,CD180,HLA-B,CYBA,RUNX3,CLEC4A,TYROBP,DOK3,BIN2,MFNG,BTK,DPEP2,TXNIP,PTPRCAP,IGSF6,CSF2RB,CFP,MEFV,CORO1A,PIK3R5,RASGRP3,INPP5D,ST8SIA4,HMOX1,NCKAP1L,ZNF267,LYN,PRNP,APOBEC3G,SIGLEC10,LY86,ARHGAP25,CXCL10,PTPRC,ARHGAP30,TBXAS1,NFE2L3,TNFS…
gene_set_query	287	LHX6	379.7	ARCHS4 Coexpression,599;Enrichr Queries,379;GTEx Coexpression,161	NRP1,MCTP1,PRDM1,ETS1,CDH5,DOCK11,EDNRB,TUBA1A,DPYSL2,KDR,ENPP2,SPIN1,CD36,MMD,LIFR,TGFBR2,ARL4C,RBP7,OLFM1,F8,KIT,FSCN1,CDH13,KCTD12,TOX,GAS7,CFD,BEX4,RAMP2,NRN1,PIK3R3,LPL,DLL1,PCDH17,PTGS1,DLL4,MYCT1,GNG2,PRKAR2B,LRRC8C,CYYR1,TM4SF18,TIE1,GNG11,FLI1,SULF2,CXCL10,PTPRB,ARHGAP31,FABP4,TEK,OSBPL1A
gene_set_query	288	GCM1	380	ARCHS4 Coexpression,853;Enrichr Queries,249;GTEx Coexpression,38	SPI1,GMFG,GPR65,NCF4,LST1,PRDM1,ETS1,IFIT3,LGALS3,DPYSL2,ARHGDIB,C3AR1,COTL1,PLXNC1,EOMES,SEMA6A,RSAD2,CD300A,RNASE6,HLA-B,HLA-C,RUNX1,CLEC4A,TYROBP,DOK3,BIN2,DPEP2,IGSF6,CSF2RB,CFP,MEFV,PIK3R5,TRPM2,CLEC7A,ST8SIA4,HMOX1,LYN,PRNP,PILRA,ARHGAP25,CXCL10,PTPRC,ARHGAP30,TBXAS1,TNFSF8,HPSE,MYD88,GAPT,FERMT3,LGALS3BP,SIGLEC9,ITGAM,ITGB2,PIK3CD,SECTM1,SIRPB2,LSP1,PIK3CG,SIRPB1,TNFSF13B,ITGAX,RAC2,CD36,M…
gene_set_query	289	ZNF75D	381	ARCHS4 Coexpression,138;Enrichr Queries,136;GTEx Coexpression,869	IFITM1,SAMD9L,WIPF1,DOCK8,PIK3CD,IKZF1,ITGAL,ETS1,IFI44L,PIK3CG,CTSS,GIMAP8,IFIT2,DOCK10,SCPEP1,DOCK11,PREX1,STK10,RASSF2,DPYSL2,PEA15,PHACTR2,EMB,PLXNC1,TRIM22,VAV3,ANXA1,CR1,BTN3A1,IL15,F2R,TMC8,CYBB,MPEG1,TGFBR2,ARMCX3,TLR1,GPRIN3,OAS1,ELF4,PECAM1,TXNIP,TLR8,LCP1,DOCK2,TLR4,CD44,IRF9,ARHGEF6,BEX4,SLFN5,SAMD9,FGL2,PIK3R3,DENND3,IQGAP1,NLRC4,GNS,ADCY7,CORO1A,IFI16,HMOX1,GBP2,PRNP,ZNF185,MAP3K1,A…
gene_set_query	290	BCL11A	381.4	ARCHS4 Coexpression,828;ENCODE ChIP-seq,11;Enrichr Queries,326;ReMap ChIP-seq,43;GTEx Coexpression,699	CD86,CD80,GPR65,LST1,NCF4,PRDM1,IKZF1,TNF,ETS1,ACTB,ELK3,DOCK10,CAPNS1,DPYSL2,COTL1,ARL6IP5,PLXNC1,TMSB10,SEMA6A,PRKCB,CD300A,TAP2,RNASE6,CYBA,IPCEF1,RUNX3,MPEG1,RUNX1,TYROBP,DOK3,ADPRH,FSCN1,TXNIP,ELMO2,PTPRCAP,TOX,WDFY4,CETP,UBA6,EBI3,ZBTB1,LPL,CORO1A,SAMSN1,PIK3R5,EFNB2,ABR,CLEC7A,INPP5D,EPB41L2,ZNF267,CCR1,SLC37A1,TGFB1,VCAM1,SIGLEC10,LY86,PILRA,CXCL10,ARHGAP30,IL7,TPP1,NRP1,CELF2,MS4A7,PIK3C…
gene_set_query	291	ATF2	381.6	ARCHS4 Coexpression,299;ENCODE ChIP-seq,67;Enrichr Queries,811;ReMap ChIP-seq,114;GTEx Coexpression,617	CD86,IFITM1,CHIC1,SPI1,ICAM2,UBE2L6,IFI30,TNF,ETS1,ACTB,IFIT3,PYCARD,CAPNS1,DPYSL2,ARHGDIB,BBX,HLA-DOA,PRKACB,SEMA6A,RNASE6,RUNX1,HLA-E,ARMCX3,DOK3,MTHFD2,PRKAR1A,FSCN1,BTK,TXNIP,ATP6V0D1,TOX,BEX4,CD274,UBA6,LY96,DAPP1,CSF2RB,CFP,SEC14L1,RRAS,CLEC7A,SLC38A6,HLA-DQA1,S100A11,CCR1,PRNP,EAF2,MYO5A,HPS5,SMAD5,FLI1,ARHGAP30,NFE2L3,HLA-DRA,CELF2,PLEK,AKR1B1,CTSW,PTPN22,LSP1,GLIPR1,TUBA1A,SPIN1,RAC2,CD3…
gene_set_query	292	TGIF1	382.3	ARCHS4 Coexpression,444;Enrichr Queries,144;GTEx Coexpression,559	LGALS3BP,TES,HMGB2,PRDM1,ETS1,ACTB,LGALS3,PLAU,TIMP1,PRKACB,CTSC,ANXA1,SEMA6A,PRKCB,MYOF,ANXA5,EMP3,KCNAB2,TM4SF1,ETV5,RUNX1,TGFBR2,ARL4C,RAB31,MTHFD2,FSCN1,TXNIP,S100A4,CD44,GAS7,BEX4,CAPG,UGCG,ABR,SDCBP,TSPAN7,HMOX1,GBP2,S100A11,CD74,PRNP,STAT1,STAT3,CXCL10,MARCKS,CYP2S1,NFE2L3,ZNF217,FXYD5
gene_set_query	293	GATA3	383	Literature ChIP-seq,72;ARCHS4 Coexpression,996;ENCODE ChIP-seq,25;Enrichr Queries,197;ReMap ChIP-seq,106;GTEx Coexpression,902	IFITM1,PLEKHB2,PRDM1,ETS1,TNF,ACTB,IFIT3,ELK3,PREX1,LGALS3,DOCK11,CAPNS1,PLAU,ADORA3,ARHGDIB,SLC16A6,ARL6IP5,COTL1,PIP4K2A,EOMES,PRKCH,PRKCB,CD180,F2R,RUNX3,TM4SF1,RUNX1,RAB31,HECW2,FSCN1,TXNIP,ADAM9,S100A4,CD226,SUCNR1,TTYH3,ZBTB1,PLA2G7,PCDH17,RASGRP3,EFNB2,PLAC8,UGCG,SDCBP,ADAP2,SEC14L1,PRKAR2B,SLAMF8,HMOX1,S100A11,CCR1,PRNP,VCAM1,CD160,ARPC5,GNG11,SMAD5,CXCL10,SLC6A6,DAB2,PTPRB,ARHGAP30,PPT1,…
gene_set_query	294	ZNF443	383.7	ARCHS4 Coexpression,697;Enrichr Queries,320;GTEx Coexpression,134	SIGLEC9,GIMAP2,HMGB2,SIRPB2,ETS1,IFIT3,TNFSF13B,IFIT2,HK3,LGALS3,TUBA1A,CAPNS1,DPYSL2,ARHGDIB,EPSTI1,PLXNC1,CLEC1B,CD53,SRGN,VAV3,MYLIP,ANXA1,NFAM1,F2R,LIFR,HAUS1,TLR1,FGR,AIM2,RAB31,OAS1,GPR160,PLBD1,TLR8,TXNIP,LCP1,TLR5,TLR4,DCP2,RGS18,IGSF6,RALB,KCNE3,CLEC12A,HPGD,PTAFR,LY96,NLRC4,SAMSN1,LILRA5,EFNB2,GPNMB,IFI16,CD58,GBP2,KCNJ2,P2RY13,SEMA4A,PRNP,GCA,ARPC5,CXCL10,MARCKS,VNN1,GNPDA1,ALOX5AP,GRB…
gene_set_query	295	PGR	384.3	ARCHS4 Coexpression,503;Enrichr Queries,314;ReMap ChIP-seq,205;GTEx Coexpression,515	NRP1,ST6GALNAC2,HSPB8,ITGB2,AKR1B1,PRDM1,ETS1,ACTB,PREX1,LGALS3,EDNRB,SPTLC2,DPYSL2,SPIN1,SLC16A6,KDR,PGM5,CD36,VAV3,ANXA1,PRKCB,HEG1,MYOF,NPY1R,MITF,TM4SF1,RUNX1,TGFBR2,TWSG1,SLC7A8,SLCO4A1,KIT,TXNIP,S100A4,PLCB1,RIN2,DCP2,CD44,RALB,PRICKLE2,LPL,DENND3,CAPG,SH3BGRL,RAB20,CD59,CRTAP,VCAM1,CD160,STAT3,ATP2B4,FLI1,SULF2,SLC6A6,CXCL10,QPCT,ZNF217
gene_set_query	296	MXI1	385	ARCHS4 Coexpression,292;ENCODE ChIP-seq,65;Enrichr Queries,652;ReMap ChIP-seq,274;GTEx Coexpression,642	CHIC1,WIPF1,GMFG,IFI30,ETS1,ACTB,RCBTB1,IFI44L,LGALS3,CYSLTR1,RASSF2,GNPTAB,DPYSL2,ARHGDIB,C3AR1,PIP4K2A,PLXNC1,GAS2L3,SEMA6A,PRKCB,RNASE6,RUNX1,HLA-E,TWSG1,RAB31,BIN2,FSCN1,TXNIP,ELMO2,KCTD12,CARD16,CFP,PIK3R5,PLAC8,SDCBP,SEC14L1,SLAMF8,HMOX1,SLC38A6,NCKAP1L,PLTP,CCR1,PRNP,TGFB1,M6PR,EHD3,ARHGAP30,PTPRC,NFE2L3,FERMT3,EIF4E3,DOCK8,CTSW,SOBP,TUBA1A,PSTPIP2,FUNDC1,TMED3,EMILIN2,CD38,PGM5,GPSM3,CTSC…
gene_set_query	297	OSR1	386	ARCHS4 Coexpression,478;GTEx Coexpression,294	CFD,CRTAP,TES,HEG1,FGL2,MYOF,ATP2B4,ACTB,CORO1C,TWSG1,GLIPR1,SH3BGRL,CRISPLD1,RRAS,AXL,CDH13,CHSY3,CD59,WNT2
gene_set_query	298	HBP1	386.3	ARCHS4 Coexpression,149;Enrichr Queries,322;ReMap ChIP-seq,254;GTEx Coexpression,820	NRP1,TNFAIP8,PLEKHB2,SNAP23,PLEK,HMGB2,SECTM1,CTSW,SNX10,UBE2L6,GIMAP4,GIMAP5,GIMAP6,ETS1,VMO1,LGALS3,GLIPR1,TUBA1A,PSTPIP2,DPYSL2,CCRL2,CASP4,ARL6IP5,CASP1,CYTIP,TRIM22,CD53,MYLIP,FCER1G,ANXA1,RSAD2,MMD,IFNGR1,ANXA5,TMC8,TAP1,EMP3,TGFBR2,HLA-E,SLCO4A1,NPC2,TFEC,FSCN1,TXNIP,CMPK2,CD48,CD44,IRF9,BEX4,GRN,TTYH3,IGSF6,SLC43A2,CLEC12A,IQGAP1,GNS,SAMSN1,STX11,SDCBP,HLA-DMA,DRAM1,LEPROTL1,HMOX1,CD58,GB…
gene_set_query	299	KLF12	386.7	ARCHS4 Coexpression,240;Enrichr Queries,270;GTEx Coexpression,650	NRP1,DYRK2,WIPF1,CELF2,DOCK8,PIK3CD,IKZF1,SOBP,ITGAL,GIMAP6,ETS1,SLC8A1,PITPNC1,DOCK10,DOCK11,TUBA1A,SGCB,DPYSL2,PLXNC1,CNOT6L,BTN3A1,LIMCH1,HEG1,TMC8,LIFR,ETV5,RUNX1,TGFBR2,ARL4C,GPRIN3,TWSG1,CREB1,TXNIP,KCTD12,PLCB1,TOX,CD44,GAS7,SLFN5,EFNB2,SH3BGRL,GNG2,RRAS,S100A11,PRNP,MAP3K1,ATP2B4,MYO5A,SULF2,MARCKS,PTPRC,ARHGAP30,PIK3IP1,AXL,CD247
gene_set_query	300	ZNF469	389.5	ARCHS4 Coexpression,443;GTEx Coexpression,336	IKBIP,FBN2,ABCC1,HEG1,ANXA5,GCNT1,MYOF,NTN4,ATP2B4,TWSG1,BMPER,RRAS,AXL,DSE,FSCN1,ZYX,ADAM9,SLC38A6,TMSB10
gene_set_query	301	ZNF575	389.7	ARCHS4 Coexpression,174;Enrichr Queries,160;GTEx Coexpression,835	NRP1,SAMD9L,WIPF1,GMFG,ARPC1B,SECTM1,LSP1,PRDM1,RCSD1,IFIT3,IFI44L,IFIT2,SMPD3,PYCARD,LGALS3,PLAU,DPYSL2,ARHGDIB,RAC2,SH3BGRL3,CD37,TIMP1,GPSM3,ANXA1,RSAD2,RHOG,TMC8,CYBA,EMP3,KCNAB2,RUNX1,HLA-E,DOK2,DOK3,MFNG,FSCN1,DPEP2,TXNIP,S100A4,PTPRCAP,RIN2,CD44,ARHGEF6,CFD,PTGER4,RGS18,SASH3,PTGER2,AIF1,PSMB10,PTGS1,ABR,TRPM2,RRAS,INPP5D,TSPAN7,STAT4,GBP2,PRNP,TGFB1,SGTB,FLI1,CXCL10,ARL2BP,ARPC2,PIK3IP1,Z…
gene_set_query	302	ETV1	391	ARCHS4 Coexpression,295;Enrichr Queries,155;ReMap ChIP-seq,240;GTEx Coexpression,874	NRP1,PLEKHB2,ARPC1B,CTSW,PRDM1,ETS1,ACTB,SLC8A1,SPRED1,EDNRB,UBASH3B,CAPNS1,SGCB,DPYSL2,ENPP2,VAV3,CD53,SEMA6A,LIMCH1,PLA2G4A,LIFR,CYBA,YWHAZ,ETV5,RUNX1,TGFBR2,ARL4C,PRKAR1A,SLCO4A1,ELF4,KIT,TXNIP,HCLS1,S100A4,PTPRCAP,KCTD12,LCP1,ATP6V0D1,PLCB1,TNFRSF21,CD44,GAS7,TMEM87B,SDC3,PIK3R3,SLC1A3,EFNB2,IGSF21,GNG2,HMOX1,TSPAN3,LRRC25,GALNT7,PRNP,KCNJ10,STAT1,STAT3,LAPTM5,PTPN12,SULF2,PKIB,CXCL10,DAB2,MA…
gene_set_query	303	FOXL1	392	ARCHS4 Coexpression,334;Enrichr Queries,452;GTEx Coexpression,390	FBN2,NRP1,NTN4,PRDM1,ETS1,ACTB,CORO1C,EFNB2,GLIPR1,RRAS,UBASH3B,BMPER,PLAU,DPYSL2,CHSY3,CD59,TIMP1,CMKLR1,IKBIP,ABCC1,HEG1,F2R,MYOF,ATP2B4,RUNX3,FLI1,TM4SF1,SULF2,RUNX1,TGFBR2,ARL4C,CXCL10,TWSG1,CRISPLD1,MTHFD2,AXL,FSCN1,CDH13,IRF8,ADAM9,CD44
gene_set_query	304	DZIP1	392	ARCHS4 Coexpression,135;Enrichr Queries,225;GTEx Coexpression,816	NRP1,WIPF1,GMFG,ARPC1B,DOCK8,ITGB2,LSP1,IKZF1,SOBP,RCSD1,ETS1,CTSS,STK10,EDNRB,DPYSL2,ARHGDIB,SPIN1,ENPP2,RAC2,CD37,EMB,PLXNC1,LGALS9,PRKACB,GPSM3,CD53,SYK,LIMCH1,F2R,HLA-B,RHOG,TMC8,TAP1,LIFR,CYBA,EMP3,HLA-A,ETV5,HLA-E,ARL4C,APBB1IP,RAB31,ELF4,FSCN1,BTK,HCLS1,LCP2,CD48,KCTD12,LCP1,PLCB1,BCAT1,DOCK2,CD44,GAS7,BEX4,FBN2,SASH3,GPM6A,SLC1A3,CORO1A,PSMB10,EFNB2,GNG2,CYTH4,INPP5D,NCKAP1L,PLTP,LYN,PRNP…
gene_set_query	305	HOXA3	393.7	ARCHS4 Coexpression,237;Enrichr Queries,584;GTEx Coexpression,360	NRP1,NRP2,TES,WIPF1,ITGB2,AKR1B1,PRDM1,ETS1,PREX1,PLAU,DPYSL2,PGM5,ABCC1,ANXA1,SEMA6A,FCER1G,PRKCB,LIFR,HLA-A,TM4SF1,RUNX1,TGFBR2,ETV6,ARL4C,FGR,HCK,TWSG1,TYROBP,TXNIP,HCLS1,CD48,PLEKHO2,CD44,SKAP2,PTGER4,FGL2,PRICKLE2,CORO1A,CORO1C,PIK3R5,EFNB2,GNG2,RRAS,PRNP,CRTAP,IL10RA,ATP2B4,PILRA,FLI1,SULF2,CXCL10,ARHGAP30,AXL,CD247
gene_set_query	306	SP3	394.3	ARCHS4 Coexpression,309;Enrichr Queries,664;GTEx Coexpression,210	CBFB,CELF2,DOCK8,HMGB2,IQGAP1,PRDM1,IKZF1,ETS1,ACTB,CTSS,ELK3,DOCK11,IFI16,DSE,FCHO2,EMB,SLC25A24,MYLIP,PRNP,ACTR2,MAP3K1,STAT1,MYOF,STAT3,HPS3,PTPN12,SMAD5,YWHAZ,CTTNBP2NL,TGFBR2,RUNX1,TLR1,MARCKS,CREB1,GNPDA1,PTPRC,MDFIC,ZNF217,TXNIP,TLR8,ATP13A2,TRIM38,LCP1,DOCK2,TLR4,CD44
gene_set_query	307	CREB3L1	396.5	ARCHS4 Coexpression,480;Enrichr Queries,254;ReMap ChIP-seq,263;GTEx Coexpression,589	LGALS3BP,NRP1,OLFML2B,CTSW,ETS1,ACTB,LGALS3,CAPNS1,PLAU,DPYSL2,TMED3,TIMP1,TMSB10,ANXA1,HEG1,MYOF,RHOG,EMP3,TM4SF1,RUNX1,TGFBR2,BACE2,TWSG1,DOK3,ELF4,KIT,FSCN1,ADAM9,PTPRCAP,CD44,TMEM87B,GSTP1,GCNT1,NTN4,CAPG,SEL1L3,CORO1C,EFNB2,RRAS,GPNMB,HMOX1,GBP2,S100A11,GALNT7,LRRC25,PRNP,ATP2B4,NKG7,LILRB3,SULF2,SLC6A6,CXCL10,DAB2,AXL,ZNF217
gene_set_query	308	NFE2L3	396.7	ARCHS4 Coexpression,751;Enrichr Queries,77;GTEx Coexpression,362	LGALS3BP,TNFAIP8,IFITM1,SAMD9L,SNX10,UBE2L6,PRDM1,SOBP,ETS1,IFIT3,CTSS,IFIT2,LGALS3,SGCB,PLAU,DPYSL2,EPSTI1,TIMP1,CTSC,VAV3,ABCC1,ANXA1,SEMA6A,RSAD2,MYOF,TAP1,MMP9,TGFBR2,IFI27,OAS1,MTHFD2,OAS2,OAS3,FSCN1,TXNIP,HLA-DQB2,CD44,PTGER4,CD274,IQGAP1,DDX60,SEL1L3,DRAM1,HMOX1,GBP2,GBP4,GALNT7,CD74,PRNP,MAP3K1,STAT1,ANKRD22,MX2,TFPI2,MX1,NETO2,SULF2,PSMB9,CXCL10,CYP2S1,ZNF217
gene_set_query	309	FOSB	396.7	ARCHS4 Coexpression,256;Enrichr Queries,172;GTEx Coexpression,762	IFITM1,DOCK8,MS4A7,ETS1,IFIT3,ACTB,CTSS,IFIT2,LGALS3,TUBA1A,PLAU,DPYSL2,ENPP2,TIMP1,CD36,EMB,SRGN,MYLIP,ANXA1,RSAD2,TMC8,IRAK3,EMP3,MMP9,TM4SF1,RUNX1,ARL4C,MS4A6A,TXNIP,S100A4,LCP2,DOCK2,CD44,CFD,PTGER4,LPL,DENND3,ADCY7,EFNB2,UGCG,GNA15,GPNMB,INPP5D,HMOX1,NLRP3,GBP2,LAIR1,CD74,PRNP,SEMA4A,ATP8B4,LYZ,CXCL10,PTPRE,FOLR2
gene_set_query	310	WT1	397	Literature ChIP-seq,61;ARCHS4 Coexpression,579;Enrichr Queries,185;GTEx Coexpression,763	PRDM1,ETS1,RCBTB1,ELK3,LGALS3,STK10,DOCK11,EDNRB,BMPER,PLAU,DPYSL2,KDR,BBX,PRKCH,SEMA6A,PRKCB,F2R,MITF,PHKA1,RNASE1,RUNX1,TWSG1,PRKAR1A,GPD2,ADPRH,TXNIP,FAR1,KCTD12,PI4K2A,SKAP2,FBN2,CBFB,ZBTB1,LPL,PIK3R3,SDCBP,PRKAR2B,HMOX1,S100A11,PRNP,SLC37A2,TGFB1,ARPC5,FLI1,CXCL10,GNB4,TPP1,FXYD5,NRP1,DYRK2,HSPB8,LRRC4,AKR1B1,LSP1,RCSD1,HK2,PITPNC1,SMPD3,SGCB,PEA15,SPIN1,SH3BGRL3,TIMP1,CD36,GPSM3,ANXA1,CNOT6…
gene_set_query	311	AEBP2	397	ARCHS4 Coexpression,483;Enrichr Queries,420;GTEx Coexpression,288	DYRK2,UBA6,CELF2,ATP10D,IQGAP1,ETS1,ACTB,SPRED1,GPNMB,DPYSL2,BBX,PHACTR2,CHSY3,MYLIP,PRNP,CRTAP,MAP3K1,MYOF,F2R,STAT3,SLC39A10,PTPN12,SMAD5,YWHAZ,CTTNBP2NL,SULF2,RUNX1,TGFBR2,ETV6,ARL4C,SLC4A7,TWSG1,MARCKS,CREB1,GNPDA1,RAP2B,GNB4,CDH13,BCAT1,RIN2,CD44,DCP2
gene_set_query	313	MECOM	397.7	Literature ChIP-seq,1;ARCHS4 Coexpression,605;GTEx Coexpression,587	CD86,CD84,TES,GMFG,LST1,NCF4,LY75,SLA,UBE2D1,PRDM1,TNF,PYCARD,DOCK10,STK10,CYSLTR1,RASSF2,ARHGDIB,CCRL2,C3AR1,ARL6IP5,PIP4K2A,BBX,LGALS9,MYLIP,GAS2L3,CD180,F2R,RNASE6,CYBA,RUNX3,DOK2,DOK3,MFNG,GPD2,SLC9A9,BTK,TXNIP,FAR1,WDFY4,SKAP2,GPM6A,CSF1R,CD274,CALCRL,IGSF6,KCNE3,CBFB,EBI3,LY96,DAPP1,CSF2RB,SAMSN1,CORO1A,SEL1L3,PLAC8,UGCG,CHST11,PRKAR2B,CLEC7A,INPP5D,ST8SIA4,NCKAP1L,TSPAN3,SLC15A3,ATP8B4,SLC…
gene_set_query	314	MTF2	399.7	Literature ChIP-seq,48;ARCHS4 Coexpression,792;GTEx Coexpression,359	CHRM3,WIPF1,CD80,LST1,LY75,IKZF1,TNF,CXCL16,DOCK10,CRHBP,LGALS3,EDNRB,CAPNS1,UBASH3B,BMPER,KDR,PIP4K2A,BBX,PLXNC1,SLC16A9,GYG1,SCN1B,EOMES,PRKCH,SEMA6A,PRKCB,LIMCH1,TAP1,RUNX1,OLFM1,RAB31,HECW2,FSCN1,FAR2,KCTD12,TOX,WDFY4,FBN2,NRN1,UBA6,PDE1B,SDC3,LPL,PCDH17,EFNB2,ABR,IGSF21,ADAP2,CHST11,EPB41L3,ST8SIA4,WNT2,HLA-DQA1,ZNF267,LYN,TGFB1,APOBEC3G,NEBL,NETO2,GNG11,FLI1,PKIB,PTPRE,DAB2,PTPRB,ARHGAP31,I…
gene_set_query	315	TBX5	402.5	Literature ChIP-seq,150;ARCHS4 Coexpression,404;Enrichr Queries,605;GTEx Coexpression,451	NRP1,NRP2,TNFAIP8,DYRK2,PLEKHB2,CELF2,TMEM182,TREM2,PRDM1,ETS1,SLC8A1,ACTB,RCBTB1,PITPNC1,IFIT2,SMPD3,EDNRB,RASSF2,BMPER,SGCB,DPYSL2,CCRL2,ARL6IP5,PGM5,TIMP1,ME2,EOMES,ACTR2,SEMA6A,LIMCH1,HEG1,PAQR3,GPX7,MITF,RUNX3,RUNX1,CTTNBP2NL,OLFM1,F8,TWSG1,MTHFD2,IRF8,CDH13,ADAM9,TLR5,FBN2,ASAH1,NRN1,SLC41A1,DAPP1,NPL,PSMB10,RASGRP3,ARL13B,EPB41L2,UCP2,HMOX1,WNT2,SH2B3,SLC37A2,CD72,NEBL,STAT3,ATP2B4,FLI1,CX…
gene_set_query	316	ELF5	403	Literature ChIP-seq,107;ARCHS4 Coexpression,1044;Enrichr Queries,480;ReMap ChIP-seq,118;GTEx Coexpression,266	LEAP2,CELF2,AKR1B1,UBE2L6,CTSW,PRDM1,ETS1,ELK3,TUBA1A,GNPTAB,CAPNS1,SPTLC2,DPYSL2,FUNDC1,TMED3,C3AR1,PGM5,CD36,EMB,VAV3,EOMES,ANXA1,SEMA6A,PRKCH,CNOT6L,LIMCH1,PRKCB,MYOF,IL18,NPY1R,IRAK3,LIFR,MMP9,MID1,VAV1,TM4SF1,RUNX1,ETV6,CTTNBP2NL,BACE2,SLC7A7,RRM2B,KIT,BTK,ARHGEF3,TXNIP,ATP6V0D1,CD44,LTF,GCOM1,RAMP2,HPGD,NTN4,PRICKLE2,LPL,PLAC8,EFNB2,OGFRL1,SDCBP,GPNMB,CD59,GALNT7,LYN,CMTM7,IL33,SLC37A2,MAP3…
gene_set_query	317	ZNF25	403.3	ARCHS4 Coexpression,472;Enrichr Queries,180;GTEx Coexpression,558	BEX4,NRP1,SAMD9L,CHIC1,PRICKLE2,LPL,SOBP,ETS1,IFIT3,IFIT2,EFNB2,LGALS3,TUBA1A,GNG2,DPYSL2,TIMP1,GBP2,PRKACB,SCN1B,PRNP,ANXA1,SGTB,MYOF,F2R,ATP2B4,MYO5A,LIFR,PGM2L1,SULF2,TGFBR2,ARL4C,CXCL10,OLFM1,DAB2,MTHFD2,CCNG2,ZNF217,TXNIP,KCTD12,RGL1,PLCB1,CD44,GAS7
gene_set_query	318	SMAD1	403.4	Literature ChIP-seq,88;ARCHS4 Coexpression,169;Enrichr Queries,220;ReMap ChIP-seq,153;GTEx Coexpression,1387	IFITM1,SPI1,PRDM1,IKZF1,ETS1,ACTB,ELK3,LGALS3,CDH5,STK10,DPYSL2,VSIG4,PRKCB,F2R,TAP2,CYBA,LIFR,HLA-A,RUNX1,DOK3,TYROBP,SLC9A9,FSCN1,TXNIP,CFD,CALCRL,KCNE3,IQGAP1,CORO1A,PIK3R5,EFNB2,HMOX1,TSPAN3,PRNP,TGFB1,VCAM1,NKG7,SMAD5,SLC6A6,CXCL10,DAB2,PTPRC,ARHGAP30,LPAR6,MYD88,FERMT3,LGALS3BP,NRP1,SCHIP1,ITGB2,PIK3CD,CTSW,LSP1,RCSD1,TUBA1A,DSE,RAC2,CD38,SH3BGRL3,EMB,GPSM3,ZNF385A,CD53,ACTR2,ANXA1,RHOG,TMC…
gene_set_query	319	MYC	403.7	Literature ChIP-seq,36;ARCHS4 Coexpression,769;ENCODE ChIP-seq,38;Enrichr Queries,536;ReMap ChIP-seq,260;GTEx Coexpression,783	PLEKHB2,IFI30,ACTB,LGALS3,C3AR1,LGALS9,PRKACB,CMKLR1,PAQR3,TIMD4,RUNX3,TM4SF1,RUNX1,HLA-E,BIN2,CRISPLD1,MTHFD2,GPR160,TXNIP,ATP6V0D1,RIN2,SKAP2,SAMSN1,GNS,PCDH17,UGCG,ABR,TRPM2,PRKAR2B,SLAMF8,HMOX1,NCKAP1L,MSR1,PKIB,LPAR6,ACER3,PPT1,FXYD5,FERMT3,GAPT,SLC44A2,PTPRO,CTSW,MS4A4A,VMO1,TUBA1A,SPTLC2,TMED3,RAC2,SH3BGRL3,CD37,TIMP1,CD33,CTSC,DENND2D,VAV3,ANXA1,MMD,MYOF,TMC8,EMP3,PGM2L1,VAV1,CTTNBP2NL,CD…
gene_set_query	320	KDM5B	403.8	Literature ChIP-seq,147;ARCHS4 Coexpression,244;ENCODE ChIP-seq,55;ReMap ChIP-seq,277;GTEx Coexpression,1296	OLFML2B,WIPF1,GMFG,GIMAP5,IKZF1,ACTB,STK10,PLAU,DPYSL2,ARHGDIB,ARL6IP5,SLC16A9,PDK1,EOMES,SEMA6A,LIMCH1,CD180,PAQR3,TAP1,CYBA,PHKA1,LIFR,HLA-A,MID1,HLA-E,GPRIN3,PRKAR1A,ADPRH,SLC9A9,FSCN1,PLBD1,CMPK2,ADAM9,FAR1,PTPRCAP,FAR2,GPM6A,TMEM87B,TTYH3,NRN1,KCNE3,CBFB,UBA6,PIK3R3,TGFA,CORO1A,PLA2G7,PCDH17,EFNB2,ABR,SEC14L1,EPB41L2,INPP5D,SLAMF8,HMOX1,NCKAP1L,MSR1,CRTAP,SLC37A1,NEBL,M6PR,EAF2,SH2D1B,HPS3,M…
gene_set_query	321	SOX4	405	ARCHS4 Coexpression,445;Enrichr Queries,187;GTEx Coexpression,583	NRP1,GRN,UBA6,PTPRO,HMGB2,PIK3R3,ETS1,ACTB,EFNB2,LGALS3,TUBA1A,GNG2,CAPNS1,PLAU,DPYSL2,HMOX1,TIMP1,TMSB10,S100A11,PRNP,ANXA1,STAT1,F2R,LHFPL2,SMAD5,TM4SF1,PGM2L1,SULF2,RUNX1,TGFBR2,ARL4C,BACE2,CXCL10,MARCKS,MTHFD2,CCNG2,FSCN1,TXNIP,S100A4,RIN2,TNFRSF21,CD44
gene_set_query	322	ZNF274	405.3	Literature ChIP-seq,132;ARCHS4 Coexpression,753;ENCODE ChIP-seq,98;Enrichr Queries,512;ReMap ChIP-seq,190;GTEx Coexpression,747	LGALS3BP,TNFAIP8,TES,CELF2,CTSW,RCSD1,ETS1,IFIT3,ACTB,ELK3,LGALS3,PLAU,ACP5,CD37,PRKACB,ZNF124,CD33,CMKLR1,IKBIP,MYLIP,ANXA1,CNOT6L,RSAD2,SLC2A13,RNASET2,MYOF,EMP3,KCNAB2,RUNX1,TGFBR2,ARL4C,RAB31,NRG3,MTHFD2,FSCN1,CMPK2,ELMO2,TXNIP,LCP2,S100A4,PLCB1,BCAT1,CD44,IRF9,FBN2,TMEM87B,GRN,PIK3R3,SLC1A3,NPL,MEFV,CORO1A,RASGRP3,SEL1L3,ABR,EPB41L2,INPP5D,FCHO2,HMOX1,ZNF267,PRNP,CRTAP,MAP3K1,STAT1,STAT3,SUS…
gene_set_query	323	ZNF143	405.4	ARCHS4 Coexpression,907;ENCODE ChIP-seq,52;Enrichr Queries,656;ReMap ChIP-seq,252;GTEx Coexpression,160	CD86,FCN3,SPI1,NCF4,UBE2D1,PRDM1,IFI30,ETS1,ACTB,IFI44L,CAPNS1,NDST3,BBX,PLXNC1,SLC16A9,GYG1,SCN1B,SEMA6A,CD300A,RUNX1,HLA-E,CLEC4A,DOK3,BIN2,MTHFD2,GPR160,SLC9A9,TXNIP,PI4K2A,BEX4,IGSF6,CALCRL,MEFV,CFP,SAMSN1,GNS,PIK3R5,ABR,SEC14L1,RRAS,CLEC7A,NCKAP1L,ZNF267,PRNP,CRTAP,TGFB1,SH2D1B,EAF2,PILRA,SMAD5,FLI1,PKIB,EHD3,ARHGAP30,NRP1,NRP2,TNFAIP8,ITGAM,SNAP23,HMGB2,CTSW,PIK3CG,SIRPB1,SCPEP1,GLIPR1,TUBA…
gene_set_query	324	ZNF608	406	ARCHS4 Coexpression,314;Enrichr Queries,531;GTEx Coexpression,373	NRP1,CELF2,ARPC1B,PRICKLE2,PIK3R3,PRDM1,ETS1,RCBTB1,SLC8A1,TMEM144,EFNB2,SPRED1,GNA15,TUBA1A,GNG2,DPYSL2,RAC2,PLXNC1,S100A11,SEMA6A,LIMCH1,HEG1,IL18,RHOG,CYBA,EMP3,MID1,SULF2,TGFBR2,HLA-E,GALC,ARL4C,MARCKS,FMNL2,RRM2B,HECW2,CCNG2,ARHGEF3,TXNIP,HCLS1,LCP2,FXYD5,TOX,RIN2
gene_set_query	325	NPAS3	411.3	ARCHS4 Coexpression,331;Enrichr Queries,551;GTEx Coexpression,352	BEX4,FBN2,GPM6A,NRP1,CELF2,SCHIP1,SDC3,SLC1A3,ETS1,PITPNC1,SLC8A1,PCDH17,EDNRB,TUBA1A,GNG2,CHST11,DPYSL2,PEA15,TSPAN7,PLXNC1,VAV3,KCNJ10,SEMA6A,GRID1,NEBL,LIMCH1,LIFR,PGM2L1,RUNX1,MARCKS,NRG3,CRISPLD1,CDH13,PLCB1,TOX
gene_set_query	326	HIC1	411.7	ARCHS4 Coexpression,341;Enrichr Queries,654;GTEx Coexpression,240	CFD,ACVRL1,NRP1,RAMP2,PLEKHB2,CD80,EBI3,LY75,LSP1,PRDM1,ETS1,ELK3,DLL4,EFNB2,CDH5,STK10,MYCT1,RRAS,PLAU,DPYSL2,CYYR1,CLIC2,SH2B3,HLA-DQA1,ENTPD1,VCAM1,STAT1,TIE1,HEG1,F2R,RAB3IL1,PARVB,GNG11,FLI1,SULF2,RUNX1,CXCL10,MDFIC,AXL,ABI3,FSCN1,KCTD12,CD44,GAS7
gene_set_query	327	ATF6B	413	ARCHS4 Coexpression,166;GTEx Coexpression,660	GRN,SPI1,SCHIP1,NCF4,ITGB2,PIK3CD,LSP1,SOBP,MEFV,RCSD1,ITGAL,LILRA2,ADCY7,CORO1A,LILRA5,RASGRP3,STK10,CYTH4,INPP5D,RAC2,CD37,LGALS9,GPSM3,LRRC25,MAP3K1,TGFB1,NFAM1,LAPTM5,TAP2,HLA-B,TMC8,HLA-C,CYBA,KCNAB2,HLA-A,HLA-E,FGR,DOK3,ARHGAP30,ELF4,ZYX,SPIRE1,HCLS1,OSBPL1A,MYO1F
gene_set_query	328	HEY2	413.3	ARCHS4 Coexpression,235;Enrichr Queries,491;GTEx Coexpression,514	NRP1,OLFML2B,WIPF1,HSPB8,ARPC1B,DOCK8,PRDM1,IKZF1,ETS1,PREX1,GLIPR1,SPRED1,EDNRB,DPYSL2,ARHGDIB,KDR,ENPP2,RAC2,CD36,LGALS9,CD53,SEMA6A,LIMCH1,KCNAB1,HLA-E,TWSG1,CRISPLD1,ELF4,KIT,CDH13,TXNIP,HCLS1,LCP1,DOCK2,CD44,RAMP2,LPL,SLC1A3,EFNB2,DLL4,SH3BGRL,RRAS,GPNMB,CHSY3,LAPTM5,SULF2,CXCL10,FABP3,ARHGAP30,CYP2S1
gene_set_query	329	SETBP1	415.3	ARCHS4 Coexpression,601;Enrichr Queries,208;GTEx Coexpression,437	NRP1,TES,CELF2,ARPC1B,PRICKLE2,PIK3R3,PRDM1,ETS1,SLC8A1,EFNB2,SH3BGRL,TUBA1A,GNG2,RRAS,CHST11,UBE2Q2,DPYSL2,ENPP2,PGM5,PLXNC1,S100A11,PRNP,CRTAP,SEMA6A,PRKCB,LIMCH1,HEG1,MYOF,ATP2B4,LIFR,SULF2,RUNX1,TGFBR2,SLC4A7,ARL4C,CXCL10,TWSG1,MARCKS,KIT,TXNIP,KCTD12,PLCB1,TOX,GAS7
gene_set_query	330	GLIS3	415.7	ARCHS4 Coexpression,214;Enrichr Queries,264;GTEx Coexpression,769	NRP1,GMFG,PRDM1,LSP1,IKZF1,RCSD1,ETS1,RCBTB1,LGALS3,SPRED1,PLAU,SGCB,ARHGDIB,RAC2,CD37,GPSM3,CD53,ANXA1,LIMCH1,HEG1,MYOF,ANXA5,LIFR,KCNAB2,TM4SF1,RUNX1,TGFBR2,ARL4C,RAB31,CDH13,HCLS1,ADAM9,LCP1,BCAT1,TLR5,DOCK2,RIN2,CD44,TNFRSF21,GAS7,FBN2,SASH3,PRICKLE2,CORO1A,EFNB2,ARL13B,CHST11,INPP5D,CD59,TSPAN3,NEBL,SULF2,CXCL10,DAB2,AXL
gene_set_query	331	MYBL1	416.5	Literature ChIP-seq,146;ARCHS4 Coexpression,197;Enrichr Queries,1225;GTEx Coexpression,98	CD86,WIPF1,GPR65,SNAP23,PLEK,HMGB2,PIK3CD,PTPN22,CTSW,IKZF1,ITGAL,ETS1,ACTB,DOCK10,STK10,PREX1,SCPEP1,GLIPR1,PLAU,DPYSL2,RAC2,CD37,EMB,CYTIP,HAVCR2,RAB8B,EOMES,GBP5,ACTR2,CNOT6L,ANXA1,BTN3A1,CD300A,MYOF,HLA-B,TAP2,TMC8,EMP3,RUNX3,ARL4C,DOK2,ELF4,KLRF1,XCL1,TXNIP,ADAM9,LCP2,PTPRCAP,DOCK2,HCST,CD44,BEX4,SLFN5,KLRB1,DENND3,AOAH,IQGAP1,CBL,SAMHD1,ADCY7,PIK3R5,INPP5D,STAT4,NCKAP1L,GBP4,TGFB1,MAP3K1,AP…
gene_set_query	332	NFYC	418.3	ARCHS4 Coexpression,60;Enrichr Queries,1065;GTEx Coexpression,130	FCN1,SPI1,WIPF1,NCF4,LST1,ETS1,ACTB,PYCARD,STK10,DPYSL2,ARHGDIB,COTL1,LGALS9,HLA-B,HLA-C,CYBA,HLA-E,CLEC4A,TYROBP,DOK3,BIN2,DPEP2,PLBD1,TXNIP,IGSF6,CFP,MEFV,CORO1A,INPP5D,SLAMF8,LYN,CCR1,PRNP,TGFB1,PILRA,ARHGAP25,ARHGAP30,PPT1,GAPT,FERMT3,SIGLEC9,DOCK8,ITGB2,PLEK,HMGB2,SIRPB2,PIK3CD,SECTM1,LSP1,RCSD1,PIK3CG,SIRPB1,HK3,PSTPIP2,GLIPR2,RAC2,ITGAX,EMILIN2,CD37,GPSM3,CD53,FCER1G,SYK,NFAM1,MYOF,RHOG,YW…
gene_set_query	333	ZNF595	421	ARCHS4 Coexpression,723;Enrichr Queries,119	RGS18,GRN,MCTP1,PRDM1,ETS1,IFIT3,IFI44L,IFIT2,ABR,UBASH3B,GPNMB,IFI16,CAPNS1,DPYSL2,EMB,PLXNC1,CD36,ANXA1,SEMA6A,RSAD2,STAT1,STAT3,ATP2B4,SLC39A10,HLA-A,SULF2,RUNX1,TGFBR2,CXCL10,GNPDA1,OAS1,OAS2,OAS3,GPR160,KIT,NFE2L3,ZYX,TXNIP,PLCB1,TOX,BCAT1,CPVL,GAS7
gene_set_query	334	FOXD1	421.5	ARCHS4 Coexpression,446;GTEx Coexpression,397	IKBIP,FBN2,CRTAP,HEG1,MYOF,ANXA5,TFPI2,CORO1C,TWSG1,CAPNS1,RRAS,AXL,DSE,GNB4,FSCN1,ADAM9,TMSB10
gene_set_query	335	ZNF710	421.7	ARCHS4 Coexpression,84;Enrichr Queries,228;GTEx Coexpression,953	FCN1,SPI1,NCF4,PRDM1,IFIT3,ELK3,PREX1,STK10,RASSF2,DPYSL2,COTL1,LGALS9,HLA-B,HLA-C,CYBB,CYBA,HLA-A,RUNX3,MPEG1,RUNX1,RAB31,TYROBP,DOK3,FSCN1,DPEP2,TXNIP,PLBD1,RIN2,CSF1R,TTYH3,CFP,CORO1A,PIK3R5,ABR,SEC14L1,SLC15A3,LYN,CCR1,PRNP,TGFB1,PILRA,SLC6A6,ARHGAP30,NFE2L3,LGALS3BP,NRP1,SIGLEC9,ITGAM,CELF2,ITGB2,SECTM1,SIRPB2,LSP1,CTSS,SIRPB1,HK3,TMED3,ITGAX,EMILIN2,GPSM3,NFAM1,ETV6,ARL4C,FGR,HCK,SLC7A8,ELF…
gene_set_query	336	SKIL	422	ARCHS4 Coexpression,488;Enrichr Queries,273;GTEx Coexpression,505	NRP1,CALCRL,TES,CBFB,UBA6,PRDM1,ETS1,ACTB,EFNB2,LGALS3,UGCG,ARL13B,DPYSL2,PHACTR2,HMOX1,CLIC2,GBP2,PRNP,ANXA1,MAP3K1,STAT1,HEG1,STAT3,SLC39A10,PTPN12,YWHAZ,TM4SF1,ETV5,SULF2,RUNX1,TGFBR2,ARL4C,CXCL10,MARCKS,RAP2B,B3GNT7,MTHFD2,STK17B,TXNIP,BCAT1,CD44,DCP2
gene_set_query	337	ETV5	422.3	ARCHS4 Coexpression,97;Enrichr Queries,126;GTEx Coexpression,1044	IFITM1,WIPF1,GMFG,GIMAP4,PRDM1,IKZF1,GIMAP6,ETS1,LGALS3,EDNRB,UBASH3B,PLAU,DPYSL2,ARHGDIB,ENPP2,COTL1,TRIM22,GAS2L3,HLA-B,TAP1,MITF,HLA-A,RUNX1,HLA-E,ARMCX3,RAB31,BIN2,MTHFD2,MFNG,FSCN1,DPEP2,TXNIP,ADAM9,PTPRCAP,BEX4,TTYH3,SDC3,SLC1A3,CFP,CORO1A,SEL1L3,EFNB2,HMOX1,PRNP,MYO5A,ARHGAP25,FLI1,CXCL10,DAB2,PTPRC,ARHGAP30,RGL1,LGALS3BP,NRP1,NRP2,DOCK8,PIK3CD,LSP1,RCSD1,ITGAL,SPRED1,RAC2,CD37,TIMP1,EMB,C…
gene_set_query	338	REST	424.7	Literature ChIP-seq,89;ARCHS4 Coexpression,778;ENCODE ChIP-seq,41;Enrichr Queries,658;ReMap ChIP-seq,270;GTEx Coexpression,712	CHIC1,UBE2D1,PRDM1,ETS1,ACTB,ELK3,CYSLTR1,BMPER,DPYSL2,BBX,PIP4K2A,PLXNC1,PRKACB,CMKLR1,PDK1,CPA3,LIFR,MID1,RUNX1,OLFM1,RBP7,TYROBP,PRKAR1A,MFNG,ADPRH,FSCN1,TXNIP,KCTD12,PI4K2A,BEX4,FBN2,GPM6A,TTYH3,SUCNR1,ZBTB1,LY96,TGFA,DAPP1,IQGAP1,MEFV,SAMSN1,ABR,TSPAN7,SLC38A6,PRNP,CD163,CRTAP,HPS3,PKIB,TPP1,KLRD1,RGL1,LGALS3BP,CXCL9,EIF4E3,SCHIP1,CTSW,SMPD3,MFSD1,CLEC1B,VAV3,ANXA5,AVPR1A,MMP9,YWHAZ,TGFBR2,E…
gene_set_query	339	FOXC2	425.3	ARCHS4 Coexpression,307;Enrichr Queries,541;GTEx Coexpression,428	FBN2,ACVRL1,NRP1,OLFML2B,NTN4,ETS1,ACTB,EFNB2,CDH5,GLIPR1,RRAS,PLAU,DPYSL2,ARHGDIB,KDR,CHSY3,CD59,TIMP1,CMKLR1,IKBIP,ANXA1,TIE1,HEG1,F2R,MYOF,PDCD1LG2,GNG11,FLI1,TM4SF1,RUNX1,CXCL10,TWSG1,DAB2,CRISPLD1,AXL,FSCN1,CDH13,TXNIP,ADAM9,S100A4,FXYD5,CD44
gene_set_query	340	ELK4	425.6	ARCHS4 Coexpression,261;ENCODE ChIP-seq,115;Enrichr Queries,672;ReMap ChIP-seq,261;GTEx Coexpression,819	TES,WIPF1,DOCK8,LY75,CTSW,IKZF1,ETS1,ACTB,GIMAP8,ELK3,DOCK10,DOCK11,AP1S2,BBX,EMB,PRKACB,TMSB10,ACTR2,TAP2,BTN3A3,YWHAZ,TM4SF1,VAV1,RUNX1,TGFBR2,ETV6,ARL4C,CREB1,MDFIC,PRKAR1A,TXNIP,S100A4,MAPRE1,DOCK2,CD44,BEX4,SLFN5,UBA6,ZBTB1,PRCP,IQGAP1,CBL,DDX60,CORO1C,SEC14L1,RRAS,PLTP,LRRC25,PRNP,CD72,MAP3K1,GCA,STAT1,PLEKHA2,STAT3,M6PR,PTPN12,HPS5,SMAD5,SLC4A7,GNPDA1,PTPRC,ARPC2,STK17B,CCNG2,ZNF217,CD68,M…
gene_set_query	341	SOX13	425.8	ARCHS4 Coexpression,522;Enrichr Queries,727;ReMap ChIP-seq,229;GTEx Coexpression,225	ACVRL1,LGALS3BP,NRP1,LEAP2,WIPF1,PRDM1,ETS1,HK2,CDH5,PREX1,DPYSL2,KDR,RAC2,FCER1G,SEMA6A,MMD,LIMCH1,PRKCB,HEG1,LIFR,BTN3A2,TM4SF1,ETV5,TGFBR2,SLC7A8,FSCN1,BTK,TXNIP,KCTD12,LCP1,DOCK2,DNASE1L3,CD44,CFD,RAMP2,CALCRL,SAMHD1,EFNB2,HLA-DMA,RRAS,INPP5D,FCHO2,HMOX1,CYYR1,LRRC25,PRNP,CRTAP,TIE1,ATP2B4,NKG7,PTPN12,LYZ,SULF2,PTPRB,CD4,NCEH1,FMNL2,ARHGAP30,CYP2S1,ZNF217,TEK,CD68,CPVL
gene_set_query	342	ZFAT	427	ARCHS4 Coexpression,316;Enrichr Queries,754;GTEx Coexpression,211	SLC43A2,CD80,CELF2,DOCK8,EBI3,ATP10D,LY75,HMGB2,PRDM1,TNF,ETS1,IFI44L,SLC8A1,PREX1,ABR,TRPM2,DPYSL2,HLA-DQA1,VAV3,ENTPD1,SEMA6A,APOBEC3G,STAT1,TFPI2,EAF2,ATP2B4,PARVB,MPEG1,SULF2,RUNX1,ETV6,DAB2,GNPDA1,OAS2,ADPRH,BTK,IRF8,CD226,CD48,TLR7,LCP1,DOCK2,PLCB1,TOX,WDFY4,GAS7
gene_set_query	343	HDX	427.7	ARCHS4 Coexpression,619;Enrichr Queries,83;GTEx Coexpression,581	IFITM1,SAMD9L,AKR1B1,UBE2L6,PRDM1,ACTB,SLC8A1,IFIT3,IFI44L,IFIT2,DOCK10,TUBA1A,CAPNS1,SGCB,DPYSL2,EPSTI1,ENPP2,BBX,VAV3,RSAD2,IL15,HEG1,LIFR,TWSG1,IFI27,OAS1,OAS2,OAS3,CMPK2,TOX,CD44,IRF9,FBN2,BEX4,CD274,SLFN5,SAMD9,PRICKLE2,PIK3R3,SLC1A3,DDX60,RASGRP3,SH3BGRL,GNG2,ARL13B,RRAS,ST8SIA4,HMOX1,CHSY3,GBP2,GBP4,GCA,STAT1,MX2,MX1,PSMB9,CXCL10,MARCKS,AXL
gene_set_query	344	PAX8	428.3	ARCHS4 Coexpression,712;Enrichr Queries,337;ReMap ChIP-seq,103;GTEx Coexpression,561	TES,ST6GALNAC2,DYRK2,PLEK,SLA,PRDM1,IFI30,ETS1,RCBTB1,GIMAP8,CXCL16,LGALS3,CAPNS1,PLAU,DPYSL2,KDR,SCN1B,VAV3,ANXA1,IL15,GRID1,HEG1,MYOF,MITF,IPCEF1,GFRA2,RUNX3,MMP9,ETV5,RUNX1,TGFBR2,ARL4C,RBP7,TYROBP,DOK3,SLCO4A1,KIT,TXNIP,S100A4,ST6GALNAC3,HCST,CD44,ASAH1,SUCNR1,GSTP1,TGFA,CAPG,NOD2,DRAM1,RAB20,GPNMB,LEPROTL1,UCP2,HMOX1,P2RY12,LRRC25,CD74,PRNP,STAT1,P2RY14,STAT3,GNG11,SULF2,PNRC2,CXCL10,MARCKS,…
gene_set_query	345	ESR2	428.6	Literature ChIP-seq,80;ARCHS4 Coexpression,896;Enrichr Queries,200;ReMap ChIP-seq,136;GTEx Coexpression,831	FCN1,ST6GALNAC2,ARPC1B,DOCK8,HSPB8,PTPRO,AKR1B1,CTSW,TMEM182,PRDM1,TNF,ETS1,PITPNC1,TUBA1A,PLAU,PSTPIP2,FUNDC1,DPYSL2,KDR,SLC16A6,PIP4K2A,SLC16A9,CD36,ZNF385A,EOMES,DENND2D,ANXA1,PRKCB,HEG1,MITF,TIMD4,GAB2,RUNX3,MMP9,RUNX1,TGFBR2,RAB31,DOK3,CREB1,MDFIC,KIT,DPEP2,TXNIP,IRF8,KCTD12,LCP1,PI4K2A,CD44,GCOM1,RGS18,LPL,PIK3R3,GNS,DLL1,OGFRL1,SDCBP,ARL13B,EPB41L2,STAT4,HMOX1,SH2B3,GALNT7,PRNP,ZNF185,VCAM…
gene_set_query	346	TBXT	429.3	ARCHS4 Coexpression,434;Enrichr Queries,963;ReMap ChIP-seq,137;GTEx Coexpression,183	LGALS3BP,NRP2,ST6GALNAC2,CD80,HSPB8,PLEK,LY75,UBE2L6,PRDM1,TNF,ETS1,IFI44L,ACTB,PREX1,SPRED1,BMPER,KDR,SLC16A6,ME1,CD38,HLA-DOA,ZNF385A,CTSC,EOMES,ENTPD1,SEMA6A,LIMCH1,VWA5A,LIFR,PHKA1,RUNX3,ETV5,HAUS1,RUNX1,FGR,OAS2,MTHFD2,OAS3,GPD2,ADPRH,KIT,FSCN1,DPEP2,CDH13,CD226,CD48,TLR7,ST6GALNAC3,WDFY4,DNASE1L3,CD44,FBN2,CD274,GRN,EBI3,DLL1,EFNB2,OGFRL1,TRPM2,EPB41L3,SH2B3,HLA-DQA1,TM4SF18,TGFB1,APOBEC3G,…
gene_set_query	347	ZNF281	429.3	ARCHS4 Coexpression,841;Enrichr Queries,267;GTEx Coexpression,180	NRP1,GPR65,HMGB2,PTPN22,ETS1,ACTB,DPYSL2,COTL1,PLXNC1,RAB8B,IKBIP,SRGN,ACTR2,ANXA1,SEMA6A,SLC39A10,IRAK3,YWHAZ,RUNX1,APBB1IP,TLR1,RAB31,CREB1,MTHFD2,TXNIP,BCAT1,TLR4,CD44,DCP2,RGS18,CBFB,PTGER2,GCNT1,LY96,SAMSN1,ADCY7,UGCG,SDCBP,IFI16,HMOX1,GBP2,LYN,PRNP,GK,STAT1,STAT3,ARPC5,SLC4A7,MARCKS,VNN1,GNPDA1,STK17A,CYP2S1,NFE2L3,ZNF217,GRB2,EVI2B
gene_set_query	348	NKX61	430	ARCHS4 Coexpression,612;GTEx Coexpression,248	BEX4,CHRM3,NRP2,ABCC1,TES,HSPB8,SLC2A13,FGL2,HTR2B,PRICKLE2,ATP2B4,PCDH17,CORO1C,CYSLTR1,RRAS,SLC7A8,QPCT,KIT,ENPP2,PGM5,TPSAB1,TMSB10,F2RL2,TNFRSF21
gene_set_query	349	EBF2	430.5	ARCHS4 Coexpression,682;GTEx Coexpression,179	CFD,NRP1,RAMP2,OLFML2B,NRN1,SCHIP1,LPL,PIK3R3,SAMHD1,DLL4,CDH5,MYCT1,TUBA1A,GNG2,SGCB,EPB41L2,DSE,LRRC8C,KDR,CD36,CYYR1,GAS2L3,TIE1,RAB3IL1,LIFR,PTPN12,GNG11,TGFBR2,ARMCX3,ARHGAP31,MDFIC,KCTD12
gene_set_query	350	ZBED3	431	ARCHS4 Coexpression,378;Enrichr Queries,600;GTEx Coexpression,315	RAMP2,SLC43A2,HMGB2,LPL,ETS1,IFIT3,IFIT2,EFNB2,DOCK11,UGCG,CAPNS1,PRKAR2B,DPYSL2,KDR,HMOX1,SH3BGRL3,CD36,CYYR1,CYTIP,VAV3,CD53,PRNP,CRTAP,TIE1,TAP1,LIFR,EMP3,ETV5,TGFBR2,HLA-E,ARL4C,CXCL10,MARCKS,FABP4,MDFIC,MTHFD2,CCNG2,FSCN1,TXNIP,CD48,CD247,B4GALT6,CD44
gene_set_query	351	ZNF671	431.7	ARCHS4 Coexpression,203;Enrichr Queries,88;GTEx Coexpression,1004	GMFG,UBE2L6,IKZF1,PRDM1,LSP1,GIMAP5,RCSD1,GIMAP6,ETS1,SLC8A1,IFIT3,IFIT2,DOCK10,RASSF2,EDNRB,UBASH3B,DPYSL2,ARHGDIB,RAC2,CD38,CD37,TRIM22,CD53,ANXA1,CNOT6L,RSAD2,PRKCB,MYOF,TAP2,TMC8,BTN3A3,CTTNBP2NL,RUNX1,HLA-E,APBB1IP,MFNG,KIT,ARHGEF3,TXNIP,HCLS1,KCTD12,TOX,IRF9,GAS7,ARHGEF6,PTGER4,SASH3,SLFN5,SAMD9,SLC43A2,CFP,CORO1A,PSMB10,GNG2,GPNMB,IFI16,EPB41L3,HMOX1,GBP2,PRNP,MX1,ATP2B4,HPS5,TM6SF1,FLI1,P…
gene_set_query	352	ZNF699	433.3	ARCHS4 Coexpression,473;Enrichr Queries,428;GTEx Coexpression,399	PTGER4,NRP1,SLFN5,GPR65,ATP10D,IQGAP1,PRDM1,CBL,ETS1,CORO1C,ELK3,EFNB2,UBASH3B,CAPNS1,DPYSL2,LEPROTL1,DSE,BBX,PLXNC1,GBP2,RAB8B,IKBIP,PRNP,MAP3K1,SLC2A13,HEG1,MYOF,F2R,HPS3,MYO5A,GZMB,LIFR,HAUS1,TWSG1,PTPRC,PIK3IP1,STK17B,GNB4,ADAM9,TXNIP,CD226
gene_set_query	353	MAFG	434	ARCHS4 Coexpression,397;Enrichr Queries,783;ReMap ChIP-seq,16;GTEx Coexpression,540	CD84,GPR65,UBE2D1,PRDM1,ETS1,IFIT3,ACTB,PREX1,LGALS3,HPGDS,DPYSL2,CCRL2,COTL1,PIP4K2A,GYG1,SCN1B,RSAD2,PRKCB,CD300A,PHKA1,MITF,RUNX1,MTHFD2,GPD2,TXNIP,ADAM9,CMPK2,PI4K2A,TTYH3,UBA6,FPR3,CORO1C,SEC14L1,PRKAR2B,SLC38A6,HMOX1,PRNP,ATP8B4,NEBL,HPS5,GPR137B,SLC6A6,NFE2L3,FERMT3,EIF4E3,SIGLEC9,ST6GALNAC2,SCHIP1,HSPB8,RCSD1,SCPEP1,PHACTR2,EMILIN2,CLEC1B,OIT3,CTSC,RAB8B,SRGN,ABCC1,ANXA1,BTN3A1,ANXA5,IL18…
gene_set_query	354	ZNF552	434.3	ARCHS4 Coexpression,615;Enrichr Queries,624;GTEx Coexpression,64	SPI1,GMFG,GPR65,NCF4,SLA,PRDM1,IFIT3,PYCARD,PREX1,CAPNS1,ARHGDIB,COTL1,SLC16A6,HLA-C,CLEC4A,TYROBP,DOK3,BIN2,GPR160,DPEP2,FSCN1,PLBD1,TXNIP,IGSF6,TTYH3,KCNE3,CSF2RB,CFP,MEFV,SAMSN1,HMOX1,LYN,CRTAP,ARHGAP25,ARHGAP30,TBXAS1,NFE2L3,TNFSF8,HPSE,MYD88,GAPT,SIGLEC9,SECTM1,SIRPB2,AKR1B1,PIK3CG,SIRPB1,TNFSF13B,SPTLC2,CASP4,RAC2,GPSM3,CD53,VAV3,CR1,FCER1G,SYK,NFAM1,RNASET2,RHOG,VAV1,APBB1IP,TLR1,FGR,HCK,S…
gene_set_query	355	ZFP28	438	ARCHS4 Coexpression,374;Enrichr Queries,226;GTEx Coexpression,714	FBN2,BEX4,NRP1,GPM6A,GRN,SAMD9L,CHIC1,ARPC1B,SCHIP1,PTPRO,LPL,PIK3R3,SOBP,SLC8A1,IFIT3,EFNB2,LGALS3,RASSF2,EDNRB,TUBA1A,GNG2,GPNMB,SGCB,DPYSL2,CASP4,SPIN1,ENPP2,GBP2,DENND2D,PRNP,STAT1,F2R,MYO5A,LIFR,CYBA,GNG11,PGM2L1,SULF2,OLFM1,CXCL10,PTPRE,KIT,TXNIP,KCTD12,BCAT1,CD44,GAS7
gene_set_query	356	KLF7	438	ARCHS4 Coexpression,872;Enrichr Queries,296;GTEx Coexpression,146	NRP1,CELF2,PRDM1,ETS1,GIMAP8,ELK3,CDH5,DOCK11,TUBA1A,DPYSL2,DSE,EMILIN2,RAB8B,ANXA1,IFNGR1,HEG1,ANXA5,F2R,IRAK3,LIFR,MID1,PGM2L1,TGFBR2,RUNX1,ARL4C,CREB1,RAB31,ARHGEF3,TXNIP,KCTD12,CD44,DENND3,IQGAP1,CORO1C,EFNB2,SDCBP,MYCT1,GNG2,ARL13B,RRAS,LRRC8C,HMOX1,GBP2,SLC25A24,PRNP,ATP8B4,CRTAP,TIE1,ATP2B4,PTPN12,GNG11,FLI1,SLC6A6,ARHGAP31,MARCKS,AXL,STK17B,ZYX,TEK
gene_set_query	357	ZBTB33	438	ARCHS4 Coexpression,952;ENCODE ChIP-seq,111;Enrichr Queries,442;ReMap ChIP-seq,275;GTEx Coexpression,410	ARPC1B,CTSW,ETS1,ACTB,DOCK11,GM2A,CAPNS1,DPYSL2,FUNDC1,DSE,AP1S2,BBX,EMB,TMSB10,MYBL1,ZNF385A,RAB8B,VAV3,ACTR2,EMP3,YWHAZ,TM4SF1,ETV5,ARMCX3,CREB1,ELF4,PRKAR1A,GPD2,TXNIP,S100A4,FAR1,HLA-DQB2,CBFB,UBA6,ZBTB1,DAPP1,SH3BGRL,RRAS,SLC38A6,LRRC25,CD74,PRNP,MAP3K1,TGFB1,GCA,STAT1,STAT3,SMAD5,TMEM154,SLC4A7,GNPDA1,NFE2L3,PPT1,GRB2,CD68,GLA
gene_set_query	358	KLF9	439	ARCHS4 Coexpression,482;Enrichr Queries,447;ReMap ChIP-seq,199;GTEx Coexpression,628	NRP1,FCN3,HSPB8,SECTM1,CTSW,LSP1,IFI30,ACTB,LGALS3,TUBA1A,CAPNS1,DPYSL2,ENPP2,PGM5,TMSB10,SCN1B,ANXA1,F2R,LIFR,CYBA,EMP3,TM4SF1,TGFBR2,MDFIC,SLCO4A1,MFNG,FSCN1,TXNIP,PTPRCAP,KCTD12,CD44,GAS7,GRN,TTYH3,LPL,SAMHD1,DLL4,ARL13B,RRAS,HMOX1,GBP2,LRRC25,SEMA4A,PRNP,CRTAP,KCNJ10,TGFB1,LIMK1,PTPN12,SULF2,CXCL10,DAB2,PTPRB,PIK3IP1,GPD1L,CD68,FERMT3
gene_set_query	359	ZHX2	439.3	ARCHS4 Coexpression,158;Enrichr Queries,460;ReMap ChIP-seq,243;GTEx Coexpression,896	LGALS3BP,NRP1,TNFAIP8,SPI1,WIPF1,SCHIP1,SECTM1,PIK3CD,CTSW,PRDM1,IKZF1,RCSD1,ETS1,PITPNC1,CXCL16,VMO1,PREX1,STK10,RASSF2,DPYSL2,CD37,GPSM3,VAV3,PRKCH,SYK,LIMCH1,TAP2,HLA-B,TMC8,TAP1,PHKA1,MITF,EMP3,HLA-A,RUNX1,TGFBR2,ETV6,ARL4C,HCK,SLCO4A1,OAS2,ELF4,ARHGEF3,TXNIP,LCP2,CD48,PTPRCAP,RIN2,WDFY4,IRF9,CD44,CD274,GRN,TTYH3,SLC43A2,PIK3R5,EFNB2,HLA-DMA,CHST11,HMOX1,GBP2,PLTP,LRRC25,LYN,PRNP,MAP3K1,SEMA4…
gene_set_query	360	NPAS2	439.3	ARCHS4 Coexpression,193;Enrichr Queries,308;GTEx Coexpression,817	LGALS3BP,NRP1,WIPF1,DOCK8,NCF4,ITGB2,LSP1,IKZF1,RCSD1,IFIT3,LGALS3,PLAU,DPYSL2,RAC2,CD37,TIMP1,GPSM3,RAB8B,CD53,ANXA1,SYK,LIMCH1,MYOF,PLA2G4A,ETV5,RUNX1,TGFBR2,ARL4C,BACE2,HCK,DOK3,BTK,TXNIP,CDH13,HCLS1,LCP1,PLCB1,DOCK2,TMEM106A,CD44,TNFRSF21,SASH3,LPL,TGFA,CORO1A,RASGRP3,EFNB2,GPNMB,NCKAP1L,LYN,PRNP,ZNF185,CMTM3,STAT1,ATP2B4,LAPTM5,SULF2,CXCL10,NCEH1,ARHGAP30,FMNL2,FERMT3
gene_set_query	361	IKZF4	440	ARCHS4 Coexpression,396;Enrichr Queries,554;GTEx Coexpression,370	BEX4,NRP1,GRN,ARPC1B,PIK3R3,CAPG,PRDM1,IQGAP1,SOBP,ETS1,TUBA1A,GNG2,GM2A,DPYSL2,GRM8,ST8SIA4,ENPP2,SH3BGRL3,PLXNC1,S100A11,VAV3,PRNP,ANXA5,ATP2B4,PHKA1,CYBA,ARPC5,PGM2L1,TMEM154,RUNX1,SLC6A6,CXCL10,RAP2B,GNPDA1,ARPC2,IL2RA,KIT,FSCN1,TXNIP,TOX,BCAT1,CD44
gene_set_query	362	HIF3A	441	ARCHS4 Coexpression,370;Enrichr Queries,429;GTEx Coexpression,524	NRP2,KLRB1,CELF2,HSPB8,PRICKLE2,LPL,PRDM1,SAMHD1,ETS1,SLC8A1,TNFSF13B,SMPD3,TRPM2,EDNRB,RRAS,UBE2Q2,PLAU,DPYSL2,KDR,ENPP2,PGM5,CD36,KCNJ2,IL33,ACTR2,CRTAP,SEMA6A,VCAM1,PRKCB,SH2D1B,LIFR,EMP3,BTN3A2,CXCL10,IFI27,AXL,SLCO4A1,STK17B,KIT,IL2RB,TXNIP,S100A4,CD44
gene_set_query	363	ZNF415	441.3	ARCHS4 Coexpression,375;Enrichr Queries,175;GTEx Coexpression,774	BEX4,SAMD9L,SAMD9,SCHIP1,AKR1B1,IQGAP1,IFIT3,IFI44L,IFIT2,EFNB2,EDNRB,TUBA1A,GPNMB,CAPNS1,DPYSL2,EPB41L3,ENPP2,HMOX1,PRKACB,ACTR2,ABCC1,ANXA1,SEMA6A,VCAM1,TGFB1,STAT1,LIMCH1,TFPI2,MX1,TAP2,LIFR,CYBA,CXCL10,SLC6A6,GNPDA1,IFI27,CRISPLD1,OAS1,ELF4,KIT,NFE2L3,TXNIP,TRIM38,PLCB1,TOX
gene_set_query	364	SREBF1	441.7	Literature ChIP-seq,138;ARCHS4 Coexpression,1372;ENCODE ChIP-seq,87;Enrichr Queries,402;ReMap ChIP-seq,262;GTEx Coexpression,389	LGALS3BP,SNAP23,AKR1B1,SECTM1,CTSW,ETS1,LIPA,ACTB,IFIT2,LGALS3,SCPEP1,TUBA1A,GM2A,CAPNS1,DPYSL2,DSE,ME1,PHACTR2,SLC16A9,GPSM3,PDK1,SEMA6A,ANXA1,TMC8,CYBA,IRAK3,EMP3,RUNX1,APBB1IP,FSCN1,DPEP2,PECAM1,TXNIP,S100A4,PTPRCAP,ATP6V0D1,RIN2,ABCG1,CD44,PI4K2A,SKAP2,GCOM1,GRN,RALB,LPL,PIK3R3,CAPG,GNS,SAMSN1,SDCBP,GNG2,RRAS,UCP2,HMOX1,LRRC25,CD74,PRNP,SLC37A2,TGFB1,STAT1,STAT3,M6PR,LILRB3,SMAD5,SULF2,SLC6A6…
gene_set_query	365	TBX3	443.3	Literature ChIP-seq,58;ARCHS4 Coexpression,934;Enrichr Queries,293;GTEx Coexpression,488	CD86,NRP1,TNFAIP8,HSPB8,AKR1B1,SNX10,GTDC1,PRDM1,ETS1,SCPEP1,LGALS3,SPRED1,EDNRB,DPYSL2,KDR,PHACTR2,SLC16A9,CD33,EOMES,SEMA6A,ANXA1,LIMCH1,PRKCB,HEG1,MYOF,MITF,LIFR,MID1,TM4SF1,RUNX1,TGFBR2,APBB1IP,ARL4C,FGR,BACE2,OLFM1,SLC7A7,B3GNT7,KIT,SLC9A9,FSCN1,ARHGEF3,TXNIP,FAR1,PLCB1,TOX,ST6GALNAC3,DOCK2,RIN2,CD44,PTGER2,GCNT1,SLC1A3,IQGAP1,NPL,GNS,EFNB2,EPB41L3,HMOX1,CYYR1,SLC25A24,GALNT7,PRNP,ATP2B4,LY8…
gene_set_query	366	ZNF436	443.3	ARCHS4 Coexpression,332;Enrichr Queries,232;GTEx Coexpression,766	LGALS3BP,NRP1,GRN,GSTP1,SDC3,PIK3R3,LPL,SLC1A3,PRDM1,ETS1,IFIT3,IFIT2,EFNB2,LGALS3,TUBA1A,GNG2,SGCB,DPYSL2,SPIN1,GBP2,VAV3,MYLIP,PRNP,ZNF185,ANXA1,MYOF,ATP2B4,LIFR,SMAD5,SULF2,RUNX1,TGFBR2,ARMCX3,SLC6A6,CXCL10,MARCKS,GNPDA1,LPAR6,PRKAR1A,CCNG2,TXNIP,ADAM9,KCTD12,CD44
gene_set_query	367	NACC2	445	ARCHS4 Coexpression,555;GTEx Coexpression,335	KCNJ10,TTYH3,GRID1,SDC3,SLC1A3,SOBP,ABR,TUBA1A,RAB31,FMNL2,CAPNS1,DPYSL2,PEA15,PIP4K2A,ATP13A2,GAS7
gene_set_query	368	ZBTB48	445.7	ARCHS4 Coexpression,77;Enrichr Queries,1144;GTEx Coexpression,116	FCN1,SPI1,WIPF1,NCF4,LST1,PYCARD,STK10,RASSF2,ARHGDIB,LGALS9,CD300A,HLA-B,TAP1,HLA-C,CYBA,HLA-A,HLA-E,CLEC4A,DOK2,TYROBP,DOK3,BIN2,DPEP2,TXNIP,CFP,MEFV,CORO1A,PIK3R5,CHST11,INPP5D,LYN,PRNP,TGFB1,PILRA,ARHGAP25,ARHGAP30,TBXAS1,TNFSF8,FERMT3,SIGLEC9,ITGB2,PIK3CD,SECTM1,SIRPB2,LSP1,RCSD1,PIK3CG,SIRPB1,CTSS,HK3,ITGAX,RAC2,SH3BGRL3,CD37,CD33,GPSM3,CD53,SYK,NFAM1,RHOG,TMC8,KCNAB2,VAV1,APBB1IP,FGR,HCK,O…
gene_set_query	369	ATF7	447.8	ARCHS4 Coexpression,419;Enrichr Queries,949;ReMap ChIP-seq,127;GTEx Coexpression,296	NRP1,IFITM1,PLEKHB2,GMFG,SECTM1,CTSW,RCSD1,TNF,ETS1,ACTB,CAPNS1,DPYSL2,CCRL2,RAC2,ACP5,BBX,ZNF385A,RAB8B,PRKCB,HEG1,RHOG,TMC8,RAB3IL1,KCNAB2,BTN3A2,CTTNBP2NL,RUNX1,ETV6,TGFBR2,DOK3,ELF4,FSCN1,TXNIP,KCTD12,BCAT1,CD44,ARHGEF6,ATP10D,SDC3,FPR3,CAPG,IQGAP1,CBL,GNS,SEC14L1,RRAS,PRKAR2B,SH2B3,LRRC25,SEMA4A,PRNP,CRTAP,KCNJ10,STAT1,LIMK1,STAT3,LAPTM5,ATP2B4,NKG7,NETO2,PTPN12,SMAD5,SLC6A6,NCEH1,ATP13A2,TP…
gene_set_query	370	NFYB	448.2	ARCHS4 Coexpression,825;ENCODE ChIP-seq,58;Enrichr Queries,864;ReMap ChIP-seq,156;GTEx Coexpression,338	GMFG,GPR65,NCF4,ICAM2,IFI30,ETS1,LIPA,ACTB,CAPNS1,DPYSL2,COTL1,C3AR1,ARL6IP5,ENPP2,GAS2L3,CYBB,RUNX1,HLA-E,TWSG1,MTHFD2,TXNIP,ATP6V0D1,WDFY4,CBFB,LY96,PIK3R3,IQGAP1,MEFV,GNS,CORO1C,PLAC8,UGCG,RRAS,SLC38A6,NCKAP1L,TSPAN3,HLA-DQA1,PRNP,CRTAP,EAF2,NKG7,HPS3,GPR137B,CXCL10,IL7,TPP1,FERMT3,LGMN,HMGB2,CTSW,LSP1,SOBP,TUBA1A,GM2A,SGCB,UBE2Q2,RAC2,MFSD1,PGM5,CD37,RAB8B,DENND2D,SRGN,ACTR2,FCER1G,ANXA1,CR1,…
gene_set_query	371	NR0B1	448.8	Literature ChIP-seq,37;ARCHS4 Coexpression,662;Enrichr Queries,374;GTEx Coexpression,722	IFITM1,GMFG,LY75,ACTB,LGALS3,SPIC,EDNRB,CAPNS1,DPYSL2,ARHGDIB,AP1S2,KDR,ENPP2,SLC16A6,ARL6IP5,BBX,PIP4K2A,ENPP4,SLC16A9,SCN1B,PDK1,EOMES,GBP5,SEMA6A,CD180,MITF,LIFR,RUNX1,TWSG1,FSCN1,TXNIP,RIN2,ABCG1,FBN2,TTYH3,LPL,SLC41A1,CFP,GNS,PCDH17,HMOX1,PLTP,PRNP,SLC37A2,MYO5A,NKG7,PARVB,GNG11,CXCL10,SLC6A6,NCEH1,TCN2,CYP2S1,TBXAS1,NRP1,TNFAIP8,SLC44A2,HSPB8,SNAP23,AKR1B1,SNX10,HK3,SPRED1,FUNDC1,RAC2,ACP5,…
gene_set_query	372	POU3F2	449	Literature ChIP-seq,34;ARCHS4 Coexpression,436;Enrichr Queries,901;GTEx Coexpression,425	CD84,GPR65,PRDM1,RCBTB1,PREX1,EDNRB,BMPER,DPYSL2,NDST3,ENPP2,BBX,PRKACB,EOMES,CPA3,SEMA6A,MITF,PRKAR1A,KLRF1,TXNIP,ADAM9,TOX,BEX4,GPM6A,NRN1,CALCRL,SUCNR1,ZBTB1,SLC1A3,PIK3R3,SAMSN1,PCDH17,EFNB2,PLAC8,SDCBP,TSPAN7,ST8SIA4,SLC38A6,NEBL,KLRC3,KLRC4,EAF2,NETO2,PKIB,DAB2,PTPRC,LPAR6,IL7,RGL1,NRP1,MCTP1,DYRK2,SCHIP1,CELF2,PTPRO,MS4A7,HTR2B,HMGB2,SNX10,TMEM182,PTPN22,GTDC1,SOBP,VMO1,TUBA1A,SGCB,UBE2Q2,…
gene_set_query	373	ETV3	451.3	ARCHS4 Coexpression,127;Enrichr Queries,412;GTEx Coexpression,815	CD86,NRP2,TNFAIP8,CD80,PLEK,PRDM1,IFI30,ETS1,TNF,IFIT3,ACTB,CTSS,HK2,ELK3,GM2A,DPYSL2,DSE,CCRL2,EPSTI1,EMILIN2,ZNF385A,RAB8B,VAV3,MYLIP,RSAD2,IL18,CYBB,RUNX3,ETV5,RUNX1,ETV6,HCK,MDFIC,OAS2,ELF4,TFEC,TXNIP,CMPK2,LCP2,PLEKHO2,TLR4,CD44,TLR2,PTGER4,CD274,SLFN5,SLC43A2,EBI3,FPR3,IQGAP1,PLA2G7,SAMSN1,STX11,PIK3R5,OGFRL1,DRAM1,HMOX1,NLRP3,SLC15A3,LYN,CCR1,PRNP,MAP3K1,STAT1,IL10RA,MX2,STAT3,LILRB1,PILRA…
gene_set_query	374	NCOA2	453.5	ARCHS4 Coexpression,188;Enrichr Queries,1131;ReMap ChIP-seq,123;GTEx Coexpression,372	WIPF1,ARPC1B,DOCK8,ITGB2,ICAM2,PTPN22,PRDM1,IKZF1,CTSS,HK2,PITPNC1,PIK3CG,SIRPB1,PREX1,DOCK11,RASSF2,PLAU,SPIN1,SLC16A6,MFSD1,BBX,PLXNC1,DENND2D,CR1,SYK,MYOF,EMP3,RUNX1,TGFBR2,TLR1,CREB1,SLCO4A1,GPR160,PECAM1,DPEP2,TXNIP,TLR8,LCP1,DOCK2,TLR4,PHLPP2,RALB,SAMD9,FGL2,PRICKLE2,DAPP1,DENND3,NOD2,IQGAP1,CBL,OGFRL1,FCHO2,NCKAP1L,SH2B3,S100A11,SLC25A24,LRRC25,LYN,ATP8B4,MAP3K1,ZNF185,SEMA4D,GCA,CD160,STA…
gene_set_query	375	E2F6	455	ARCHS4 Coexpression,199;ENCODE ChIP-seq,83;Enrichr Queries,786;ReMap ChIP-seq,264;GTEx Coexpression,943	IFITM1,TES,WIPF1,GMFG,LY75,PRDM1,IKZF1,IFI30,ETS1,LIPA,ACTB,RCBTB1,STK10,RASSF2,DPYSL2,ARHGDIB,CCRL2,GYG1,PHKA1,HLA-A,RUNX3,TM4SF1,RUNX1,HLA-E,RBP7,OLFM1,MTHFD2,FSCN1,TXNIP,PLBD1,SKAP2,CFD,CBFB,CORO1A,PIK3R5,ABR,SEC14L1,INPP5D,ST8SIA4,HMOX1,PRNP,TGFB1,EAF2,HPS3,PARVB,NETO2,ARHGAP25,PTPRC,ARHGAP30,TCN2,GNB4,EIF4E3,SCHIP1,DOCK8,HMGB2,SECTM1,AKR1B1,PIK3CD,CTSW,LSP1,RCSD1,ME1,RAC2,CD37,ME2,CTSC,GPSM3…
gene_set_query	376	ZNF516	455	ARCHS4 Coexpression,150;Enrichr Queries,367;GTEx Coexpression,848	FCN1,NRP1,SPI1,CELF2,NCF4,ITGB2,SIRPB2,ETS1,CTSS,SIRPB1,PREX1,HK3,RASSF2,DPYSL2,ITGAX,HORMAD1,PLXNC1,VAV3,CR1,NFAM1,MYOF,RAB3IL1,IRAK3,GAB2,MPEG1,RUNX1,ARL4C,TLR1,FGR,HCK,RAB31,DOK3,TXNIP,PLBD1,TLR8,KCTD12,TLR4,CD44,SLC43A2,PTAFR,FGL2,DENND3,NLRC4,LILRA1,CFP,MEFV,LILRA2,EFNB2,ABR,APH1B,CYTH4,CHST11,CLEC7A,ALOX5,LRRC25,P2RY13,SEMA4A,MAP3K1,CMTM3,GCA,ATP2B4,PILRA,LILRB2,LILRB3,SULF2,TMEM154,SLC6A6,…
gene_set_query	377	EEA1	455.7	ARCHS4 Coexpression,322;Enrichr Queries,245;GTEx Coexpression,800	NRP1,UBA6,GMFG,IQGAP1,ETS1,CORO1A,LGALS3,DPYSL2,DSE,FCHO2,RAC2,BBX,PHACTR2,CD59,GPSM3,RAB8B,ACTR2,PRNP,ANXA1,STAT1,MYOF,STAT3,ATP2B4,MYO5A,LIFR,CYBA,HLA-A,SMAD5,YWHAZ,CTTNBP2NL,TGFBR2,SLC4A7,DAB2,MARCKS,GNPDA1,PRKAR1A,GPD2,GNB4,TXNIP,ADAM9,FAR1,BCAT1,CD44
gene_set_query	378	ZBTB7A	459.2	ARCHS4 Coexpression,545;ENCODE ChIP-seq,33;Enrichr Queries,794;ReMap ChIP-seq,209;GTEx Coexpression,715	IFITM1,FCN3,OLFML2B,UBE2D1,IFI30,ETS1,ACTB,CXCL16,STK10,LGALS3,CAPNS1,PLAU,DPYSL2,KDR,PRKACB,TMSB10,SCN1B,MYLIP,PRKCH,F2R,CYBA,RUNX1,GPRIN3,TWSG1,CRISPLD1,FSCN1,TXNIP,PTPRCAP,KCTD12,CFD,TTYH3,KCNE3,UBA6,EBI3,SLC41A1,CORO1A,ABR,SDCBP,APH1B,RRAS,CHST11,PRNP,TGFB1,TFPI2,HPS3,EHD3,ARHGAP31,FXYD5,LGMN,ST6GALNAC2,DOCK8,SECTM1,AKR1B1,CTSW,LSP1,SMPD3,SCPEP1,UBE2Q2,FUNDC1,ME1,TMED3,MYBL1,GPSM3,IKBIP,RNASE…
gene_set_query	379	HOXA2	460	Literature ChIP-seq,129;ARCHS4 Coexpression,455;Enrichr Queries,974;GTEx Coexpression,282	FBN2,NRP2,TES,TTYH3,SCHIP1,FGL2,PRICKLE2,PRDM1,ETS1,CORO1C,EFNB2,SH3BGRL,EDNRB,RRAS,UBE2Q2,PLAU,ENPP2,PGM5,TSPAN3,IL13RA2,CRTAP,ABCC1,VCAM1,F2R,ATP2B4,MMP9,MID1,FLI1,RUNX1,CXCL10,TWSG1,CRISPLD1,TXNIP,CD247,SKAP2
gene_set_query	380	NR4A3	460.3	ARCHS4 Coexpression,52;Enrichr Queries,154;GTEx Coexpression,1175	CD86,CD84,SLA,PRDM1,IFI30,TNF,ETS1,IFIT3,IFIT2,CXCL16,DOCK10,LGALS3,EDNRB,PLAU,DPYSL2,SLC16A6,C3AR1,VSIG4,HLA-DOA,RSAD2,RNASE6,RUNX1,TYROBP,ADPRH,FSCN1,TXNIP,CD274,CSF1R,IGSF6,LPL,SAMSN1,PIK3R5,TRPM2,SDCBP,ADAP2,CLEC7A,HMOX1,NLRP3,SLC15A3,ZNF267,MSR1,CD163,VCAM1,SIGLEC10,LY86,GPR137B,CXCL10,PTPRE,TBXAS1,HLA-DRA,NRP1,SIGLEC9,MS4A7,PLEK,TMEM182,TREM2,MS4A4A,VMO1,ITGAX,TIMP1,HLA-DPA1,HAVCR2,SRGN,ANX…
gene_set_query	381	TEAD2	460.5	ARCHS4 Coexpression,995;Enrichr Queries,487;ReMap ChIP-seq,54;GTEx Coexpression,306	ACVRL1,LGALS3BP,NRP1,NRP2,SAMD9L,TES,ST6GALNAC2,PLEKHB2,HMGB2,SIRPB2,RCSD1,PYCARD,LGALS3,TUBA1A,UBE2Q2,PLAU,DPYSL2,ARHGDIB,EMILIN2,PGM5,CD37,TIMP1,PRKACB,TMSB10,PDK1,ENTPD1,SEMA6A,MMD,MYOF,F2R,TAP2,TAP1,LIFR,PDCD1LG2,GAB2,DCK,MMP9,TM4SF1,TGFBR2,GPD2,FSCN1,TXNIP,S100A4,DCP2,CD44,CX3CR1,CETP,ASAH1,TTYH3,UBA6,GSTP1,GCNT1,SDC3,PRICKLE2,DAPP1,FPR3,IQGAP1,LILRA1,LILRA2,EFNB2,TRPM2,SEC14L1,RRAS,GBP2,IL3…
gene_set_query	382	TCF7L1	460.7	ARCHS4 Coexpression,349;Enrichr Queries,544;GTEx Coexpression,489	NRP1,OLFML2B,PLEKHB2,WIPF1,ARPC1B,ETS1,EFNB2,MYCT1,EDNRB,RRAS,DPYSL2,KDR,RAC2,PRNP,CRTAP,ANXA1,SEMA6A,LIMCH1,TIE1,F2R,TAP2,LIFR,KCNAB2,HLA-A,GNG11,ETV5,TGFBR2,SULF2,HAUS1,ARL4C,CXCL10,ARHGAP30,AXL,ELF4,CYP2S1,KIT,FSCN1,TXNIP,LCP1,DOCK2,FERMT3
gene_set_query	383	GLI3	461	ARCHS4 Coexpression,317;Enrichr Queries,823;GTEx Coexpression,243	FBN2,NRP1,NRP2,PLEKHB2,GMFG,ARPC1B,PRICKLE2,SLC1A3,ETS1,PTGS1,CORO1C,EFNB2,GPNMB,DPYSL2,ARHGDIB,RAC2,CD53,CRTAP,HEG1,MYOF,ATP2B4,LAPTM5,MITF,CYBA,MID1,SMAD5,CTTNBP2NL,SULF2,RUNX1,TGFBR2,HLA-E,DAB2,MARCKS,AXL,GNB4,HCLS1,LCP1,PLCB1,DOCK2,RIN2,F2RL2,CD44
gene_set_query	384	SATB2	461	ARCHS4 Coexpression,505;Enrichr Queries,252;GTEx Coexpression,626	PHLPP2,FBN2,NRP1,NRN1,CELF2,LPL,PRR5L,SOBP,ETS1,SLC8A1,EFNB2,ABR,LGALS3,DPYSL2,TSPAN3,VAV3,PRNP,SLC37A1,SEMA6A,LIMCH1,ATP2B4,MYO5A,LIFR,NETO2,ETV5,RUNX1,ARL4C,GNPDA1,FMNL2,B3GNT7,HECW2,KIT,TXNIP,CDH13,SPIRE1,KCTD12,PLCB1,TOX,BCAT1,TNFRSF21,CD44
gene_set_query	385	ZNF683	461.3	ARCHS4 Coexpression,140;Enrichr Queries,23;GTEx Coexpression,1221	FCN1,IFITM1,CD84,SAMD9L,SPI1,GMFG,LST1,GIMAP4,IKZF1,PRDM1,GIMAP7,ETS1,IFIT3,IFI44L,IFIT2,LGALS3,ADORA3,ARHGDIB,EPSTI1,COTL1,EOMES,GBP5,PRKCH,RSAD2,CD300A,HLA-C,TIMD4,HLA-F,RUNX3,HLA-E,DOK2,TYROBP,BIN2,S100A4,PTPRCAP,TOX,IGSF6,KLRB1,SAMSN1,CORO1A,VCAM1,APOBEC3G,NKG7,LYZ,ARHGAP25,CXCL10,PTPRC,ARHGAP30,ARPC2,KLRD1,CXCL9,ITGB2,PLEK,PTPN22,CTSW,LSP1,ITGAL,CTSS,TNFSF13B,GLIPR2,ITGAX,RAC2,CD37,SH3BGRL3,…
gene_set_query	386	HOXB5	462.3	ARCHS4 Coexpression,451;Enrichr Queries,383;GTEx Coexpression,553	PHLPP2,LGALS3BP,NRP1,TMEM87B,PRR5L,PRDM1,ETS1,EFNB2,LGALS3,CAPNS1,RRAS,GLIPR2,PLAU,DPYSL2,ARHGDIB,CD59,LGALS9,TIMP1,GBP2,SLC25A24,IKBIP,PRNP,ANXA1,F2R,MYOF,MBOAT1,GNG11,TM4SF1,ETV5,SULF2,RUNX1,CXCL10,B3GNT7,KIT,FSCN1,TXNIP,S100A4,CARD16,CD44
gene_set_query	387	HOXA5	462.7	ARCHS4 Coexpression,812;Enrichr Queries,239;GTEx Coexpression,337	CFD,PTGER4,GRN,SDC3,HTR2B,AKR1B1,LPL,GNS,ETS1,TNFSF13B,EFNB2,RAB20,EDNRB,DPYSL2,ENPP2,PHACTR2,HMOX1,SLC16A9,CYYR1,CD36,GBP2,KCNJ2,PRNP,ATP8B4,SEMA6A,PRKCH,ANXA1,STAT1,GNG11,MMP9,TGFBR2,ARL4C,CXCL10,DAB2,RIT1,RAB31,MTHFD2,QPCT,KIT,TXNIP,IRF8,S100A4,ABCG1,CD44,SKAP2
gene_set_query	388	NKX22	463.5	ARCHS4 Coexpression,607;GTEx Coexpression,320	BEX4,KCNJ10,SEMA4D,GRID1,SLC2A13,PCDH17,TMEM144,TUBA1A,EVI2A,RASSF2,FMNL2,SLC7A8,DPYSL2,QPCT,PEA15,TSPAN7,ENPP2,PIP4K2A,RIN2
gene_set_query	389	ZNF449	464.7	ARCHS4 Coexpression,377;Enrichr Queries,407;GTEx Coexpression,610	SLFN5,CHRM3,CHIC1,UBA6,ARPC1B,GNS,IFIT3,DOCK11,TUBA1A,GNG2,UBE2Q2,DPYSL2,SPIN1,PHACTR2,BBX,CD36,GBP2,PRNP,CRTAP,ANXA1,F2R,MYO5A,SLC39A10,PGM2L1,ETV5,TGFBR2,SULF2,ARMCX3,ARL4C,CXCL10,DAB2,MARCKS,GNPDA1,RRM2B,PIK3IP1,CCNG2,TXNIP,FAR1,IRF9,DCP2
gene_set_query	390	ZNF532	465	ARCHS4 Coexpression,234;Enrichr Queries,166;GTEx Coexpression,995	NRP1,WIPF1,CELF2,ARPC1B,PRDM1,IKZF1,ETS1,TUBA1A,SGCB,DPYSL2,RAC2,BBX,LGALS9,GPSM3,DENND2D,CD53,ANXA1,SEMA6A,LIMCH1,HEG1,MYOF,F2R,RHOG,LIFR,CYBA,HLA-A,TGFBR2,HLA-E,ARL4C,RAB31,ELF4,TXNIP,HCLS1,KCTD12,LCP1,PLCB1,BCAT1,DOCK2,RIN2,CD44,SLC1A3,CORO1A,PSMB10,CORO1C,EFNB2,EPB41L2,PRNP,ATP2B4,LAPTM5,MYO5A,SULF2,DAB2,MARCKS,FMNL2,GNPDA1,ARHGAP30,AXL,ZNF217,FERMT3
gene_set_query	391	BHLHE22	465	ARCHS4 Coexpression,582;ReMap ChIP-seq,21;GTEx Coexpression,792	OLFML2B,CD80,ITGB2,PTPRO,LY75,SECTM1,LSP1,IKZF1,RCSD1,ACTB,GIMAP8,PREX1,CDH5,RASSF2,TUBA1A,RAC2,SH3BGRL3,PLXNC1,CMKLR1,CD52,PRKCB,CD300A,TMC8,CYBA,EMP3,GAB2,VAV1,FGR,HCK,OLFM1,DOK3,B3GNT7,SLCO4A1,MFNG,IRF8,S100A4,PTPRCAP,B4GALT6,DNASE1L3,WDFY4,CD44,PHLPP2,SASH3,GPM6A,CETP,NRN1,TTYH3,SELPLG,EBI3,DENND3,ADCY7,PSMB10,DLL4,IGSF21,GNA15,CYTH4,HMOX1,PLTP,SH2B3,LYN,LRRC25,CD72,TGFB1,IL10RA,P2RY14,LAPTM5…
gene_set_query	392	TP63	465.2	Literature ChIP-seq,16;ARCHS4 Coexpression,766;Enrichr Queries,488;ReMap ChIP-seq,165;GTEx Coexpression,891	TES,ICAM2,ACTB,RCBTB1,ELK3,LGALS3,UBASH3B,DPYSL2,EPSTI1,KDR,PIP4K2A,CMKLR1,GBP5,PRKCH,PAQR3,RUNX3,RUNX1,HLA-E,HECW2,TXNIP,PLBD1,FAR1,KCTD12,RIN2,PI4K2A,SKAP2,GPM6A,TMEM87B,TTYH3,TGFA,IQGAP1,SAMSN1,GNS,PCDH17,CHST11,CCR1,MSR1,TNFSF15,EAF2,SH2D1B,MYO5A,NETO2,SLC6A6,NCEH1,ARL2BP,LPAR6,ACER3,TNFSF8,GRB2,NRP1,NRP2,SECTM1,AKR1B1,CTSW,SNX10,TMEM182,RCSD1,CTSS,SPTLC2,CTSG,CD36,EMB,CTSC,VAV3,IKBIP,CD52,AN…
gene_set_query	393	THRA	465.8	Literature ChIP-seq,113;ARCHS4 Coexpression,771;Enrichr Queries,478;GTEx Coexpression,501	BEX4,GPM6A,NRP1,IFITM1,TTYH3,PTGER2,SLC1A3,LPL,ACTB,ABR,TUBA1A,DPYSL2,PEA15,TSPAN7,ARL6IP5,PRKACB,SCN1B,PRNP,GRID1,PRKCB,STAT1,STAT3,ATP2B4,TMC8,LIFR,YWHAZ,SULF2,RUNX1,TGFBR2,OLFM1,MARCKS,GNPDA1,NRG3,PIK3IP1,ABI3,TXNIP,ATP13A2,GAS7
gene_set_query	394	ST18	466	ARCHS4 Coexpression,535;Enrichr Queries,561;GTEx Coexpression,302	RGS18,BEX4,NRP1,CELF2,SCHIP1,LPL,SLC8A1,PCDH17,TMEM144,DOCK10,TRPM2,TUBA1A,RASSF2,GNG2,DPYSL2,EPB41L3,PEA15,ST8SIA4,ENPP2,PIP4K2A,PLXNC1,PRKACB,KCNJ10,SEMA4D,NEBL,OLFM1,CXCL10,EVI2A,FMNL2,SLC7A8,QPCT,KIT,KCTD12,PLCB1,TOX,RIN2,CD44,GAS7
gene_set_query	395	BHLHE23	466.5	ARCHS4 Coexpression,742;GTEx Coexpression,191	CD274,CD80,EBI3,LY75,HMGB2,IKZF1,TNF,IFI44L,RASGRP3,SMPD3,GNA15,CHST11,GNPTAB,SLC38A6,HLA-DOA,HLA-DQA1,ENTPD1,APOBEC3G,STAT1,EAF2,PARVB,OAS2,OAS3,ADPRH,HLA-DRA,CD226,CD48,TLR7,WDFY4
gene_set_query	396	NFIA	467.3	ARCHS4 Coexpression,512;Enrichr Queries,482;GTEx Coexpression,408	NRP1,CELF2,SCHIP1,PRICKLE2,SLC1A3,SOBP,ETS1,EFNB2,TUBA1A,RRAS,SGCB,DPYSL2,PGM5,ZNF124,DENND2D,PRNP,CRTAP,SEMA6A,LIMCH1,HEG1,STAT3,ATP2B4,LIFR,MID1,SULF2,RUNX1,TGFBR2,MARCKS,ARPC2,ELF4,ZNF217,TXNIP,SPIRE1,KCTD12,RIN2,CD44,GAS7
gene_set_query	397	IRX1	468.3	ARCHS4 Coexpression,432;Enrichr Queries,618;GTEx Coexpression,355	FBN2,NRP1,GPM6A,NRN1,TTYH3,SDC3,LPL,ETS1,DLL1,PCDH17,EFNB2,OGFRL1,EDNRB,TUBA1A,GNG2,GPNMB,BMPER,DPYSL2,PEA15,KDR,ENPP2,ME2,MAP3K1,SEMA6A,LIMCH1,MYOF,LIFR,RUNX1,CTTNBP2NL,ETV6,SULF2,CXCL10,CRISPLD1,KIT,FSCN1,TXNIP,CDH13,RIN2,CD44
gene_set_query	398	NKX21	468.5	ARCHS4 Coexpression,458;GTEx Coexpression,479	ASAH1,SUCNR1,IL15,PIK3R3,IPCEF1,GFRA2,RNASE1,DLL1,RCBTB1,ARMCX3,TUBA1A,DRAM1,NPC2,PRKAR1A,LPCAT2,KDR,TSPAN3
gene_set_query	399	SALL3	469	ARCHS4 Coexpression,410;Enrichr Queries,644;GTEx Coexpression,353	BEX4,FBN2,ARPC1B,SLC1A3,DLL1,PITPNC1,PCDH17,EFNB2,ABR,IGSF21,TRPM2,EDNRB,DPYSL2,PEA15,TSPAN7,KDR,PLXNC1,EOMES,SLC15A2,KCNJ10,SEMA6A,GRID1,NEBL,RUNX1,HAUS1,TGFBR2,OLFM1,MARCKS,NRG3,CRISPLD1,ELF4,CYP2S1,KIT,CDH13,BCAT1
gene_set_query	400	ZNF354A	469	ARCHS4 Coexpression,1034;Enrichr Queries,280;GTEx Coexpression,93	SIGLEC9,ITGAM,GMFG,GPR65,NCF4,GIMAP2,HMGB2,SLA,SIRPB2,SNX10,PIK3CG,SIRPB1,IFIT3,TNFSF13B,IFIT2,HK3,LGALS3,CAPNS1,GLIPR2,ARHGDIB,PLXNC1,EMB,CD53,SRGN,CR1,FCER1G,ANXA1,SEMA6A,RSAD2,NFAM1,F2R,IRAK3,YWHAZ,CLEC4A,TLR1,FGR,ARL4C,HCK,DOK3,BIN2,MTHFD2,PLBD1,HCLS1,TLR8,TXNIP,LCP1,TLR5,TLR4,CD44,SKAP2,TLR2,RGS18,IGSF6,SELPLG,RALB,KCNE3,CLEC12A,UBA6,PTAFR,LY96,LPL,CSF2RB,NLRC4,MEFV,LILRA2,CBL,DDX60,SAMSN1,L…
gene_set_query	401	CXXC4	469.7	ARCHS4 Coexpression,372;ReMap ChIP-seq,279;GTEx Coexpression,758	BEX4,GPM6A,CHIC1,NRN1,SECTM1,CTSW,IQGAP1,ACTB,PCDH17,TUBA1A,GNG2,CAPNS1,DPYSL2,SLC16A9,PRKACB,CRTAP,SEMA6A,SLC2A13,EMP3,YWHAZ,PGM2L1,MARCKS,TYROBP,DOK3,ELF4,ZYX,FSCN1,ATP13A2,CD68,HCST,RIN2,IRF9
gene_set_query	402	GATA4	470.4	Literature ChIP-seq,78;ARCHS4 Coexpression,694;Enrichr Queries,700;ReMap ChIP-seq,124;GTEx Coexpression,756	SAMD9L,TES,PRDM1,ETS1,LIPA,SLC8A1,ACTB,PYCARD,LGALS3,DOCK11,CAPNS1,BMPER,KDR,COTL1,PLXNC1,IL13RA2,TMSB10,SCN1B,EOMES,SEMA6A,LIFR,MITF,RNASE1,TM4SF1,RUNX1,RAB31,FSCN1,TXNIP,ADAM9,CMPK2,S100A4,FAR2,FBN2,KCNE3,CBFB,SLC41A1,SLC1A3,FPR3,EFNB2,PLAC8,UGCG,HMOX1,TSPAN3,S100A11,PRNP,NEBL,NKG7,LYZ,GNG11,ARHGAP25,SMAD5,FLI1,CXCL10,DAB2,PTPRB,ARHGAP31,CYP2S1,OSBPL1A,MYD88,NRP1,NRP2,SECTM1,TMEM182,CTSW,HK2,VM…
gene_set_query	403	ZBTB22	470.7	ARCHS4 Coexpression,415;Enrichr Queries,667;GTEx Coexpression,330	GRN,SPI1,CAPG,NOD2,ACTB,PYCARD,SCPEP1,ABR,TUBA1A,RRAS,CAPNS1,DPYSL2,HMOX1,EMB,ZNF385A,GPSM3,VAV3,SEMA4A,MYLIP,PRNP,MAP3K1,TGFB1,STAT3,F2R,TAP2,HLA-B,EMP3,HLA-A,TMEM154,PSMB9,GNPDA1,PIK3IP1,ELF4,CCNG2,ZYX,TXNIP,HPSE,PLEKHO2,CD44,IRF9,LGMN
gene_set_query	404	HNF4G	471.2	ARCHS4 Coexpression,527;ENCODE ChIP-seq,103;Enrichr Queries,604;ReMap ChIP-seq,255;GTEx Coexpression,867	ST6GALNAC2,LEAP2,SECTM1,AKR1B1,PRDM1,ETS1,ACTB,CTSS,SMPD3,VMO1,DPYSL2,PLXNC1,CD36,FCER1G,ANXA1,SEMA6A,IFNGR1,TMC8,PLA2G4A,MITF,TM4SF1,ETV5,RUNX1,CREB1,SLC7A7,MEP1B,GPR160,TOX,PHLPP2,RGS18,TTYH3,HPGD,UBA6,SAMHD1,EFNB2,TRPM2,HLA-DMA,INPP5D,FCHO2,ST8SIA4,HMOX1,PLTP,LRRC25,SLC37A1,STAT1,PLA2G2A,NKG7,CXCL10,CD4,VNN1,TCN2,IL7
gene_set_query	405	VEZF1	473	ARCHS4 Coexpression,399;Enrichr Queries,465;GTEx Coexpression,555	NRP2,GRN,CBFB,HSPB8,ARPC1B,HMGB2,PIK3R3,IQGAP1,ETS1,ACTB,PSMB10,PYCARD,UGCG,TUBA1A,SGCB,UBE2Q2,DPYSL2,BBX,PGM5,GYG1,PRNP,ANXA1,MAP3K1,STAT1,ANXA5,PHKA1,MITF,CYBA,YWHAZ,MID1,TGFBR2,MARCKS,CREB1,GNPDA1,PRKAR1A,CCNG2,TXNIP,ZNF217,CD44
gene_set_query	406	EGR3	473	ARCHS4 Coexpression,125;Enrichr Queries,269;GTEx Coexpression,1025	CD86,NRP1,CD84,MS4A7,PLEK,TREM2,PRDM1,TNF,IFIT3,CXCL16,EDNRB,PLAU,DPYSL2,ADORA3,ENPP2,C3AR1,TIMP1,VSIG4,ZNF385A,HAVCR2,ANXA1,GPR34,PRKCB,RNASET2,IL18,IRAK3,HLA-F,IPCEF1,MMP9,ETV5,CTTNBP2NL,ARL4C,FSCN1,TXNIP,IRF8,LCP2,KCTD12,HLA-DQB2,CD44,TMEM106A,GAS7,TLR2,PTGER4,CX3CR1,C1QB,CSF1R,C1QA,PDE1B,LPL,EFNB2,IGSF21,TRPM2,OGFRL1,HLA-DMA,HLA-DMB,ADAP2,RAB20,GPNMB,CLEC7A,EPB41L2,CCL4,SPP1,HMOX1,NLRP3,GBP2,…
gene_set_query	407	ZNF322	474	ARCHS4 Coexpression,218;GTEx Coexpression,730	GMFG,ARPC1B,PIK3R3,PSMB10,CORO1C,STK10,TUBA1A,UBE2Q2,INPP5D,ARHGDIB,RAC2,SH3BGRL3,GPSM3,CD53,SEMA6A,TGFB1,LAPTM5,RHOG,CYBA,EMP3,HAUS1,HLA-E,TWSG1,CREB1,ARPC2,MTHFD2,ZYX,HCLS1,LCP2,FXYD5,BCAT1,HCST,FERMT3
gene_set_query	408	GLI2	475	ARCHS4 Coexpression,344;Enrichr Queries,694;GTEx Coexpression,387	FBN2,NRP2,TTYH3,PRICKLE2,PRDM1,RCSD1,ETS1,CORO1C,RRAS,DPYSL2,ARHGDIB,RAC2,PGM5,LGALS9,CD53,CRTAP,SEMA6A,STAT1,MYOF,ATP2B4,LAPTM5,PLA2G4A,LIFR,SMAD5,MID1,SULF2,RUNX1,TGFBR2,HLA-E,ARL4C,TWSG1,RAB31,AXL,CYP2S1,KIT,FSCN1,HCLS1,LCP1,CD44,GAS7
gene_set_query	409	ZNF800	476.7	ARCHS4 Coexpression,217;Enrichr Queries,680;GTEx Coexpression,533	DYRK2,WIPF1,DOCK8,LY75,IKZF1,SOBP,RCSD1,ETS1,PIK3CG,DOCK10,DOCK11,DPYSL2,BBX,PHACTR2,EMB,CYTIP,PRKACB,TRIM22,RAB8B,CNOT6L,PRKCH,SEMA6A,TMC8,LIFR,RUNX1,TGFBR2,GPRIN3,CREB1,BIN2,MDFIC,LCP1,DOCK2,CD44,BEX4,SLFN5,UGCG,TSPAN7,FCHO2,PRNP,MAP3K1,SMAD5,SLC4A7,GNPDA1,PTPRC,PIK3IP1,STK17A,STK17B,CYP2S1,NFE2L3,ZNF217
gene_set_query	410	HOXA9	477	ARCHS4 Coexpression,285;Enrichr Queries,763;ReMap ChIP-seq,42;GTEx Coexpression,818	FCN3,SIGLEC9,ST6GALNAC2,GMFG,SECTM1,IKZF1,PRDM1,RCSD1,ETS1,DOCK10,PYCARD,LGALS3,GNPTAB,DPYSL2,ARHGDIB,ITGAX,ARL6IP5,CASP1,CLEC1B,TMSB10,VAV3,IKBIP,CD52,FCER1G,ANXA1,SYK,MMD,NFAM1,RNASE6,RHOG,LIFR,BTN3A2,IPCEF1,DCK,MMP9,MPEG1,ETV5,RUNX1,DOK2,RAB31,OAS1,MFNG,KIT,BTK,TXNIP,IRF8,FAR1,LCP2,PLCB1,CD44,PTGER4,IGSF6,SAMD9,AIF1,PTGS1,PIK3R5,SEL1L3,UGCG,GNA15,SEC14L1,GNG2,GPNMB,NLRP3,ZNF267,LAIR1,PRNP,CD74…
gene_set_query	411	RARG	477.3	Literature ChIP-seq,114;ARCHS4 Coexpression,877;Enrichr Queries,237;GTEx Coexpression,681	NRP1,IFITM1,RAMP2,NRN1,GSTP1,CAPG,PRDM1,LSP1,ETS1,PITPNC1,ELK3,EFNB2,LGALS3,GNA15,CAPNS1,RRAS,PLAU,DPYSL2,FCHO2,HMOX1,S100A11,SLC25A24,VAV3,PRNP,CRTAP,ZNF185,ANXA1,TGFB1,F2R,MYOF,IL18,ATP2B4,EMP3,ETV5,TM4SF1,TMEM154,SULF2,RUNX1,TGFBR2,ARL4C,DAB2,AXL,FSCN1,TXNIP,S100A4,RIN2,CD44,GAS7
gene_set_query	412	ZBTB17	477.3	ARCHS4 Coexpression,141;Enrichr Queries,1083;GTEx Coexpression,208	NRP1,SPI1,SIGLEC9,NCF4,ITGB2,PIK3CD,LSP1,ITGAL,IFI30,ETS1,ACTB,STK10,HK3,DPYSL2,ITGAX,EMILIN2,CD37,SH3BGRL3,LGALS9,GPSM3,NFAM1,HLA-B,RHOG,CYBA,KCNAB2,HLA-A,MMP9,VAV1,RUNX1,FGR,HCK,DOK2,TYROBP,DOK3,BIN2,ELF4,FSCN1,LCP2,PLEKHO2,HCST,CD44,CD274,GRN,KLRB1,SLC43A2,CAPG,AOAH,CFP,CORO1A,PIK3R5,CYTH4,INPP5D,SLC15A3,LRRC25,CCR1,PRNP,TGFB1,STAT1,IL10RA,STAT3,LAPTM5,LILRB1,PILRA,LILRB2,LILRB3,ARHGAP25,LILRB…
gene_set_query	413	E2F4	480.8	Literature ChIP-seq,143;ARCHS4 Coexpression,973;ENCODE ChIP-seq,51;Enrichr Queries,1121;ReMap ChIP-seq,250;GTEx Coexpression,347	IFITM1,OLFML2B,UBE2D1,IFI30,ETS1,ACTB,RCBTB1,ELK3,PYCARD,LGALS3,CDH5,CAPNS1,PLAU,DPYSL2,COTL1,PIP4K2A,SLC16A9,PLXNC1,TMSB10,PRKACB,GAS2L3,PRKCH,NPY1R,CYBA,RUNX3,RUNX1,HLA-E,IFI27,MTHFD2,MFNG,GPR160,SLC9A9,FSCN1,CMPK2,FAR1,KCTD12,ATP6V0D1,PI4K2A,SKAP2,BEX4,CFD,CD274,CBFB,PDE1B,ZBTB1,TGFA,PIK3R3,GNS,CORO1C,EFNB2,RRAS,CHST11,EPB41L2,TSPAN7,ST8SIA4,SLC38A6,TSPAN3,SLC15A3,ZNF267,S100A11,PRNP,SLC37A2,T…
gene_set_query	414	ZNF229	481.5	ARCHS4 Coexpression,155;Enrichr Queries,808	CHRM3,NRP1,WIPF1,DOCK8,GMFG,ARPC1B,ITGB2,LSP1,SLC8A1,IFI44L,STK10,EDNRB,TUBA1A,SGCB,DPYSL2,ARHGDIB,SPIN1,RAC2,SLC16A9,LGALS9,GPSM3,CD53,SEMA6A,HLA-B,RHOG,TAP1,LIFR,CYBA,EMP3,KCNAB2,HLA-A,HLA-E,APBB1IP,CRISPLD1,HCLS1,LCP2,CD48,LCP1,DOCK2,FBN2,SASH3,SAMD9,PIK3R3,CORO1A,PSMB10,TRPM2,GNG2,CYTH4,GPNMB,INPP5D,IL10RA,LAPTM5,SULF2,CXCL10,PTPRC,ARHGAP30,QPCT
gene_set_query	415	MKX	482	ARCHS4 Coexpression,493;Enrichr Queries,381;GTEx Coexpression,572	FBN2,NRP1,NRN1,NTN4,LPL,SLC1A3,IFIT3,CORO1C,IFIT2,SEL1L3,EFNB2,SH3BGRL,DRAM1,RRAS,GPNMB,BMPER,UBE2Q2,DPYSL2,CRTAP,SEMA6A,VCAM1,LIMCH1,HEG1,F2R,MYOF,ATP2B4,PLA2G4A,LIFR,SULF2,ARL4C,CXCL10,TWSG1,DAB2,AXL,QPCT,TXNIP,CDH13,ADAM9
gene_set_query	416	ATF5	482.3	ARCHS4 Coexpression,263;Enrichr Queries,188;GTEx Coexpression,996	LGALS3BP,LEAP2,ARPC1B,CD80,IFI30,IFIT3,ACTB,CTSS,IFIT2,LGALS3,TUBA1A,DPYSL2,EMILIN2,LBP,TIMP1,LGALS9,CTSC,ANXA1,RSAD2,ANXA5,EMP3,MMP9,MTHFD2,OAS2,FSCN1,TXNIP,S100A4,PLEKHO2,CD44,CRP,CD274,GRN,EBI3,FPR3,GPNMB,SLAMF8,HMOX1,GBP2,CCL18,SLC15A3,CD74,PRNP,STAT1,LILRB1,LILRB4,CXCL10,GNPDA1,ZYX,SIGLEC1,CD68,LGMN,C1QC
gene_set_query	417	ZNF92	484.3	ARCHS4 Coexpression,567;Enrichr Queries,1050;ReMap ChIP-seq,71;GTEx Coexpression,249	FCN3,CD80,GMFG,HSPB8,LY75,HMGB2,CTSW,LSP1,IFI30,TNF,IFI44L,ACTB,PREX1,CAPNS1,RAC2,COTL1,EMB,SCN1B,CMKLR1,ACTR2,TMC8,SLC39A10,RAB3IL1,CYBA,EMP3,RUNX3,HAUS1,FGR,ARL4C,CREB1,OAS2,OAS3,MFNG,FSCN1,CD226,CD48,TLR7,B4GALT6,BCAT1,WDFY4,DCP2,GAS7,GRN,TTYH3,SELPLG,SAMD9,EBI3,SDC3,GNA15,ADAP2,CYTH4,RRAS,PLTP,SH2B3,ZNF267,S100A11,LRRC25,SEMA4A,CD74,PRNP,TGFB1,STAT1,NEBL,STAT3,EAF2,LAPTM5,NKG7,PNRC2,SLC4A7,TM…
gene_set_query	418	ZNF799	485.3	ARCHS4 Coexpression,1199;Enrichr Queries,149;GTEx Coexpression,108	NRP1,TNFAIP8,SAMD9L,GMFG,ARPC1B,GPR65,SNAP23,GIMAP2,PIK3CD,SIRPB2,PTPN22,PIK3CG,IFIT3,IFIT2,PREX1,LGALS3,CAPNS1,DPYSL2,ARHGDIB,CASP4,COTL1,PLXNC1,MYBL1,TRIM22,CD53,SRGN,SEMA6A,IFNGR1,LIMCH1,NFAM1,F2R,IRAK3,PGM2L1,ETV5,RUNX1,APBB1IP,TLR1,FGR,ARL4C,GPRIN3,AIM2,OAS1,BTK,ARHGEF3,FSCN1,HCLS1,TLR8,TXNIP,CMPK2,LCP1,TLR5,TLR4,DCP2,IRF9,SKAP2,RGS18,SLFN5,IGSF6,RALB,KCNE3,HPGD,PTAFR,LY96,CSF2RB,NLRC4,SAMHD…
gene_set_query	419	SREBF2	486	Literature ChIP-seq,145;ARCHS4 Coexpression,1032;ENCODE ChIP-seq,108;Enrichr Queries,564;ReMap ChIP-seq,281;GTEx Coexpression,786	LGALS3BP,SPI1,SLC44A2,GMFG,ITGB2,HTR2B,CTSW,ETS1,TNF,ACTB,STK10,TUBA1A,DPYSL2,BBX,ENPP4,ACTR2,CD52,SLC2A13,IL18,RAB3IL1,CYBA,YWHAZ,RUNX3,VAV1,ETV5,RUNX1,DOK3,MDFIC,SLCO4A1,OAS3,FSCN1,TXNIP,PTPRCAP,B4GALT6,TOX,CD44,CFD,C1QB,GRN,TTYH3,NRN1,NOD2,DLL1,DLL4,EFNB2,IGSF21,SDCBP,LYN,SEMA4A,PRNP,STAT1,PDE6G,STAT3,ATP2B4,MYO5A,SULF2,SLC6A6,GNPDA1,PIK3IP1,ZYX,ATP13A2,TRIM38,CD68,FERMT3
gene_set_query	420	HESX1	486.3	ARCHS4 Coexpression,1026;Enrichr Queries,59;GTEx Coexpression,374	LGALS3BP,IFITM1,SAMD9L,CD80,LY75,UBE2L6,PRDM1,TNF,IFI44L,IFIT3,TNFSF13B,IFIT2,EPSTI1,AP1S2,CASP1,CD38,TRIM22,CTSC,EOMES,GBP5,ANXA1,SEMA6A,RSAD2,IL15,MYOF,RUNX1,HAUS1,AIM2,IFI27,OAS1,OAS2,OAS3,TFEC,KIT,CMPK2,IRF8,CD226,CD48,TLR7,BCAT1,CD44,IRF9,RGS18,CD274,SAMD9,EBI3,LPL,DDX60,STAT4,HMOX1,GBP2,GBP4,CCR1,CD74,STAT1,MX2,MX1,PSMB9,CXCL10,AXL,CYP2S1,QPCT,NFE2L3,SIGLEC1
gene_set_query	421	PAX6	486.6	Literature ChIP-seq,112;ARCHS4 Coexpression,591;Enrichr Queries,471;ReMap ChIP-seq,216;GTEx Coexpression,1043	NRP1,NRP2,CD80,CTSW,PRDM1,ETS1,SLC8A1,IFIT2,SPRED1,TUBA1A,EDNRB,PLAU,SGCB,DPYSL2,ENPP2,SPIN1,CLEC1B,TMSB10,EOMES,VAV3,ANXA1,SEMA6A,PRKCH,SLC2A13,MYOF,F2R,GPX7,MITF,LIFR,RNASE1,MMP9,DCK,TM4SF1,RUNX1,ARMCX3,OLFM1,SLC7A8,KIT,ADPRH,SLC9A9,BTK,TXNIP,ADAM9,PTPRCAP,RIN2,IRF9,TNFRSF21,GAS7,BEX4,CFD,NRN1,CD163L1,SLC1A3,PCDH17,EFNB2,IGSF21,TRPM2,GNG2,CHSY3,LRRC25,TM4SF18,PRNP,VCAM1,STAT1,TNFSF15,KLRC3,STAT…
gene_set_query	422	ZZZ3	487.2	ARCHS4 Coexpression,258;ENCODE ChIP-seq,89;Enrichr Queries,1291;ReMap ChIP-seq,53;GTEx Coexpression,745	SPI1,ARPC1B,LST1,SECTM1,GIMAP5,LSP1,TNF,IFIT3,IFIT2,GLIPR1,SPRED1,TUBA1A,CAPNS1,DSE,BBX,LGALS9,PRKACB,ZNF124,GPSM3,DENND2D,MYOF,RHOG,SLC39A10,LIFR,CYBA,HLA-A,YWHAZ,FGR,HCK,DOK2,CREB1,TYROBP,PLEKHO2,ATP6V0D1,GRN,SUCNR1,ZBTB1,CORO1A,UGCG,PRNP,TGFB1,MAP3K1,LAPTM5,LILRB1,PILRA,SMAD5,LILRB4,FLI1,ARHGAP30,GNPDA1,ZYX,CPVL
gene_set_query	423	NKX26	488	ARCHS4 Coexpression,442;GTEx Coexpression,534	FBN2,ASAH1,KLRB1,NEBL,ATP2B4,SLC41A1,TMEM182,LYZ,SLC8A1,GPRIN3,FABP3,BMPER,FSCN1,GPD1L,WNT2,PDK1
gene_set_query	424	ELK1	488.6	Literature ChIP-seq,115;ARCHS4 Coexpression,1284;ENCODE ChIP-seq,68;ReMap ChIP-seq,284;GTEx Coexpression,692	TES,GMFG,CD80,UBE2D1,PRDM1,GIMAP5,ACTB,RCBTB1,HPGDS,CAPNS1,PLAU,NDST3,EPSTI1,GYG1,PRKACB,CD300A,RNASE6,MITF,TM4SF1,DOK3,BIN2,SLC9A9,FSCN1,ADAM9,PTPRCAP,ATP6V0D1,TOX,GPM6A,TMEM87B,UBA6,EBI3,SLC1A3,PIK3R3,IQGAP1,DDX60,CORO1C,SDCBP,SEC14L1,RRAS,TSPAN7,SLC38A6,TSPAN3,PLTP,TNFSF15,LY86,M6PR,NETO2,GNG11,PKIB,DAB2,TPP1,FERMT3,LGMN,SNAP23,CTSW,LSP1,ITGAL,PITPNC1,GLIPR1,SPTLC2,FUNDC1,CASP4,RAC2,CD37,CTSC,…
gene_set_query	425	ZNF680	489	ARCHS4 Coexpression,439;Enrichr Queries,671;GTEx Coexpression,357	BEX4,GPM6A,GRN,SAMD9,ARPC1B,HMGB2,SLC1A3,DDX60,RCBTB1,EFNB2,SPRED1,CAPNS1,FUNDC1,DPYSL2,TSPAN7,FCHO2,BBX,PRKACB,ZNF267,PRNP,KCNJ10,MAP3K1,TGFB1,GCA,GRID1,SLC39A10,LIFR,CYBA,HLA-A,PGM2L1,HAUS1,HLA-E,FMNL2,GNPDA1,RRM2B,ELF4,CCNG2,ZYX,TXNIP
gene_set_query	426	ZNF331	491.7	ARCHS4 Coexpression,250;Enrichr Queries,158;GTEx Coexpression,1067	IFITM1,MS4A7,HMGB2,TREM2,PRDM1,ETS1,IFI44L,MS4A4A,CXCL16,LGALS3,VMO1,TUBA1A,DPYSL2,COTL1,TIMP1,CD36,VSIG4,HAVCR2,SRGN,ANXA1,FCER1G,RNASET2,AVPR1A,RUNX3,ARMCX3,ARL4C,SLC7A8,KIT,TXNIP,S100A4,KCTD12,CD44,PTGER4,C1QB,C1QA,FGL2,SAMSN1,AIF1,ADAP2,RAB20,GPNMB,LEPROTL1,HMOX1,NLRP3,PLTP,LAIR1,CD74,PRNP,STAT3,SIGLEC10,LY86,LYZ,CXCL10,GNPDA1,STK17B,C1QC
gene_set_query	427	SP4	493	ARCHS4 Coexpression,459;ENCODE ChIP-seq,102;Enrichr Queries,240;ReMap ChIP-seq,285;GTEx Coexpression,1379	FCN3,CELF2,HMGB2,CTSW,PRDM1,IFI30,ETS1,ACTB,SMPD3,TUBA1A,GM2A,SPTLC2,CAPNS1,DPYSL2,BBX,MFSD1,ME2,MYBL1,SCN1B,ACTR2,GAS2L3,SEMA6A,IFNGR1,MYOF,SLC39A10,MITF,LIFR,EMP3,DCK,PGM2L1,RUNX1,TGFBR2,HAUS1,CTTNBP2NL,FGR,DOK3,CREB1,KIT,FSCN1,TXNIP,ELMO2,ATP6V0D1,TNFRSF21,DCP2,GRN,TMEM87B,GNS,EFNB2,HLA-DMA,SEC14L1,GNG2,RRAS,FCHO2,ST8SIA4,SLC38A6,S100A11,PRNP,CRTAP,MAP3K1,GCA,STAT1,IL10RA,STAT3,CARD6,HPS3,SMAD…
gene_set_query	428	TP53	493.4	Literature ChIP-seq,38;ARCHS4 Coexpression,1569;Enrichr Queries,214;ReMap ChIP-seq,119;GTEx Coexpression,527	CD86,TES,PRDM1,TNF,ETS1,ACTB,ELK3,BMPER,PLAU,DPYSL2,EPSTI1,TRIM22,SEMA6A,F2R,CD180,LIFR,RUNX3,RNASE1,RUNX1,DOK3,MTHFD2,FSCN1,S100A4,PI4K2A,CSF1R,TTYH3,PIK3R3,TGFA,IQGAP1,PLAC8,HMOX1,SLC38A6,LYN,PRNP,TGFB1,MLKL,ARHGAP25,SMAD5,ARHGAP30,ARPC2,IL7,CYP2S1,GRB2,NRP1,TNFAIP8,NRP2,ITGAM,SCHIP1,CELF2,PLEK,AKR1B1,CTSW,TMEM182,LSP1,TUBA1A,GM2A,PSTPIP2,DSE,CD36,DENND2D,ANXA1,SYK,SLC2A13,AVPR1A,MMP9,YWHAZ,TGF…
gene_set_query	429	MYCL	493.5	ARCHS4 Coexpression,90;GTEx Coexpression,897	FCN1,SPI1,SIGLEC9,ITGAM,ITGB2,SECTM1,SIRPB2,LSP1,CTSS,SIRPB1,PREX1,HK3,RASSF2,COTL1,ZNF385A,VAV3,SEMA6A,SYK,NFAM1,IL18,HLA-B,HLA-C,CYBB,MPEG1,TLR1,FGR,HCK,SLC7A7,DOK3,ELF4,GPR160,DPEP2,TXNIP,PLBD1,TLR8,IRF8,PLEKHO2,KCNE3,CLEC12A,PTAFR,FGL2,CSF2RB,NLRC4,LILRA1,CFP,LILRA2,CBL,ADCY7,CORO1A,DLL1,LILRA5,CYTH4,CLEC7A,ALOX5,LYN,LRRC25,CCR1,P2RY13,GCA,PILRA,LILRB2,LYZ,LILRB3,TMEM154,SLC6A6,ARHGAP30,CYP2S…
gene_set_query	430	ZNF883	493.5	ARCHS4 Coexpression,492;GTEx Coexpression,495	BEX4,PRNP,KCNJ10,SEMA6A,ARPC1B,CYBA,MID1,MARCKS,TUBA1A,ELF4,DPYSL2,FUNDC1,PEA15,TSPAN7,PRKACB
gene_set_query	431	ZNF302	493.7	ARCHS4 Coexpression,677;Enrichr Queries,590;GTEx Coexpression,214	GPM6A,GRN,CHIC1,SAMD9,SDC3,DAPP1,CAPG,IQGAP1,NOD2,ETS1,IFIT3,TNFSF13B,PYCARD,GNA15,DPYSL2,CASP4,MFSD1,BBX,SH3BGRL3,PRKACB,HLA-DQA1,KCNJ2,MYLIP,PRNP,TGFB1,ANXA1,MAP3K1,CNOT6L,STAT1,LIFR,BTN3A2,TMEM154,PNRC2,RIT1,DAB2,MARCKS,RAP2B,GNPDA1,ARPC2,RRM2B,ELF4,CCNG2,ZNF217,TXNIP,FXYD5,CD44
gene_set_query	432	LHX2	493.8	ARCHS4 Coexpression,826;Enrichr Queries,696;ReMap ChIP-seq,22;GTEx Coexpression,431	NRP1,TES,HTR2B,CTSW,SOBP,LIPA,SLC8A1,ELK3,MS4A4A,IFIT2,CRHBP,EDNRB,TUBA1A,SPTLC2,PLAU,DPYSL2,AP1S2,ENPP2,MFSD1,ME2,IL13RA2,TMSB10,CTSC,VAV3,EOMES,ANXA1,GRID1,IL15,MYOF,ANXA5,F2R,IL18,SLC39A10,MITF,KCNAB2,PDCD1LG2,YWHAZ,TM4SF1,ETV5,TGFBR2,APBB1IP,ARL4C,GPRIN3,OLFM1,RAP2B,NRG3,TFEC,KIT,FSCN1,ADAM9,TXNIP,TOX,BCAT1,TLR4,CD44,DCP2,FBN2,GPM6A,TMEM87B,NRN1,PTGER2,ATP10D,NTN4,SLC1A3,LPL,DLL1,SEL1L3,EFNB2…
gene_set_query	433	CAMTA1	494.3	ARCHS4 Coexpression,409;Enrichr Queries,509;GTEx Coexpression,565	BEX4,RGS18,GPM6A,TTYH3,CELF2,IQGAP1,ETS1,SLC8A1,ACTB,PREX1,ABR,IGSF21,PRKAR2B,DPYSL2,NDST3,TSPAN7,PHACTR2,CLEC1B,PRKACB,SCN1B,PRNP,PRKCB,MMD,ATP2B4,MYO5A,YWHAZ,PGM2L1,RUNX1,OLFM1,GNPDA1,KIT,TXNIP,CDH13,PLCB1,GAS7
gene_set_query	434	ZNF277	494.7	ARCHS4 Coexpression,910;Enrichr Queries,274;GTEx Coexpression,300	TNFAIP8,GRN,SNAP23,LY75,IFIT2,SDCBP,SH3BGRL,TUBA1A,CAPNS1,DPYSL2,AP1S2,ARL6IP5,BBX,CD58,GBP2,ZNF267,ZNF124,MYLIP,PRNP,ANXA1,STAT1,MMD,HPS3,HAUS1,PNRC2,MARCKS,RAB31,GNPDA1,PIK3IP1,MTHFD2,NPC2,CCNG2,RGS10,ZYX,TXNIP,ZNF217,CD48,TRIM38,RIN2,TNFRSF21,CD44,SKAP2
gene_set_query	435	NKX62	495	ARCHS4 Coexpression,705;GTEx Coexpression,285	GPM6A,KCNJ10,SEMA4D,GRID1,GAB2,TMEM144,OLFM1,TUBA1A,EVI2A,RASSF2,FMNL2,DPYSL2,PEA15,ENPP2,PIP4K2A,SCN1B,GAS7
gene_set_query	437	PLAGL1	496.7	ARCHS4 Coexpression,426;Enrichr Queries,219;GTEx Coexpression,845	FBN2,NRP1,TMEM87B,ATP10D,GCNT1,LPL,ETS1,EFNB2,LGALS3,EDNRB,DPYSL2,ENPP2,KDR,PHACTR2,TIMP1,CYYR1,GBP2,CTSC,PRNP,ANXA1,VCAM1,LIMCH1,F2R,VWA5A,LIFR,SMAD5,SULF2,TGFBR2,ARL4C,CXCL10,DAB2,MARCKS,SLC7A8,CYP2S1,QPCT,KIT,TXNIP,KCTD12,BCAT1,RIN2,CD44,F2RL2
gene_set_query	438	ATF1	497.4	ARCHS4 Coexpression,655;ENCODE ChIP-seq,71;Enrichr Queries,413;ReMap ChIP-seq,172;GTEx Coexpression,1176	IFITM1,SPI1,GMFG,GIMAP2,UBE2D1,IFI30,GIMAP6,ETS1,ACTB,LGALS3,CCRL2,ARHGDIB,C3AR1,BBX,PAQR3,TAP1,RUNX1,HLA-E,ARMCX3,DOK2,DOK3,RAB31,IFI27,MTHFD2,FSCN1,TXNIP,S100A4,PTPRCAP,ABCG1,SKAP2,CBFB,LY96,CSF2RB,IQGAP1,CFP,SAMSN1,ABR,SEC14L1,CHST11,HMOX1,NCKAP1L,PRNP,HPS5,LYZ,NCEH1,TPP1,SCHIP1,HMGB2,SECTM1,CTSW,PTPN22,PIK3CG,VMO1,GLIPR1,TUBA1A,SH3BGRL3,TIMP1,CLIC2,CYTIP,GPSM3,CD33,RAB8B,SRGN,ACTR2,BTN3A1,IFN…
gene_set_query	439	ZNF189	498.7	ARCHS4 Coexpression,394;Enrichr Queries,468;GTEx Coexpression,634	ARPC1B,CELF2,ZBTB1,PIK3R3,CAPG,IQGAP1,GNS,SLC8A1,IFIT3,TMEM144,DOCK10,LGALS3,UGCG,SPRED1,DPYSL2,BBX,HMOX1,SH3BGRL3,TIMP1,PRKACB,PRNP,ANXA1,SLC2A13,MYOF,LIFR,ARMCX3,CXCL10,FMNL2,GNPDA1,EVI2A,ARPC2,PRKAR1A,CCNG2,ARHGEF3,TXNIP,PLCB1,RIN2,CD44
gene_set_query	440	ZFP92	498.7	ARCHS4 Coexpression,1076;Enrichr Queries,194;GTEx Coexpression,226	CHRM3,MCTP1,CELF2,CD80,ITGB2,PRDM1,TNF,ETS1,IFIT3,LGALS3,DPYSL2,KDR,CASP1,CD36,RAB8B,RSAD2,PRKCB,CD180,ETV5,GPRIN3,CD200R1,OAS2,HECW2,CMPK2,IRF8,CD48,TLR7,B4GALT6,WDFY4,DCP2,CD44,ABCG1,RGS18,CD274,TTYH3,FGL2,TGFA,LPL,PLA2G7,TRPM2,SEC14L1,GBP2,KCNJ2,GBP4,PRNP,HPS3,PNRC2,CXCL10,RIT1,QPCT,NFE2L3,GRB2
gene_set_query	441	ZBTB4	498.7	ARCHS4 Coexpression,798;Enrichr Queries,152;GTEx Coexpression,546	NRP1,NRP2,GRN,CHIC1,TTYH3,SLC43A2,SLC44A2,CELF2,SDC3,PRICKLE2,SOBP,ETS1,ELK3,LGALS3,ABR,CAPNS1,DPYSL2,SPIN1,PGM5,GBP2,MYLIP,PRNP,CRTAP,LIMCH1,HEG1,MYOF,STAT3,ATP2B4,SULF2,RUNX1,TGFBR2,ARL4C,MARCKS,GNPDA1,ARPC2,PIK3IP1,CCNG2,ARHGEF3,TXNIP,TPP1,KCTD12,RIN2,CD44,GAS7
gene_set_query	442	ZNF521	499	ARCHS4 Coexpression,304;Enrichr Queries,195;GTEx Coexpression,998	NRP1,OLFML2B,CELF2,ARPC1B,SCHIP1,PRDM1,ETS1,PREX1,CDH5,TUBA1A,DPYSL2,KDR,ENPP2,CD36,ANXA1,LIMCH1,TAP2,PLA2G4A,TAP1,CYBA,HLA-A,MID1,ARL4C,CRISPLD1,MMRN1,KIT,TXNIP,CDH13,TOX,ST6GALNAC3,GAS7,FBN2,BEX4,CALCRL,LPL,EFNB2,IGSF21,GPNMB,PRKAR2B,EPB41L3,S100A11,VCAM1,TIE1,SULF2,PKIB,CXCL10,DAB2,MARCKS,TEK
gene_set_query	443	ZNF365	499	ARCHS4 Coexpression,747;Enrichr Queries,227;GTEx Coexpression,523	BEX4,PTGER4,NRP1,PRICKLE2,PRDM1,SLC8A1,DOCK10,BMPER,PLAU,DPYSL2,TSPAN7,STAT4,ENPP2,PHACTR2,PRKACB,SCN1B,VAV3,PRNP,SGTB,PRKCB,STAT1,LIMCH1,MYO5A,KCNAB2,PGM2L1,ETV5,RUNX1,ARL4C,OLFM1,CXCL10,PTPRE,NRG3,ARHGEF3,TXNIP,CDH13,PLCB1,CD44,GAS7
gene_set_query	444	ZNF672	499.7	ARCHS4 Coexpression,162;Enrichr Queries,501;GTEx Coexpression,836	LGALS3BP,SPI1,WIPF1,ARPC1B,NCF4,ITGB2,UBE2D1,SECTM1,LSP1,ACTB,TUBA1A,DPYSL2,SPIN1,RAC2,COTL1,SH3BGRL3,TIMP1,LGALS9,GYG1,GPSM3,ANXA1,SYK,MMD,NFAM1,HLA-B,RHOG,CYBA,HLA-A,HLA-E,HCK,TYROBP,DOK3,ELF4,FSCN1,BTK,TXNIP,S100A4,PLEKHO2,CD44,IRF9,GRN,CFP,CORO1A,GNA15,CYTH4,IFI16,LYN,PRNP,CD74,TGFB1,STAT1,STAT3,ATP2B4,LAPTM5,PARVB,PILRA,LILRB2,LILRB3,GNPDA1,ARHGAP30,STK17B,TBXAS1,ZYX,TPP1,FERMT3
gene_set_query	445	SRF	499.8	Literature ChIP-seq,142;ARCHS4 Coexpression,1354;ENCODE ChIP-seq,86;Enrichr Queries,790;ReMap ChIP-seq,276;GTEx Coexpression,351	NRP2,TES,HSPB8,CELF2,UBE2D1,CTSW,UBE2L6,PRDM1,ETS1,ACTB,SLC8A1,SCPEP1,GLIPR1,CAPNS1,GM2A,UBE2Q2,GLIPR2,DPYSL2,CCRL2,ARL6IP5,PGM5,LGALS9,GPSM3,IL15,ANXA5,YWHAZ,ETV5,RUNX1,CTTNBP2NL,DOK3,CREB1,RRM2B,FSCN1,TXNIP,PTPRCAP,MAPRE1,IRF9,CD44,CD274,GRN,SLC43A2,GSTP1,ATP10D,PRICKLE2,SLC41A1,SAMHD1,CORO1C,RASGRP3,EFNB2,ABR,SH3BGRL,APH1B,GNG2,RRAS,UCP2,GBP2,PRNP,CD72,STAT1,PLEKHA2,STAT3,ATP2B4,ARPC5,GNPDA1,N…
gene_set_query	446	ZBTB32	501	ARCHS4 Coexpression,134;Enrichr Queries,52;GTEx Coexpression,1317	CD86,IFITM1,SAMD9L,TNFAIP8,CD80,PLEK,LY75,PIK3CD,PTPN22,UBE2L6,PRDM1,LSP1,ITGAL,IFI30,TNF,ETS1,IFIT3,IFI44L,IFIT2,LGALS3,CCRL2,EPSTI1,RAC2,CD38,CD37,CYTIP,HLA-DOA,EOMES,SRGN,CD53,GBP5,ENTPD1,RSAD2,TAP2,TMC8,TAP1,TIMD4,PDCD1LG2,HLA-A,RUNX3,FGR,AIM2,MDFIC,OAS1,SLCO4A1,OAS2,OAS3,ADPRH,FSCN1,BTK,TXNIP,CMPK2,IRF8,HCLS1,CD226,CD48,PTPRCAP,LCP1,BCAT1,DOCK2,WDFY4,RGS18,SASH3,CD274,EBI3,CAPG,CST7,DDX60,CO…
gene_set_query	447	ZUP1	501.7	ARCHS4 Coexpression,1217;Enrichr Queries,98;GTEx Coexpression,190	LGALS3BP,TNFAIP8,SAMD9L,CD80,LY75,HMGB2,PTPN22,SNX10,UBE2L6,TNF,IFIT3,IFIT2,CAPNS1,CASP4,EPSTI1,ENPP4,CTSC,ACTR2,GBP5,RSAD2,IFNGR1,IL15,TAP1,PLA2G4A,DCK,HAUS1,OAS2,MTHFD2,OAS3,BTK,TXNIP,CMPK2,CD48,TLR7,DOCK2,DCP2,IRF9,CD274,SLFN5,UBA6,DDX60,SAMHD1,STX11,PSMB10,UGCG,OGFRL1,HMOX1,CD58,GBP2,HLA-DQA1,ZNF267,GBP4,PRNP,GCA,MLKL,STAT1,PSMB9,CXCL10,FMNL2,GNPDA1,ARPC2,STK17B,NFE2L3,ZNF217
gene_set_query	448	RBCK1	502.5	ARCHS4 Coexpression,178;GTEx Coexpression,827	LGALS3BP,GRN,SPI1,NCF4,SECTM1,LSP1,CFP,CORO1A,CYTH4,CAPNS1,RAC2,LGALS9,GPSM3,LRRC25,TGFB1,BTN3A1,NFAM1,TAP2,HLA-B,RHOG,TAP1,HLA-C,BTN3A3,CYBA,BTN3A2,HLA-A,LILRB3,HLA-E,FGR,HCK,DOK3,ARHGAP30,OAS1,OAS2,ELF4,OAS3,ZYX,IRF9,MYO1F,SIGLEC5
gene_set_query	449	ZNF318	502.8	ARCHS4 Coexpression,460;Enrichr Queries,1202;ReMap ChIP-seq,30;GTEx Coexpression,319	ACVRL1,TES,CD80,SNAP23,LST1,LY75,HMGB2,SECTM1,RCSD1,TNF,ETS1,IFI44L,HK2,TMEM144,STK10,DPYSL2,CCRL2,ARL6IP5,RAC2,COTL1,HLA-DOA,TMSB10,RAB8B,CD53,SRGN,ANXA1,BTN3A1,TAP2,RHOG,TAP1,EMP3,BTN3A2,TGFBR2,SLC7A8,OAS2,ELF4,BTK,TXNIP,CD226,CD48,TLR7,S100A4,LCP2,LCP1,DOCK2,WDFY4,ABCG1,BLVRA,CD44,SELPLG,EBI3,SDC3,FPR3,NPL,CBL,AIF1,UGCG,HLA-DMA,PRKAR2B,HMOX1,HLA-DQA1,LRRC25,CCL24,SEMA4A,PRNP,STAT1,STAT3,LAPTM5…
gene_set_query	450	JUND	505	Literature ChIP-seq,49;ARCHS4 Coexpression,937;ENCODE ChIP-seq,7;Enrichr Queries,285;ReMap ChIP-seq,212;GTEx Coexpression,1540	TES,ACTB,ELK3,LGALS3,PREX1,RASSF2,CAPNS1,DPYSL2,C3AR1,EPSTI1,BBX,PDK1,GBP5,ENTPD1,TIMD4,RUNX3,TM4SF1,RUNX1,BIN2,BTK,TXNIP,FAR1,KCTD12,FAR2,PI4K2A,CFD,TMEM87B,TTYH3,EBI3,SDC3,PIK3R3,FPR3,GNS,PCDH17,ABR,CHST11,PRKAR2B,SLAMF8,HMOX1,S100A11,CCR1,FLI1,SLC6A6,EHD3,LPAR6,TNFSF8,ARPC1B,PTPRO,AKR1B1,CTSW,VMO1,GLIPR1,TUBA1A,TMED3,SH3BGRL3,CD37,TIMP1,DENND2D,CD53,CD52,ANXA1,GPR34,IL15,IFNGR1,HEG1,MYOF,ANXA5…
gene_set_query	451	AEBP1	506	ARCHS4 Coexpression,658;GTEx Coexpression,354	LGALS3BP,CRTAP,OLFML2B,HEG1,F2R,ATP10D,ATP2B4,RAB3IL1,TWSG1,GLIPR1,CRISPLD1,RRAS,CDH13,CHSY3,CMKLR1
gene_set_query	452	KLF11	506.3	ARCHS4 Coexpression,368;Enrichr Queries,535;GTEx Coexpression,616	BEX4,FCN1,NRP1,PLEKHB2,CBL,ETS1,IFIT3,CTSS,STX11,EFNB2,UBE2Q2,FUNDC1,DPYSL2,HMOX1,EMILIN2,CD36,HORMAD1,PRKACB,GYG1,MYLIP,PRNP,ANXA1,CYBB,NETO2,PTPN12,GAB2,ETV5,MPEG1,TGFBR2,ARL4C,CXCL10,EHD3,PIK3IP1,MTHFD2,STK17B,CCNG2,TXNIP,KCTD12,RIN2,CD44
gene_set_query	453	ARID5B	506.3	ARCHS4 Coexpression,413;Enrichr Queries,218;GTEx Coexpression,888	SLFN5,NRP1,IFITM1,CBFB,PRDM1,ETS1,LGALS3,UGCG,DPYSL2,HMOX1,PHACTR2,CD59,GBP2,VAV3,MYLIP,PRNP,ANXA1,STAT1,HEG1,MYOF,STAT3,ANXA5,ATP2B4,PHKA1,MITF,ETV5,SULF2,RUNX1,TGFBR2,ARL4C,CXCL10,DAB2,MARCKS,TWSG1,RIT1,RAB31,AXL,ARHGEF3,TXNIP,RIN2,CD44
gene_set_query	454	ZKSCAN4	507.3	ARCHS4 Coexpression,233;Enrichr Queries,440;GTEx Coexpression,849	LGALS3BP,DYRK2,NCF4,UBE2L6,PRDM1,LSP1,IKZF1,RCSD1,GIMAP6,ETS1,IFIT3,DPYSL2,ENPP2,RAC2,LGALS9,ZNF124,MYLIP,ACTR2,SYK,TIMD4,ETV5,ARL4C,DOK3,MFNG,ARHGEF3,BTK,TXNIP,HCLS1,PLEKHO2,LCP1,DOCK2,SASH3,SLC43A2,CBL,CORO1A,EFNB2,TRPM2,GNA15,APH1B,HMOX1,NCKAP1L,PRNP,CD74,STAT1,LAPTM5,M6PR,CXCL10,ARHGAP30,PIK3IP1,AXL,CCNG2,NFE2L3
gene_set_query	455	HMGN3	509.5	ARCHS4 Coexpression,1184;ENCODE ChIP-seq,76;ReMap ChIP-seq,278;GTEx Coexpression,500	IFITM1,OLFML2B,SECTM1,CTSW,PRDM1,IFI30,RCSD1,ACTB,STK10,SCPEP1,GM2A,GNPTAB,FUNDC1,CASP4,C3AR1,ME1,RAC2,TMED3,TIMP1,PRKACB,MYBL1,CD33,ZNF385A,RAB8B,GAS2L3,IFNGR1,NFAM1,PAQR3,TMC8,CYBA,RAB3IL1,HAUS1,CTTNBP2NL,ARL4C,BACE2,TWSG1,DOK3,TYROBP,RRM2B,ELF4,MFNG,FSCN1,FAR1,PTPRCAP,ST6GALNAC3,CD44,TLR2,CFD,CD274,GRN,GSTP1,ATP10D,EBI3,SLC41A1,IQGAP1,CBL,DLL4,ABR,CYTH4,UCP2,FCHO2,ST8SIA4,SLC38A6,LRRC25,NEBL,M…
gene_set_query	456	SOX6	509.8	ARCHS4 Coexpression,573;Enrichr Queries,333;ReMap ChIP-seq,69;GTEx Coexpression,1064	ACVRL1,NRP1,ST6GALNAC2,SCHIP1,CELF2,LST1,CTSW,TMEM182,PRDM1,RCSD1,TNF,ETS1,PIK3CG,ACTB,SLC8A1,EDNRB,TUBA1A,CAPNS1,PLAU,CCRL2,ACP5,VSIG4,PLXNC1,RAB8B,CD53,VAV3,MYLIP,CD52,ANXA1,SEMA6A,RSAD2,LIMCH1,RNASET2,RHOG,TMC8,PHKA1,LIFR,MITF,BTN3A2,GAB2,RUNX1,RAP2B,ELF4,KIT,FSCN1,TXNIP,CMPK2,CDH13,LCP2,PLCB1,TOX,BLVRA,CD44,GAS7,ASAH1,RAMP2,SLC1A3,FPR3,CAPG,CFP,AIF1,CORO1C,EFNB2,GNG2,CHST11,PRKAR2B,TSPAN3,S10…
gene_set_query	457	TGIF2	510.3	ARCHS4 Coexpression,754;Enrichr Queries,893;ReMap ChIP-seq,265;GTEx Coexpression,129	CD86,SAMD9L,TNFAIP8,PLEKHB2,CD80,PLEK,LY75,HMGB2,PIK3CD,PTPN22,CTSW,TNF,ETS1,ACTB,HK2,CXCL16,VMO1,PLAU,DPYSL2,SLC16A6,HLA-DOA,ZNF124,TRIM22,GPSM3,HLA-DPA1,CD52,ENTPD1,SEMA6A,TAP1,HLA-F,RUNX3,ETV5,TGFBR2,RUNX1,HAUS1,ARL4C,OAS2,SLCO4A1,MTHFD2,BTK,FSCN1,IRF8,TXNIP,CD226,CD48,TLR7,DOCK2,BCAT1,WDFY4,TMEM106A,CD44,DCP2,SASH3,EBI3,HLA-DMA,IFI16,RRAS,NCKAP1L,HLA-DQA1,ZNF267,LRRC25,CD74,PRNP,APOBEC3G,PLEK…
gene_set_query	458	ZNF592	511.3	ARCHS4 Coexpression,271;Enrichr Queries,1241;ReMap ChIP-seq,84;GTEx Coexpression,449	EIF4E3,SIGLEC9,ITGAM,ST6GALNAC2,SPI1,ITGB2,UBE2D1,CTSW,RCSD1,ETS1,SIRPB1,ACTB,PYCARD,PREX1,STK10,DPYSL2,GYG1,MMD,NFAM1,RUNX1,ETV6,FGR,HCK,DOK3,SLCO4A1,ELF4,TXNIP,DOCK2,PI4K2A,CD44,SLC43A2,UBA6,DENND3,CBL,CORO1A,ALOX5,PLTP,PRNP,TGFB1,SH2D1B,MYO5A,TM6SF1,LILRB3,SLC6A6,GNPDA1,ARHGAP30,ZYX,ZNF217,MYO1F,MYD88
gene_set_query	459	FOXJ2	512	ARCHS4 Coexpression,190;Enrichr Queries,576;ReMap ChIP-seq,110;GTEx Coexpression,1172	TES,SIGLEC9,DYRK2,SPI1,PLEKHB2,SLC44A2,WIPF1,CELF2,ITGB2,SIRPB2,PIK3CD,IKZF1,IFI30,ETS1,ACTB,STK10,TUBA1A,DPYSL2,BBX,CD37,GPSM3,CD52,ABCC1,ANXA1,PRKCH,BTN3A1,IFNGR1,SLC2A13,RNASET2,HEG1,NFAM1,F2R,IL18,MITF,BTN3A2,ETV5,RUNX1,TGFBR2,ETV6,HLA-E,CREB1,DOK3,ELF4,ARHGEF3,TXNIP,LCP2,FAR2,CX3CR1,CD274,PTAFR,DENND3,IQGAP1,CBL,ADCY7,UGCG,ABR,SEC14L1,CHST11,LEPROTL1,STAT4,HMOX1,TSPAN3,LRRC25,LYN,SEMA4A,PRNP…
gene_set_query	460	SMAD4	513.6	Literature ChIP-seq,25;ARCHS4 Coexpression,1296;Enrichr Queries,627;ReMap ChIP-seq,145;GTEx Coexpression,475	TES,PLEKHB2,WIPF1,GIMAP2,GIMAP4,PRDM1,ETS1,ACTB,SLC8A1,GIMAP8,DOCK10,TMEM144,PREX1,DOCK11,CYSLTR1,RASSF2,BMPER,ADORA3,CCRL2,KDR,ENPP2,PIP4K2A,SLC16A9,VSIG4,EOMES,PRKCH,PRKCB,LIMCH1,PAQR3,MITF,LIFR,TIMD4,RNASE1,MID1,RUNX1,CLEC4A,GPRIN3,TWSG1,BIN2,CRISPLD1,PRKAR1A,HECW2,GPD2,SLC9A9,FSCN1,TXNIP,PLBD1,RIN2,SKAP2,TMEM87B,CALCRL,NRN1,CBFB,SDC3,ZBTB1,TGFA,SLC1A3,SLC41A1,IQGAP1,GNS,EFNB2,ABR,TRPM2,IGSF21…
gene_set_query	461	ZFP1	514.3	ARCHS4 Coexpression,360;Enrichr Queries,663;GTEx Coexpression,520	BEX4,GPM6A,CBFB,ARPC1B,GPR65,HMGB2,PIK3R3,SNX10,SOBP,EFNB2,TUBA1A,GNG2,DPYSL2,TSPAN7,SPIN1,BBX,PRKACB,CPA3,PRNP,SGTB,MYO5A,SLC39A10,DCK,YWHAZ,PGM2L1,ETV5,ARL4C,MARCKS,GNPDA1,NRG3,CCNG2,TXNIP,BCAT1,CD44
gene_set_query	462	NR2F1	514.5	ARCHS4 Coexpression,821;Enrichr Queries,427;ReMap ChIP-seq,219;GTEx Coexpression,591	NRP1,ITGB2,SECTM1,CTSW,LSP1,ETS1,ACTB,TUBA1A,EDNRB,DPYSL2,SPIN1,ENPP2,TPSAB1,ZNF385A,ANXA1,LIMCH1,F2R,TMC8,CYBA,MID1,RUNX1,DOK3,SLCO4A1,KIT,FSCN1,TXNIP,PTPRCAP,CD44,GPM6A,NRN1,TTYH3,SDC3,SLC1A3,DLL4,EFNB2,IGSF21,TRPM2,RRAS,LRRC25,PRNP,VCAM1,GNG11,SULF2,SLC6A6,CXCL10,DAB2,MARCKS,AXL,RGL1,FERMT3
gene_set_query	463	ZBTB7B	515	ARCHS4 Coexpression,111;Enrichr Queries,631;GTEx Coexpression,803	LGALS3BP,FCN1,SPI1,WIPF1,ARPC1B,NCF4,ITGB2,PIK3CD,SECTM1,SIRPB2,PRDM1,LSP1,ACTB,CTSS,SIRPB1,LGALS3,PREX1,STK10,HK3,RASSF2,ITGAX,RAC2,LGALS9,GPSM3,VAV3,NFAM1,MYOF,IL18,TAP2,HLA-B,RHOG,HLA-C,CYBA,EMP3,HLA-A,RUNX1,HLA-E,FGR,HCK,DOK3,ELF4,DPEP2,TXNIP,PLBD1,HCLS1,TLR8,PLEKHO2,CD44,GRN,PTAFR,CAPG,DENND3,NOD2,NLRC4,LILRA1,CFP,LILRA2,CORO1A,LILRA5,GNA15,CYTH4,ALOX5,HMOX1,S100A11,LYN,LRRC25,PRNP,P2RY13,TG…
gene_set_query	464	DDIT3	515	ARCHS4 Coexpression,958;Enrichr Queries,400;GTEx Coexpression,187	LGALS3BP,TES,CTSW,IFIT3,ACTB,IFIT2,LGALS3,TUBA1A,PLAU,CCRL2,TIMP1,CYTIP,ACTR2,ANXA1,RSAD2,CD300A,ANXA5,HLA-B,DOK2,MTHFD2,KLRF1,XCL1,TXNIP,LCP2,HCST,CD44,IRF9,GRN,KLRB1,RAB20,GPNMB,NLRP3,HMOX1,GBP2,CMTM7,PRNP,KLRC3,STAT1,GZMA,KLRC4,STAT3,GZMB,NKG7,CXCL10,CCNG2,KLRD1,FXYD5,CD247,CD68,GLA,CD244
gene_set_query	465	ZNF763	516.7	ARCHS4 Coexpression,869;Enrichr Queries,566;GTEx Coexpression,115	NRP1,SAMD9L,SIGLEC9,GMFG,NCF4,GIMAP2,SLA,PIK3CD,SIRPB2,UBE2D1,ETS1,PIK3CG,SIRPB1,IFIT3,IFI44L,HK3,TUBA1A,CAPNS1,DPYSL2,ARHGDIB,EPSTI1,PLXNC1,CD53,CR1,FCER1G,SYK,NFAM1,RNASE6,IRAK3,CLEC4A,TLR1,FGR,HCK,DOK3,AIM2,BIN2,DPEP2,HCLS1,TLR8,TXNIP,LCP1,KCTD12,TLR5,CD44,RGS18,SLFN5,IGSF6,SELPLG,KCNE3,SAMD9,PTAFR,LY96,CSF2RB,NLRC4,LILRA2,DDX60,LILRA5,EFNB2,CYTH4,ALOX5,HMOX1,P2RY13,PRNP,CRTAP,GCA,LILRB3,ARHGA…
gene_set_query	466	AR	517	Literature ChIP-seq,44;ARCHS4 Coexpression,909;Enrichr Queries,281;ReMap ChIP-seq,144;GTEx Coexpression,1207	CD86,TES,PLEKHB2,PRDM1,ETS1,RCBTB1,DOCK10,LGALS3,EDNRB,UBASH3B,BMPER,DPYSL2,SLC16A6,KDR,ENPP2,PLXNC1,PRKACB,LIMCH1,F2R,CD180,NPY1R,LIFR,MITF,TM4SF1,RUNX1,OLFM1,CRISPLD1,TXNIP,ADAM9,ELMO2,FAR2,RIN2,CD274,CALCRL,ZBTB1,LPL,DAPP1,FPR3,IQGAP1,SAMSN1,PCDH17,EFNB2,UGCG,IGSF21,HMOX1,S100A11,PRNP,SLC37A1,VCAM1,NEBL,ARHGAP25,CXCL10,MARCO,DAB2,EHD3,TBXAS1,TPP1,GRB2,FERMT3,NRP1,TNFAIP8,NRP2,MCTP1,HMGB2,AKR1B…
gene_set_query	467	TBX20	517	ARCHS4 Coexpression,400;Enrichr Queries,521;GTEx Coexpression,630	FBN2,NRP1,ASAH1,NRN1,SLC41A1,LPL,TMEM182,PRDM1,ETS1,SLC8A1,PCDH17,EFNB2,EDNRB,BMPER,DPYSL2,KDR,PGM5,PDK1,EOMES,PRNP,VCAM1,NEBL,ATP2B4,LIFR,FLI1,RUNX1,GPRIN3,CXCL10,FABP3,CDH13,GPD1L,GCOM1
gene_set_query	468	TBX2	517.3	ARCHS4 Coexpression,758;Enrichr Queries,610;GTEx Coexpression,184	ACVRL1,NRP1,FCN3,OLFML2B,GIMAP5,ETS1,GIMAP8,CDH5,EDNRB,GNPTAB,DPYSL2,KDR,ME1,CMKLR1,PRKCH,SEMA6A,LIMCH1,TM4SF1,RUNX1,TGFBR2,ARL4C,APBB1IP,RAB31,HECW2,TFEC,TXNIP,S100A4,RIN2,CD44,RAMP2,CALCRL,PCDH17,DLL4,EFNB2,MYCT1,RRAS,IFI16,HMOX1,WNT2,GBP4,MSR1,CRTAP,TIE1,PTPN12,GNG11,SULF2,CXCL10,PTPRB,ARHGAP31,TEK
gene_set_query	469	TEAD4	517.3	Literature ChIP-seq,75;ARCHS4 Coexpression,1149;ENCODE ChIP-seq,49;Enrichr Queries,432;ReMap ChIP-seq,272;GTEx Coexpression,1127	CHRM3,UBE2L6,PRDM1,ETS1,ACTB,IFIT3,ELK3,LGALS3,STK10,EDNRB,UBASH3B,BMPER,PLAU,DPYSL2,COTL1,TMSB10,GAS2L3,PRKCB,LIMCH1,PHKA1,TM4SF1,RUNX1,TWSG1,MTHFD2,FSCN1,TXNIP,PLBD1,TOX,BEX4,FBN2,SDC3,SLC1A3,PLA2G7,RASGRP3,PLAC8,IGSF21,CHST11,PRKAR2B,EPB41L2,EPB41L3,HMOX1,TSPAN3,S100A11,LYN,PRNP,ATP8B4,VCAM1,PARVB,SMAD5,SLC6A6,CXCL10,DAB2,NCEH1,CYP2S1,TBXAS1,PPT1,FXYD5,LGMN,NRP1,NRP2,TNFAIP8,SLC44A2,SCHIP1,CEL…
gene_set_query	470	TET1	518.3	Literature ChIP-seq,102;ARCHS4 Coexpression,580;GTEx Coexpression,873	TNFAIP8,SLC44A2,HSPB8,UBE2D1,PIK3CD,PRDM1,RCBTB1,CRHBP,TUBA1A,EDNRB,ACP5,HORMAD1,GAS2L3,SEMA6A,ANXA5,SLC39A10,TAP1,CYBA,MITF,IRAK3,HLA-A,GFRA2,PGM2L1,ETV6,FGR,HCK,B3GNT7,GPD2,GPR160,ELMO2,ATP6V0D1,BCAT1,TLR5,DCP2,ABCG1,IRF9,BLVRA,SKAP2,ASAH1,RALB,KCNE3,PDE1B,ATP10D,SDC3,ZBTB1,PRICKLE2,PRCP,STX11,CORO1C,GNA15,CHST11,EPB41L2,FCHO2,LRRC8C,SLC38A6,PLTP,TGFB1,STAT1,CD160,STAT3,HPS3,PARVB,SMAD5,PSMB9,F…
gene_set_query	471	EHF	519.5	ARCHS4 Coexpression,1016;Enrichr Queries,335;ReMap ChIP-seq,91;GTEx Coexpression,636	LGALS3BP,CD84,SAMD9,HPGD,GSTP1,TGFA,PRDM1,IFIT3,LGALS3,GNA15,GPNMB,PLAU,FCHO2,TMED3,COTL1,CD36,GBP2,CTSC,CD74,PRNP,ANXA1,ZNF185,NEBL,STAT1,MYOF,TM4SF1,SULF2,RUNX1,CXCL10,NCEH1,IFI27,DHRS9,ADAM9,TXNIP,S100A4,TNFRSF21,CD44
gene_set_query	472	DUX4	520	ARCHS4 Coexpression,981;ReMap ChIP-seq,59	SCHIP1,SNX10,TMEM182,CTSS,DPYSL2,NDST3,GRM8,CYTIP,CPA3,ACTR2,PRKCH,ANXA5,EMP3,TGFBR2,BACE2,CD200R1,RAP2B,CREB1,SLC7A8,GPD2,ADAM9,PLEKHO2,B4GALT6,LTF,PHLPP2,FBN2,KCNE3,HPGD,FGL2,PRR5L,AOAH,RASGRP3,ABR,UGCG,FCHO2,SLC38A6,SLC25A24,P2RY12,TM4SF18,SGTB,ANKRD22,CARD6,PARVB,GNG11,FLI1,TMEM156,MARCKS,ARHGAP31,NCEH1,FMNL2,ZNF217,KLRD1,MYD88
gene_set_query	473	CDX2	521.8	Literature ChIP-seq,50;ARCHS4 Coexpression,874;Enrichr Queries,891;ReMap ChIP-seq,108;GTEx Coexpression,686	CXCL9,TNFAIP8,TES,WIPF1,CELF2,HSPB8,CTSW,PRDM1,SOBP,ETS1,ACTB,SLC8A1,SMPD3,LGALS3,SPRED1,SPTLC2,BMPER,SGCB,GLIPR2,KDR,PHACTR2,PIP4K2A,LGALS9,TMSB10,EOMES,VAV3,IFNGR1,MYOF,SLC39A10,YWHAZ,RUNX3,MMP9,TM4SF1,TGFBR2,RUNX1,GPRIN3,OLFM1,RAP2B,B3GNT7,MEP1B,MFNG,GPR160,PLBD1,TXNIP,IRF8,S100A4,B4GALT6,RIN2,WDFY4,CD44,PHLPP2,FBN2,RALB,HPGD,GSTP1,PRR5L,IQGAP1,DLL1,PLA2G7,CORO1C,EPB41L2,S100A11,SLC37A1,NEBL,A…
gene_set_query	474	GBX2	522.3	Literature ChIP-seq,101;ARCHS4 Coexpression,398;Enrichr Queries,1094;GTEx Coexpression,496	BEX4,NRP1,TTYH3,PDE1B,SDC3,TGFA,PRDM1,ETS1,EFNB2,SPRED1,TUBA1A,PRKAR2B,DPYSL2,PEA15,TSPAN7,DSE,SLC38A6,UGT3A1,PRKACB,EOMES,KCNJ10,SEMA6A,GRID1,LIFR,TIMD4,NETO2,MID1,ETV5,SULF2,RUNX1,ARL4C,CRISPLD1,KIT,FSCN1,CDH13,LCP2,CD44,TNFRSF21
gene_set_query	475	NFIC	522.4	ARCHS4 Coexpression,897;ENCODE ChIP-seq,50;Enrichr Queries,649;ReMap ChIP-seq,61;GTEx Coexpression,955	NRP1,NRP2,HSPB8,CD80,ARPC1B,PLEK,LY75,SECTM1,IKZF1,PRDM1,ETS1,ACTB,IFI44L,IFIT2,SPRED1,CAPNS1,PLAU,DPYSL2,ARHGDIB,NDST3,ARL6IP5,COTL1,TMSB10,CTSC,CMKLR1,ANXA1,SEMA6A,IFNGR1,MMD,IL15,HEG1,MYOF,ANXA5,F2R,SLC39A10,PHKA1,MITF,PDCD1LG2,TM4SF1,ETV5,TGFBR2,RUNX1,FGR,ADPRH,FSCN1,TXNIP,ADAM9,CD44,IRF9,GAS7,CD274,TTYH3,SELPLG,SDC3,DENND3,CORO1C,RASGRP3,ABR,HLA-DMA,DRAM1,TSPAN3,SH2B3,SEMA4A,PRNP,CRTAP,PLEKH…
gene_set_query	476	TSHZ2	523	ARCHS4 Coexpression,964;Enrichr Queries,436;GTEx Coexpression,169	NRP1,CELF2,TMEM182,ETS1,ELK3,CYSLTR1,EDNRB,DPYSL2,ENPP2,CD36,PLXNC1,ANXA1,LIMCH1,RAB3IL1,LIFR,TM4SF1,PGM2L1,TGFBR2,RUNX1,ARL4C,RBP7,MDFIC,KIT,TXNIP,CDH13,KCTD12,TOX,CD44,GAS7,CFD,GNS,DLL4,MYCT1,PRKAR2B,LRRC8C,CYYR1,PLTP,HLA-DQA1,TM4SF18,CRTAP,TIE1,ATP2B4,LHFPL2,GNG11,LYVE1,SMAD5,SULF2,CXCL10,DAB2,FABP4,CD209
gene_set_query	477	POU5F1	523.2	Literature ChIP-seq,43;ARCHS4 Coexpression,1002;Enrichr Queries,444;ReMap ChIP-seq,283;GTEx Coexpression,844	IFITM1,SPI1,AKR1B1,CTSW,PRDM1,IFI30,ETS1,ACTB,HK2,LGALS3,SPRED1,CAPNS1,PLAU,KDR,SH3BGRL3,EMB,PDK1,EOMES,VAV3,SEMA6A,RAB3IL1,EMP3,YWHAZ,MMP9,ETV5,RUNX1,TGFBR2,HCK,CREB1,MTHFD2,SLCO4A1,GPD2,GPR160,KIT,FSCN1,TXNIP,IRF8,ADAM9,CD44,NRN1,GSTP1,PIK3R3,DLL1,DLL4,STAT4,SPP1,GALNT7,LYN,STAT1,STAT3,DAB2,LPAR6,CYP2S1,ALOX5AP,NFE2L3,CD68
gene_set_query	478	ZNF618	523.3	ARCHS4 Coexpression,393;Enrichr Queries,121;GTEx Coexpression,1056	LGALS3BP,NRP1,SAMD9L,OLFML2B,CELF2,ARPC1B,SOBP,ETS1,IFIT3,IFIT2,DOCK10,TUBA1A,DPYSL2,EPSTI1,RAC2,VAV3,CD53,SEMA6A,RSAD2,LIMCH1,HEG1,MYOF,LIFR,HLA-A,HLA-E,TWSG1,OAS1,OAS3,FSCN1,TXNIP,HCLS1,KCTD12,LCP1,BCAT1,RIN2,CD44,FBN2,SLFN5,TTYH3,DDX60,EFNB2,GBP2,STAT1,MX1,ATP2B4,SULF2,CXCL10,DAB2,FMNL2,GNPDA1
gene_set_query	479	ZNF860	524	ARCHS4 Coexpression,720;GTEx Coexpression,328	GRN,ANXA1,ZNF185,SAMD9,UBA6,GSTP1,DAPP1,PRDM1,KCNAB2,YWHAZ,TMEM154,TMEM156,GNA15,NAGK,RAP2B,LPAR6,ZYX,RIN2
gene_set_query	480	THAP11	527.6	Literature ChIP-seq,155;ARCHS4 Coexpression,223;Enrichr Queries,1203;ReMap ChIP-seq,214;GTEx Coexpression,843	SIGLEC9,ST6GALNAC2,WIPF1,HSPB8,GMFG,ARPC1B,SNAP23,UBE2D1,GIMAP4,GIMAP6,ACTB,CXCL16,SMPD3,STK10,RAC2,ME2,CLEC1B,GYG1,GPSM3,RAB8B,MMD,HLA-B,MITF,CYBA,EMP3,HLA-A,PGM2L1,HLA-E,HAUS1,DOK2,MTHFD2,MFNG,FSCN1,TXNIP,PTPRCAP,RGS18,CETP,GRN,GSTP1,LY96,DAPP1,CAPG,NPL,CORO1A,PSMB10,PTGS1,PRKAR2B,SLC15A3,CCR1,PRNP,TGFB1,ZNF185,STAT1,M6PR,MYO5A,GNPDA1,ZYX,RGS10,ATP13A2,CD247,GPD1L,SIGLEC7,CD244,LGMN,FERMT3
gene_set_query	481	OSR2	528.3	ARCHS4 Coexpression,420;Enrichr Queries,524;GTEx Coexpression,641	CFD,PTGER4,IFITM1,NRN1,LPL,PRDM1,IFIT3,EFNB2,LGALS3,DRAM1,GPNMB,RRAS,PLAU,DPYSL2,ENPP2,GBP2,WNT2,CRTAP,ANXA1,VCAM1,CMTM3,LIMCH1,HEG1,MYOF,ATP2B4,RAB3IL1,MITF,SMAD5,SULF2,CXCL10,DAB2,TWSG1,SLC7A8,TXNIP,KCTD12
gene_set_query	482	ZNF536	530.3	ARCHS4 Coexpression,678;Enrichr Queries,555;GTEx Coexpression,358	FBN2,BEX4,GPM6A,NRP1,NRN1,CELF2,SCHIP1,GTDC1,SLC8A1,TMEM144,PREX1,TUBA1A,EDNRB,GNG2,DPYSL2,EPB41L3,PEA15,ENPP2,PIP4K2A,KCNJ10,SEMA6A,GRID1,PRKCB,ATP2B4,PGM2L1,SULF2,OLFM1,CXCL10,FMNL2,NRG3,CDH13,TOX,GAS7
gene_set_query	483	ZNF32	532	ARCHS4 Coexpression,435;Enrichr Queries,419;GTEx Coexpression,742	LGALS3BP,BEX4,NRP1,SCHIP1,HSPB8,IQGAP1,SOBP,IFIT3,LGALS3,TUBA1A,GNG2,GPNMB,SGCB,DPYSL2,LEPROTL1,HMOX1,TIMP1,TSPAN3,PRNP,ACTR2,ANXA1,EMP3,SULF2,ARL4C,CXCL10,SLC6A6,RAB31,GNPDA1,NPC2,ELF4,CCNG2,ZNF217,TXNIP,S100A4,BCAT1,CD44
gene_set_query	484	CSRNP3	533.5	ARCHS4 Coexpression,371;GTEx Coexpression,696	BEX4,GPM6A,SLC2A13,PTPRO,MYO5A,PGM2L1,SLC8A1,PCDH17,OLFM1,TUBA1A,GNG2,NRG3,DPYSL2,TSPAN7,PLCB1,PRKACB
gene_set_query	485	SOX8	534.7	ARCHS4 Coexpression,479;Enrichr Queries,743;GTEx Coexpression,382	SDC3,LPL,SLC1A3,GTDC1,DLL1,TMEM144,EFNB2,PREX1,IGSF21,TUBA1A,EDNRB,DPYSL2,PEA15,TSPAN7,ENPP2,PIP4K2A,TSPAN3,PRNP,KCNJ10,SEMA6A,GRID1,GPR137B,ETV5,SULF2,OLFM1,CXCL10,EHD3,FMNL2,RAB31,FSCN1,TXNIP,GAS7
gene_set_query	486	HLF	534.7	ARCHS4 Coexpression,940;Enrichr Queries,422;GTEx Coexpression,242	CHRM3,NRP2,CHIC1,NRN1,SNAP23,PRICKLE2,AKR1B1,LPL,SOBP,CYSLTR1,EDNRB,DPYSL2,TSPAN7,SPIN1,ENPP2,PGM5,CD36,CTSC,PRNP,CD74,IL33,PRKCB,LIMCH1,MMD,PAQR3,ATP2B4,LIFR,ETV5,CXCL10,OLFM1,GNPDA1,FMNL2,STK17A,KIT,TXNIP,TRIM38,PLCB1,GAS7
gene_set_query	487	ZHX3	535	ARCHS4 Coexpression,563;Enrichr Queries,747;GTEx Coexpression,295	NRP1,NRP2,SDC3,PRICKLE2,SLC1A3,SOBP,ETS1,ABR,SGCB,DPYSL2,CASP4,PGM5,DENND2D,PRNP,KCNJ10,LIMCH1,HEG1,PAQR3,TAP2,ATP2B4,TAP1,LIFR,RUNX1,TGFBR2,SLC6A6,CXCL10,ARHGAP31,RAB31,GNPDA1,FMNL2,ZNF217,SPIRE1,TXNIP,RGL1,RIN2,CD44,GAS7
gene_set_query	488	RORA	535.7	ARCHS4 Coexpression,179;Enrichr Queries,289;GTEx Coexpression,1139	NRP1,WIPF1,CELF2,GPR65,DOCK8,SLA,GIMAP4,PRDM1,IKZF1,ITGAL,ETS1,SLC8A1,DOCK10,LGALS3,DPYSL2,ARHGDIB,ENPP2,PHACTR2,PLXNC1,EMB,CYTIP,ZNF385A,TRIM22,VAV3,CD52,ANXA1,PRKCH,CNOT6L,BTN3A1,PRKCB,TMC8,LIFR,RUNX1,TGFBR2,HLA-E,ARL4C,GPRIN3,KIT,ARHGEF3,TXNIP,CDH13,LCP2,CD48,PTPRCAP,PLCB1,TOX,CD44,GAS7,SLFN5,KLRB1,LEPROTL1,STAT4,LRRC8C,PRNP,MAP3K1,NEBL,IL10RA,PTPRC,PIK3IP1,STK17A,CCNG2,STK17B,CD247
gene_set_query	489	SNAPC2	536	ARCHS4 Coexpression,750;GTEx Coexpression,322	NRP2,GRN,TES,TGFB1,ATP2B4,EMP3,ACTB,CORO1C,TWSG1,SH3BGRL,RRAS,CAPNS1,AXL,ZYX,FSCN1,PGM5
gene_set_query	490	ZNF827	538	ARCHS4 Coexpression,181;Enrichr Queries,476;GTEx Coexpression,957	NRP1,CHIC1,SPI1,SIGLEC9,ARPC1B,SCHIP1,ITGB2,IFI30,ETS1,CTSS,DOCK10,TUBA1A,SGCB,DPYSL2,CASP4,BBX,GPSM3,VAV3,SEMA6A,FCER1G,LIMCH1,RNASET2,MYOF,RHOG,CYBA,EMP3,RUNX1,TGFBR2,ETV6,HLA-E,ARL4C,FGR,HCK,RAP2B,TYROBP,ELF4,FSCN1,PLBD1,HCLS1,PLEKHO2,TOX,CD44,SLFN5,GRN,TTYH3,CAPG,S100A11,CCR1,TGFB1,ATP2B4,LAPTM5,LHFPL2,PILRA,MARCKS,CD4,GNPDA1,CD68,FERMT3
gene_set_query	491	ZBTB38	539	ARCHS4 Coexpression,342;Enrichr Queries,223;GTEx Coexpression,1052	NRP1,SLFN5,CELF2,ATP10D,LY75,IQGAP1,PRDM1,ETS1,ELK3,LGALS3,DPYSL2,BBX,PHACTR2,CD59,PRNP,ANXA1,MAP3K1,STAT1,LIMCH1,HEG1,MYOF,STAT3,ATP2B4,LIFR,RUNX1,TGFBR2,ARL4C,TWSG1,DAB2,MARCKS,GNPDA1,NCEH1,MDFIC,ADAM9,TXNIP,CD44
gene_set_query	492	ZNF410	540	ARCHS4 Coexpression,557;Enrichr Queries,552;GTEx Coexpression,511	BEX4,TNFAIP8,HMGB2,UBE2L6,IQGAP1,SAMSN1,ACTB,UGCG,SDCBP,TUBA1A,CAPNS1,DPYSL2,TSPAN7,CASP4,CCRL2,TMSB10,S100A11,PRNP,ANXA1,GRID1,STAT1,STAT3,ANXA5,RNASE1,YWHAZ,GNPDA1,ARPC2,ELF4,MTHFD2,PRKAR1A,TXNIP,CD48,MAPRE1,CD44
gene_set_query	493	ZNF780A	541.7	ARCHS4 Coexpression,820;Enrichr Queries,698;GTEx Coexpression,107	SAMD9L,SIGLEC9,GMFG,ARPC1B,GPR65,NCF4,GIMAP2,PIK3CD,SIRPB2,PTPN22,TMEM182,PIK3CG,HK3,SPRED1,CYSLTR1,ARHGDIB,BBX,PLXNC1,PRKACB,TRIM22,ZNF124,RAB8B,CD53,CR1,SYK,NFAM1,RNASET2,VAV1,CLEC4A,TLR1,FGR,ARL4C,HCK,DOK3,AIM2,CREB1,RRM2B,BTK,HCLS1,TLR8,TXNIP,LCP1,TLR5,BCAT1,DCP2,RGS18,SASH3,SLFN5,IGSF6,KCNE3,SAMD9,PTAFR,LY96,CSF2RB,NLRC4,LILRA2,CORO1A,LILRA5,ALOX5,FCHO2,ST8SIA4,HLA-DQA1,LYN,P2RY13,PRNP,MAP3K…
gene_set_query	494	ZBTB24	542	ARCHS4 Coexpression,182;Enrichr Queries,356;GTEx Coexpression,1088	LGALS3BP,TNFAIP8,DYRK2,DOCK8,LY75,PIK3CD,SNX10,PRDM1,IKZF1,RCSD1,ETS1,DOCK10,STK10,DOCK11,GNPTAB,DPYSL2,ARHGDIB,PHACTR2,CD37,EMB,CYTIP,TRIM22,ACTR2,MYLIP,SLC39A10,TMC8,RUNX1,ARL4C,ARHGEF3,TXNIP,HCLS1,CD48,PTPRCAP,LCP1,DOCK2,WDFY4,CD44,SASH3,UGCG,INPP5D,LEPROTL1,LRRC8C,HMOX1,PRNP,MAP3K1,STAT1,PLEKHA2,STAT3,M6PR,ARHGAP25,SLC4A7,GNPDA1,PTPRC,PIK3IP1,STK17A,STK17B,CCNG2,CD247
gene_set_query	495	GPBP1L1	543	ARCHS4 Coexpression,373;GTEx Coexpression,713	VAV3,ACTR2,MAP3K1,SGTB,WIPF1,TAP2,IQGAP1,IKZF1,SOBP,CBL,SLC6A6,TUBA1A,ELF4,DPYSL2,ZNF217,EMB,LCP1,DOCK2
gene_set_query	496	MXD3	543.7	ARCHS4 Coexpression,216;Enrichr Queries,1391;GTEx Coexpression,24	FCN1,SPI1,GMFG,GPR65,NCF4,LST1,GIMAP2,SLA,PYCARD,PLAU,ARHGDIB,COTL1,PLXNC1,HLA-C,CYBA,CLEC4A,TYROBP,DOK3,BIN2,MTHFD2,DPEP2,PLBD1,CARD16,IGSF6,KCNE3,LY96,CSF2RB,CFP,MEFV,CORO1A,PIK3R5,ST8SIA4,S100A11,LYN,PILRA,ARHGAP25,ARHGAP30,TBXAS1,TNFSF8,HPSE,MYD88,GAPT,FERMT3,SIGLEC9,ITGAM,ITGB2,HMGB2,PIK3CD,SECTM1,SIRPB2,LSP1,PIK3CG,SIRPB1,TNFSF13B,HK3,GLIPR2,CASP4,ITGAX,RAC2,MYBL1,CD33,GPSM3,CD53,CR1,FCER1G…
gene_set_query	497	HNF1B	543.7	ARCHS4 Coexpression,740;Enrichr Queries,825;ReMap ChIP-seq,66	NRP1,TNFAIP8,TES,LEAP2,PRDM1,ETS1,IFIT3,HK2,LGALS3,UBASH3B,PLAU,DPYSL2,ENPP2,PIP4K2A,CD38,MYLIP,ANXA1,SEMA6A,LIMCH1,MYOF,F2R,IL18,NPY1R,SLC39A10,LIFR,IRAK3,TM4SF1,RUNX1,TGFBR2,TLR1,GPRIN3,BACE2,RAP2B,NRG3,GPR160,ADAM9,IRF8,BCAT1,RIN2,DCP2,CD44,TNFRSF21,SUCNR1,HPGD,TGFA,SPP1,UGT3A1,GALNT7,TM4SF18,CD74,PRNP,VCAM1,TNFSF15,STAT1,SUSD1,CARD6,PNRC2,TMEM156,CXCL10,ARL2BP,DHRS9,CCNG2,ZNF217,LGMN
gene_set_query	498	ZBTB47	544.7	ARCHS4 Coexpression,809;Enrichr Queries,384;GTEx Coexpression,441	NRP1,TTYH3,SLC43A2,SCHIP1,HSPB8,SOBP,ETS1,ABR,SGCB,PLAU,DPYSL2,PEA15,ZNF385A,SCN1B,DENND2D,PRNP,CMTM3,LIMCH1,HEG1,ATP2B4,SULF2,TGFBR2,ARL4C,ARHGAP31,FABP3,AXL,ZNF217,SPIRE1,TXNIP,KCTD12,GPD1L,OSBPL1A,RIN2,CD44,GAS7
gene_set_query	499	ZNF18	545.3	ARCHS4 Coexpression,817;Enrichr Queries,737;GTEx Coexpression,82	TNFAIP8,SPI1,SIGLEC9,ITGAM,GMFG,NCF4,ITGB2,LST1,SECTM1,SIRPB2,LSP1,PRDM1,ETS1,PIK3CG,SIRPB1,IFIT3,PYCARD,CAPNS1,ARHGDIB,RAC2,COTL1,PLXNC1,GPSM3,RAB8B,CD53,MYLIP,FCER1G,NFAM1,RHOG,HLA-C,VAV1,ETV5,APBB1IP,CLEC4A,TLR1,FGR,HCK,TYROBP,DOK3,BIN2,DPEP2,ARHGEF3,FSCN1,PLBD1,HCLS1,TLR8,TXNIP,LCP1,PTPRCAP,TLR5,RGS18,IGSF6,SELPLG,PTAFR,AOAH,NLRC4,LILRA1,CFP,MEFV,LILRA2,CST7,CORO1A,LILRA5,CYTH4,ALOX5,HMOX1,LR…
gene_set_query	500	ZNF587B	545.5	ARCHS4 Coexpression,790;GTEx Coexpression,301	BEX4,CHIC1,SYK,SOBP,HAUS1,ARHGAP30,ARPC2,CAPNS1,DPYSL2,PEA15,CASP4,SPIN1,NFE2L3,ZNF217,PHACTR2,BCAT1,MYD88,DCP2
gene_set_query	501	THAP10	546	ARCHS4 Coexpression,176;Enrichr Queries,918;GTEx Coexpression,544	WIPF1,GMFG,DOCK8,ITGB2,HMGB2,LSP1,IKZF1,RCSD1,IFIT3,IFI44L,IFIT2,STK10,DPYSL2,FUNDC1,ARHGDIB,RAC2,COTL1,CD37,LGALS9,PRKACB,MYBL1,GPSM3,CD53,ANXA1,SYK,TMC8,CYBA,HLA-A,HLA-E,ARL4C,APBB1IP,TXNIP,HCLS1,LCP2,LCP1,DOCK2,BEX4,SASH3,GPM6A,CORO1A,EFNB2,INPP5D,TSPAN7,HMOX1,NCKAP1L,TSPAN3,LYN,PRNP,TGFB1,TFPI2,LAPTM5,MYO5A,NETO2,FLI1,CXCL10,PTPRC,ARHGAP30,FERMT3
gene_set_query	502	ZNF627	547	ARCHS4 Coexpression,497;Enrichr Queries,182;GTEx Coexpression,962	LGALS3BP,BEX4,NRP1,SAMD9L,DYRK2,PTPRO,ZBTB1,HMGB2,PIK3R3,UBE2L6,DDX60,ETS1,IFIT3,IFIT2,EFNB2,UGCG,TUBA1A,GNG2,CAPNS1,DPYSL2,AP1S2,HMOX1,CD36,GBP2,ZNF124,VAV3,MYLIP,PRNP,MAP3K1,STAT1,F2R,TAP2,HAUS1,CTTNBP2NL,CREB1,GNPDA1,ELF4,CCNG2,TXNIP,ZNF217,RIN2,ABCG1
gene_set_query	503	ZNF701	547.3	ARCHS4 Coexpression,779;Enrichr Queries,749;GTEx Coexpression,114	SIGLEC9,GMFG,ARPC1B,GPR65,SNAP23,GIMAP2,SLA,PIK3CD,SIRPB2,PTPN22,PIK3CG,IFIT3,CAPNS1,ARHGDIB,CASP4,BBX,PLXNC1,CD53,SRGN,MYLIP,ANXA1,SYK,NFAM1,IRAK3,LIFR,PGM2L1,CLEC4A,TLR1,FGR,HCK,DOK3,AIM2,ELF4,OAS3,FSCN1,HCLS1,TLR8,TXNIP,LCP1,TLR5,TLR4,CD44,RGS18,SLFN5,IGSF6,TTYH3,KCNE3,SAMD9,PTAFR,LY96,CSF2RB,NLRC4,LILRA2,SAMHD1,EFNB2,CD58,ZNF267,LYN,P2RY13,PRNP,CRTAP,GCA,STAT1,MX2,CARD6,HPS3,ARPC5,PTPRE,GNPDA…
gene_set_query	504	ZNF311	547.7	ARCHS4 Coexpression,614;Enrichr Queries,304;GTEx Coexpression,725	LGALS3BP,CHRM3,NRP1,PRDM1,ETS1,IFIT3,IFI44L,TRPM2,TUBA1A,IFI16,DPYSL2,EPSTI1,KDR,CD74,VCAM1,MX2,MYOF,ANXA5,MX1,LAPTM5,CYBA,HLA-A,SMAD5,RUNX3,PSMB9,HLA-E,PKIB,CXCL10,OAS1,AXL,NFE2L3,TXNIP,CMPK2,CDH13,HCLS1,TOX,CD44
gene_set_query	505	ZNF260	548	ARCHS4 Coexpression,379;Enrichr Queries,331;GTEx Coexpression,934	GRN,SAMD9L,CHIC1,ARPC1B,PIK3R3,CXCL16,EFNB2,UGCG,SH3BGRL,SPRED1,TUBA1A,CAPNS1,DPYSL2,BBX,GBP2,PRKACB,RAB8B,PRNP,ANXA1,TGFB1,STAT1,F2R,TAP2,SLC39A10,LIFR,CYBA,HLA-A,PGM2L1,SLC4A7,DAB2,MARCKS,FMNL2,CREB1,GNPDA1,ELF4,CCNG2,ZYX,TXNIP,FAR1
gene_set_query	506	XBP1	549.3	ARCHS4 Coexpression,748;Enrichr Queries,401;ReMap ChIP-seq,163;GTEx Coexpression,885	LGALS3BP,SLC44A2,ARPC1B,TREM2,GIMAP7,ACTB,VMO1,LGALS3,PREX1,TUBA1A,PSTPIP2,DPYSL2,TMED3,ACP5,ENPP4,SH3BGRL3,TIMP1,CTSC,MYLIP,ANXA1,RNASET2,ANXA5,EMP3,YWHAZ,VAV1,ETV7,BACE2,TYROBP,MTHFD2,NPC2,GPR160,FSCN1,ELMO2,TXNIP,MAPRE1,HCST,CD44,GRN,PTGER2,GSTP1,EBI3,PLA2G7,SEL1L3,TMEM165,OGFRL1,GNA15,HMOX1,PLTP,S100A11,SLC25A24,GALNT7,CD74,PRNP,STAT1,STAT3,SULF2,GNPDA1,STK17A,ZNF217
gene_set_query	507	ZSCAN25	550.5	ARCHS4 Coexpression,328;GTEx Coexpression,773	BEX4,MAP3K1,MLKL,DOCK8,TMC8,IKZF1,RCSD1,ETS1,CYSLTR1,PTPRC,NRG3,CAPNS1,RRAS,KLHL6,DPYSL2,PEA15,ME1,CD247,CYTIP,DOCK2
gene_set_query	508	FOXN3	552.3	ARCHS4 Coexpression,227;Enrichr Queries,507;GTEx Coexpression,923	PLEKHB2,WIPF1,CELF2,DOCK8,IKZF1,RCSD1,ETS1,PITPNC1,STK10,DOCK11,DPYSL2,PHACTR2,EMB,VAV3,LIMCH1,HEG1,TMC8,MITF,LIFR,IRAK3,MPEG1,RUNX1,TGFBR2,ETV6,MDFIC,ARHGEF3,TXNIP,DOCK2,RIN2,CD44,GAS7,ARHGEF6,CBL,ADCY7,ABR,OGFRL1,SEC14L1,GPNMB,INPP5D,NCKAP1L,PRNP,MAP3K1,SEMA4D,ATP2B4,SMAD5,FLI1,MARCKS,PTPRC,ARHGAP30,CCNG2
gene_set_query	509	ZKSCAN1	552.6	ARCHS4 Coexpression,315;ENCODE ChIP-seq,39;Enrichr Queries,801;ReMap ChIP-seq,241;GTEx Coexpression,1367	CD84,SPI1,ARPC1B,SECTM1,CTSW,IFI30,ITGAL,ACTB,DOCK10,PREX1,TUBA1A,GM2A,DPYSL2,ITGAX,RAC2,BBX,ZNF385A,GPSM3,CD53,HEG1,RHOG,TMC8,LIFR,CYBA,GAB2,EMP3,YWHAZ,CREB1,ELF4,FSCN1,TXNIP,HCLS1,PTPRCAP,RIN2,CD44,CFD,SLFN5,SLC43A2,PIK3R3,IQGAP1,SH3BGRL,SH2B3,S100A11,LRRC25,PRNP,CD74,MAP3K1,TGFB1,STAT3,LAPTM5,ATP2B4,NKG7,TM6SF1,SLC6A6,MARCKS,GNPDA1,CCNG2,ZYX,ZNF217,FXYD5
gene_set_query	510	E2F3	552.7	ARCHS4 Coexpression,980;Enrichr Queries,594;GTEx Coexpression,84	SIGLEC9,ITGAM,GMFG,GPR65,SNAP23,HMGB2,SLA,UBE2D1,PIK3CD,SIRPB2,PTPN22,PRDM1,RCSD1,ETS1,PIK3CG,SIRPB1,TNFSF13B,GLIPR1,PSTPIP2,PLAU,DPYSL2,ARHGDIB,SLC16A6,PLXNC1,CD53,SRGN,ACTR2,CR1,IRAK3,YWHAZ,VAV1,ETV5,RUNX1,TGFBR2,APBB1IP,TLR1,FGR,HCK,DOK3,CREB1,BIN2,MTHFD2,ELF4,HCLS1,TLR8,TXNIP,LCP1,BCAT1,TLR4,CD44,TLR2,RGS18,IGSF6,RALB,SLC43A2,CBFB,LY96,CSF2RB,NLRC4,MEFV,SAMSN1,STX11,PIK3R5,ST8SIA4,CD58,ZNF267…
gene_set_query	511	ZNF468	553.7	ARCHS4 Coexpression,900;Enrichr Queries,147;GTEx Coexpression,614	TMEM87B,IFITM1,SAMD9,HSPB8,SOBP,DDX60,SAMHD1,ETS1,IFIT3,IFI44L,SEL1L3,EFNB2,UGCG,GPNMB,CAPNS1,DPYSL2,EPSTI1,HMOX1,PHACTR2,ZNF267,SLC25A24,GALNT7,PRNP,CRTAP,ANXA1,STAT1,M6PR,SLC39A10,PGM2L1,ARL4C,CXCL10,GNPDA1,IFI27,OAS1,MTHFD2,NFE2L3,ARHGEF3,FSCN1,ZNF217,TXNIP,HPSE,KCTD12,TNFRSF21,CD44
gene_set_query	512	ZNF385D	554.3	ARCHS4 Coexpression,388;Enrichr Queries,816;GTEx Coexpression,459	RGS18,CHRM3,NRP1,GPM6A,CELF2,FGL2,DAPP1,ETS1,SLC8A1,PTGS1,GLIPR1,RRAS,PRKAR2B,DPYSL2,CHSY3,PLXNC1,CD36,CYYR1,IL13RA2,CLEC1B,CMKLR1,VAV3,NEBL,MMD,KCNAB1,GNG11,PGM2L1,CXCL10,TWSG1,CRISPLD1,KIT,RGS10,CDH13,PLCB1,TOX
gene_set_query	513	NR4A1	554.8	ARCHS4 Coexpression,195;Enrichr Queries,446;ReMap ChIP-seq,27;GTEx Coexpression,1551	CD86,SLA,IKZF1,TNF,IFIT3,ACTB,ELK3,CXCL16,LGALS3,EDNRB,ADORA3,DPYSL2,ARL6IP5,COTL1,ENPP2,C3AR1,VSIG4,SCN1B,PRKCB,CYBB,TYROBP,PRKAR1A,BTK,TXNIP,S100A4,FAR2,PTPRCAP,CSF1R,LPL,MEFV,SEC14L1,ADAP2,HMOX1,PRNP,MSR1,TGFB1,VCAM1,SIGLEC10,EAF2,LY86,FLI1,SLC6A6,CXCL10,ARHGAP31,TPP1,FERMT3,LGALS3BP,ITGB2,MS4A7,TREM2,PTPN22,LSP1,RCSD1,HK2,PITPNC1,MS4A4A,TUBA1A,PSTPIP2,RAC2,SH3BGRL3,TIMP1,CD36,CYTIP,CTSC,ZNF38…
gene_set_query	514	ZFHX4	555	ARCHS4 Coexpression,465;Enrichr Queries,706;GTEx Coexpression,494	FBN2,BEX4,NRP1,GPM6A,CELF2,PTPRO,DAPP1,AKR1B1,SLC1A3,PIK3R3,SOBP,SLC8A1,PCDH17,EFNB2,TUBA1A,SGCB,DPYSL2,ENPP2,SLC38A6,DENND2D,VAV3,MAP3K1,SEMA6A,SYK,LIMCH1,LIFR,MID1,PGM2L1,ARL4C,CXCL10,DAB2,MARCKS,AXL,TXNIP,TOX
gene_set_query	515	FOXA2	555.7	Literature ChIP-seq,86;ARCHS4 Coexpression,525;ENCODE ChIP-seq,94;Enrichr Queries,822;ReMap ChIP-seq,266;GTEx Coexpression,1541	WIPF1,LY75,PRDM1,ETS1,LIPA,SLC8A1,RCBTB1,HPGDS,UBASH3B,DPYSL2,ENPP2,PIP4K2A,BBX,PLXNC1,SLC16A9,TMSB10,GYG1,SCN1B,CMKLR1,EOMES,ENTPD1,SEMA6A,PRKCH,LIFR,TM4SF1,RUNX1,DOK2,MFNG,TXNIP,CMPK2,CARD16,TOX,ATP6V0D1,RIN2,KCNE3,TGFA,IQGAP1,CORO1C,EFNB2,ADAP2,RRAS,EPB41L2,HMOX1,PLTP,PRNP,ATP8B4,VCAM1,NEBL,LYZ,FLI1,SLC6A6,CXCL10,PTPRC,NCEH1,TBXAS1,ACER3,TNFSF8,GRB2,OSBPL1A,RGL1,NRP1,NRP2,TNFAIP8,ST6GALNAC2,SL…
gene_set_query	516	ZMAT4	555.7	ARCHS4 Coexpression,430;Enrichr Queries,770;GTEx Coexpression,467	BEX4,CHRM3,NRN1,CELF2,PTPRO,LPL,SLC8A1,IGSF21,TUBA1A,DPYSL2,TSPAN7,SEMA6A,PRKCB,GRID1,ATP2B4,SLC39A10,KCNAB1,KCNAB2,PGM2L1,OLFM1,NRG3,ELF4,KIT,CDH13,PLCB1,TOX
gene_set_query	517	TBX19	557.7	ARCHS4 Coexpression,266;Enrichr Queries,133;GTEx Coexpression,1274	OLFML2B,PRDM1,RCSD1,ETS1,IFIT3,IFIT2,DOCK10,DPYSL2,LGALS9,MYBL1,ANXA1,FCER1G,IL15,VWA5A,PLA2G4A,MITF,RUNX3,ETV5,RUNX1,ARL4C,AIM2,TYROBP,OAS1,TXNIP,IRF8,TLR5,CD44,IRF9,RGS18,NPL,MEFV,LILRA2,LILRA5,RASGRP3,HLA-DMA,CYTH4,STAT4,HMOX1,GBP2,LAIR1,LRRC25,PRNP,CD74,VCAM1,SEMA4D,STAT1,MX2,SIGLEC10,ATP2B4,LILRB1,PILRA,LILRB4,CXCL10,PTPRC,HPSE,TRIM38,RGL1
gene_set_query	518	POU2AF1	558	ARCHS4 Coexpression,959;GTEx Coexpression,157	TNFAIP8,CD80,EBI3,LST1,LY75,HMGB2,TNF,IFI44L,CD38,HLA-DOA,HLA-DQA1,HLA-DPA1,CD52,ENTPD1,APOBEC3G,STAT1,CD180,MX1,EAF2,LILRB1,HLA-F,PSMB9,TMEM156,OAS1,OAS2,OAS3,BTK,HLA-DRA,IRF8,CD226,CD48,TLR7,DOCK2,WDFY4
gene_set_query	519	ZBTB10	558.7	ARCHS4 Coexpression,362;Enrichr Queries,1044;GTEx Coexpression,270	ARPC1B,TGFA,DAPP1,ETS1,ACTB,PSMB10,EFNB2,GNA15,GM2A,RRAS,SGCB,DPYSL2,RAC2,COTL1,CHSY3,SH3BGRL3,ZNF385A,S100A11,VAV3,SEMA4A,MYLIP,PRNP,MAP3K1,KREMEN1,LIFR,CYBA,TMEM154,HLA-E,ARL4C,CXCL10,TWSG1,MARCKS,ARPC2,CCNG2,ZYX,TXNIP,ATP6V0D1,CD44
gene_set_query	520	ZNF175	559.8	ARCHS4 Coexpression,416;Enrichr Queries,201;ReMap ChIP-seq,207;GTEx Coexpression,1415	LGALS3BP,NRP1,SAMD9L,SNAP23,SECTM1,CTSW,PRDM1,ACTB,IFIT3,IFI44L,IFIT2,UBASH3B,PLAU,DPYSL2,TIMP1,CPA3,ANXA1,MMD,PRKCB,F2R,RHOG,TMC8,BTN3A2,TM4SF1,ETV6,SLC7A7,OAS2,KIT,FSCN1,ARHGEF3,BTK,TXNIP,CD226,KCTD12,CD44,SLFN5,TTYH3,CAPG,PTGS1,RASGRP3,HLA-DMA,SEC14L1,PRKAR2B,HMOX1,GBP2,PLTP,GBP4,LRRC25,GK,STAT1,LAPTM5,ATP2B4,NKG7,PARVB,LYZ,GNG11,CXCL10,GNPDA1,CR1L,CCNG2,ZNF217
gene_set_query	521	ATOH8	561.3	ARCHS4 Coexpression,553;Enrichr Queries,710;GTEx Coexpression,421	NRP1,HSPB8,NTN4,LPL,SAMHD1,ETS1,EDNRB,RRAS,BMPER,DPYSL2,KDR,HMOX1,CD36,CLIC2,CRTAP,ANXA1,IL15,LIMCH1,TIE1,HEG1,MYOF,ATP2B4,LIFR,YWHAZ,TGFBR2,SULF2,ARL4C,CXCL10,ARHGAP31,DAB2,TXNIP,S100A4,CD44
gene_set_query	522	E2F5	565.3	ARCHS4 Coexpression,649;Enrichr Queries,342;ReMap ChIP-seq,155;GTEx Coexpression,1115	CD84,ST6GALNAC2,ARPC1B,HMGB2,SNX10,CTSW,ETS1,ACTB,GIMAP8,SMPD3,UBE2Q2,ADORA3,DPYSL2,MYBL1,IKBIP,FCER1G,SEMA6A,MMD,NFAM1,F2R,SLC39A10,MITF,YWHAZ,ETV5,TGFBR2,SLC7A7,RAB31,BIN2,ELF4,MTHFD2,ADAM9,CMPK2,TXNIP,BCAT1,TNFRSF21,CD44,GRN,UBA6,ZBTB1,LPL,FPR3,EFNB2,UGCG,RRAS,PRKAR2B,LRRC25,PRNP,CRTAP,STAT1,STAT3,LAPTM5,MBOAT1,NETO2,CXCL10,MARCKS,GNPDA1,ARPC2,GNB4,ZYX
gene_set_query	523	TBP	568.8	Literature ChIP-seq,151;ARCHS4 Coexpression,1033;ENCODE ChIP-seq,36;ReMap ChIP-seq,238;GTEx Coexpression,1386	SAMD9L,PLEKHB2,CD80,IFI30,GIMAP6,TNF,ACTB,CAPNS1,PLAU,ARHGDIB,COTL1,ARL6IP5,BBX,LGALS9,GBP5,MYLIP,TAP2,CYBB,RUNX3,BIN2,MFNG,FSCN1,BTK,TXNIP,FAR1,PTPRCAP,CD274,CALCRL,EBI3,LY96,DDX60,PLAC8,ABR,RRAS,INPP5D,SLC38A6,NCKAP1L,PLTP,S100A11,LYN,TNFSF15,NKG7,MYO5A,ARPC5,FLI1,SLC6A6,EHD3,NCEH1,ACER3,KLRD1,FERMT3,GAPT,HSPB8,SNAP23,CTSW,PIK3CG,PITPNC1,UBE2Q2,TMED3,SH3BGRL3,HORMAD1,GPSM3,SRGN,CNOT6L,ANXA5,VWA…
gene_set_query	524	HMG20A	569.3	ARCHS4 Coexpression,611;Enrichr Queries,327;GTEx Coexpression,770	NRP1,CELF2,HMGB2,IQGAP1,ETS1,ACTB,PITPNC1,RASGRP3,TUBA1A,CAPNS1,DPYSL2,SPIN1,BBX,PRKACB,S100A11,PRNP,MAP3K1,SEMA6A,STAT1,STAT3,ATP2B4,MYO5A,SLC39A10,CYBA,PARVB,YWHAZ,ETV5,TGFBR2,ETV6,MARCKS,CREB1,GNPDA1,RRM2B,ARHGEF3,TXNIP,B4GALT6,BCAT1,KBTBD8,CD44
gene_set_query	525	ZNF114	569.7	ARCHS4 Coexpression,1104;Enrichr Queries,238;GTEx Coexpression,367	ASAH1,IFITM1,SUCNR1,HPGD,PIK3R3,SNX10,ETS1,RCBTB1,IFIT3,IFI44L,IFIT2,SPRED1,UBASH3B,GPNMB,CAPNS1,PLAU,KDR,SLC16A6,HMOX1,SLC16A9,VAV3,ACTR2,SEMA6A,GRID1,IL15,LIMCH1,F2R,MX1,IL18,SLC39A10,EMP3,IPCEF1,GFRA2,ARL4C,CXCL10,SLC7A8,SLCO4A1,ELF4,QPCT,LPCAT2,KIT,TXNIP,CPVL
gene_set_query	526	ZNF222	570.3	ARCHS4 Coexpression,1038;Enrichr Queries,548;GTEx Coexpression,125	IFITM1,SIGLEC9,GMFG,GPR65,NCF4,PIK3CD,SIRPB2,PTPN22,PIK3CG,IFIT3,IFI44L,IFIT2,HK3,TUBA1A,CAPNS1,ARHGDIB,RAC2,PLXNC1,CD53,SRGN,VAV3,CR1,FCER1G,ANXA1,NFAM1,BTN3A3,APBB1IP,CLEC4A,TLR1,FGR,ARMCX3,HCK,DOK3,AIM2,IFI27,TLR8,TXNIP,LCP1,DCP2,CD44,RGS18,IGSF6,SELPLG,SAMD9,PTAFR,LY96,NLRC4,LILRA2,SAMSN1,CORO1A,LILRA5,GPNMB,HMOX1,GBP2,ZNF267,LYN,P2RY13,PRNP,GCA,LILRB3,PNRC2,CXCL10,RIT1,CCNG2,ALOX5AP,NFE2L3,G…
gene_set_query	527	ZBTB2	570.7	ARCHS4 Coexpression,254;Enrichr Queries,1004;GTEx Coexpression,454	WIPF1,SNAP23,HMGB2,PIK3CD,IKZF1,GIMAP6,ETS1,ACTB,EFNB2,LEPROTL1,HMOX1,EMB,CYTIP,ZNF267,RAB8B,CD53,PRNP,ACTR2,BTN3A1,STAT1,IFNGR1,M6PR,TAP2,HPS3,GPX7,YWHAZ,ETV5,PNRC2,RUNX1,MARCKS,GNPDA1,PTPRC,MTHFD2,ELF4,STK17B,TXNIP,ZNF217,CD48,TRIM38,LCP1,CD247,MAPRE1
gene_set_query	528	PRDM5	574.3	Literature ChIP-seq,152;ARCHS4 Coexpression,1055;Enrichr Queries,341;GTEx Coexpression,749	NRP1,TES,CELF2,TMEM182,SNX10,ETS1,SLC8A1,CYSLTR1,EDNRB,CAPNS1,DPYSL2,KDR,SPIN1,PHACTR2,ANXA1,MYOF,GPX7,PLA2G4A,MITF,LIFR,TGFBR2,ARMCX3,TWSG1,MDFIC,RRM2B,ELF4,KIT,TFEC,CDH13,BCAT1,SKAP2,FBN2,ASAH1,TTYH3,MOSPD2,LPL,UGCG,OGFRL1,SH3BGRL,ARL13B,RRAS,LEPROTL1,PRNP,CRTAP,GK,PTPN12,LHFPL2,SULF2,CXCL10,DAB2,MARCKS,AXL,STK17A,ZYX,TRIM38,CPVL
gene_set_query	529	DR1	575.3	ARCHS4 Coexpression,353;Enrichr Queries,575;GTEx Coexpression,798	RGS18,CBFB,SNAP23,HMGB2,DAPP1,IQGAP1,ACTB,CORO1C,UGCG,ABR,CYSLTR1,CTSC,ACTR2,PRNP,CNOT6L,STAT1,ARPC5,BTN3A2,DCK,YWHAZ,TMEM154,MARCKS,CREB1,GNPDA1,RAP2B,ARPC2,MTHFD2,PRKAR1A,STK17B,RGS10,ZNF217,TXNIP,CD226,TRIM38,CD44,DCP2
gene_set_query	530	KLF8	575.3	ARCHS4 Coexpression,941;Enrichr Queries,165;GTEx Coexpression,620	SLFN5,IFITM1,SAMD9L,HPGD,ATP10D,GCNT1,AKR1B1,LPL,TMEM182,PRDM1,ETS1,EFNB2,CYSLTR1,GPNMB,DPYSL2,TSPAN7,STAT4,CD36,CTSC,HLA-DQA1,VAV3,MAP3K1,ANXA1,RSAD2,STAT1,MYOF,IL18,ATP2B4,MITF,LIFR,SMAD5,ETV5,TMEM154,CTTNBP2NL,SULF2,ARL4C,CXCL10,AXL,QPCT,KIT,TXNIP,KLRD1,CD44,GAS7
gene_set_query	531	DMRT2	575.7	ARCHS4 Coexpression,731;Enrichr Queries,722;GTEx Coexpression,274	CFD,RGS18,RAMP2,NRN1,PTPRO,LPL,PCDH17,DLL4,TMEM144,CDH5,EDNRB,BMPER,DPYSL2,GRM8,SPP1,ENPP2,UGT3A1,CD36,IL13RA2,PLTP,IL33,ANXA1,TIE1,MMP9,RUNX1,RBP7,CXCL10,DAB2,EHD3,FABP4,KIT,TXNIP,TEK,GPD1L,ST6GALNAC3
gene_set_query	532	NFATC3	576	ARCHS4 Coexpression,82;Enrichr Queries,408;GTEx Coexpression,1238	TES,WIPF1,CELF2,DOCK8,ITGB2,PIK3CD,CTSW,GIMAP4,IKZF1,LSP1,GIMAP5,RCSD1,ITGAL,GIMAP6,ETS1,PIK3CG,DOCK10,STK10,DOCK11,ARHGDIB,RAC2,CD38,CD37,EMB,CYTIP,GYG1,GPSM3,DENND2D,CD53,CD52,PRKCH,CNOT6L,BTN3A1,PRKCB,TMC8,RUNX1,TGFBR2,HLA-E,ARL4C,APBB1IP,GPRIN3,DOK2,RAB31,CREB1,BIN2,ELF4,MFNG,ARHGEF3,TXNIP,HCLS1,LCP2,PTPRCAP,LCP1,DOCK2,CD44,ARHGEF6,SASH3,SLFN5,GRN,SELPLG,CBFB,IQGAP1,AOAH,ADCY7,CORO1A,INPP5D,L…
gene_set_query	533	ZNF652	579	Literature ChIP-seq,134;ARCHS4 Coexpression,873;Enrichr Queries,611;GTEx Coexpression,698	CFD,NRP1,SDC3,TGFA,IQGAP1,GIMAP5,ETS1,PTGS1,LILRA5,UGCG,RASSF2,DPYSL2,BBX,HLA-DQA1,VAV3,PRNP,MAP3K1,ANXA1,STAT3,ATP2B4,LIFR,YWHAZ,TGFBR2,TMEM154,SLC6A6,MARCKS,CREB1,GNPDA1,PIK3IP1,TXNIP,ZNF217,TRIM38,CD44
gene_set_query	534	GRHL1	579.7	ARCHS4 Coexpression,336;Enrichr Queries,719;GTEx Coexpression,684	RGS18,CETP,HPGD,GSTP1,SNAP23,DAPP1,PRDM1,PTGS1,EFNB2,LGALS3,GNA15,PRKAR2B,DPYSL2,ENPP2,HMOX1,CLEC1B,VAV3,PRNP,ZNF185,ANXA1,NEBL,MMD,MYOF,IL18,GNG11,ETV5,TMEM154,SULF2,RUNX1,ARL4C,CXCL10,RGS10,TXNIP,TLR5,CD44,GCOM1
gene_set_query	535	ZNF384	579.8	ARCHS4 Coexpression,967;ENCODE ChIP-seq,16;Enrichr Queries,1070;ReMap ChIP-seq,242;GTEx Coexpression,604	SAMD9L,CD80,LST1,IFI30,ETS1,ACTB,GIMAP8,IFIT2,PYCARD,CAPNS1,DPYSL2,ENPP2,PRKACB,PDK1,ENTPD1,CD180,RNASE6,CYBA,RUNX3,RUNX1,DOK2,DOK3,PRKAR1A,FSCN1,BTK,TXNIP,ELMO2,S100A4,TOX,ABCG1,CSF1R,GPM6A,CBFB,EBI3,ZBTB1,LY96,CFP,SAMSN1,PCDH17,SEC14L1,TSPAN7,ST8SIA4,HMOX1,PLTP,PRNP,VCAM1,TGFB1,MLKL,TNFSF15,ARHGAP25,FLI1,ARHGAP31,PTPRC,ARL2BP,GRB2,HPSE,OSBPL1A,FERMT3,NRP1,TNFAIP8,ITGAM,CELF2,PLEK,SNX10,LSP1,ITG…
gene_set_query	536	NR3C2	580.3	ARCHS4 Coexpression,1302;Enrichr Queries,212;GTEx Coexpression,227	NRP1,CELF2,AKR1B1,ETS1,SLC8A1,GM2A,DPYSL2,CASP4,ENPP2,CD36,VAV3,ANXA1,SEMA6A,PRKCB,LIMCH1,MITF,LIFR,TGFBR2,RAP2B,MEP1B,KIT,TXNIP,KCTD12,PLCB1,TOX,CD44,GAS7,PHLPP2,HPGD,DAPP1,LPL,NOD2,ADCY7,EFNB2,UGCG,GNA15,IFI16,PRKAR2B,TSPAN7,TSPAN3,S100A11,PRNP,NEBL,ARPC5,TMEM154,CXCL10,RIT1,NAGK,ARPC2,GPD1L
gene_set_query	537	SMAD9	580.3	ARCHS4 Coexpression,300;Enrichr Queries,636;GTEx Coexpression,805	PHLPP2,NRP1,NRN1,ARPC1B,SCHIP1,LPL,IQGAP1,RCBTB1,SH3BGRL,EDNRB,TUBA1A,RRAS,UBE2Q2,SGCB,DPYSL2,ENPP2,RAC2,HMOX1,S100A11,PRNP,ANXA1,LIMCH1,TAP2,LIFR,CYBA,ETV5,TGFBR2,CXCL10,TWSG1,DAB2,MARCKS,ELF4,KIT,ZYX,TXNIP,HCLS1,KCTD12,LCP1,DOCK2,CD44
gene_set_query	538	KLF5	580.8	Literature ChIP-seq,94;ARCHS4 Coexpression,1122;Enrichr Queries,445;ReMap ChIP-seq,235;GTEx Coexpression,1008	SLA,PRDM1,ETS1,ACTB,SLC8A1,CXCL16,DOCK10,LGALS3,CDH5,EDNRB,CAPNS1,PLAU,DPYSL2,ENPP2,BBX,TMSB10,GYG1,CMKLR1,SEMA6A,RSAD2,HLA-G,TM4SF1,RUNX1,HLA-E,CRISPLD1,FSCN1,TXNIP,S100A4,FAR2,CFD,TTYH3,KCNE3,TGFA,GNS,CORO1C,EFNB2,UGCG,SEC14L1,RRAS,HMOX1,S100A11,CCR1,PRNP,MSR1,CXCL10,ACER3,PPT1,NRP2,EIF4E3,MCTP1,DYRK2,HSPB8,SECTM1,AKR1B1,CTSW,TMEM182,ITGAL,CTSS,HK2,TNFSF13B,TIMP1,VAV3,ABCC1,ANXA1,SYK,IL15,MYOF,…
gene_set_query	539	YY1	581.2	Literature ChIP-seq,128;ARCHS4 Coexpression,1381;ENCODE ChIP-seq,104;Enrichr Queries,882;ReMap ChIP-seq,232;GTEx Coexpression,760	CD80,LST1,GIMAP2,GIMAP6,TNF,ETS1,RCBTB1,ACTB,CXCL16,PREX1,GNPTAB,HLA-DOA,SEMA6A,PAQR3,RNASE1,RUNX1,RBP7,DOK3,PRKAR1A,FSCN1,TXNIP,PTPRCAP,CARD16,KCTD12,ATP6V0D1,PI4K2A,CD274,SUCNR1,CBFB,FPR3,ABR,SDCBP,RRAS,INPP5D,SLC38A6,NCKAP1L,TSPAN3,PRNP,CD160,HPS3,HPS5,ARHGAP30,ARL2BP,SPIRE1,GRB2,MYD88,FERMT3,ACVRL1,PLEK,SNAP23,AKR1B1,CTSW,PTPN22,LSP1,ITGAL,SMPD3,TUBA1A,SPTLC2,PHACTR2,CTSC,ZNF385A,SRGN,ABCC1,F…
gene_set_query	540	HOXB4	581.5	Literature ChIP-seq,63;ARCHS4 Coexpression,1475;Enrichr Queries,559;GTEx Coexpression,229	CHRM3,TES,PLEKHB2,LST1,PRDM1,ETS1,IFIT3,IFIT2,LGALS3,CYSLTR1,EDNRB,CAPNS1,ARL6IP5,BBX,LGALS9,PRKACB,CPA3,F2R,MID1,RUNX1,TXNIP,KCTD12,ATP6V0D1,SKAP2,FBN2,CFP,SAMSN1,CORO1C,EFNB2,SDCBP,SEC14L1,RRAS,CHST11,PRKAR2B,NLRP3,NCKAP1L,LYN,CCR1,CRTAP,SH2D1B,HPS5,FLI1,CXCL10,PTPRC,PPT1,TPP1,GRB2,NRP1,NRP2,DOCK8,SNX10,PTPN22,PIK3CG,PITPNC1,SCPEP1,GLIPR1,SPTLC2,UBE2Q2,FUNDC1,PGM5,ME2,OIT3,CYTIP,HAVCR2,CD53,ABC…
gene_set_query	541	ZNF354C	581.7	ARCHS4 Coexpression,340;Enrichr Queries,732;GTEx Coexpression,673	FBN2,DYRK2,ARPC1B,AKR1B1,ETS1,SLC8A1,SPRED1,TUBA1A,GNG2,SGCB,UBE2Q2,DPYSL2,SPIN1,CD36,S100A11,PRNP,ANXA1,SEMA6A,F2R,ATP2B4,PLA2G4A,SLC39A10,LIFR,CYBA,SMAD5,SULF2,RUNX1,OLFM1,CXCL10,TWSG1,CREB1,AXL,PRKAR1A,TXNIP,FAR1,ATP6V0D1,RGL1
gene_set_query	542	YY2	581.7	ARCHS4 Coexpression,777;Enrichr Queries,291;GTEx Coexpression,677	IFITM1,CBFB,MOSPD2,AKR1B1,PRDM1,CORO1C,ELK3,PTGS1,EFNB2,ABR,SPRED1,DPYSL2,TSPAN7,TIMP1,HORMAD1,MYBL1,IKBIP,VAV3,PRNP,CYBA,NETO2,LHFPL2,HPS5,MID1,ETV5,RUNX1,HLA-E,ARL4C,CXCL10,TWSG1,MARCKS,MTHFD2,AXL,ELF4,GNB4,ADAM9,TXNIP,BCAT1
gene_set_query	543	ZBTB25	583.3	ARCHS4 Coexpression,1041;Enrichr Queries,494;GTEx Coexpression,215	DYRK2,CD80,EBI3,LY75,ZBTB1,PRDM1,TNF,ETS1,IFIT3,IFIT2,RASGRP3,UGCG,CYSLTR1,DPYSL2,HLA-DOA,GBP2,HLA-DQA1,PRNP,PRKCH,CNOT6L,APOBEC3G,BTN3A1,PLEKHA2,STAT1,TMC8,BTN3A3,BTN3A2,HLA-F,RUNX3,RUNX1,ETV6,ARL4C,TMEM156,CXCL10,GNPDA1,PIK3IP1,STK17B,CCNG2,HLA-DRA,TXNIP,CD226,CD48,WDFY4,CD44
gene_set_query	544	NR5A1	583.7	ARCHS4 Coexpression,815;Enrichr Queries,768;GTEx Coexpression,168	C1QB,CSF1R,C1QA,GRN,CD163L1,SDC3,CD5L,MS4A7,AKR1B1,GNS,ETS1,ACTB,SPIC,DPYSL2,HMOX1,PHACTR2,SLC16A9,CCL24,PRNP,SLC37A2,SEMA6A,CD72,VCAM1,STAT1,STAT3,NPY1R,MBOAT1,BTN3A3,BTN3A2,YWHAZ,LYVE1,LILRB5,MPEG1,RUNX1,TGFBR2,CXCL10,CREB1,GNPDA1,QPCT,ZYX,FSCN1,TXNIP,TPP1,DNASE1L3,ABCG1,CD44,C1QC
gene_set_query	545	ZNF488	584.5	ARCHS4 Coexpression,703;Enrichr Queries,466	LGALS3BP,LEAP2,TGFA,IFIT3,IFIT2,EFNB2,GLIPR2,PLAU,DPYSL2,HMOX1,VAV3,KCNJ10,NEBL,LIMCH1,PGM2L1,ARL4C,CXCL10,OLFM1,FMNL2,OAS1,MEP1B,CYP2S1,NFE2L3,TXNIP,S100A4,ATP13A2,KCTD12,TNFRSF21
gene_set_query	546	MYRF	585	ARCHS4 Coexpression,829;GTEx Coexpression,341	KCNJ10,SEMA4D,TMEM144,ABR,TUBA1A,EVI2A,RASSF2,FMNL2,PEA15,ENPP2,PIP4K2A,ATP13A2,TNFRSF21,GAS7
gene_set_query	547	FOXA1	585.8	Literature ChIP-seq,96;ARCHS4 Coexpression,1356;ENCODE ChIP-seq,53;Enrichr Queries,911;ReMap ChIP-seq,131;GTEx Coexpression,968	CD86,SAMD9L,TES,PRDM1,ETS1,IFI44L,ELK3,TMEM144,PREX1,LGALS3,RASSF2,PLXNC1,SLC16A9,PRKACB,PDK1,GAS2L3,SLC15A2,RSAD2,CD180,NPY1R,LIFR,TIMD4,TM4SF1,RUNX1,IFI27,PRKAR1A,HECW2,GPR160,SLC9A9,TXNIP,ADAM9,TOX,RIN2,TMEM87B,CALCRL,PDE1B,ZBTB1,PIK3R3,SAMSN1,EFNB2,PLAC8,UGCG,EPB41L2,S100A11,LYN,PRNP,NEBL,ANKRD22,KLRC4,LYZ,SMAD5,FLI1,SLC6A6,CXCL10,MARCO,PTPRC,CYP2S1,TNFSF8,KLRD1,NRP1,NRP2,DYRK2,LEAP2,HSPB8,HM…
gene_set_query	548	ZNF654	586	ARCHS4 Coexpression,539;Enrichr Queries,777;GTEx Coexpression,442	CBFB,UBA6,ZBTB1,IQGAP1,UGCG,GNG2,CAPNS1,DSE,FCHO2,SPIN1,BBX,ZNF267,RAB8B,MYLIP,MAP3K1,SMAD5,PNRC2,SLC4A7,CREB1,GNPDA1,RRM2B,CCNG2,ZNF217,TXNIP,FAR1,TRIM38,CD44,DCP2
gene_set_query	549	ASCL3	586.3	ARCHS4 Coexpression,1119;Enrichr Queries,393;GTEx Coexpression,247	C1QB,RGS18,ITGAM,GIMAP4,SEL1L3,OGFRL1,SPIC,TRPM2,GNPTAB,DPYSL2,ADORA3,CCL4,TMED3,STAT4,HMOX1,CD59,LBP,CD36,GALNT7,SLC37A2,SLC15A2,TNFSF15,GZMA,MYOF,LHFPL2,LYZ,MPEG1,RUNX1,ETV6,TLR1,BACE2,CXCL10,CD200R1,FABP4,GNPDA1,DHRS9,LPAR6,IRF8,CD68,MYO1F,LTF
gene_set_query	550	ZNF404	587.3	ARCHS4 Coexpression,414;Enrichr Queries,309;GTEx Coexpression,1039	BEX4,SLFN5,SAMD9L,CHIC1,SAMD9,CELF2,SCHIP1,SLC1A3,IQGAP1,DDX60,IFIT3,IFI44L,IFIT2,GLIPR1,TUBA1A,GNG2,GPNMB,CAPNS1,SGCB,FUNDC1,DPYSL2,SLC16A6,HMOX1,TIMP1,GBP2,TRIM22,ANXA1,TFPI2,LIFR,GPR137B,ARL4C,PKIB,CXCL10,MARCKS,PIK3IP1,ELF4,QPCT,KIT,TXNIP
gene_set_query	551	ZBTB16	589	ARCHS4 Coexpression,860;Enrichr Queries,253;ReMap ChIP-seq,292;GTEx Coexpression,951	CFD,NRP1,HPGD,CELF2,HSPB8,AKR1B1,LPL,TMEM182,SAMHD1,IFI30,ETS1,IFIT3,EFNB2,LGALS3,EDNRB,SPTLC2,DPYSL2,ENPP2,HMOX1,PGM5,CD36,PRKACB,CD74,ACTR2,CD163,ANXA1,VCAM1,MITF,LIFR,LYVE1,ETV5,PNRC2,SULF2,RUNX1,CXCL10,FABP4,MTHFD2,KIT,TXNIP,LCP2,GRB2,OSBPL1A,CD44,FERMT3
gene_set_query	552	ELF3	589.3	ARCHS4 Coexpression,1001;Enrichr Queries,614;ReMap ChIP-seq,48;GTEx Coexpression,694	LGALS3BP,NRP1,TNFAIP8,IFITM1,HSPB8,ITGB2,ICAM2,CTSW,PRDM1,HK2,PITPNC1,IFIT2,LGALS3,PREX1,UBASH3B,SPTLC2,PLAU,SLC16A6,PIP4K2A,TIMP1,ANXA1,LIMCH1,MMD,MYOF,F2R,IL18,TMC8,LIFR,TM4SF1,VAV1,TGFBR2,GPRIN3,SLC7A7,NRG3,TXNIP,ADAM9,S100A4,BCAT1,RIN2,TNFRSF21,CD44,PTGER4,TMEM87B,SUCNR1,ZBTB1,DENND3,SEL1L3,PLAC8,GPNMB,ST8SIA4,HMOX1,GBP2,S100A11,GALNT7,SEMA4A,TM4SF18,PRNP,SLC37A1,MAP3K1,STAT1,MBOAT1,TMEM154,P…
gene_set_query	553	ETV4	590.5	ARCHS4 Coexpression,842;Enrichr Queries,329;ReMap ChIP-seq,221;GTEx Coexpression,970	IFITM1,SECTM1,CTSW,PRDM1,ETS1,ACTB,VMO1,LGALS3,CAPNS1,UBASH3B,PLAU,DPYSL2,TMED3,TIMP1,FCER1G,ANXA1,SEMA6A,MMD,TMC8,TM4SF1,ETV5,RUNX1,ARL4C,MTHFD2,SLCO4A1,FSCN1,TXNIP,BCAT1,IRF9,TNFRSF21,CD44,TTYH3,UBA6,GSTP1,TGFA,HLA-DMA,HMOX1,PLTP,LRRC25,PRNP,NKG7,LYZ,SULF2,CXCL10,AXL,CYP2S1,FXYD5,MYD88,FERMT3
gene_set_query	554	ZFX	591.8	Literature ChIP-seq,157;ARCHS4 Coexpression,693;Enrichr Queries,951;ReMap ChIP-seq,259;GTEx Coexpression,899	SPI1,PLEKHB2,UBE2D1,ETS1,ACTB,RCBTB1,CAPNS1,DPYSL2,AP1S2,BBX,PDK1,MITF,CYBA,RUNX1,RBP7,TWSG1,RAB31,PRKAR1A,MFNG,ADPRH,FSCN1,TXNIP,FAR1,S100A4,PTPRCAP,RIN2,PI4K2A,TMEM87B,TTYH3,CBFB,UBA6,ZBTB1,UGCG,RRAS,PRKAR2B,INPP5D,EPB41L3,TSPAN3,PRNP,CRTAP,MYO5A,PARVB,SMAD5,GNG11,ARPC2,ACER3,OSBPL1A,MYD88,FERMT3,ST6GALNAC2,SCHIP1,CTSW,DSE,RAC2,TMED3,PHACTR2,ME2,MYBL1,IFNGR1,MMD,RHOG,TMC8,GPX7,EMP3,VAV1,ETV5,HA…
gene_set_query	555	ZNF300	592	ARCHS4 Coexpression,452;Enrichr Queries,263;GTEx Coexpression,1061	FBN2,BEX4,SAMD9,ARPC1B,PTPRO,HMGB2,PIK3R3,IFIT3,IFI44L,IFIT2,EFNB2,TUBA1A,GNG2,GPNMB,IFI16,PLAU,DPYSL2,EPB41L3,ENPP2,SPIN1,ANXA1,SEMA6A,VCAM1,GCA,SMAD5,GNG11,ETV5,PGM2L1,SULF2,ARL4C,CXCL10,MARCKS,QPCT,KIT,TXNIP,ATP6V0D1,PLCB1,TOX,CD44
gene_set_query	556	MSX1	592.3	ARCHS4 Coexpression,1376;Enrichr Queries,224;GTEx Coexpression,177	NRP1,IFITM1,HSPB8,PRDM1,ETS1,ELK3,CDH5,LGALS3,EDNRB,PLAU,DPYSL2,DSE,KDR,ENPP2,CD36,TIMP1,CLIC2,ANXA1,LIMCH1,ANXA5,PDCD1LG2,TGFBR2,RUNX1,ARL4C,MDFIC,FSCN1,TXNIP,S100A4,CD44,CFD,FBN2,RAMP2,NRN1,SDC3,LPL,SLC1A3,DLL4,EFNB2,MYCT1,ARL13B,GPNMB,LRRC8C,CYYR1,KCNJ2,TM4SF18,PRNP,CRTAP,TIE1,GNG11,CXCL10,ARHGAP31,DAB2,FABP4,AXL
gene_set_query	557	ZNF266	592.7	ARCHS4 Coexpression,296;Enrichr Queries,146;GTEx Coexpression,1336	IFITM1,SLC44A2,GMFG,DOCK8,ITGB2,HMGB2,IKZF1,RCSD1,ETS1,IFIT3,IFI44L,DOCK10,LGALS3,TUBA1A,FUNDC1,DPYSL2,ARHGDIB,CD37,TIMP1,CYTIP,PRKACB,CTSC,ANXA1,BTN3A1,TMC8,HLA-E,ARL4C,APBB1IP,BIN2,TXNIP,S100A4,CD44,CORO1A,EFNB2,GPNMB,IFI16,UCP2,GBP2,PRNP,MAP3K1,STAT1,MX1,LYZ,SULF2,GALC,CXCL10,GNPDA1,PTPRC,TPP1,CD68,EVI2B
gene_set_query	558	FOXO3	594.3	Literature ChIP-seq,70;ARCHS4 Coexpression,470;Enrichr Queries,669;GTEx Coexpression,1168	TES,PRDM1,ETS1,ACTB,UBASH3B,DPYSL2,ENPP2,PHACTR2,PLXNC1,OIT3,MYLIP,CR1,IFNGR1,MMD,KREMEN1,MITF,YWHAZ,PGM2L1,TM4SF1,RUNX1,TGFBR2,ETV6,CREB1,RAB31,SLC7A8,TXNIP,PLCB1,TLR4,RIN2,DNASE1L3,CD44,SLFN5,PRICKLE2,DENND3,IQGAP1,OGFRL1,ABR,SEC14L1,FCHO2,HMOX1,LYN,PRNP,IL33,MAP3K1,MLKL,STAT1,STAT3,SUSD1,MX1,ATP2B4,LHFPL2,SULF2,SLC6A6,TMEM156,MARCKS,GNPDA1,PIK3IP1,CCNG2,SPIRE1,TNFSF8,EVI2B
gene_set_query	559	IRX2	594.3	ARCHS4 Coexpression,208;Enrichr Queries,695;GTEx Coexpression,880	LGALS3BP,WIPF1,HSPB8,GMFG,ARPC1B,LSP1,IKZF1,RCSD1,EDNRB,TUBA1A,DPYSL2,ARHGDIB,ENPP2,RAC2,LGALS9,GPSM3,VAV3,EOMES,CD53,ANXA1,SEMA6A,RHOG,CYBA,EMP3,KCNAB2,ETV5,HLA-E,KIT,TXNIP,CDH13,HCLS1,LCP2,LCP1,DOCK2,RIN2,CD44,NRN1,LPL,DLL1,PCDH17,EFNB2,GPNMB,INPP5D,MAP3K1,LAPTM5,FLI1,SULF2,ARHGAP30,QPCT,FERMT3
gene_set_query	560	ZNF91	594.7	ARCHS4 Coexpression,721;Enrichr Queries,344;GTEx Coexpression,719	PHLPP2,PTPRO,HMGB2,IFIT3,ACTB,SDCBP,SH3BGRL,TUBA1A,GNG2,GPNMB,CAPNS1,DPYSL2,BBX,TIMP1,GBP2,PRKACB,ZNF124,PRNP,ANXA1,STAT1,F2R,LIFR,EMP3,ARL4C,PKIB,CXCL10,DAB2,MARCKS,GNPDA1,CCNG2,TXNIP,FXYD5,PLEKHO2,KCTD12,CD44
gene_set_query	561	SP9	597.5	ARCHS4 Coexpression,676;GTEx Coexpression,519	BEX4,PRKCB,GRID1,PDE1B,SLC2A13,PIK3R3,DLL1,PCDH17,TUBA1A,GNG2,NRG3,TSPAN7,PPT1,SLC16A9,PLCB1
gene_set_query	562	ZNF518B	598.3	ARCHS4 Coexpression,335;Enrichr Queries,243;GTEx Coexpression,1217	FBN2,NRP1,SLFN5,UBA6,ETS1,SEL1L3,EFNB2,GNG2,GLIPR2,DPYSL2,ST8SIA4,BBX,PHACTR2,EMILIN2,ZNF124,PDK1,PRNP,ANXA1,SEMA6A,MAP3K1,HEG1,SLC39A10,LIFR,CYBA,NETO2,MID1,YWHAZ,SULF2,RUNX1,ARL4C,SLC4A7,MARCKS,GNPDA1,RAP2B,CREB1,CCNG2,TXNIP,ZNF217,KCTD12,BCAT1,CD44,DCP2
gene_set_query	563	RORB	599.7	ARCHS4 Coexpression,1007;Enrichr Queries,294;GTEx Coexpression,498	GPM6A,CHRM3,NRN1,CELF2,SLC1A3,AKR1B1,LPL,PRDM1,SLC8A1,PCDH17,EFNB2,ABR,EDNRB,DPYSL2,TSPAN7,ENPP2,ANXA1,SEMA6A,VCAM1,SGTB,PRKCB,MYO5A,KCNAB2,ETV5,SULF2,OLFM1,CXCL10,NRG3,KIT,CDH13,PLCB1,TOX,GAS7
gene_set_query	564	LHX8	600.3	ARCHS4 Coexpression,502;Enrichr Queries,904;GTEx Coexpression,395	BEX4,FBN2,RGS18,NRP1,NRN1,PDE1B,UBE2D1,PIK3R3,PRDM1,DLL1,TRPM2,EDNRB,TUBA1A,GNG2,BMPER,TSPAN7,ST8SIA4,ENPP2,EOMES,SLC15A2,KCNJ10,VCAM1,GRID1,VWA5A,KCNAB1,NETO2,LYZ,MMP9,FLI1,CTTNBP2NL,ARMCX3,CXCL10,CDH13,PLCB1
gene_set_query	565	NKX25	602.5	ARCHS4 Coexpression,560;GTEx Coexpression,645	FBN2,ASAH1,FABP3,NEBL,SLC41A1,TMEM182,PGM5,WNT2,SLC8A1,PDK1
gene_set_query	566	GRHL2	603.6	Literature ChIP-seq,121;ARCHS4 Coexpression,861;Enrichr Queries,1049;ReMap ChIP-seq,105;GTEx Coexpression,882	LGALS3BP,CD86,NRP2,ST6GALNAC2,OLFML2B,SLC44A2,LEAP2,ITGB2,GIMAP2,SIRPB2,PRDM1,HK2,LGALS3,CAPNS1,PLAU,EPSTI1,SLC16A6,VSIG4,OIT3,VAV3,DENND2D,EOMES,SEMA6A,PRKCH,LIMCH1,MYOF,ANXA5,IL18,HLA-B,TMC8,GAB2,TM4SF1,VAV1,MPEG1,RUNX1,RBP7,SLC7A8,SLCO4A1,GPD2,OAS3,KIT,TXNIP,TLR8,S100A4,FAR2,TLR5,DNASE1L3,CD44,TNFRSF21,GCOM1,CD274,RALB,GSTP1,NTN4,TGFA,DENND3,CAPG,NOD2,EFNB2,RAB20,UCP2,SPP1,SLC15A3,SH2B3,S100A1…
gene_set_query	567	PRDM16	605.8	Literature ChIP-seq,127;ARCHS4 Coexpression,888;Enrichr Queries,902;GTEx Coexpression,506	NRP1,OLFML2B,MCTP1,CELF2,IQGAP1,ETS1,RRAS,CHST11,DPYSL2,KDR,CHSY3,PGM5,CMKLR1,ACTR2,NEBL,GRID1,LIMCH1,TAP2,LIFR,RUNX1,BACE2,SLC6A6,TWSG1,CRISPLD1,ELF4,KIT,CDH13,PLCB1,TOX,OSBPL1A,GAS7
gene_set_query	568	ARNT2	607.3	ARCHS4 Coexpression,789;Enrichr Queries,313;GTEx Coexpression,720	BEX4,GPM6A,NRP1,CELF2,SLC1A3,LPL,ETS1,EFNB2,ABR,EDNRB,CHST11,GPNMB,DPYSL2,TSPAN7,ENPP2,PRNP,KCNJ10,GRID1,LIMCH1,PLA2G4A,MYO5A,SULF2,ARL4C,OLFM1,CXCL10,NRG3,KIT,KCTD12,PLCB1,TOX,CD44,GAS7
gene_set_query	569	ZNF700	610.3	ARCHS4 Coexpression,230;Enrichr Queries,1066;GTEx Coexpression,535	RGS18,SAMD9,UBA6,DOCK8,IKZF1,SOBP,AIF1,PIK3CG,DOCK11,SGCB,DPYSL2,CD37,ZNF267,ZNF124,LYN,PRNP,MAP3K1,BTN3A1,GCA,STAT1,IRAK3,TMEM154,ETV6,SLC4A7,APBB1IP,PTPRE,GNPDA1,CREB1,STK17B,TFEC,NFE2L3,ARHGEF3,FSCN1,BTK,ZNF217,SPIRE1,TXNIP,LCP2,ATP13A2,OSBPL1A,DOCK2,MYO1F,GAPT
gene_set_query	570	MAFK	611	ARCHS4 Coexpression,1264;ENCODE ChIP-seq,8;Enrichr Queries,936;ReMap ChIP-seq,79;GTEx Coexpression,768	TES,SPI1,PLEKHB2,GPR65,LY75,PRDM1,GIMAP5,ETS1,TNF,IFIT3,ACTB,RCBTB1,ELK3,PREX1,LGALS3,CDH5,HPGDS,CYSLTR1,RASSF2,CAPNS1,PLAU,ADORA3,COTL1,SLC16A6,ENTPD1,PRKCB,CD180,F2R,TAP2,TAP1,IPCEF1,TM4SF1,MPEG1,RUNX1,ARMCX3,RAB31,DOK3,GPD2,FSCN1,TXNIP,ADAM9,FAR1,KCTD12,ATP6V0D1,WDFY4,GPM6A,TMEM87B,CALCRL,EBI3,LY96,CFP,GNS,CORO1C,RASGRP3,RRAS,HMOX1,TSPAN3,PLTP,S100A11,PRNP,MLKL,LY86,GPR137B,CXCL10,EHD3,DAB2,TC…
gene_set_query	571	THAP1	611	ARCHS4 Coexpression,767;ENCODE ChIP-seq,113;Enrichr Queries,715;ReMap ChIP-seq,291;GTEx Coexpression,1169	FCN3,TNFAIP8,ITGB2,UBE2D1,CTSW,PRDM1,ETS1,RCBTB1,PYCARD,CAPNS1,CCRL2,MFSD1,GYG1,MYLIP,TMC8,CYBA,KCNAB2,YWHAZ,DCK,RUNX1,TGFBR2,ARL4C,RAP2B,CREB1,RAB31,MTHFD2,PRKAR1A,TXNIP,CD48,PTPRCAP,ATP6V0D1,SKAP2,CFD,TTYH3,CBFB,SAMHD1,CBL,TMEM165,CORO1C,DLL4,EFNB2,ABR,PRKAR2B,ST8SIA4,SLC38A6,LRRC25,PRNP,CRTAP,MAP3K1,STAT1,STAT3,ARPC5,PNRC2,SLC6A6,EHD3,GNPDA1,ARPC2,LPCAT2,TBXAS1,RGL1,FERMT3
gene_set_query	572	TCF24	613	ARCHS4 Coexpression,923;Enrichr Queries,236;GTEx Coexpression,680	LGALS3BP,SLC41A1,AKR1B1,LPL,TMEM182,DDX60,PLA2G7,SLC8A1,PCDH17,LGALS3,EDNRB,GPNMB,BMPER,CAPNS1,EPSTI1,ENPP2,SLC16A9,SLC15A3,CTSC,CD74,PRNP,NEBL,LIFR,AVPR1A,SULF2,TGFBR2,CXCL10,FABP3,SLC7A8,CYP2S1,QPCT,GPR160,ZYX,CMPK2,IRF8,GPD1L,HPSE,TOX,RIN2
gene_set_query	573	MYOD1	613.8	ARCHS4 Coexpression,977;ENCODE ChIP-seq,48;Enrichr Queries,824;ReMap ChIP-seq,120;GTEx Coexpression,1100	OLFML2B,SPI1,PLEKHB2,UBE2D1,IKZF1,PRDM1,ETS1,ACTB,PYCARD,LGALS3,CAPNS1,PLAU,DPYSL2,ARHGDIB,KDR,ARL6IP5,PIP4K2A,ENPP4,GYG1,SCN1B,PRKCH,SEMA6A,RSAD2,PRKCB,PHKA1,RUNX3,RUNX1,TWSG1,DOK3,RAB31,BIN2,PRKAR1A,MFNG,SLC9A9,FSCN1,CMPK2,S100A4,PTPRCAP,ATP6V0D1,TMEM87B,TTYH3,NRN1,CBFB,UBA6,SDC3,ZBTB1,LPL,EFNB2,UGCG,ADAP2,SEC14L1,CHST11,PRKAR2B,HMOX1,TSPAN3,PLTP,SLC37A2,TNFSF15,CXCL10,NCEH1,TCN2,GRB2,FERMT3,NR…
gene_set_query	574	SALL4	614.5	Literature ChIP-seq,17;ARCHS4 Coexpression,586;Enrichr Queries,773;GTEx Coexpression,1082	IFITM1,LEAP2,CELF2,DOCK8,HMGB2,UBE2D1,RCBTB1,HK2,TMEM144,PREX1,LGALS3,SPRED1,EDNRB,BMPER,GNPTAB,DPYSL2,DSE,ARHGDIB,KDR,C3AR1,PHACTR2,BBX,EMB,ME2,OIT3,EOMES,GBP5,ANXA1,SEMA6A,FCER1G,PRKCB,RNASET2,RNASE6,SLC39A10,GPX7,RAB3IL1,GAB2,MMP9,ETV5,RUNX1,HAUS1,CTTNBP2NL,DOK2,SLC7A7,RAP2B,B3GNT7,KIT,FSCN1,TXNIP,BCAT1,B4GALT6,TLR4,DCP2,TNFRSF21,GCOM1,ASAH1,SUCNR1,IGSF6,SLC43A2,PDE1B,GCNT1,DLL1,EFNB2,TRPM2,SE…
gene_set_query	575	SETDB1	615.3	Literature ChIP-seq,77;ARCHS4 Coexpression,1386;ENCODE ChIP-seq,109;Enrichr Queries,1187;ReMap ChIP-seq,268;GTEx Coexpression,665	IFITM1,TES,OLFML2B,NCF4,IFI30,ACTB,IFIT3,RCBTB1,IFIT2,PREX1,EDNRB,CAPNS1,DPYSL2,C3AR1,AP1S2,ENPP2,PLXNC1,PDK1,CMKLR1,EOMES,GAS2L3,SEMA6A,RSAD2,CYBA,MITF,RUNX3,RUNX1,HLA-E,GPRIN3,RAB31,MTHFD2,PRKAR1A,CMPK2,TXNIP,FAR1,ATP6V0D1,PI4K2A,SKAP2,BEX4,CFD,GPM6A,CALCRL,TTYH3,NRN1,SDC3,PIK3R3,SLC1A3,DAPP1,MEFV,CFP,CORO1C,ABR,TRPM2,SDCBP,PRKAR2B,SLC38A6,NLRP3,PLTP,ZNF267,CCR1,PRNP,SLC37A1,M6PR,HPS3,HPS5,NETO…
gene_set_query	576	ZNF24	617.5	ARCHS4 Coexpression,725;Enrichr Queries,1010;ReMap ChIP-seq,92;GTEx Coexpression,643	SPI1,SLC44A2,RCSD1,RCBTB1,ACTB,TMEM144,TUBA1A,DPYSL2,COTL1,PIP4K2A,BBX,SH3BGRL3,LBP,CMKLR1,CD52,RHOG,TMC8,EMP3,BTN3A2,GAB2,YWHAZ,FGR,TWSG1,CREB1,ELF4,PRKAR1A,FSCN1,TXNIP,FAR1,PI4K2A,CD44,CFD,SELPLG,UBA6,SDC3,EBI3,DAPP1,FPR3,IQGAP1,ADCY7,PTGS1,GNA15,DRAM1,LEPROTL1,SH2B3,S100A11,LRRC25,PRNP,KCNJ10,MAP3K1,NEBL,SUSD1,STAT3,LAPTM5,NKG7,SMAD5,SLC6A6,FMNL2,GNPDA1,ZNF217,ATP13A2,OSBPL1A
gene_set_query	577	ZIC3	618	Literature ChIP-seq,67;ARCHS4 Coexpression,590;Enrichr Queries,659;GTEx Coexpression,1156	IFITM1,ST6GALNAC2,SLC43A2,ZBTB1,AKR1B1,LPL,UBE2D1,PRDM1,DLL1,IGSF21,SPRED1,EDNRB,DPYSL2,FCHO2,GRM8,AP1S2,KDR,ENPP2,CD38,CD37,EMB,SLC16A9,EOMES,ANXA1,SEMA6A,SLC39A10,ETV5,SULF2,PKIB,OLFM1,TWSG1,SLC7A7,CYP2S1,KIT,TXNIP,GRB2,KCTD12,BCAT1,ST6GALNAC3,DCP2
gene_set_query	578	IRX6	618	ARCHS4 Coexpression,544;Enrichr Queries,634;GTEx Coexpression,676	CFD,FBN2,RAMP2,NRN1,ST6GALNAC2,LPL,EFNB2,TRPM2,EDNRB,GPNMB,DPYSL2,ENPP2,PGM5,CD36,PLXNC1,CRTAP,GRID1,RUNX3,RUNX1,OLFM1,CXCL10,RBP7,FABP4,KIT,IRF8,CDH13
gene_set_query	579	ZNF200	618.3	ARCHS4 Coexpression,946;Enrichr Queries,246;GTEx Coexpression,663	DYRK2,CBFB,TMEM182,PRDM1,CBL,ETS1,PIK3CG,IFIT3,CXCL16,EFNB2,SPRED1,CYSLTR1,APH1B,PEA15,CD59,HORMAD1,PRKACB,ZNF267,HLA-DQA1,LYN,MYLIP,PRNP,MAP3K1,STAT1,STAT3,TIMD4,YWHAZ,PNRC2,RUNX1,ARL4C,CXCL10,MARCKS,RAP2B,GNPDA1,PRKAR1A,TXNIP,ZNF217,KLRD1,CD44
gene_set_query	580	ZNF597	619	ARCHS4 Coexpression,1272;Enrichr Queries,129;GTEx Coexpression,456	PTGER4,LGALS3BP,CD274,NRP1,SAMD9L,SNAP23,PIK3R3,PRDM1,ETS1,IFIT3,IFIT2,EFNB2,UGCG,UBASH3B,PLAU,UBE2Q2,DPYSL2,SLC16A6,HMOX1,CD58,SLC16A9,CD36,ZNF267,RAB8B,IKBIP,ACTR2,PRNP,ANXA1,RSAD2,STAT1,F2R,TFPI2,M6PR,HPS3,MITF,HAUS1,SULF2,TGFBR2,ARL4C,CXCL10,GNPDA1,ARHGEF3,TXNIP,KBTBD8,TNFRSF21,DCP2
gene_set_query	581	ZNF711	619.3	ARCHS4 Coexpression,622;Enrichr Queries,161;GTEx Coexpression,1075	BEX4,FBN2,GPM6A,NRP1,CELF2,ARPC1B,SCHIP1,PIK3R3,LPL,SLC8A1,EFNB2,GNG2,TUBA1A,PRKAR2B,DPYSL2,TSPAN7,ENPP2,BBX,HORMAD1,S100A11,VAV3,PRNP,ANXA1,SEMA6A,VCAM1,LIMCH1,NETO2,EMP3,PGM2L1,SULF2,CXCL10,MARCKS,CRISPLD1,KIT,TXNIP,KCTD12,PLCB1,TOX,BCAT1,B4GALT6
gene_set_query	582	ZNF524	620.7	ARCHS4 Coexpression,112;Enrichr Queries,888;GTEx Coexpression,862	SPI1,WIPF1,ARPC1B,NCF4,ITGB2,SECTM1,LSP1,PYCARD,LGALS3,HK3,TUBA1A,CASP4,SPIN1,RAC2,COTL1,SH3BGRL3,CD37,TIMP1,LGALS9,GPSM3,CD53,NFAM1,RHOG,HLA-B,TAP1,HLA-C,CYBA,EMP3,HLA-A,HLA-E,FGR,HCK,DOK2,TYROBP,DOK3,ELF4,FSCN1,DPEP2,TXNIP,HCLS1,PLEKHO2,CFD,SASH3,GRN,SELPLG,PTAFR,CFP,CORO1A,STX11,PSMB10,CYTH4,RRAS,ALOX5,S100A11,LRRC25,PRNP,TGFB1,LAPTM5,PILRA,LILRB2,LILRB3,GNPDA1,ARHGAP30,ZYX,RGS10,EVI2B,MYD88,M…
gene_set_query	583	ZSCAN32	621.5	ARCHS4 Coexpression,1112;GTEx Coexpression,131	RGS18,SIGLEC9,IGSF6,SELPLG,PTAFR,NCF4,MOSPD2,PIK3CD,SIRPB2,NLRC4,LILRA1,LILRA2,CORO1A,PIK3CG,LILRA5,PREX1,RASSF2,ARHGDIB,COTL1,PIP4K2A,PLXNC1,GBP2,KCNJ2,CD53,P2RY13,SEMA4D,GCA,NFAM1,CLEC4A,TLR1,SLC4A7,HCK,EVI2A,DOK3,AIM2,BIN2,ALOX5AP,DPEP2,HCLS1,TLR8,GRB2,EVI2B,TLR5,MYO1F,GAPT,SIGLEC5
gene_set_query	584	ZNF852	624	ARCHS4 Coexpression,775;GTEx Coexpression,473	ENTPD1,TNFAIP8,SNAP23,LIMK1,M6PR,HPS3,PTPN22,HAUS1,ABR,CAPNS1,ARL13B,FSCN1,CD48,CD58
gene_set_query	585	ZGLP1	624.5	ARCHS4 Coexpression,212;GTEx Coexpression,1037	RGS18,CETP,ARPC1B,SNAP23,DAPP1,PTGS1,IGSF21,SH3BGRL,PRKAR2B,PSTPIP2,NDST3,MFSD1,SH3BGRL3,CLEC1B,SCN1B,ZNF185,MMD,SUSD1,PTPN12,PARVB,TM6SF1,GNG11,EHD3,DOK2,RAB31,RGS10,CD226,TLR5,TMEM229B,SKAP2,FERMT3,GCOM1
gene_set_query	586	SMYD3	626.5	ARCHS4 Coexpression,640;GTEx Coexpression,613	RGS18,SGTB,GSTP1,SNAP23,SLC39A10,MYO5A,NETO2,HLA-A,IPCEF1,HAUS1,ABR,GNPDA1,B4GALT6,CLEC1B
gene_set_query	587	RBSN	627.5	ARCHS4 Coexpression,871;GTEx Coexpression,384	BEX4,GPM6A,PRNP,CHIC1,KCNJ10,GRID1,ARPC1B,SCHIP1,CYBA,SOBP,TUBA1A,DPYSL2,PEA15,PRKACB,S100A11
gene_set_query	588	NFYA	627.6	ARCHS4 Coexpression,1162;ENCODE ChIP-seq,78;Enrichr Queries,734;ReMap ChIP-seq,162;GTEx Coexpression,1002	TES,GMFG,GPR65,SNAP23,HMGB2,AKR1B1,CTSW,IKZF1,IFI30,ETS1,LIPA,ACTB,PITPNC1,GM2A,SPTLC2,DPYSL2,DSE,COTL1,ENPP2,ACP5,BBX,CD37,ENPP4,HORMAD1,TIMP1,ME2,ZNF385A,GBP5,ACTR2,GAS2L3,FCER1G,BTN3A1,TIMD4,EMP3,BTN3A2,YWHAZ,RUNX3,VAV1,ETV5,RUNX1,HLA-E,CTTNBP2NL,CREB1,MTHFD2,TXNIP,ELMO2,IRF8,FAR1,MAPRE1,IRF9,CD44,PI4K2A,DCP2,SLFN5,GRN,RALB,CBFB,SLC43A2,MOSPD2,PIK3R3,SLC41A1,MEFV,DLL4,EFNB2,APH1B,ARL13B,RRAS,N…
gene_set_query	589	HES1	628	ARCHS4 Coexpression,1293;Enrichr Queries,260;ReMap ChIP-seq,81;GTEx Coexpression,878	NRP1,CHIC1,HMGB2,PRDM1,ETS1,PIK3CG,GIMAP8,ACTB,LGALS3,EDNRB,PLAU,CASP4,ME2,TIMP1,TMSB10,ZNF385A,CD33,VAV3,ANXA1,IL18,VWA5A,TM4SF1,ETV5,RUNX1,TGFBR2,ARL4C,KIT,FSCN1,PLBD1,TXNIP,S100A4,TNFRSF21,CD44,C1QB,C1QA,GRN,SDC3,TGFA,EFNB2,INPP5D,LRRC8C,HMOX1,ZNF267,S100A11,PRNP,MAP3K1,PLEKHA2,STAT1,GZMA,MBOAT1,SULF2,CXCL10,MARCKS,ZYX,RGS10,C1QC
gene_set_query	590	HSF1	628.4	Literature ChIP-seq,137;ARCHS4 Coexpression,1283;ENCODE ChIP-seq,106;ReMap ChIP-seq,183;GTEx Coexpression,1433	LGALS3BP,ARPC1B,CELF2,HSPB8,ITGB2,SECTM1,DENND3,CTSW,LSP1,IFI30,ADCY7,ACTB,ELK3,GNA15,GLIPR1,SEC14L1,RRAS,CAPNS1,LEPROTL1,HMOX1,SLC37A2,ABCC1,SEMA4D,PDE6G,NFAM1,MX2,M6PR,CYBA,IRAK3,SULF2,CXCL10,TYROBP,RAB31,B3GNT7,SLCO4A1,MFNG,IL2RB,FSCN1,ZYX,ZNF217,TXNIP,TPP1,PTPRCAP,HCST,GLA,FERMT3
gene_set_query	591	MYBL2	629.2	Literature ChIP-seq,144;ARCHS4 Coexpression,1586;ENCODE ChIP-seq,118;Enrichr Queries,1397;ReMap ChIP-seq,203;GTEx Coexpression,327	IFITM1,PLEKHB2,LY75,UBE2L6,TNF,ACTB,ARL6IP5,TMSB10,EOMES,MYLIP,SEMA6A,LIFR,TM4SF1,RUNX1,MTHFD2,BTK,TXNIP,ATP6V0D1,WDFY4,SKAP2,SEC14L1,EPB41L2,HMOX1,SLC38A6,ZNF267,CRTAP,APOBEC3G,EAF2,M6PR,MYO5A,LYZ,NCEH1,ARL2BP,ARPC2,NFE2L3,LEAP2,HMGB2,AKR1B1,HK2,CTSS,PITPNC1,SPRED1,TUBA1A,SPTLC2,DSE,SPIN1,MFSD1,HORMAD1,MYBL1,ACTR2,FCER1G,CNOT6L,MMD,IFNGR1,ANXA5,EMP3,DCK,YWHAZ,TGFBR2,HAUS1,FGR,RAP2B,OAS2,CD48,TLR…
gene_set_query	592	ZNF426	629.3	ARCHS4 Coexpression,1066;Enrichr Queries,404;GTEx Coexpression,418	NRP1,SLFN5,SAMD9L,SAMD9,GSTP1,DAPP1,TMEM182,PRDM1,DDX60,ETS1,IFIT3,IFIT2,EFNB2,UGCG,GNA15,CYSLTR1,CAPNS1,FCHO2,BBX,HMOX1,MYLIP,PRNP,ANXA1,ZNF185,F2R,ARL4C,CXCL10,RAP2B,GNPDA1,CCNG2,TXNIP,S100A4,BCAT1,CD44
gene_set_query	593	ZNF93	629.7	ARCHS4 Coexpression,706;Enrichr Queries,1012;GTEx Coexpression,171	SASH3,PLEK,LY75,HMGB2,PIK3CD,PTPN22,TNF,IFIT3,IFIT2,CAPNS1,DPYSL2,RAC2,ZNF267,ZNF124,LYN,CD53,ACTR2,SEMA6A,APOBEC3G,STAT1,MX2,EAF2,ARPC5,NETO2,PSMB9,HAUS1,ARL4C,CXCL10,AIM2,GNPDA1,OAS2,MTHFD2,BTK,NFE2L3,TXNIP,CD226,GRB2,CD48,TLR7,DOCK2,BCAT1,WDFY4,TNFRSF21,CD44,DCP2
gene_set_query	594	POU6F1	630.3	ARCHS4 Coexpression,704;Enrichr Queries,399;GTEx Coexpression,788	GPM6A,NRP1,SLC43A2,PDE1B,CELF2,SDC3,LPL,ETS1,IFIT3,IGSF21,ABR,DPYSL2,NDST3,SCN1B,PRNP,KCNJ10,ATP2B4,MYO5A,MITF,LIFR,ETV5,TGFBR2,ARL4C,CXCL10,OLFM1,PIK3IP1,CCNG2,FSCN1,TXNIP,KCTD12,ABCG1,GAS7
gene_set_query	595	LCOR	630.3	ARCHS4 Coexpression,495;Enrichr Queries,871;GTEx Coexpression,525	UBA6,CELF2,CBL,ETS1,SEL1L3,TUBA1A,CAPNS1,DPYSL2,BBX,ZNF124,RAB8B,PDK1,GALNT7,CRTAP,SLC37A1,CNOT6L,MAP3K1,MBOAT1,ATP2B4,MYO5A,LIFR,RUNX1,SLC4A7,MARCKS,CREB1,GNPDA1,ARL2BP,GPR160,NFE2L3,TXNIP,FAR1
gene_set_query	596	HMBOX1	630.5	ARCHS4 Coexpression,1269;Enrichr Queries,930;ReMap ChIP-seq,51;GTEx Coexpression,272	IFITM1,ST6GALNAC2,DOCK8,CELF2,SNAP23,AKR1B1,GTDC1,ETS1,PIK3CG,CXCL16,LGALS3,SPRED1,CAPNS1,PLAU,DPYSL2,BBX,PIP4K2A,SLC16A9,VSIG4,ZNF385A,RAB8B,CD53,MYLIP,SEMA6A,ANXA1,RHOG,SLC39A10,BTN3A3,MITF,LIFR,BTN3A2,GAB2,RUNX1,TGFBR2,RAP2B,TXNIP,LCP2,DCP2,ABCG1,PI4K2A,CD44,ARHGEF6,CD274,KCNE3,UBA6,CAPG,CBL,PCDH17,CORO1C,UGCG,HLA-DMA,SEC14L1,CHST11,PRKAR2B,LEPROTL1,S100A11,GALNT7,PRNP,MAP3K1,PLEKHA2,SUSD1,CAR…
gene_set_query	597	DEAF1	631.8	ARCHS4 Coexpression,772;Enrichr Queries,987;ReMap ChIP-seq,217;GTEx Coexpression,551	BEX4,GPM6A,GRN,TTYH3,HMGB2,UBE2D1,SLC41A1,CTSW,IFI30,AIF1,ACTB,SMPD3,ABR,CAPNS1,RRAS,DPYSL2,TSPAN7,ZNF267,GPSM3,PRNP,TGFB1,RSAD2,GRID1,LIMK1,STAT3,NKG7,KCNAB2,LILRB3,MMP9,SULF2,RUNX1,OLFM1,RAP2B,CREB1,GNPDA1,NRG3,ABI3,IL2RB,ZYX,FSCN1,TXNIP,ATP13A2,CD44,GAS7
gene_set_query	598	ZBTB37	632	ARCHS4 Coexpression,641;Enrichr Queries,1128;GTEx Coexpression,127	ST6GALNAC2,DYRK2,WIPF1,SLC44A2,CELF2,DOCK8,GIMAP2,SLA,SIRPB2,TMEM182,PRDM1,PIK3CG,CYSLTR1,DPYSL2,ITGAX,BBX,EMB,PLXNC1,GAS2L3,CR1,IFNGR1,HLA-C,IRAK3,LIFR,HLA-E,TLR1,FGR,CREB1,BIN2,TXNIP,TLR5,DCP2,TLR2,RGS18,MOSPD2,DENND3,CSF2RB,MEFV,CBL,PIK3R5,SDCBP,CYTH4,CLEC7A,EPB41L2,ALOX5,INPP5D,ST8SIA4,SLC15A3,HLA-DQA1,PRNP,MAP3K1,CMTM3,MBOAT1,ATP2B4,ARHGAP25,FLI1,TMEM154,PTPRC,PIK3IP1,STK17B,KLRD1,EVI2B
gene_set_query	599	ZNF275	633.3	ARCHS4 Coexpression,1247;Enrichr Queries,217;GTEx Coexpression,436	LGALS3BP,NRP1,DYRK2,AKR1B1,GNS,ETS1,IFIT3,IFIT2,SEL1L3,EFNB2,DPYSL2,TSPAN7,COTL1,PHACTR2,HMOX1,SLC16A9,TIMP1,GBP2,GBP4,MYLIP,PRNP,SEMA6A,ANXA1,KCNJ10,MMD,F2R,ATP2B4,SULF2,ARMCX3,ARL4C,CXCL10,GNPDA1,MDFIC,QPCT,STK17B,TXNIP,TPP1,KCTD12,BCAT1,CD44
gene_set_query	600	MSANTD3	633.5	ARCHS4 Coexpression,204;GTEx Coexpression,1063	RGS18,CETP,SNAP23,DAPP1,ELK3,PTGS1,CORO1C,DRAM1,RRAS,PRKAR2B,PSTPIP2,CCRL2,MFSD1,CLEC1B,IKBIP,ZNF185,MMD,ANXA5,F2R,SUSD1,PTPN12,GNG11,DAB2,RAB31,RGS10,ADAM9,CD226,TLR5,GLA,SKAP2,FERMT3,GCOM1
gene_set_query	601	ZNF658	634	ARCHS4 Coexpression,773;Enrichr Queries,495	CFD,RGS18,SAMD9L,SAMD9,TMEM182,DDX60,IFIT3,IFI44L,CAPNS1,DPYSL2,SPIN1,HMOX1,SLC38A6,CD36,SLC15A3,GBP2,PRKACB,KCNJ2,EOMES,ANXA1,CXCL10,RRM2B,OAS1,CCNG2,KIT,TXNIP,TEK
gene_set_query	602	ZNF564	636	ARCHS4 Coexpression,1011;Enrichr Queries,744;GTEx Coexpression,153	SIGLEC9,GMFG,NCF4,SNAP23,GIMAP2,SECTM1,SIRPB2,IFIT3,PYCARD,CAPNS1,ARHGDIB,BBX,TRIM22,CD53,MYLIP,NFAM1,LIFR,RUNX1,CLEC4A,TLR1,HCK,DOK3,RRM2B,DPEP2,ARHGEF3,HCLS1,TLR8,TXNIP,TLR5,MAPRE1,RGS18,IGSF6,KCNE3,PTAFR,LY96,CSF2RB,NLRC4,LILRA2,DDX60,CD58,ZNF267,P2RY13,PRNP,MAP3K1,STAT1,MBOAT1,CXCL10,GNPDA1,PIK3IP1,CCNG2,KLRD1,EVI2B,MYD88,GAPT
gene_set_query	603	ZNF177	636.3	ARCHS4 Coexpression,518;Enrichr Queries,311;GTEx Coexpression,1080	BEX4,FBN2,NRN1,SLC44A2,SCHIP1,LPL,LSP1,IQGAP1,IFIT3,IFI44L,EFNB2,TUBA1A,GPNMB,IFI16,CAPNS1,DPYSL2,EPB41L3,TSPAN7,SPIN1,HMOX1,GBP2,ACTR2,NEBL,LIMCH1,F2R,CXCL10,MARCKS,RAB31,ARPC2,IFI27,ELF4,KIT,TXNIP,PLCB1,TNFRSF21
gene_set_query	604	NR2E3	637	ARCHS4 Coexpression,623;Enrichr Queries,651	RGS18,SCHIP1,AKR1B1,TMEM182,PRDM1,ETS1,BMPER,DPYSL2,KCNJ2,ZNF124,PRNP,STAT1,PDE6G,STAT3,MITF,FLI1,RUNX1,TGFBR2,CXCL10,KIT,IRF8,KLRD1,CD247,TOX,WDFY4,CD44
gene_set_query	605	HAND2	637	ARCHS4 Coexpression,1141;Enrichr Queries,473;GTEx Coexpression,297	FBN2,CHRM3,NRP1,NRP2,TES,HSPB8,PRICKLE2,LPL,PRDM1,ETS1,CORO1C,EFNB2,SH3BGRL,EDNRB,RRAS,BMPER,UBE2Q2,ARHGDIB,KDR,EMILIN2,PGM5,EOMES,ANXA1,VCAM1,NEBL,ATP2B4,MID1,GNG11,GFRA2,FLI1,RUNX1,CXCL10,DAB2,FSCN1,TXNIP,F2RL2
gene_set_query	606	E2F1	637.8	Literature ChIP-seq,97;ARCHS4 Coexpression,1571;ENCODE ChIP-seq,91;Enrichr Queries,1324;ReMap ChIP-seq,273;GTEx Coexpression,471	GMFG,NCF4,IFI30,ETS1,ACTB,RCBTB1,PREX1,DOCK11,CYSLTR1,GNPTAB,AP1S2,PIP4K2A,VSIG4,TMSB10,PRKACB,PRKCH,LIMCH1,PHKA1,MID1,RUNX1,TYROBP,RAB31,MTHFD2,BTK,FAR1,CD226,ATP6V0D1,WDFY4,ABCG1,KCNE3,PDE1B,SDC3,ZBTB1,TGFA,FPR3,GNS,PCDH17,CORO1C,SEL1L3,SEC14L1,RRAS,EPB41L3,HMOX1,TSPAN3,PRNP,CRTAP,SLC37A2,APOBEC3G,M6PR,HPS3,NETO2,ARPC5,SLC6A6,PTPRB,ARL2BP,PPT1,GNB4,SPIRE1,HPSE,FXYD5,OSBPL1A,ACVRL1,TNFAIP8,ST6GA…
gene_set_query	607	ZNF775	638	ARCHS4 Coexpression,411;Enrichr Queries,835;GTEx Coexpression,668	CFD,TTYH3,SLC43A2,HMGB2,PIK3CD,UBE2L6,CAPG,LSP1,CORO1A,PSMB10,ACTB,TRPM2,PREX1,TUBA1A,DPYSL2,RAC2,CD59,CD37,GPSM3,PRNP,HLA-B,TMC8,KCNAB2,HLA-A,ETV5,CTTNBP2NL,GNPDA1,ARHGAP30,FSCN1,TXNIP,TOX
gene_set_query	608	TSHZ1	638.3	ARCHS4 Coexpression,915;Enrichr Queries,389;GTEx Coexpression,611	NRP1,NRP2,CHIC1,CELF2,PRICKLE2,PRDM1,ETS1,EFNB2,ABR,CHST11,DPYSL2,SPIN1,PRNP,ANXA1,SEMA6A,HEG1,F2R,ATP2B4,MID1,SULF2,RUNX1,TGFBR2,ARL4C,DAB2,GNPDA1,ARHGEF3,TXNIP,KCTD12,TOX,CD44,GAS7
gene_set_query	609	KCNIP3	639	ARCHS4 Coexpression,781;GTEx Coexpression,497	BEX4,ABR,OLFM1,KCNJ10,NRG3,GRID1,LIMK1,SLC39A10,ATP13A2,KCNAB2,GAS7
gene_set_query	610	MAZ	639	ARCHS4 Coexpression,1507;ENCODE ChIP-seq,42;Enrichr Queries,1108;ReMap ChIP-seq,239;GTEx Coexpression,299	SPI1,OLFML2B,PLEKHB2,UBE2L6,IFI30,GIMAP7,ETS1,ACTB,IFIT2,UBASH3B,CAPNS1,DPYSL2,CCRL2,C3AR1,ENPP4,PRKACB,GAS2L3,CYBA,ARMCX3,DOK3,RAB31,FSCN1,BTK,TXNIP,FAR1,PTPRCAP,ATP6V0D1,RIN2,CFD,CD274,EBI3,SLC41A1,CFP,CORO1A,GNS,PLAC8,RRAS,ST8SIA4,PRNP,TGFB1,PILRA,ARHGAP25,SMAD5,ARHGAP31,NCEH1,TCN2,LPAR6,ACER3,GRB2,HPSE,FERMT3,ITGAM,EIF4E3,HMGB2,CTSW,LSP1,RCSD1,TUBA1A,GM2A,PSTPIP2,RAC2,TMED3,CD38,ME2,GPSM3,ZNF…
gene_set_query	611	NEUROD1	639.8	ARCHS4 Coexpression,536;Enrichr Queries,979;ReMap ChIP-seq,157;GTEx Coexpression,887	NRP1,IFITM1,FCN3,SPI1,LST1,SECTM1,CTSW,IFI30,TNF,ACTB,TNFSF13B,UBASH3B,DPYSL2,ENPP2,SH3BGRL3,GPSM3,ZNF385A,EOMES,RHOG,VWA5A,TMC8,RAB3IL1,BTN3A2,VAV1,FGR,OLFM1,DOK3,SLC7A8,KIT,FSCN1,PTPRCAP,RIN2,GAS7,CFD,GPM6A,GRN,NRN1,SDC3,CAPG,PCDH17,IGSF21,GNG2,TSPAN7,KCNJ2,LRRC25,PRNP,TGFB1,LAPTM5,ATP2B4,NKG7,PKIB,CXCL10,QPCT,FERMT3
gene_set_query	612	SETDB2	640	ARCHS4 Coexpression,301;Enrichr Queries,69;GTEx Coexpression,1550	LGALS3BP,SAMD9L,CD84,GMFG,DOCK8,HMGB2,SNX10,UBE2L6,IKZF1,RCSD1,IFIT3,CTSS,IFIT2,DPYSL2,CASP4,ARHGDIB,EPSTI1,CASP1,ENPP4,EMB,CTSC,MYLIP,RSAD2,PRKCB,IL15,CD180,OAS2,OAS3,ARHGEF3,FSCN1,TXNIP,CMPK2,KCTD12,DOCK2,CD44,IRF9,CD274,SLFN5,GRN,FGL2,DDX60,SAMHD1,RASGRP3,UGCG,GPNMB,INPP5D,LRRC8C,HMOX1,NCKAP1L,GBP2,GBP4,LAIR1,CD74,PRNP,GCA,MLKL,STAT1,MX1,SIGLEC10,PSMB9,CXCL10,PTPRC,FMNL2,GNPDA1,KLHL6,GNB4,RGL1
gene_set_query	613	ZNF845	640.3	ARCHS4 Coexpression,892;Enrichr Queries,697;GTEx Coexpression,332	SLFN5,TNFAIP8,SAMD9L,SAMD9,UBA6,IQGAP1,DDX60,IFIT3,IFI44L,IFIT2,ABR,IFI16,CAPNS1,DPYSL2,DSE,BBX,ZNF267,SLC25A24,ACTR2,STAT1,M6PR,HPS3,SLC39A10,PGM2L1,HAUS1,CXCL10,GNPDA1,MDFIC,GNB4,NFE2L3,ZNF217,TXNIP,DCP2
gene_set_query	614	BBX	640.3	ARCHS4 Coexpression,221;Enrichr Queries,647;GTEx Coexpression,1053	NRP1,GRN,SPI1,SIGLEC9,CELF2,ARPC1B,NCF4,ITGB2,IQGAP1,IFI30,ETS1,CORO1A,APH1B,DPYSL2,ITGAX,PHACTR2,HORMAD1,LGALS9,SLC15A3,CCR1,PRNP,ANXA1,MAP3K1,TGFB1,STAT1,STAT3,ATP2B4,LAPTM5,CYBA,KCNAB2,PILRA,LILRB2,RUNX1,SLC4A7,FGR,HCK,MARCKS,CREB1,GNPDA1,SLC7A7,TYROBP,DOK3,ZYX,TXNIP,PLEKHO2,ATP6V0D1,CD68,CD44
gene_set_query	615	ZNF391	641	ARCHS4 Coexpression,324;Enrichr Queries,483;GTEx Coexpression,1116	BEX4,CHRM3,SLFN5,GRN,SAMD9,HPGD,ARPC1B,ITGB2,DDX60,SLC8A1,STK10,GPNMB,CAPNS1,PLAU,DPYSL2,SPIN1,ENPP2,CASP1,SLC38A6,PRNP,SEMA6A,TGFB1,SLC39A10,BTN3A3,CYBA,HLA-A,PGM2L1,ETV5,HLA-E,CXCL10,HCK,SLC7A8,ELF4,KIT,NFE2L3,ZYX,TXNIP,PLEKHO2,B4GALT6
gene_set_query	616	ZNF395	641.7	ARCHS4 Coexpression,718;Enrichr Queries,560;GTEx Coexpression,647	PLEKHB2,ATP10D,ETS1,HK2,LGALS3,DPYSL2,HMOX1,GBP2,PDK1,PRNP,ANXA1,PLEKHA2,HEG1,MYOF,STAT3,ATP2B4,SMAD5,SULF2,TGFBR2,ARL4C,SLC6A6,RAB31,GNPDA1,CCNG2,FSCN1,TXNIP,S100A4,CD44,TNFRSF21
gene_set_query	617	GLIS1	642.7	ARCHS4 Coexpression,496;Enrichr Queries,693;GTEx Coexpression,739	FBN2,NRP1,TTYH3,OLFML2B,NTN4,PRDM1,ETS1,BMPER,CHST11,RRAS,ENPP2,CRTAP,GRID1,LIMCH1,HEG1,MYOF,RUNX3,SULF2,RUNX1,CXCL10,TWSG1,AXL,CCNG2,CDH13,ADAM9,PLCB1,CD44,GAS7
gene_set_query	618	TBX18	643.3	ARCHS4 Coexpression,380;Enrichr Queries,973;GTEx Coexpression,577	FBN2,NRP1,OLFML2B,NRN1,NTN4,EFNB2,RRAS,BMPER,DPYSL2,EPB41L2,CHSY3,CRTAP,ANXA1,VCAM1,HEG1,MYOF,ATP2B4,SULF2,RUNX1,TGFBR2,CXCL10,TWSG1,DAB2,AXL,CDH13,ADAM9,CD44
gene_set_query	619	POU4F1	644.7	ARCHS4 Coexpression,588;Enrichr Queries,899;GTEx Coexpression,447	NRN1,CD80,EBI3,LY75,PRDM1,SOBP,TNF,DLL1,PCDH17,RASGRP3,SMPD3,EDNRB,TUBA1A,GNG2,DPYSL2,ENPP2,PLXNC1,TMSB10,EOMES,EAF2,NETO2,PGM2L1,RUNX1,OLFM1,CXCL10,OAS2,KIT,IRF8,CD48,TLR7,TOX
gene_set_query	620	ZNF687	645	ARCHS4 Coexpression,476;Enrichr Queries,1376;GTEx Coexpression,83	SPI1,SIGLEC9,NCF4,ITGB2,SLA,PIK3CD,SECTM1,SIRPB2,LSP1,PIK3CG,SIRPB1,PYCARD,PREX1,STK10,ARHGDIB,RAC2,PLXNC1,GPSM3,CD53,SYK,NFAM1,RHOG,HLA-C,CYBA,HLA-G,VAV1,APBB1IP,CLEC4A,TLR1,FGR,HCK,TYROBP,DOK3,BIN2,ELF4,DPEP2,HCLS1,TLR8,LCP1,SASH3,IGSF6,SELPLG,PTAFR,CSF2RB,NLRC4,LILRA1,CFP,MEFV,LILRA2,CORO1A,PIK3R5,CYTH4,ALOX5,LYN,LRRC25,P2RY13,SEMA4A,STAT3,LAPTM5,ATP2B4,PILRA,LILRB3,ARHGAP25,MARCKS,ARHGAP30,GN…
gene_set_query	621	SP7	647.7	ARCHS4 Coexpression,554;Enrichr Queries,986;GTEx Coexpression,403	RGS18,OLFML2B,GTDC1,PRDM1,RCBTB1,TMEM144,SMPD3,SPRED1,GPNMB,DPYSL2,EPB41L2,PEA15,ENPP2,TMED3,ACP5,CD36,SLC37A2,KCNJ10,SEMA6A,TGFB1,GRID1,SLC39A10,RUNX3,MMP9,RUNX1,CXCL10,FMNL2,TXNIP,S100A4
gene_set_query	622	ELF2	648	ARCHS4 Coexpression,657;Enrichr Queries,873;GTEx Coexpression,414	PLEKHB2,CELF2,DOCK8,TMEM182,IQGAP1,ETS1,ACTB,ABR,CYSLTR1,CAPNS1,FUNDC1,TSPAN7,BBX,HLA-DQA1,MYLIP,PRNP,MAP3K1,STAT1,LIMK1,STAT3,PTPN12,YWHAZ,RUNX1,ETV6,TMEM154,NCEH1,CREB1,GNPDA1,PTPRC,NRG3,TXNIP,ATP13A2
gene_set_query	623	ATF4	648.3	ARCHS4 Coexpression,1471;Enrichr Queries,720;ReMap ChIP-seq,147;GTEx Coexpression,255	NRP1,NRP2,TES,ARPC1B,LRRC4,HMGB2,IFIT3,ACTB,CXCL16,LGALS3,TUBA1A,UBE2Q2,CASP4,PGM5,TMSB10,FCER1G,ANXA1,ANXA5,BTN3A3,KCNAB2,MMP9,YWHAZ,ETV5,BACE2,HCK,SLC7A7,MTHFD2,TXNIP,BCAT1,ABCG1,BLVRA,LTF,CETP,SLFN5,GRN,PRICKLE2,CAPG,CORO1C,DLL4,TRPM2,IGSF21,RRAS,HMOX1,SH2B3,S100A11,LAIR1,LRRC25,CCR1,PRNP,CRTAP,STAT3,ATP2B4,PTPN12,SLC4A7,MARCKS,GNPDA1,ARPC2,TBXAS1,CD247,FOLR2
gene_set_query	624	PKNOX2	648.3	ARCHS4 Coexpression,533;Enrichr Queries,582;GTEx Coexpression,830	NRP1,GPM6A,CELF2,LST1,PRICKLE2,LPL,TMEM182,SOBP,ETS1,PLA2G7,EFNB2,CYSLTR1,EDNRB,DPYSL2,ENPP2,SLC38A6,SCN1B,HLA-DQA1,KCNJ2,SEMA6A,LIMCH1,BTN3A2,GFRA2,PGM2L1,SULF2,RUNX1,OLFM1,CXCL10,CDH13,PLCB1,GAS7
gene_set_query	625	ZXDC	649.3	ARCHS4 Coexpression,173;Enrichr Queries,1014;GTEx Coexpression,761	SPI1,CELF2,DOCK8,NCF4,ITGB2,PIK3CD,SIRPB2,ETS1,PREX1,STK10,RASSF2,DPYSL2,PEA15,SPIN1,RAC2,GPSM3,ABCC1,NFAM1,HLA-B,TMC8,RUNX1,FGR,HCK,DOK3,ELF4,ARHGEF3,DPEP2,TXNIP,HCLS1,TLR8,LCP2,DOCK2,CD44,BEX4,DENND3,CFP,ADCY7,CORO1A,ABR,CYTH4,ALOX5,INPP5D,PRNP,P2RY13,STAT1,STAT3,LILRB3,SLC6A6,GNPDA1,ARHGAP30,STK17B,ALOX5AP,ZYX,MYO1F
gene_set_query	626	TCF15	649.3	ARCHS4 Coexpression,1163;Enrichr Queries,298;GTEx Coexpression,487	NRP1,RAMP2,IFITM1,NRN1,LPL,TMEM182,PRDM1,ETS1,DLL4,EFNB2,CDH5,IGSF21,EDNRB,DPYSL2,KDR,ENPP2,HMOX1,CD36,PLTP,PRNP,SEMA6A,RSAD2,TIE1,LAPTM5,PARVB,GNG11,ETV5,RBP7,CXCL10,F8,FABP3,CYP2S1,KIT,FSCN1,TXNIP,TEK
gene_set_query	627	ZFP3	650	ARCHS4 Coexpression,989;Enrichr Queries,110;GTEx Coexpression,851	CD274,SLFN5,SAMD9L,SCHIP1,FGL2,LPL,PRDM1,ETS1,IFIT3,PTGS1,IFIT2,EFNB2,GPNMB,GLIPR2,DPYSL2,ST8SIA4,HMOX1,CD36,GBP2,SCN1B,KCNJ2,VAV3,CD74,PRNP,ANXA1,MAP3K1,STAT1,MX1,PHKA1,LIFR,RUNX1,CXCL10,GNPDA1,EVI2A,PIK3IP1,NRG3,KIT,ARHGEF3,FSCN1,TXNIP,GPD1L,KCTD12,BCAT1,CD44,ABCG1,TMEM229B
gene_set_query	628	ASCL1	650.5	ARCHS4 Coexpression,427;Enrichr Queries,890;ReMap ChIP-seq,202;GTEx Coexpression,1083	LGALS3BP,OLFML2B,SECTM1,ACTB,TUBA1A,EDNRB,DPYSL2,ENPP2,CASP1,CD38,PLXNC1,ZNF385A,SEMA6A,NFAM1,CYBA,TIMD4,EMP3,RUNX3,YWHAZ,RUNX1,ARL4C,OLFM1,AIM2,MFNG,KIT,FSCN1,S100A4,TOX,LTF,BEX4,FBN2,C1QA,GPM6A,GRN,TTYH3,RALB,SLC1A3,DLL1,PSMB10,PCDH17,DLL4,IGSF21,SEC14L1,LRRC25,IL33,MBOAT1,CXCL10,ATP13A2,FERMT3
gene_set_query	629	ZBTB11	651	ARCHS4 Coexpression,417;Enrichr Queries,1323;ReMap ChIP-seq,245;GTEx Coexpression,619	LGALS3BP,RAMP2,SPI1,UBA6,CELF2,LST1,CTSW,IQGAP1,IKZF1,TNF,AIF1,ETS1,CXCL16,DOCK11,GNA15,CAPNS1,RRAS,BBX,EMB,CYTIP,ZNF267,CD33,LRRC25,ACTR2,PRNP,CD72,MAP3K1,PDE6G,LAPTM5,GAB2,PTPN12,DCK,YWHAZ,SLC4A7,CREB1,GNPDA1,PTPRC,NFE2L3,PTPRCAP,DOCK2,DCP2,FERMT3
gene_set_query	630	GTF2IRD1	651	ARCHS4 Coexpression,72;GTEx Coexpression,1230	SPI1,WIPF1,ARPC1B,DOCK8,NCF4,ITGB2,PIK3CD,GIMAP4,LSP1,IKZF1,ITGAL,ETS1,CTSS,GIMAP8,STK10,RASSF2,GLIPR2,ARHGDIB,RAC2,CASP1,CD37,EMB,LGALS9,GPSM3,CD53,SRGN,ACTR2,SYK,BTN3A1,PRKCB,TAP2,HLA-B,RHOG,TMC8,TAP1,PHKA1,CYBA,KCNAB2,HLA-A,MPEG1,HLA-E,APBB1IP,FGR,HCK,DOK3,BTK,DPEP2,TXNIP,HCLS1,TLR8,LCP2,CD48,PLEKHO2,PTPRCAP,LCP1,DOCK2,TLR4,SASH3,CLEC12A,NLRC4,CFP,CORO1A,PSMB10,CYTH4,LYN,IL10RA,LAPTM5,ARPC5,LI…
gene_set_query	631	ZNF197	651.5	ARCHS4 Coexpression,297;Enrichr Queries,1035;ReMap ChIP-seq,95;GTEx Coexpression,1179	LGALS3BP,CD84,ST6GALNAC2,ARPC1B,RCSD1,GIMAP8,TUBA1A,CAPNS1,DPYSL2,AP1S2,BBX,TIMP1,VSIG4,PRKACB,RAB8B,CD52,FCER1G,RSAD2,IFNGR1,RHOG,PHKA1,CYBA,EMP3,HLA-A,DCK,PGM2L1,HLA-E,ETV7,DOK3,AIM2,CREB1,RRM2B,ELF4,ADAM9,CMPK2,TXNIP,LTF,BEX4,SLFN5,ASAH1,UBA6,SDC3,PIK3R3,CFP,GNS,CORO1C,UGCG,GNG2,RRAS,ALOX5,INPP5D,UCP2,S100A11,LRRC25,PRNP,MAP3K1,TGFB1,IL10RA,SUSD1,LAPTM5,SH2D1B,SMAD5,SLC4A7,GNPDA1,STK17A,CCNG2,…
gene_set_query	632	ZNF362	652.7	ARCHS4 Coexpression,904;Enrichr Queries,537;GTEx Coexpression,517	NRP1,TTYH3,SLC44A2,SDC3,ETS1,SH3BGRL,TUBA1A,RRAS,DPYSL2,PIP4K2A,HMOX1,CHSY3,GBP2,CMKLR1,PRNP,CRTAP,MAP3K1,CMTM3,F2R,ATP2B4,SULF2,SLC6A6,TWSG1,GNPDA1,CRISPLD1,CCNG2,FSCN1,ZYX,CDH13,TXNIP,KCTD12,CD44
gene_set_query	633	PURG	653.5	ARCHS4 Coexpression,498;GTEx Coexpression,809	BEX4,IGSF21,GPM6A,OLFM1,MARCKS,TUBA1A,GNG2,NDST3,TSPAN7,MYO5A,PRKACB,PGM2L1
gene_set_query	634	DPF3	653.7	ARCHS4 Coexpression,671;Enrichr Queries,321;GTEx Coexpression,969	FBN2,NRP1,SCHIP1,SDC3,SLC1A3,TMEM182,ETS1,SLC8A1,EFNB2,PREX1,TRPM2,UBASH3B,CHST11,BMPER,DPYSL2,PLXNC1,SCN1B,PRNP,SEMA6A,NEBL,LIMCH1,MYOF,PHKA1,SULF2,RUNX1,CXCL10,FABP3,KIT,CDH13,KCTD12,GPD1L,TOX,GAS7
gene_set_query	635	TCF3	653.8	Literature ChIP-seq,35;ARCHS4 Coexpression,1506;ENCODE ChIP-seq,56;Enrichr Queries,785;ReMap ChIP-seq,76;GTEx Coexpression,1465	IFITM1,SPI1,IKZF1,IFI30,ACTB,SPIC,CAPNS1,DPYSL2,ARL6IP5,PIP4K2A,PRKACB,PDK1,GBP5,PHKA1,TIMD4,RUNX3,RUNX1,TWSG1,CRISPLD1,PRKAR1A,TXNIP,SKAP2,TMEM87B,TTYH3,ZBTB1,TGFA,IQGAP1,CFP,TRPM2,ABR,UGCG,CHST11,INPP5D,EPB41L3,HMOX1,S100A11,TNFSF15,FLI1,SLC6A6,LPAR6,PPT1,GRB2,FERMT3,ARPC1B,SECTM1,CTSW,SNX10,TUBA1A,SPTLC2,GLIPR2,RAC2,SPIN1,CD38,SH3BGRL3,EMB,VAV3,IFNGR1,MMD,HEG1,MYOF,ANXA5,RHOG,TMC8,SLC39A10,PGM…
gene_set_query	636	RREB1	657	ARCHS4 Coexpression,468;Enrichr Queries,939;GTEx Coexpression,564	NRP1,CHIC1,GSTP1,DOCK8,DENND3,PRDM1,ETS1,ABR,CYSLTR1,TUBA1A,DPYSL2,BBX,PRKACB,HLA-DQA1,VAV3,PRNP,ATP8B4,ZNF185,MAP3K1,SGTB,MYOF,STAT3,ATP2B4,RUNX1,TGFBR2,ETV6,SLC6A6,TXNIP,TRIM38,DOCK2,CD44
gene_set_query	637	PRDM6	658.7	ARCHS4 Coexpression,785;Enrichr Queries,828;GTEx Coexpression,363	FBN2,NRP1,TES,NRN1,CELF2,PRDM1,PLA2G7,ACTB,EFNB2,GLIPR1,SH3BGRL,EDNRB,RRAS,BMPER,DPYSL2,CHSY3,PGM5,CMKLR1,CRTAP,SEMA6A,MYOF,CD180,FLI1,RUNX1,CXCL10,TWSG1,DAB2,CRISPLD1,CDH13,SPIRE1
gene_set_query	638	ZXDA	658.7	ARCHS4 Coexpression,249;Enrichr Queries,603;GTEx Coexpression,1124	NRP1,SLFN5,CELF2,DOCK8,ZBTB1,AKR1B1,IQGAP1,IKZF1,RCSD1,ETS1,DOCK10,STK10,DOCK11,GPNMB,DPYSL2,TSPAN7,LRRC8C,BBX,EMB,CYTIP,PRNP,ANXA1,MAP3K1,IL10RA,TAP2,TMC8,MITF,LHFPL2,SMAD5,ETV5,RUNX1,TGFBR2,ARL4C,CXCL10,GNPDA1,PTPRC,MDFIC,PIK3IP1,STK17A,ELF4,GPD2,TXNIP,CD247,DOCK2,CD44
gene_set_query	639	DBX2	659.3	ARCHS4 Coexpression,541;Enrichr Queries,928;GTEx Coexpression,509	BEX4,FBN2,NRN1,SCHIP1,SLC1A3,LPL,PLA2G7,PITPNC1,TRPM2,EDNRB,DPYSL2,PEA15,TSPAN7,CD38,TSPAN3,IL33,KCNJ10,VCAM1,GRID1,RUNX1,CXCL10,EHD3,RAB31,NRG3,AXL,RGL1
gene_set_query	640	PRDM14	660.4	Literature ChIP-seq,24;ARCHS4 Coexpression,724;Enrichr Queries,1092;ReMap ChIP-seq,173;GTEx Coexpression,1289	FCN3,IFITM1,PRDM1,IFI30,TNF,ACTB,ELK3,PREX1,STK10,CAPNS1,ADORA3,KDR,AP1S2,ARL6IP5,SLC16A9,TMSB10,PDK1,EOMES,MYLIP,SEMA6A,LIMCH1,LIFR,RUNX3,RBP7,DOK3,GPD2,ADPRH,SLC9A9,FSCN1,S100A4,PTPRCAP,ABCG1,SKAP2,TMEM87B,SDC3,ZBTB1,LY96,DAPP1,PIK3R5,IGSF21,TRPM2,ABR,UGCG,SEC14L1,PLTP,SLC37A1,LY86,HPS3,NETO2,PARVB,FLI1,SLC6A6,CYP2S1,NFE2L3,GNB4,FERMT3,ACVRL1,LGALS3BP,NRP2,HSPB8,SECTM1,CTSW,SNX10,HK2,PITPNC1,SM…
gene_set_query	641	CTCFL	662	ARCHS4 Coexpression,1234;ENCODE ChIP-seq,99;Enrichr Queries,421;ReMap ChIP-seq,287;GTEx Coexpression,1269	FCN3,SPI1,EIF4E3,MCTP1,CELF2,HMGB2,CTSW,UBE2L6,IFI30,ETS1,STK10,DOCK11,CYSLTR1,GNPTAB,GLIPR2,DPYSL2,AP1S2,SPIN1,TMED3,HORMAD1,GYG1,ZNF385A,MYLIP,ANXA1,CNOT6L,F2R,PAQR3,TMC8,KCNAB2,RUNX3,MMP9,RUNX1,ARL4C,TWSG1,DOK3,CREB1,SLCO4A1,KIT,GPR160,FSCN1,TXNIP,IRF8,CMPK2,FAR1,PTPRCAP,KCTD12,TOX,BCAT1,ATP6V0D1,MAPRE1,TLR5,B4GALT6,ABCG1,IRF9,GRN,RALB,CBFB,SLC43A2,UBA6,LPL,DENND3,SAMHD1,CBL,CORO1C,DLL4,TRPM2,…
gene_set_query	642	CCDC17	663	ARCHS4 Coexpression,1174;GTEx Coexpression,152	SPI1,SELPLG,ST6GALNAC2,GMFG,NCF4,SIRPB2,DENND3,MEFV,STX11,PIK3R5,SCPEP1,CLEC7A,ALOX5,ITGAX,ST8SIA4,CASP1,GPSM3,CMTM7,FCER1G,MLKL,RHOG,HLA-C,LILRB3,VAV1,HLA-E,FGR,HCK,TYROBP,DOK3,BIN2,DHRS9,KLHL6,TBXAS1,CARD16,MYO1F,TLR2
gene_set_query	643	ZNF460	663	ARCHS4 Coexpression,805;Enrichr Queries,736;GTEx Coexpression,448	CD274,SLFN5,CBFB,CD80,ARPC1B,LY75,PRDM1,CBL,TNF,ACTB,EFNB2,UGCG,SPRED1,CAPNS1,DPYSL2,TSPAN3,ZNF267,ZNF124,PDK1,PRNP,ANXA1,MAP3K1,MYO5A,YWHAZ,GNPDA1,MTHFD2,ZYX,TXNIP,CD226,CD48,CD44
gene_set_query	644	ZNF644	664.3	ARCHS4 Coexpression,556;Enrichr Queries,1311;ReMap ChIP-seq,57;GTEx Coexpression,733	ACVRL1,CD84,CXCL9,SIGLEC9,GPR65,ARPC1B,ICAM2,SECTM1,PTPN22,IFIT3,ACTB,LGALS3,CAPNS1,SGCB,DPYSL2,ARHGDIB,COTL1,EMILIN2,BBX,TMSB10,PRKACB,FCER1G,RSAD2,NFAM1,SLC39A10,CYBA,MS4A6A,AIM2,CREB1,FSCN1,PECAM1,TXNIP,CMPK2,ATP6V0D1,BCAT1,PI4K2A,LTF,GRN,UBA6,ZBTB1,FPR3,NOD2,CORO1C,GNA15,SEC14L1,ARL13B,RRAS,PRKAR2B,UCP2,LRRC25,CCL24,MSR1,MAP3K1,TGFB1,NEBL,IL10RA,SUSD1,LAPTM5,LY86,ARPC5,SMAD5,GALC,SLC4A7,SLC6A…
gene_set_query	645	TERF1	664.5	ARCHS4 Coexpression,664;Enrichr Queries,1107;ReMap ChIP-seq,17;GTEx Coexpression,870	IFITM1,CHIC1,GPR65,ITGB2,PLEK,ICAM2,HMGB2,PTPN22,IKZF1,RCSD1,ITGAL,IFI30,ACTB,CXCL16,STK10,LGALS3,SGCB,PLAU,DPYSL2,SPIN1,ARL6IP5,PIP4K2A,CD37,TMSB10,MYBL1,CTSC,FCER1G,SEMA6A,SYK,PRKCB,CD180,RHOG,TMC8,SLC39A10,PDCD1LG2,BTN3A2,YWHAZ,HAUS1,APBB1IP,FGR,SLC7A7,RAB31,CREB1,B3GNT7,OAS1,IRF8,TXNIP,LCP2,PLEKHO2,BCAT1,WDFY4,CD44,DCP2,IGSF6,SELPLG,CLEC12A,PTAFR,ATP10D,DENND3,PRCP,SEL1L3,ABR,UGCG,SH3BGRL,CHS…
gene_set_query	646	KLF10	665	ARCHS4 Coexpression,408;Enrichr Queries,405;GTEx Coexpression,1182	BEX4,NRP1,HMGB2,ETS1,ACTB,CXCL16,EFNB2,LGALS3,HLA-DMA,TUBA1A,PLAU,DPYSL2,HMOX1,NLRP3,CD59,TIMP1,SH2B3,PRNP,CD74,ANXA1,STAT1,ANXA5,MITF,YWHAZ,TM4SF1,ARL4C,CXCL10,PTPRE,MARCKS,GNPDA1,SLC7A8,MTHFD2,QPCT,TXNIP,S100A4,CD44
gene_set_query	647	ZNF148	665	ARCHS4 Coexpression,800;Enrichr Queries,620;GTEx Coexpression,575	CBFB,UBA6,CELF2,ZBTB1,IQGAP1,ETS1,DPYSL2,FCHO2,BBX,PRKACB,MYLIP,ACTR2,PRNP,ENTPD1,MAP3K1,STAT1,STAT3,HPS3,LIFR,SMAD5,YWHAZ,RUNX3,RUNX1,SLC4A7,TWSG1,CREB1,GNPDA1,RRM2B,TXNIP
gene_set_query	648	IKZF5	665.7	ARCHS4 Coexpression,260;Enrichr Queries,751;GTEx Coexpression,986	TTYH3,WIPF1,IKZF1,ETS1,PIK3CG,UGCG,CAPNS1,DPYSL2,LEPROTL1,FCHO2,ARHGDIB,BBX,EMB,CYTIP,RAB8B,MYLIP,PRNP,CNOT6L,MAP3K1,MYOF,SMAD5,PNRC2,FMNL2,CREB1,GNPDA1,PTPRC,EVI2A,RRM2B,PIK3IP1,MTHFD2,STK17A,STK17B,FSCN1,TXNIP,CD247,CD44
gene_set_query	649	HOXA1	666	ARCHS4 Coexpression,1129;Enrichr Queries,593;GTEx Coexpression,276	PTGER4,NRP1,GRN,SAMD9,GSTP1,DAPP1,PRDM1,ETS1,EFNB2,GNA15,PLAU,HMOX1,S100A11,EOMES,PRNP,ANXA1,ZNF185,STAT1,MYOF,IL18,MITF,MMP9,FLI1,ETV5,TMEM154,CTTNBP2NL,RUNX1,ARL4C,CXCL10,RAP2B,ARPC2,BCAT1,SKAP2
gene_set_query	650	HMX2	666.3	ARCHS4 Coexpression,477;Enrichr Queries,1303;GTEx Coexpression,219	RGS18,NRN1,CD80,EBI3,LY75,HMGB2,PRDM1,TNF,IFI44L,ACTB,HLA-DOA,HLA-DQA1,EOMES,ACTR2,ENTPD1,STAT1,MX1,EAF2,RUNX3,FLI1,RUNX1,CXCL10,OAS2,MTHFD2,OAS3,BTK,HLA-DRA,CD226,CD48,TLR7,LCP1,WDFY4
gene_set_query	651	GLIS2	667.3	ARCHS4 Coexpression,803;Enrichr Queries,546;GTEx Coexpression,653	NRP1,OLFML2B,TTYH3,ETS1,EFNB2,TUBA1A,RRAS,CHST11,CAPNS1,PLAU,DPYSL2,HMOX1,CMKLR1,PRNP,CRTAP,TGFB1,HEG1,MYOF,F2R,SULF2,ARL4C,CXCL10,TWSG1,RAB31,AXL,ZYX,FSCN1,CDH13
gene_set_query	652	ZNF704	667.7	ARCHS4 Coexpression,350;Enrichr Queries,532;GTEx Coexpression,1121	NRP1,CELF2,ARPC1B,PIK3R3,ETS1,SLC8A1,EFNB2,DPYSL2,ST8SIA4,RAC2,VAV3,PRNP,SEMA6A,LIMCH1,NEBL,HEG1,MYO5A,MITF,LIFR,CYBA,EMP3,ETV5,SULF2,TGFBR2,ARL4C,CXCL10,FMNL2,ARPC2,TXNIP,HCLS1,SPIRE1,ATP6V0D1,PLCB1,TNFRSF21
gene_set_query	653	ZNF22	667.7	ARCHS4 Coexpression,1103;Enrichr Queries,378;GTEx Coexpression,522	NRP1,CELF2,HMGB2,ETS1,ACTB,ABR,MYCT1,SH3BGRL,TUBA1A,CAPNS1,DPYSL2,COTL1,TMSB10,CTSC,SRGN,PRNP,ANXA1,ANXA5,F2R,KREMEN1,GNG11,TGFBR2,HAUS1,ARL4C,MARCKS,GNPDA1,MDFIC,MTHFD2,TXNIP,KCTD12,BCAT1,CD44
gene_set_query	654	RLF	669	ARCHS4 Coexpression,540;Enrichr Queries,1249;GTEx Coexpression,218	KLRB1,ARPC1B,PLEK,DENND3,NOD2,HK2,STK10,UGCG,CAPNS1,RRAS,NLRP3,BBX,HMOX1,CYTIP,ZNF267,PDK1,RAB8B,EOMES,PRNP,CNOT6L,CD300A,PTPN12,RUNX3,ARL4C,SLC4A7,RIT1,CREB1,GNPDA1,STK17B,PPT1,TXNIP,LCP2,KLRD1,CD44
gene_set_query	655	KDM2A	669	ARCHS4 Coexpression,224;GTEx Coexpression,1114	WIPF1,DOCK8,PIK3CD,DENND3,IQGAP1,IKZF1,ITGAL,ADCY7,CORO1A,ETS1,PREX1,STK10,HORMAD1,TGFB1,BTN3A1,TAP2,HLA-B,TMC8,HLA-A,ARMCX3,SLC6A6,ARHGAP30,ELF4,TXNIP,HCLS1,ZNF217,LCP1,DOCK2,MYO1F
gene_set_query	656	ZNF43	670	ARCHS4 Coexpression,899;Enrichr Queries,251;GTEx Coexpression,860	BEX4,UBA6,GCNT1,PIK3R3,LPL,IFIT3,IFI44L,APH1B,CAPNS1,DPYSL2,ENPP2,BBX,HMOX1,GBP2,PRKACB,ZNF124,VAV3,PRNP,ANXA1,SEMA6A,GCA,F2R,LIFR,LYZ,CXCL10,DAB2,CREB1,GNPDA1,ELF4,KIT,NFE2L3,TXNIP,FAR2,TOX,CD44
gene_set_query	657	FOXG1	670.3	ARCHS4 Coexpression,708;Enrichr Queries,831;GTEx Coexpression,472	FBN2,GPM6A,NRP1,NRN1,CELF2,SLC1A3,AKR1B1,LPL,PCDH17,EFNB2,ABR,EDNRB,TUBA1A,DPYSL2,TSPAN7,PRNP,PRKCB,GRID1,KCNAB2,OLFM1,MARCKS,NRG3,CDH13,SPIRE1,PLCB1
gene_set_query	658	HAND1	671	ARCHS4 Coexpression,596;Enrichr Queries,1160;GTEx Coexpression,257	FBN2,NRP1,NRP2,TES,HPGD,HSPB8,PRICKLE2,PRDM1,SLC8A1,PTGS1,CORO1C,EFNB2,BMPER,UBE2Q2,AP1S2,KDR,PGM5,EOMES,ANXA1,SEMA6A,ATP2B4,PLA2G4A,LIFR,MID1,GFRA2,RUNX1,CXCL10,KIT,RGS10,FSCN1,TOX
gene_set_query	659	MEF2D	671.7	ARCHS4 Coexpression,391;Enrichr Queries,752;GTEx Coexpression,872	HSPB8,CELF2,ITGB2,DENND3,ETS1,ACTB,ABR,STK10,CAPNS1,DPYSL2,GYG1,SH2B3,PRNP,TGFB1,STAT1,STAT3,ATP2B4,PHKA1,MITF,KCNAB2,YWHAZ,RUNX1,ETV6,SLC6A6,GNPDA1,ARHGAP30,ELF4,FSCN1,ZYX,TXNIP,DOCK2,CD44,GAS7
gene_set_query	660	ZNF184	671.7	ARCHS4 Coexpression,574;Enrichr Queries,510;GTEx Coexpression,931	HMGB2,PIK3R3,PRDM1,ETS1,EFNB2,TUBA1A,CAPNS1,DPYSL2,BBX,ZNF267,PRNP,MAP3K1,SGTB,STAT1,ATP2B4,SLC39A10,KCNAB2,BTN3A2,YWHAZ,ARL4C,OLFM1,CXCL10,MARCKS,CREB1,GNPDA1,CCNG2,ARHGEF3,ZYX,TXNIP,MAPRE1,DCP2
gene_set_query	661	ZFP2	672	ARCHS4 Coexpression,949;Enrichr Queries,539;GTEx Coexpression,528	GRN,CHIC1,LPL,SOBP,IFIT2,EFNB2,TUBA1A,CAPNS1,DPYSL2,CASP4,ENPP2,MFSD1,HMOX1,GBP2,DENND2D,IL33,PRNP,SEMA6A,LIMCH1,MMD,F2R,ETV5,ARL4C,CXCL10,GNPDA1,ARPC2,PIK3IP1,ELF4,CCNG2,KIT,TXNIP
gene_set_query	662	ZNF878	672	ARCHS4 Coexpression,1137;GTEx Coexpression,207	CD274,ENTPD1,APOBEC3G,STAT1,CD80,EBI3,MX1,LY75,EAF2,HMGB2,TNF,IFI44L,HAUS1,TMEM156,OAS2,OAS3,BTK,CD226,CD48,TLR7,BCAT1,WDFY4,HLA-DQA1,DCP2
gene_set_query	663	HNF4A	672.3	Literature ChIP-seq,131;ARCHS4 Coexpression,1342;ENCODE ChIP-seq,110;Enrichr Queries,780;ReMap ChIP-seq,225;GTEx Coexpression,1446	IFITM1,SPI1,TES,PLEKHB2,UBE2L6,LIPA,ACTB,IFIT3,RCBTB1,ELK3,LGALS3,PREX1,UBASH3B,DPYSL2,PIP4K2A,BBX,SCN1B,CMKLR1,ENTPD1,RUNX3,TM4SF1,RUNX1,PRKAR1A,GPR160,TXNIP,ATP6V0D1,RIN2,PI4K2A,SKAP2,CETP,TMEM87B,TTYH3,SDC3,TGFA,IQGAP1,GNS,PLA2G7,TRPM2,SEC14L1,RRAS,EPB41L2,INPP5D,HMOX1,TSPAN3,ZNF267,LYN,CCR1,MYO5A,LYZ,PKIB,NCEH1,VNN1,ARL2BP,ACER3,GRB2,RGL1,NRP1,NRP2,SLC44A2,ARPC1B,PTPRO,SECTM1,AKR1B1,SNX10,TME…
gene_set_query	664	SIM1	672.3	ARCHS4 Coexpression,759;Enrichr Queries,766;GTEx Coexpression,492	FBN2,SLFN5,NRP1,NRN1,PRDM1,SLC8A1,PCDH17,TRPM2,EDNRB,BMPER,DSE,ENPP2,PLXNC1,KCNJ2,IKBIP,EOMES,SEMA6A,SLC2A13,MYOF,ANXA5,MITF,RUNX1,CXCL10,DAB2,SLC7A8,QPCT,KIT,ADAM9,RIN2
gene_set_query	665	ZNF708	672.7	ARCHS4 Coexpression,801;Enrichr Queries,980;GTEx Coexpression,237	BEX4,SAMD9L,SAMD9,MOSPD2,GTDC1,RASGRP3,DOCK10,TMEM144,TUBA1A,RASSF2,GNG2,CAPNS1,DPYSL2,PEA15,ENPP2,PIP4K2A,BBX,EMB,PRKACB,ZNF267,ZNF124,PRNP,CRTAP,KCNJ10,MAP3K1,SEMA4D,SLC39A10,PGM2L1,GALC,EVI2A,FMNL2,ACER3,TXNIP,KBTBD8
gene_set_query	666	ZNF429	672.7	ARCHS4 Coexpression,1102;Enrichr Queries,807;GTEx Coexpression,109	SPI1,SIGLEC9,GMFG,NCF4,SLA,SIRPB2,TMEM182,PIK3CG,SIRPB1,SLC8A1,IFI44L,TNFSF13B,PREX1,CYSLTR1,RASSF2,CAPNS1,DPYSL2,ARHGDIB,PLXNC1,PRKACB,GPSM3,CD53,SRGN,VAV3,MYLIP,NFAM1,SLC2A13,SLC39A10,APBB1IP,CLEC4A,TLR1,FGR,ARL4C,HCK,DOK3,BIN2,DPEP2,HCLS1,TLR8,TXNIP,LCP1,TLR5,PLCB1,RGS18,SLFN5,IGSF6,SELPLG,KCNE3,PTAFR,CSF2RB,NLRC4,LILRA1,MEFV,LILRA2,LILRA5,EFNB2,ALOX5,KCNJ2,LYN,LRRC25,P2RY13,MAP3K1,GCA,NEBL,LI…
gene_set_query	667	ZSCAN18	673.3	ARCHS4 Coexpression,1053;Enrichr Queries,338;GTEx Coexpression,629	BEX4,PTGER4,LGALS3BP,GPM6A,CHIC1,SOBP,EFNB2,TUBA1A,EDNRB,GNG2,DPYSL2,SPIN1,ENPP2,HMOX1,PRNP,GRID1,STAT1,LIMCH1,F2R,GNG11,SULF2,ARL4C,OLFM1,CXCL10,PIK3IP1,QPCT,KIT,ARHGEF3,ZNF217,TXNIP,CD44,GAS7
gene_set_query	668	NEUROG2	673.3	ARCHS4 Coexpression,715;Enrichr Queries,1088;GTEx Coexpression,217	CD274,NRP1,NRP2,NRN1,CD80,EBI3,LY75,PIK3R3,PRDM1,TNF,DLL1,IFI44L,EFNB2,TUBA1A,GRM8,PLXNC1,PLTP,HLA-DQA1,EOMES,ENTPD1,SEMA6A,APOBEC3G,STAT1,MX1,EAF2,RUNX1,TMEM156,CXCL10,OAS2,OAS3,HECW2,FSCN1,CD226,CD48,TLR7,B4GALT6,TOX,WDFY4
gene_set_query	669	GCM2	674	ARCHS4 Coexpression,729;Enrichr Queries,1024;GTEx Coexpression,269	RGS18,BEX4,RALB,SCHIP1,GCNT1,CAPG,PRDM1,TRPM2,TUBA1A,DPYSL2,EPB41L3,STAT4,SLC38A6,EMILIN2,NCKAP1L,KCNJ2,EOMES,SYK,MYO5A,PLA2G4A,RUNX3,FLI1,RUNX1,CXCL10,CD4,CD200R1,SLC7A8,GPR160,IRF8,CD226,LTF
gene_set_query	670	FOXS1	674.3	ARCHS4 Coexpression,1224;Enrichr Queries,375;GTEx Coexpression,424	NRP1,IFITM1,OLFML2B,NTN4,IFIT3,GLIPR1,SH3BGRL,RRAS,GPNMB,GLIPR2,PLAU,ARHGDIB,HMOX1,CHSY3,TIMP1,GBP2,CMKLR1,ANXA1,VCAM1,GNG11,MMP9,TM4SF1,RUNX1,CXCL10,TWSG1,CRISPLD1,AXL,FSCN1,CDH13,TXNIP,S100A4,FXYD5,CD44
gene_set_query	671	ZNF649	675	ARCHS4 Coexpression,550;Enrichr Queries,708;GTEx Coexpression,767	LGALS3BP,IFITM1,IFIT3,CORO1C,IFIT2,SEL1L3,EFNB2,ARL13B,CAPNS1,PLAU,DPYSL2,KDR,MYLIP,SEMA6A,MX1,SLC39A10,SMAD5,PGM2L1,ETV5,TWSG1,GNPDA1,ELF4,CYP2S1,KIT,GNB4,TXNIP,BCAT1,DCP2
gene_set_query	672	E2F7	676	Literature ChIP-seq,162;ARCHS4 Coexpression,1250;Enrichr Queries,1340;ReMap ChIP-seq,171;GTEx Coexpression,457	GRN,FCN3,SELPLG,CD80,EBI3,LY75,HMGB2,ZBTB1,CTSW,TNF,IFIT3,ACTB,TUBA1A,GLIPR2,PLAU,DPYSL2,COTL1,HMOX1,TMSB10,MYBL1,SEMA4A,GAS2L3,STAT1,ANXA5,MYOF,NETO2,TM4SF1,CXCL10,CD4,DOK3,OAS2,AXL,MTHFD2,MFNG,CYP2S1,ZYX,FSCN1,ADAM9,CD226,TLR7,S100A4,FOLR2,CD68
gene_set_query	673	HOXB3	678.7	ARCHS4 Coexpression,1006;Enrichr Queries,767;GTEx Coexpression,263	FBN2,NRP2,TES,FGL2,PRICKLE2,PRDM1,ETS1,CORO1C,EFNB2,LGALS3,RRAS,CHST11,CAPNS1,UBE2Q2,PLAU,FUNDC1,DPYSL2,PGM5,GBP2,CRTAP,ABCC1,LIMCH1,ATP2B4,MID1,FLI1,SULF2,RUNX1,SLC4A7,ARL4C,CXCL10,TXNIP,F2RL2,CD44,GAPT
gene_set_query	674	MEIS3	679	ARCHS4 Coexpression,1063;Enrichr Queries,398;GTEx Coexpression,576	LGALS3BP,GPM6A,NRP1,NRN1,SLC43A2,SDC3,ETS1,PREX1,TUBA1A,GNG2,GLIPR2,PLAU,DPYSL2,PRNP,SEMA6A,CMTM3,LIMK1,KCNAB2,EMP3,PGM2L1,SULF2,RUNX1,ARL4C,OLFM1,CXCL10,NRG3,AXL,FSCN1,TXNIP,CDH13
gene_set_query	675	DLX2	680	ARCHS4 Coexpression,564;Enrichr Queries,855;GTEx Coexpression,621	BEX4,NRP1,NRN1,HSPB8,PIK3R3,PRDM1,DLL1,CORO1C,EFNB2,TUBA1A,GNG2,GPNMB,DPYSL2,HMOX1,IKBIP,EOMES,SGTB,TFPI2,LIMK1,SLC39A10,ETV5,RUNX1,ARL4C,CXCL10,NRG3,ARL2BP,FSCN1,TXNIP,TOX,CD44
gene_set_query	676	ZNF655	680.7	ARCHS4 Coexpression,120;Enrichr Queries,655;GTEx Coexpression,1267	TNFAIP8,WIPF1,CELF2,DOCK8,ITGB2,PIK3CD,GTDC1,PRDM1,IKZF1,RCSD1,ITGAL,ETS1,IFIT3,ACTB,CTSS,DOCK10,STK10,DOCK11,GLIPR1,TUBA1A,DPYSL2,ARHGDIB,BBX,CD37,EMB,CYTIP,TRIM22,CD53,ANXA1,BTN3A1,TMC8,TAP1,YWHAZ,HLA-E,GPRIN3,BIN2,DPEP2,TXNIP,HCLS1,LCP2,CD48,PTPRCAP,LCP1,BCAT1,DOCK2,CD44,SASH3,SLFN5,SELPLG,CLEC12A,DENND3,SAMSN1,ADCY7,PIK3R5,UGCG,INPP5D,PRNP,MAP3K1,SEMA4D,PLEKHA2,IL10RA,LAPTM5,MYO5A,GNPDA1,PTPR…
gene_set_query	677	DMRT1	681	Literature ChIP-seq,82;ARCHS4 Coexpression,524;Enrichr Queries,889;GTEx Coexpression,1229	NRN1,PRDM1,CBL,TMEM144,IGSF21,TRPM2,DPYSL2,EPB41L3,STAT4,HORMAD1,EOMES,CMTM3,MBOAT1,SLC39A10,TIMD4,PTPN12,MMP9,RUNX3,FLI1,ETV5,RUNX1,CXCL10,F8,MARCKS,HECW2,STK17B,KIT,IRF8
gene_set_query	678	ZNF430	681.7	ARCHS4 Coexpression,1256;Enrichr Queries,525;GTEx Coexpression,264	SAMD9,HMGB2,DAPP1,NOD2,PRDM1,ETS1,ACTB,GNA15,CYSLTR1,TUBA1A,GM2A,CAPNS1,DPYSL2,BBX,TMSB10,ZNF267,VAV3,PRNP,MAP3K1,ZNF185,ANXA1,F2R,IL18,LILRB1,LILRB3,YWHAZ,TMEM154,RAP2B,CREB1,GNPDA1,ARPC2,ZNF217,TXNIP,CD44,DCP2
gene_set_query	679	MBD6	682	ARCHS4 Coexpression,161;GTEx Coexpression,1203	SPI1,PTAFR,NCF4,ITGB2,PIK3CD,SECTM1,SIRPB2,DENND3,LSP1,CFP,LILRA2,CORO1A,SIRPB1,PREX1,STK10,CYTH4,ALOX5,ITGAX,GPSM3,LRRC25,P2RY13,TGFB1,NFAM1,HLA-B,HLA-C,HLA-A,LILRB2,LILRB3,FGR,SLC6A6,HCK,DOK3,ARHGAP30,ELF4,LPCAT2,ZYX,DPEP2,TLR8,EVI2B,MYO1F,SIGLEC5
gene_set_query	680	ZFHX3	682	ARCHS4 Coexpression,1008;Enrichr Queries,448;GTEx Coexpression,590	NRP1,OLFML2B,CELF2,ETS1,EFNB2,SH3BGRL,RRAS,DPYSL2,EPB41L2,TSPAN7,CHSY3,PGM5,HLA-DQA1,PRNP,CRTAP,MAP3K1,HEG1,MYOF,ATP2B4,LIFR,LHFPL2,SULF2,RUNX1,TGFBR2,ETV6,ARL4C,TWSG1,DAB2,MARCKS,AXL,TXNIP,KCTD12,RIN2,CD44
gene_set_query	681	NFATC4	682.7	ARCHS4 Coexpression,717;Enrichr Queries,792;GTEx Coexpression,539	NRP1,NRP2,IFITM1,PRICKLE2,ETS1,RRAS,DPYSL2,ENPP2,HMOX1,PLTP,CRTAP,STAT1,HEG1,ATP2B4,RAB3IL1,EMP3,SMAD5,SULF2,TGFBR2,ARL4C,CXCL10,TWSG1,RAB31,AXL,FSCN1,TXNIP,S100A4,CD44
gene_set_query	682	PRDM2	682.7	ARCHS4 Coexpression,196;Enrichr Queries,874;GTEx Coexpression,978	CHIC1,WIPF1,CELF2,DOCK8,LY75,PIK3CD,IKZF1,RCSD1,ETS1,PIK3CG,DOCK10,STK10,DOCK11,RASSF2,DPYSL2,BBX,CD37,PRKACB,SYK,PRKCB,TMC8,IPCEF1,RUNX1,TGFBR2,ETV6,TXNIP,LCP2,LCP1,DOCK2,WDFY4,CD44,RAB20,INPP5D,NCKAP1L,HLA-DQA1,LYN,PRNP,MAP3K1,SEMA4D,PLEKHA2,ATP2B4,LAPTM5,MYO5A,GNPDA1,PTPRC,ARHGAP30,KLHL6,TRIM38,EVI2B
gene_set_query	683	ZNF212	682.7	ARCHS4 Coexpression,351;Enrichr Queries,1147;GTEx Coexpression,550	SASH3,HMGB2,DAPP1,PRDM1,GIMAP6,CORO1A,ACTB,GNA15,DPYSL2,RAC2,HMOX1,CD37,GPSM3,PRNP,ZNF185,ANXA1,CD300A,IL18,HLA-B,CYBA,HLA-A,ARHGAP25,TMEM154,ARMCX3,CXCL10,NAGK,GNPDA1,MFNG,FSCN1,TXNIP,TNFRSF21,MYD88
gene_set_query	684	ZNF562	683	ARCHS4 Coexpression,935;Enrichr Queries,810;GTEx Coexpression,304	GRN,DYRK2,SAMD9,GSTP1,TGFA,DAPP1,TMEM182,PRDM1,ETS1,ACTB,UGCG,GNA15,CYSLTR1,DPYSL2,MFSD1,BBX,PHACTR2,HLA-DQA1,PRNP,ANXA1,ZNF185,STAT1,ATP2B4,SMAD5,TMEM154,RUNX1,SLC4A7,RIT1,RAP2B,CREB1,GNPDA1,TXNIP,KLRD1,DCP2
gene_set_query	685	ZNF561	684.3	ARCHS4 Coexpression,947;Enrichr Queries,585;GTEx Coexpression,521	DYRK2,GSTP1,ARPC1B,ATP10D,IQGAP1,PRDM1,ABR,SPRED1,DRAM1,PSTPIP2,DPYSL2,FCHO2,IKBIP,ZNF185,MAP3K1,IFNGR1,MYOF,ATP2B4,CYBA,KCNAB2,SMAD5,TMEM154,SULF2,RAP2B,GNPDA1,RRM2B,AXL,TXNIP,KCTD12,CD44
gene_set_query	686	ZNF502	684.7	ARCHS4 Coexpression,1577;Enrichr Queries,233;GTEx Coexpression,244	CD86,NRP1,SLFN5,SLC1A3,SNX10,NPL,ETS1,PSMB10,IFIT3,IFI44L,IFIT2,PREX1,CHST11,DPYSL2,ST8SIA4,STAT4,ENPP2,HMOX1,SLC16A9,CD36,KCNJ2,HAVCR2,PRNP,ANXA1,SEMA6A,SUSD1,LIFR,KCNAB2,GAB2,LILRB4,SMAD5,GNG11,SULF2,TGFBR2,ARL4C,PTPRE,OLFM1,CXCL10,KLHL6,KIT,TXNIP,GRB2,KCTD12,BCAT1
gene_set_query	687	ZNF484	685	ARCHS4 Coexpression,481;Enrichr Queries,558;GTEx Coexpression,1016	MCTP1,SAMD9,UBA6,PIK3R3,PRDM1,DDX60,IFIT3,DOCK10,TUBA1A,GNG2,UBASH3B,CAPNS1,DPYSL2,ST8SIA4,BBX,PRKACB,ZNF267,ZNF124,CPA3,ANXA1,CNOT6L,SLC39A10,PLA2G4A,MYO5A,SLC4A7,CXCL10,GNPDA1,CREB1,NFE2L3,ZYX,B4GALT6,TLR4
gene_set_query	688	ZNF665	685	ARCHS4 Coexpression,1270;Enrichr Queries,353;GTEx Coexpression,432	FBN2,LGALS3BP,RGS18,SAMD9L,CELF2,ZBTB1,IFIT3,ACTB,CTSS,CORO1C,PTGS1,IFIT2,RASGRP3,LGALS3,CYSLTR1,ARL13B,DPYSL2,ENPP2,GBP2,CTSC,GBP4,PRNP,CRTAP,ANXA1,RSAD2,F2R,HPS3,SMAD5,HAUS1,SULF2,CXCL10,TWSG1,GNPDA1,AXL,TXNIP
gene_set_query	689	POU3F3	685	ARCHS4 Coexpression,457;Enrichr Queries,1210;GTEx Coexpression,388	BEX4,GPM6A,KCNJ10,SEMA6A,NRN1,GRID1,SCHIP1,SDC3,SLC1A3,PIK3R3,SOBP,PCDH17,EFNB2,OLFM1,MARCKS,EDNRB,TUBA1A,GNG2,NRG3,DPYSL2,PEA15,TSPAN7,KIT,PRKACB
gene_set_query	690	ZNF823	687	ARCHS4 Coexpression,788;Enrichr Queries,463;GTEx Coexpression,810	IFITM1,SAMD9,UBA6,GSTP1,HMGB2,ETS1,IFIT3,EFNB2,UGCG,ABR,PLAU,DPYSL2,STAT4,SLC16A6,HMOX1,PHACTR2,ZNF124,MYLIP,PRNP,ANXA1,ZNF185,MAP3K1,IL18,ARL4C,CXCL10,MARCKS,GNPDA1,CCNG2,NFE2L3,TXNIP,KBTBD8,TNFRSF21,CD44
gene_set_query	691	MYPOP	687	ARCHS4 Coexpression,631;GTEx Coexpression,743	OLFM1,ABR,SPI1,TGFB1,CAPNS1,LIMK1,LRRC4,ZYX,ATP13A2,KCNAB2,SCN1B
gene_set_query	692	PROX1	687.3	ARCHS4 Coexpression,975;Enrichr Queries,318;ReMap ChIP-seq,111;GTEx Coexpression,1345	NRP1,NRP2,TES,LEAP2,CELF2,SECTM1,PTPN22,PRDM1,RCSD1,ETS1,ACTB,SLC8A1,ELK3,LGALS3,EDNRB,DPYSL2,ENPP2,PLXNC1,LBP,TMSB10,CTSC,ANXA1,SEMA6A,LIMCH1,MYOF,KREMEN1,LIFR,EMP3,TM4SF1,ETV5,TGFBR2,RUNX1,ARL4C,BACE2,PRKAR1A,KIT,FSCN1,TXNIP,CDH13,S100A4,KCTD12,PLCB1,DNASE1L3,CD44,SLFN5,TTYH3,TGFA,LPL,PCDH17,CORO1C,EFNB2,S100A11,SEMA4A,PRNP,SLC37A1,NEBL,KLRC4,MX2,LAPTM5,PNRC2,SULF2,PTPRE,CXCL10,QPCT
gene_set_query	693	ZNF486	688.3	ARCHS4 Coexpression,1460;Enrichr Queries,135;GTEx Coexpression,470	ASAH1,IFITM1,SUCNR1,SLC44A2,HMGB2,DAPP1,ETS1,RCBTB1,ACTB,IFI44L,SCPEP1,TUBA1A,GPNMB,IFI16,CAPNS1,DPYSL2,ARHGDIB,EPSTI1,TIMP1,GBP2,TMSB10,SRGN,PRNP,ANXA1,IL15,RNASET2,MYOF,F2R,MX1,IL18,LILRB1,IPCEF1,LILRB3,GFRA2,TM4SF1,CXCL10,MARCKS,CREB1,LPCAT2,TXNIP,S100A4,CPVL,TMEM106A,TNFRSF21,CD44
gene_set_query	694	ZNF335	688.5	ARCHS4 Coexpression,153;Enrichr Queries,1244;ReMap ChIP-seq,297;GTEx Coexpression,1060	SPI1,WIPF1,ITGB2,PIK3CD,LSP1,IKZF1,ITGAL,PREX1,STK10,ARL6IP5,ITGAX,CD37,GPSM3,BTN3A1,NFAM1,HLA-B,TMC8,HLA-C,CYBA,KCNAB2,HLA-A,MMP9,RUNX1,HLA-E,FGR,DOK3,ELF4,DPEP2,HCLS1,LCP2,LCP1,DOCK2,PTGER4,SASH3,TTYH3,DENND3,CFP,ADCY7,CORO1A,CYTH4,ALOX5,INPP5D,PLTP,PRNP,TGFB1,SEMA4D,STAT1,STAT3,ATP2B4,LAPTM5,GNPDA1,ARHGAP30,ZYX,OSBPL1A,MYO1F
gene_set_query	695	FOXD4L5	689.7	ARCHS4 Coexpression,848;Enrichr Queries,1023;GTEx Coexpression,198	PTGER4,FBN2,RAMP2,NRN1,MCTP1,MOSPD2,PIK3R3,LPL,TMEM182,PRDM1,OGFRL1,ABR,CYSLTR1,EDNRB,PRKAR2B,DPYSL2,LRRC8C,CD59,PGM5,CD36,CYYR1,EMB,HLA-DQA1,PRNP,ANXA1,SYK,MMD,TIE1,LIFR,APBB1IP,RBP7,CXCL10,FABP4,MDFIC,ACER3,KLRD1,OSBPL1A,ST6GALNAC3,TLR4
gene_set_query	696	FOXF2	692	ARCHS4 Coexpression,1487;Enrichr Queries,351;GTEx Coexpression,238	FBN2,CHRM3,NRP1,NRP2,TES,NRN1,HSPB8,FGL2,HTR2B,PRICKLE2,PRDM1,ETS1,PTGS1,CORO1C,EFNB2,CDH5,CYSLTR1,EDNRB,RRAS,GPNMB,CAPNS1,UBE2Q2,PLAU,DPYSL2,KDR,ENPP2,PGM5,ABCC1,ANXA1,VCAM1,LIMCH1,ATP2B4,GNG11,FLI1,TM4SF1,SULF2,RUNX1,CXCL10,DAB2,AXL,TOX,F2RL2,CD44
gene_set_query	697	DBP	692	ARCHS4 Coexpression,1021;Enrichr Queries,350;GTEx Coexpression,705	CFD,LGALS3BP,GRN,SNAP23,LPL,PLA2G7,IFIT3,ACTB,TNFSF13B,LGALS3,GPNMB,DPYSL2,NDST3,TSPAN7,UCP2,ENPP2,HMOX1,GBP2,PLTP,ZNF385A,KCNJ2,CD74,PRNP,ACTR2,STAT1,BTN3A2,TGFBR2,PSMB9,CXCL10,PIK3IP1,CCNG2,FSCN1,TXNIP,S100A4,TMEM229B
gene_set_query	698	ESRRG	692.7	ARCHS4 Coexpression,734;Enrichr Queries,406;GTEx Coexpression,938	BEX4,CHRM3,GPM6A,CELF2,SLC41A1,AKR1B1,LPL,TMEM182,SLC8A1,PCDH17,EDNRB,TUBA1A,NDST3,ENPP2,PLXNC1,CD36,VAV3,SEMA6A,NEBL,LIMCH1,ANKRD22,ATP2B4,SULF2,RUNX1,CXCL10,CYP2S1,KIT,CDH13,PLCB1,TOX,GAS7
gene_set_query	699	ESRRA	693	ARCHS4 Coexpression,1252;ENCODE ChIP-seq,85;Enrichr Queries,959;ReMap ChIP-seq,138;GTEx Coexpression,1031	LGALS3BP,SPI1,PLEKHB2,ARPC1B,ITGB2,TMEM182,CTSW,PRDM1,ETS1,ACTB,PREX1,CDH5,CAPNS1,PLAU,MFSD1,SCN1B,ZNF385A,MYOF,TMC8,MMP9,RUNX1,DOK3,MFNG,FSCN1,TXNIP,IRF8,S100A4,PTPRCAP,CETP,RALB,TTYH3,NLRC4,PSMB10,RAB20,CD59,S100A11,LRRC25,SEMA4A,PRNP,NEBL,STAT1,STAT3,ATP2B4,SLC6A6,FABP3,ARHGAP30,GNPDA1,IL2RB,ZNF217,GPD1L,FERMT3
gene_set_query	700	EMX2	693.7	ARCHS4 Coexpression,845;Enrichr Queries,791;GTEx Coexpression,445	FBN2,GPM6A,NRP1,NRN1,SDC3,SLC1A3,AKR1B1,LPL,TNFSF13B,EFNB2,ABR,EDNRB,GPNMB,DPYSL2,TSPAN7,SPIN1,ENPP2,KCNJ2,KCNJ10,VCAM1,GRID1,BTN3A2,GPR137B,SULF2,RUNX1,CXCL10,NRG3,TXNIP,GAS7
gene_set_query	701	CENPT	694	ARCHS4 Coexpression,291;Enrichr Queries,583;GTEx Coexpression,1208	RGS18,CETP,SLC44A2,ARPC1B,HMGB2,DAPP1,CAPG,CORO1A,ACTB,PTGS1,LGALS3,TUBA1A,PRKAR2B,DPYSL2,ARL6IP5,COTL1,HMOX1,TIMP1,CLEC1B,PRNP,TGFB1,ZNF185,MMD,TMC8,EMP3,HLA-E,CXCL10,BIN2,MTHFD2,MFNG,ZYX,FSCN1,RGS10,TXNIP,S100A4,FXYD5,CD44,FERMT3
gene_set_query	702	ZNF35	697.7	ARCHS4 Coexpression,383;Enrichr Queries,242;GTEx Coexpression,1468	NRP1,HPGD,WIPF1,GMFG,PIK3R3,PRDM1,ETS1,IFIT3,IFIT2,EFNB2,PLAU,DPYSL2,ARHGDIB,RAC2,HMOX1,TIMP1,GBP2,PLTP,GPSM3,PRNP,BTN3A1,LIMCH1,F2R,NETO2,LHFPL2,HLA-A,GNG11,ETV5,SULF2,HLA-E,CXCL10,DAB2,GNPDA1,BIN2,NFE2L3,TXNIP,HCLS1,S100A4,LCP2,BCAT1,TNFRSF21
gene_set_query	703	ZIK1	699.7	ARCHS4 Coexpression,487;Enrichr Queries,481;GTEx Coexpression,1131	BEX4,NRP1,GCNT1,HMGB2,IFIT3,IFIT2,EFNB2,EDNRB,TUBA1A,UBASH3B,CAPNS1,DPYSL2,GBP2,MYBL1,S100A11,SEMA6A,F2R,MYOF,SLC39A10,NETO2,HAUS1,OLFM1,CXCL10,SLC7A8,ELF4,KIT,TXNIP,B4GALT6,TOX,BCAT1,DCP2
gene_set_query	704	HSF2	700	ARCHS4 Coexpression,418;Enrichr Queries,740;GTEx Coexpression,942	BEX4,GRN,SCHIP1,ARPC1B,HMGB2,PIK3R3,PRDM1,IQGAP1,ETS1,TUBA1A,GNG2,CAPNS1,DPYSL2,GYG1,MYBL1,S100A11,PRNP,ANXA1,STAT1,SLC39A10,PHKA1,MITF,RUNX1,SLC4A7,CXCL10,MARCKS,CREB1,GNPDA1,ZYX,TXNIP,CD44
gene_set_query	705	SPDEF	700.3	ARCHS4 Coexpression,857;Enrichr Queries,728;GTEx Coexpression,516	TMEM87B,GRN,ST6GALNAC2,ETS1,LGALS3,PREX1,CAPNS1,TMED3,HMOX1,GALNT7,VAV3,PRNP,SLC15A2,SLC37A1,PRKCH,TNFSF15,STAT1,LYZ,TM4SF1,TGFBR2,SULF2,BACE2,CXCL10,RAB31,MTHFD2,GPR160,TXNIP,ZNF217,S100A4,CD44
gene_set_query	706	HMG20B	700.7	ARCHS4 Coexpression,597;Enrichr Queries,513;GTEx Coexpression,992	LGALS3BP,GRN,RALB,TTYH3,ARPC1B,IQGAP1,CORO1A,ACTB,PSMB10,GNA15,CAPNS1,TSPAN7,RAC2,SLC16A6,HMOX1,SCN1B,PRNP,CRTAP,STAT1,MYO5A,MITF,EMP3,ARL4C,BACE2,RAB31,GNPDA1,MTHFD2,FSCN1,TXNIP,S100A4,CD44,LGMN
gene_set_query	707	ZNF239	701	ARCHS4 Coexpression,675;Enrichr Queries,366;GTEx Coexpression,1062	NRP1,WIPF1,LPL,SNX10,IFIT3,IFI44L,IFIT2,PLAU,DPYSL2,SLC38A6,HMOX1,SLC16A9,LGALS9,ZNF385A,PRNP,ANXA1,LIMCH1,MX1,LAPTM5,NETO2,ETV5,HAUS1,CXCL10,MTHFD2,CCNG2,NFE2L3,TXNIP,HCLS1,KCTD12,BCAT1,TNFRSF21,CD44
gene_set_query	708	HMX3	702	ARCHS4 Coexpression,592;Enrichr Queries,1302;GTEx Coexpression,212	FBN2,NRN1,CD80,EBI3,LY75,HMGB2,PRDM1,TNF,IFI44L,TRPM2,HLA-DOA,HLA-DQA1,EOMES,ENTPD1,STAT1,MX1,EAF2,RUNX3,FLI1,RUNX1,OAS2,OAS3,BTK,FSCN1,HLA-DRA,IRF8,CD226,CD48,TLR7,LCP1,WDFY4
gene_set_query	709	HEYL	703	ARCHS4 Coexpression,865;Enrichr Queries,503;GTEx Coexpression,741	FBN2,NRP1,OLFML2B,HSPB8,LPL,ETS1,EFNB2,CDH5,EDNRB,RRAS,PLAU,DPYSL2,KDR,CHSY3,PGM5,TIMP1,PLTP,CMKLR1,VCAM1,LAPTM5,TM4SF1,SULF2,CXCL10,FABP3,CRISPLD1,ARL2BP,AXL,CDH13,CD44,GAS7
gene_set_query	710	LIN54	705.5	ARCHS4 Coexpression,1214;GTEx Coexpression,197	LYN,ACTR2,SEMA4A,SAMD9,PLEK,SH2D1B,MOSPD2,TGFA,DAPP1,PTPN22,NOD2,PRDM1,DCK,TMEM154,RIT1,GNA15,CAPNS1,GPD2,SLC16A6,RAC2,LCP1,CYTIP,ZNF267,ZNF124
gene_set_query	711	GZF1	706	ARCHS4 Coexpression,1154;Enrichr Queries,814;GTEx Coexpression,150	FCN1,NRP1,PLEK,CTSW,ETS1,STK10,DPYSL2,CYTIP,MYBL1,HAVCR2,EOMES,ACTR2,CD300A,GAB2,ETV5,RUNX1,ARL4C,MTHFD2,KLRF1,XCL1,TXNIP,LCP2,DOCK2,HCST,CD44,KLRB1,MEFV,RAB20,CHST11,LEPROTL1,STAT4,NLRP3,HMOX1,PRNP,CD160,KLRC3,STAT1,GZMA,KLRC4,SH2D1B,GZMB,NKG7,PILRA,SLC6A6,MARCKS,GNPDA1,STK17B,CCNG2,ZNF217,KLRD1,CD247,GLA,CD244
gene_set_query	712	SRY	706.5	Literature ChIP-seq,81;ARCHS4 Coexpression,1330;Enrichr Queries,635;GTEx Coexpression,780	SPI1,LST1,PRDM1,ETS1,LIPA,TNF,ACTB,EDNRB,GNPTAB,PLAU,DPYSL2,ADORA3,EPSTI1,AP1S2,KDR,SCN1B,CMKLR1,EOMES,PRKCH,RSAD2,PRKCB,LIMCH1,F2R,TAP1,MITF,CYBA,RUNX3,RUNX1,GPRIN3,RBP7,TWSG1,RAB31,DOK3,PRKAR1A,FSCN1,CMPK2,ELMO2,FAR1,FAR2,PTPRCAP,TOX,ATP6V0D1,PI4K2A,CFD,FBN2,NRN1,PIK3R3,CORO1A,SEL1L3,PLAC8,IGSF21,ADAP2,SEC14L1,PRKAR2B,ST8SIA4,TSPAN3,SLC15A3,VCAM1,PARVB,ARHGAP25,GPR137B,CXCL10,PTPRB,IL7,CYP2S1,G…
gene_set_query	713	DLX5	707.3	ARCHS4 Coexpression,514;Enrichr Queries,586;GTEx Coexpression,1022	FBN2,BEX4,NRN1,HPGD,LPL,UBE2D1,PIK3R3,PRDM1,DLL1,PCDH17,CORO1C,SMPD3,EFNB2,EDNRB,TUBA1A,GNG2,GPNMB,DPYSL2,ENPP2,ZNF385A,VAV3,EOMES,ANXA1,SEMA6A,LIMCH1,IL18,MMP9,CXCL10,ARL2BP,KIT,TXNIP,TOX
gene_set_query	714	ZNF154	707.3	ARCHS4 Coexpression,1089;Enrichr Queries,193;GTEx Coexpression,840	CHRM3,CHIC1,CALCRL,CELF2,FGL2,PRICKLE2,TMEM182,RCBTB1,IFI44L,DOCK10,LGALS3,CYSLTR1,CAPNS1,DPYSL2,STAT4,ST8SIA4,PGM5,PLXNC1,CD36,TRIM22,GBP4,VAV3,GBP5,VCAM1,PRKCB,GPX7,IRAK3,SULF2,ARL4C,CXCL10,PIK3IP1,KIT,TXNIP,IRF8,TEK,TOX,CD44,TMEM229B,GAS7
gene_set_query	715	DLX1	707.7	ARCHS4 Coexpression,566;Enrichr Queries,913;GTEx Coexpression,644	BEX4,NRP1,NRN1,HSPB8,SLC1A3,PIK3R3,DLL1,CORO1C,EFNB2,TUBA1A,GNG2,GPNMB,DPYSL2,ENPP2,PRKACB,EOMES,PRNP,LIMK1,PGM2L1,ETV5,RUNX1,OLFM1,CXCL10,NRG3,ARL2BP,TXNIP,TOX
gene_set_query	716	HOXA4	708	ARCHS4 Coexpression,1495;Enrichr Queries,376;GTEx Coexpression,253	PTGER4,FBN2,CHRM3,NRP1,NRP2,NRN1,HSPB8,FGL2,PRICKLE2,PRDM1,ETS1,CORO1C,EFNB2,CYSLTR1,RRAS,CHST11,SGCB,UBE2Q2,PLAU,DPYSL2,PGM5,CD36,ABCC1,CRTAP,ANXA1,LIMCH1,ATP2B4,MITF,LIFR,GNG11,MMP9,FLI1,RUNX1,ARL4C,CXCL10,KIT,TXNIP,IRF8,BLVRA,SKAP2
gene_set_query	717	ZNF610	708.3	ARCHS4 Coexpression,835;Enrichr Queries,145;GTEx Coexpression,1145	BEX4,SLFN5,SAMD9L,SAMD9,SLC44A2,PIK3R3,AKR1B1,IQGAP1,DDX60,IFIT3,IFI44L,APH1B,TUBA1A,GPNMB,CAPNS1,DPYSL2,ENPP2,BBX,SLC16A9,GBP2,KCNJ2,ACTR2,SEMA6A,LIMCH1,MX1,VWA5A,LIFR,SULF2,PKIB,CXCL10,GNPDA1,RRM2B,OAS1,PIK3IP1,ELF4,CCNG2,QPCT,KIT,TXNIP,FAR2,PLCB1,TOX
gene_set_query	719	ZNF358	709	ARCHS4 Coexpression,799;Enrichr Queries,838;GTEx Coexpression,490	LGALS3BP,GRN,HSPB8,SOBP,ABR,TUBA1A,RRAS,CAPNS1,SGCB,DPYSL2,HMOX1,TIMP1,SCN1B,DENND2D,PRNP,MAP3K1,RAB3IL1,EMP3,GNPDA1,ARPC2,AXL,ZYX,FSCN1,ZNF217,TXNIP,S100A4,ATP13A2,OSBPL1A
gene_set_query	720	ZNF230	709.3	ARCHS4 Coexpression,1514;Enrichr Queries,571;GTEx Coexpression,43	SAMD9L,SPI1,GMFG,GPR65,NCF4,GIMAP2,SLA,IFIT3,IFI44L,IFIT2,CAPNS1,ARHGDIB,COTL1,PLXNC1,PRKACB,CLEC4A,TYROBP,DOK3,BIN2,DPEP2,PLBD1,TXNIP,IGSF6,KCNE3,LY96,CSF2RB,CFP,MEFV,DDX60,SAMSN1,EFNB2,SDCBP,ST8SIA4,ZNF267,LYN,PRNP,PILRA,ARHGAP25,CXCL10,PTPRC,ARHGAP30,TBXAS1,TNFSF8,MYD88,GAPT,SIGLEC9,ITGAM,PIK3CD,SECTM1,SIRPB2,PIK3CG,SIRPB1,TNFSF13B,HK3,TUBA1A,RAC2,GPSM3,CD53,SRGN,CR1,FCER1G,ANXA1,NFAM1,RHOG,IR…
gene_set_query	721	ZNF611	709.3	ARCHS4 Coexpression,942;Enrichr Queries,1064;GTEx Coexpression,122	WIPF1,GPR65,CELF2,SNAP23,SLA,PIK3CD,PTPN22,TMEM182,PRDM1,ETS1,PIK3CG,ACTB,CYSLTR1,CAPNS1,DPYSL2,ARHGDIB,RAC2,BBX,PLXNC1,TRIM22,RAB8B,CD53,SRGN,ACTR2,ENTPD1,IRAK3,LIFR,TLR1,FGR,DOK3,CREB1,BTK,TLR8,TXNIP,LCP1,TLR4,TMEM106A,DCP2,RGS18,SASH3,CSF2RB,NLRC4,SAMSN1,ADCY7,EFNB2,ST8SIA4,NCKAP1L,CD58,LYN,PRNP,GCA,MX2,LAPTM5,M6PR,ATP2B4,HPS3,ARPC5,PTPRC,GNPDA1,STK17B,GRB2,KLRD1,TRIM38,EVI2B
gene_set_query	722	ZXDB	709.3	ARCHS4 Coexpression,787;Enrichr Queries,499;GTEx Coexpression,842	CRP,NRP1,CHIC1,DYRK2,LEAP2,PRDM1,IQGAP1,ETS1,CAPNS1,DPYSL2,SPIN1,BBX,HMOX1,LBP,MYLIP,PRNP,CNOT6L,HEG1,MYO5A,LIFR,GAB2,TM4SF1,TGFBR2,ARL4C,CXCL10,GNPDA1,CCNG2,TXNIP,KCTD12,TNFRSF21
gene_set_query	723	MYOG	710.5	ARCHS4 Coexpression,1181;ENCODE ChIP-seq,64;Enrichr Queries,439;GTEx Coexpression,1158	SPI1,OLFML2B,TES,PLEKHB2,UBE2D1,PRDM1,IFI30,ETS1,ACTB,RCBTB1,LGALS3,STK10,CAPNS1,BMPER,ARL6IP5,PIP4K2A,ENPP4,PRKACB,PDK1,MYLIP,RSAD2,F2R,PHKA1,RUNX1,GPRIN3,TWSG1,RAB31,BIN2,PRKAR1A,HECW2,MFNG,ADPRH,SLC9A9,S100A4,ATP6V0D1,CFD,TMEM87B,SDC3,LPL,TGFA,EFNB2,UGCG,SEC14L1,CHST11,HMOX1,SLC38A6,PRNP,SLC37A2,TNFSF15,HPS3,MYO5A,HPS5,PARVB,SMAD5,CXCL10,PKIB,EHD3,PTPRC,NCEH1,TCN2,ARPC2,GRB2,LGMN,NRP2,DYRK2,SC…
gene_set_query	724	CTCF	710.8	Literature ChIP-seq,130;ARCHS4 Coexpression,1358;ENCODE ChIP-seq,43;Enrichr Queries,1184;ReMap ChIP-seq,159;GTEx Coexpression,1391	FCN3,SPI1,GMFG,ICAM2,IKZF1,PRDM1,IFI30,ETS1,ACTB,GIMAP8,RASSF2,GNPTAB,NDST3,COTL1,SLC16A6,ENPP4,PLXNC1,SLC16A9,GYG1,TMSB10,EOMES,CD300A,PAQR3,TAP2,NPY1R,CYBA,RUNX1,OLFM1,TWSG1,DOK3,HECW2,FSCN1,PTPRCAP,ATP6V0D1,TOX,ABCG1,TMEM87B,CBFB,EBI3,DAPP1,TGFA,IQGAP1,CORO1C,PIK3R5,ABR,INPP5D,ST8SIA4,HMOX1,NCKAP1L,HLA-DQA1,PRNP,SLC37A2,SLC37A1,TGFB1,APOBEC3G,EAF2,M6PR,NETO2,SLC6A6,PTPRE,EHD3,DAB2,NCEH1,SPIRE1…
gene_set_query	725	HOXB8	711.3	ARCHS4 Coexpression,1172;Enrichr Queries,784;GTEx Coexpression,178	NRP1,TTYH3,TREM2,PRR5L,PRDM1,ETS1,DLL1,RASGRP3,TMEM144,EFNB2,LGALS3,TUBA1A,RASSF2,SPTLC2,CAPNS1,PLAU,DPYSL2,EPB41L3,PEA15,SPP1,ENPP2,PIP4K2A,ENPP4,P2RY12,PRNP,SEMA6A,KCNJ10,GPR34,SEMA4D,FLI1,SULF2,RUNX1,ARL4C,CXCL10,EVI2A,FMNL2,ACER3,FSCN1,TXNIP,OSBPL1A,ST6GALNAC3,TNFRSF21,CD44,SKAP2
gene_set_query	726	POU1F1	711.7	ARCHS4 Coexpression,486;Enrichr Queries,385;GTEx Coexpression,1264	RGS18,SPI1,KCNE3,KLRB1,PTGER2,AKR1B1,PRDM1,GIMAP6,ETS1,IFIT3,GIMAP8,ELK3,TRPM2,KDR,CD36,KCNJ2,RSAD2,STAT1,GZMA,STAT3,CD180,PLA2G4A,MITF,ETV5,RUNX1,CXCL10,CD200R1,FABP4,IL7,HECW2,KIT,IRF8,TRIM38
gene_set_query	727	ZNF14	714	ARCHS4 Coexpression,811;Enrichr Queries,277;GTEx Coexpression,1054	LGALS3BP,IFITM1,HMGB2,DAPP1,DDX60,IFIT3,IFIT2,TUBA1A,CAPNS1,DPYSL2,HMOX1,TIMP1,MYLIP,CD74,PRNP,CRTAP,ANXA1,MAP3K1,STAT1,F2R,IL18,LILRB1,LILRB3,CXCL10,MARCKS,CREB1,GNPDA1,ARHGEF3,TXNIP,ZNF217,DCP2,TNFRSF21
gene_set_query	728	ZNF165	715.3	ARCHS4 Coexpression,366;Enrichr Queries,862;ReMap ChIP-seq,72;GTEx Coexpression,1561	FCN1,FBN2,TES,HSPB8,ITGB2,CAPG,IFIT3,SEL1L3,EFNB2,STK10,UGCG,RRAS,PLAU,PHACTR2,HMOX1,VAV3,CD74,PRNP,ANXA1,ANXA5,MX1,IL18,ATP2B4,YWHAZ,TM4SF1,CXCL10,RAP2B,OAS1,SLC7A8,MTHFD2,SLCO4A1,NFE2L3,TXNIP,TNFRSF21
gene_set_query	729	PDX1	715.4	Literature ChIP-seq,139;ARCHS4 Coexpression,589;Enrichr Queries,1328;ReMap ChIP-seq,177;GTEx Coexpression,1344	TNFAIP8,EIF4E3,SCHIP1,PRDM1,DOCK10,SPTLC2,ENPP2,PHACTR2,ENPP4,SLC16A9,EMB,VAV3,EOMES,MYLIP,FCER1G,MMD,SLC2A13,VWA5A,YWHAZ,TM4SF1,ETV5,RUNX1,SLC7A8,GPD2,IRF8,BCAT1,TOX,ATP6V0D1,RIN2,TNFRSF21,SKAP2,GPM6A,C1QA,GRN,SUCNR1,NRN1,HPGD,SLC43A2,PRCP,KCNJ2,GALNT7,SLC37A1,SEMA4D,STAT1,MX2,STAT3,LIMK1,M6PR,PNRC2,SLC6A6,CXCL10,QPCT,GRB2
gene_set_query	730	NR1D2	715.7	ARCHS4 Coexpression,690;Enrichr Queries,425;GTEx Coexpression,1032	CHIC1,ARPC1B,LPL,DDX60,ETS1,IFIT3,LGALS3,UGCG,DPYSL2,ENPP2,HMOX1,GBP2,SCN1B,MYLIP,CD74,PRNP,ANXA1,STAT1,ATP2B4,LIFR,TGFBR2,ARL4C,CXCL10,GNPDA1,PIK3IP1,PRKAR1A,CCNG2,GPD2,TXNIP,GPD1L,CD44,GAS7
gene_set_query	731	ZNF865	716	ARCHS4 Coexpression,508;GTEx Coexpression,924	SPI1,TGFB1,NFAM1,UBE2D1,SECTM1,PHKA1,CYBA,PARVB,CAPNS1,ELF4,ZYX,GYG1,GPSM3
gene_set_query	732	ZFP42	717	Literature ChIP-seq,156;ARCHS4 Coexpression,652;Enrichr Queries,861;GTEx Coexpression,1199	RGS18,SASH3,IFITM1,RAMP2,TNFAIP8,CD80,HMGB2,PRDM1,ETS1,DLL1,PCDH17,IFIT2,IGSF21,SPRED1,UCP2,KDR,CD37,EOMES,SLC37A2,SEMA6A,TIMD4,ETV5,SULF2,HAUS1,PNRC2,RUNX1,CXCL10,RAP2B,B3GNT7,NPC2,OAS2,CYP2S1,MFNG,KIT,ADPRH,TBXAS1,NFE2L3,TXNIP,GPD1L,BCAT1,CD68,DCP2
gene_set_query	733	ZNF423	717.7	ARCHS4 Coexpression,836;Enrichr Queries,761;GTEx Coexpression,556	FBN2,NRP1,SCHIP1,CELF2,ARPC1B,SDC3,LPL,SOBP,EFNB2,PREX1,EDNRB,TUBA1A,SGCB,DPYSL2,ENPP2,SCN1B,DENND2D,SEMA6A,PRKCB,PHKA1,SULF2,CXCL10,AXL,KIT,ZNF217,CDH13,OSBPL1A,TOX,GAS7
gene_set_query	734	TIGD2	720	ARCHS4 Coexpression,719;Enrichr Queries,132;GTEx Coexpression,1309	NRP1,SAMD9L,LEAP2,GCNT1,HMGB2,PIK3R3,SNX10,IFIT3,IFIT2,EFNB2,UGCG,GPNMB,DPYSL2,COTL1,HMOX1,GBP2,CTSC,SLC25A24,GALNT7,MYLIP,PRNP,ANXA1,RSAD2,STAT1,MMD,LIFR,TGFBR2,PNRC2,HLA-E,CXCL10,DAB2,MARCKS,NCEH1,GNPDA1,MTHFD2,STK17B,CCNG2,ARHGEF3,NFE2L3,TXNIP,KCTD12,RGL1,GAS7
gene_set_query	735	ZNF219	720	ARCHS4 Coexpression,1124;Enrichr Queries,726;GTEx Coexpression,310	LGALS3BP,NRP1,NRP2,GRN,TES,TTYH3,HTR2B,PRICKLE2,PTGS1,CORO1C,PREX1,DRAM1,RRAS,CAPNS1,UBE2Q2,PLAU,DPYSL2,PGM5,TIMP1,ZNF385A,PRNP,CRTAP,STAT1,F2R,ATP2B4,EMP3,MID1,SULF2,GNPDA1,FSCN1,TXNIP,S100A4
gene_set_query	736	ZNF280D	721	ARCHS4 Coexpression,920;Enrichr Queries,661;GTEx Coexpression,582	NRP1,NRP2,TMEM182,ETS1,DOCK10,SPRED1,CYSLTR1,SGCB,DPYSL2,BBX,PRKACB,HLA-DQA1,SEMA4A,PRNP,CRTAP,MAP3K1,ATP2B4,MYO5A,SMAD5,RUNX1,TGFBR2,SLC4A7,CREB1,GNPDA1,ARPC2,CCNG2,TXNIP,KLRD1,ATP6V0D1,CD44
gene_set_query	737	PEG3	721	ARCHS4 Coexpression,571;GTEx Coexpression,871	BEX4,OLFM1,FMNL2,PRKCB,SLC2A13,SPIN1,MYO5A,KCNAB1,PLCB1,PRKACB,GAS7
gene_set_query	738	ZNF808	723.3	ARCHS4 Coexpression,970;Enrichr Queries,836;GTEx Coexpression,364	BEX4,SLFN5,SAMD9,DOCK8,ZBTB1,TMEM182,PRDM1,ETS1,IFIT3,PREX1,TRPM2,CYSLTR1,UBASH3B,CAPNS1,DPYSL2,EPB41L3,PEA15,TSPAN7,CD58,PRNP,IL15,MX1,SULF2,CXCL10,GNPDA1,NRG3,OAS3,ARHGEF3,TXNIP,TRIM38
gene_set_query	739	GMEB2	723.7	ARCHS4 Coexpression,453;Enrichr Queries,1125;GTEx Coexpression,593	TTYH3,SPI1,IQGAP1,IKZF1,PRDM1,MEFV,CORO1A,PIK3CG,STK10,RAC2,GPSM3,PRNP,TGFB1,SYK,STAT1,STAT3,HLA-B,HLA-A,RUNX1,DOK3,GNPDA1,ARHGAP30,ELF4,FSCN1,ZYX,IRF8,MAPRE1
gene_set_query	740	ZNF624	724.3	ARCHS4 Coexpression,912;Enrichr Queries,529;GTEx Coexpression,732	SLFN5,PRDM1,DDX60,ETS1,ELK3,EFNB2,DOCK11,TUBA1A,CAPNS1,DPYSL2,DSE,BBX,PRKACB,PRNP,MAP3K1,LIFR,ARL4C,SLC4A7,CXCL10,MARCKS,CREB1,GNPDA1,STK17A,CCNG2,FSCN1,GNB4,TXNIP,SKAP2
gene_set_query	741	DMRTA1	724.7	ARCHS4 Coexpression,246;Enrichr Queries,665;GTEx Coexpression,1263	PTGER4,FBN2,CHRM3,NRP1,LEAP2,WIPF1,GMFG,AKR1B1,LPL,PRDM1,IKZF1,ETS1,STK10,BMPER,DPYSL2,ARHGDIB,ENPP2,RAC2,LGALS9,CD53,ACTR2,ANXA1,SEMA6A,TGFB1,NEBL,LIMCH1,LAPTM5,TAP1,GPX7,EMP3,KCNAB2,HLA-A,SULF2,HLA-E,CXCL10,ELF4,KIT,HCLS1,LCP2,FXYD5,LCP1,TOX,DOCK2
gene_set_query	742	NR1D1	726.7	ARCHS4 Coexpression,797;Enrichr Queries,477;GTEx Coexpression,906	LGALS3BP,NRP1,HSPB8,LPL,IFIT3,ACTB,LGALS3,GPNMB,DPYSL2,HMOX1,TIMP1,PLTP,ZNF385A,SCN1B,VAV3,CD74,PRNP,MAP3K1,ANXA1,TM4SF1,SULF2,RUNX1,SLC6A6,CXCL10,FSCN1,TXNIP,S100A4,CD44,GAS7
gene_set_query	743	ZFY	727.3	ARCHS4 Coexpression,532;Enrichr Queries,113;GTEx Coexpression,1537	CFD,FBN2,RGS18,LGALS3BP,SAMD9L,SAMD9,HPGD,PRDM1,DDX60,SAMSN1,ETS1,IFIT3,IFI44L,IFIT2,DOCK10,EFNB2,GLIPR1,GPNMB,PLAU,DPYSL2,EPSTI1,STAT4,SLC16A6,ENPP2,LRRC8C,PHACTR2,CD36,RAB8B,SRGN,ANXA1,RSAD2,STAT1,IFNGR1,TFPI2,MX1,MBOAT1,PLA2G4A,LYZ,GNG11,SULF2,CXCL10,IFI27,QPCT,TOX,BCAT1,TLR4,DNASE1L3
gene_set_query	744	ZNF396	728	ARCHS4 Coexpression,1610;Enrichr Queries,451;GTEx Coexpression,123	SIGLEC9,GMFG,NCF4,SLA,SIRPB2,PRDM1,PIK3CG,SIRPB1,IFIT3,IFI44L,IFIT2,RASSF2,DPYSL2,ARHGDIB,EPSTI1,PLXNC1,SRGN,FCER1G,RSAD2,NFAM1,RNASE6,VWA5A,HLA-C,IRAK3,MITF,CLEC4A,TLR1,FGR,HCK,DOK3,IFI27,DPEP2,HCLS1,TLR8,TXNIP,CMPK2,TLR5,TLR4,RIN2,RGS18,SLFN5,IGSF6,SELPLG,KCNE3,PTAFR,LY96,CSF2RB,NLRC4,LILRA2,DDX60,LILRA5,GPNMB,ALOX5,HMOX1,KCNJ2,P2RY13,GCA,NEBL,CARD6,LILRB3,CCNG2,LPCAT2,TBXAS1,ALOX5AP,EVI2B,RGL1…
gene_set_query	745	POU3F4	728.3	ARCHS4 Coexpression,466;Enrichr Queries,1190;GTEx Coexpression,529	BEX4,GPM6A,PDE1B,SCHIP1,PTPRO,AKR1B1,LPL,SLC1A3,PIK3R3,IQGAP1,DLL1,PCDH17,EDNRB,TUBA1A,GNG2,DPYSL2,NDST3,TSPAN7,ENPP2,PRKACB,TMSB10,KCNJ10,PRKCB,MMD,NETO2,CXCL10,MARCKS
gene_set_query	746	ZNF572	730	ARCHS4 Coexpression,891;Enrichr Queries,572;GTEx Coexpression,727	PTGER4,RGS18,SLFN5,ZBTB1,DDX60,IFIT3,PITPNC1,IFIT2,ENPP2,BBX,SLC25A24,VAV3,ANXA1,SEMA6A,SLC37A1,HPS3,HLA-F,HAUS1,CXCL10,TWSG1,SLC7A8,LPAR6,CCNG2,KIT,NFE2L3,TXNIP,ZNF217,TOX,CPVL,RIN2,CD44
gene_set_query	747	ZBTB3	731.3	ARCHS4 Coexpression,1501;Enrichr Queries,542;GTEx Coexpression,151	SIGLEC9,NCF4,SIRPB2,PIK3CG,IFIT3,IFIT2,PYCARD,HK3,DPYSL2,ARHGDIB,CTSC,CD53,MYLIP,RSAD2,NFAM1,ETV5,RUNX1,CLEC4A,TLR1,HCK,DOK3,KIT,FSCN1,PLBD1,TLR8,TXNIP,LCP1,TLR5,IGSF6,SELPLG,KCNE3,PTAFR,GCNT1,NLRC4,LILRA2,CORO1A,LILRA5,RASGRP3,HMOX1,SLC15A3,KCNJ2,P2RY13,PRNP,GCA,STAT1,STAT3,CXCL10,ARHGAP30,GNPDA1,PIK3IP1,ALOX5AP,NFE2L3,EVI2B,MYD88,GAPT
gene_set_query	748	ZNF787	731.3	ARCHS4 Coexpression,683;Enrichr Queries,1383;GTEx Coexpression,128	SPI1,SIGLEC9,GMFG,NCF4,LST1,SECTM1,SIRPB2,SIRPB1,PYCARD,CAPNS1,ARHGDIB,RAC2,GPSM3,FCER1G,NFAM1,RHOG,CYBA,VAV1,APBB1IP,CLEC4A,FGR,HCK,TYROBP,DOK3,BIN2,ELF4,DPEP2,FSCN1,PLBD1,IGSF6,SELPLG,NLRC4,LILRA1,CFP,MEFV,LILRA2,CST7,PSMB10,LILRA5,CYTH4,LRRC25,PRNP,TGFB1,LILRB3,GNPDA1,TBXAS1,ALOX5AP,ZYX,SIGLEC7,MYD88,MYO1F,FERMT3,SIGLEC5
gene_set_query	749	ZNF675	731.7	ARCHS4 Coexpression,1069;Enrichr Queries,462;GTEx Coexpression,664	NRP1,SAMD9,HMGB2,DAPP1,TMEM182,PRDM1,DDX60,UGCG,CYSLTR1,GM2A,CAPNS1,ZNF267,ZNF124,VAV3,SEMA6A,MAP3K1,IL18,SLC39A10,NETO2,YWHAZ,PGM2L1,TMEM154,RUNX1,ARL4C,CXCL10,GNPDA1,CCNG2,NFE2L3,TXNIP,ZNF217,KCTD12,TNFRSF21
gene_set_query	750	RXRG	732	ARCHS4 Coexpression,679;Enrichr Queries,357;GTEx Coexpression,1160	RGS18,GPM6A,NRP1,PDE1B,SCHIP1,HSPB8,AKR1B1,LPL,LGALS3,EDNRB,DPYSL2,KDR,ENPP2,CD36,SCN1B,CD74,IL33,PRNP,VCAM1,PHKA1,KCNAB1,MITF,GFRA2,OLFM1,CXCL10,FABP3,QPCT,KIT,TXNIP,CDH13,GPD1L,CD44,GAS7
gene_set_query	751	ZNF280A	732.3	ARCHS4 Coexpression,1593;Enrichr Queries,258;GTEx Coexpression,346	IFITM1,AKR1B1,GNS,CORO1A,ETS1,IFIT3,EFNB2,TRPM2,GPNMB,PLAU,DPYSL2,ME1,SLC16A6,RAC2,ENPP2,PHACTR2,HMOX1,SLC16A9,PLXNC1,SLC37A2,SEMA6A,STAT1,KLRC3,F2R,TFPI2,IL18,CXCL10,DAB2,CXCL11,GNPDA1,SLC7A8,IFI27,QPCT,OAS3,TXNIP,TPP1,S100A4
gene_set_query	752	TEF	732.7	ARCHS4 Coexpression,901;Enrichr Queries,597;GTEx Coexpression,700	LGALS3BP,GPM6A,NRP1,LPL,ACTB,IGSF21,LGALS3,ABR,DPYSL2,NDST3,TSPAN7,ENPP2,HMOX1,SCN1B,PRNP,MYO5A,LIFR,ETV5,SULF2,SLC6A6,CXCL10,OLFM1,GNPDA1,PIK3IP1,CCNG2,TXNIP,GAS7
gene_set_query	753	ERF	732.7	ARCHS4 Coexpression,1009;Enrichr Queries,931;GTEx Coexpression,258	TTYH3,WIPF1,DENND3,ETS1,ACTB,RAB20,CAPNS1,DPYSL2,NLRP3,HMOX1,SLC15A3,SCN1B,PRNP,TGFB1,CMTM3,STAT3,HLA-B,EMP3,ETV5,RUNX1,MARCKS,ELF4,ZYX,FSCN1,TXNIP,LCP2,FXYD5,GLA,CD44
gene_set_query	754	NFE2L1	732.8	ARCHS4 Coexpression,1287;Enrichr Queries,717;ReMap ChIP-seq,64;GTEx Coexpression,863	LGALS3BP,CD84,SAMD9L,ITGAM,SCHIP1,GPR65,PLEK,ACTB,LGALS3,TUBA1A,CAPNS1,DPYSL2,ARHGDIB,ME1,CLEC1B,CLIC2,CYTIP,ANXA1,PRKCB,ANXA5,MYOF,IL18,PHKA1,MITF,LIFR,IRAK3,KCNAB2,GAB2,YWHAZ,TM4SF1,DOK2,AIM2,BIN2,MTHFD2,PRKAR1A,GPD2,TFEC,HCLS1,TXNIP,CD44,CX3CR1,GRN,KCNE3,SDC3,FPR3,IQGAP1,SEL1L3,HLA-DMA,SEC14L1,HMOX1,LRRC25,PRNP,MAP3K1,SGTB,NEBL,STAT1,MX2,STAT3,CARD6,NKG7,HPS5,GALC,TMEM156,RIT1,GNPDA1,TCN2,STK1…
gene_set_query	755	SIX5	733.8	ARCHS4 Coexpression,1346;ENCODE ChIP-seq,114;Enrichr Queries,1275;ReMap ChIP-seq,288;GTEx Coexpression,646	NRP1,PLEKHB2,SLC43A2,LRRC4,UBE2D1,CTSW,NPL,ACTB,SMPD3,TRPM2,LGALS3,RRAS,CAPNS1,GPNMB,DPYSL2,PGM5,CD37,GBP2,MYBL1,RAB8B,CD74,PRNP,CRTAP,TGFB1,M6PR,MITF,EMP3,VAV1,PGM2L1,FMNL2,FSCN1,TXNIP,ATP13A2,GPD1L,CD68,HCST,KBTBD8
gene_set_query	756	MLX	734	ARCHS4 Coexpression,186;Enrichr Queries,942;GTEx Coexpression,1074	SIGLEC9,ARPC1B,ITGB2,UBE2D1,IFI30,ACTB,CXCL16,LGALS3,GLIPR2,SPIN1,RAC2,LGALS9,CD53,ACTR2,FCER1G,RNASET2,ANXA5,RHOG,TAP1,CYBA,EMP3,HLA-A,HLA-E,HCK,SLC7A7,TYROBP,TXNIP,IRF8,PLEKHO2,CD44,PTAFR,CAPG,PSMB10,CYTH4,HMOX1,CD58,S100A11,LRRC25,CCR1,PRNP,STAT1,STAT3,LAPTM5,PILRA,PSMB9,CD4,GNPDA1,ARPC2,ALOX5AP,CD68,MYO1F
gene_set_query	757	ALX4	734.7	ARCHS4 Coexpression,710;Enrichr Queries,968;GTEx Coexpression,526	FBN2,TTYH3,OLFML2B,PRDM1,ETS1,GPNMB,BMPER,EPB41L2,EOMES,MAP3K1,VCAM1,LIMCH1,MYOF,RAB3IL1,SMAD5,RUNX3,FLI1,RUNX1,TGFBR2,CXCL10,KIT,FSCN1,IRF8,CD44,F2RL2
gene_set_query	758	GSX2	735	ARCHS4 Coexpression,390;Enrichr Queries,1377;GTEx Coexpression,438	EOMES,KCNJ10,NRN1,VCAM1,GRID1,CD80,EBI3,F2R,SLC1A3,PIK3R3,PRDM1,DLL1,GPR137B,FLI1,CORO1C,MARCKS,TUBA1A,NRG3,CRISPLD1,PEA15,FSCN1,SLC16A9,TSPAN3,RAB8B
gene_set_query	759	ZNF263	735.2	Literature ChIP-seq,133;ARCHS4 Coexpression,1545;ENCODE ChIP-seq,37;Enrichr Queries,946;ReMap ChIP-seq,236;GTEx Coexpression,1514	LGALS3BP,FCN3,TES,SPI1,MCTP1,DOCK8,ITGB2,HMGB2,SECTM1,CTSW,PRDM1,RCSD1,ETS1,ACTB,PITPNC1,PYCARD,LGALS3,DOCK11,SPRED1,DPYSL2,COTL1,PIP4K2A,CD52,TMC8,RAB3IL1,CYBA,KCNAB2,EMP3,VAV1,RUNX1,DOK3,MTHFD2,ELF4,GPD2,TXNIP,PTPRCAP,TLR5,CD44,CFD,GRN,TTYH3,RALB,KCNE3,SDC3,EBI3,PIK3R3,CORO1A,PSMB10,DLL4,TRPM2,DRAM1,RRAS,LRRC8C,HMOX1,CD58,PRNP,TGFB1,APOBEC3G,PDE6G,STAT1,STAT3,PTPN12,GNPDA1,TBXAS1,ACER3,ZYX,RGS1…
gene_set_query	760	NHLH1	736.3	ARCHS4 Coexpression,851;Enrichr Queries,1273;GTEx Coexpression,85	SPI1,SIGLEC9,GMFG,NCF4,LRRC4,PIK3CD,SIRPB2,PIK3CG,SIRPB1,PYCARD,SMPD3,PREX1,TUBA1A,DPYSL2,ARHGDIB,RAC2,COTL1,PLXNC1,GPSM3,CD53,EOMES,FCER1G,NFAM1,RNASET2,RNASE6,RHOG,VAV1,APBB1IP,CLEC4A,TLR1,FGR,HCK,OLFM1,TYROBP,DOK3,AIM2,BIN2,MFNG,KIT,DPEP2,FSCN1,HCLS1,TLR8,LCP1,ATP6V0D1,TLR5,RGS18,GPM6A,IGSF6,SELPLG,NRN1,PTAFR,LY96,CSF2RB,NLRC4,LILRA1,NPL,CFP,LILRA2,CST7,CORO1A,DLL1,LILRA5,TRPM2,CYTH4,ALOX5,KCN…
gene_set_query	761	POU3F1	736.5	Literature ChIP-seq,98;ARCHS4 Coexpression,1362;Enrichr Queries,467;GTEx Coexpression,1019	NRP1,CD84,SCHIP1,UBE2D1,PRDM1,ITGAL,SOBP,ETS1,SMPD3,CDH5,SPRED1,EDNRB,TUBA1A,GM2A,PLAU,DPYSL2,GRM8,ENPP2,ME1,ENPP4,PLXNC1,MYBL1,ZNF385A,VAV3,EOMES,IKBIP,CPA3,ENTPD1,SEMA6A,FCER1G,PRKCB,GRID1,IL15,PLA2G4A,LIFR,ETV5,CTTNBP2NL,ETV6,ARL4C,OLFM1,MMRN1,SLCO4A1,KIT,FSCN1,KCTD12,PLCB1,TOX,HLA-DQB2,CD44,GAS7,GRN,PRICKLE2,DENND3,NPL,SAMHD1,DLL1,SAMSN1,CORO1A,PCDH17,EFNB2,PLAC8,IGSF21,UGCG,SDCBP,GNG2,RRAS,F…
gene_set_query	762	ZNF354B	737	ARCHS4 Coexpression,972;Enrichr Queries,474;GTEx Coexpression,765	PTGER4,SAMD9L,IFIT3,SLC8A1,IFIT2,UGCG,FUNDC1,STAT4,HMOX1,CD36,ZNF267,HLA-DQA1,VAV3,PRNP,MAP3K1,RSAD2,MYO5A,PTPN12,SMAD5,TGFBR2,RUNX1,CXCL10,FMNL2,GNPDA1,OAS1,MTHFD2,TXNIP,KCTD12,ATP6V0D1,BCAT1,PLCB1
gene_set_query	763	MXD4	737.7	ARCHS4 Coexpression,1039;Enrichr Queries,202;GTEx Coexpression,972	LGALS3BP,NRP1,GRN,TTYH3,SLC43A2,ETS1,ACTB,EFNB2,IGSF21,LGALS3,TUBA1A,RRAS,CAPNS1,DPYSL2,UCP2,GBP2,MYLIP,PRNP,ANXA1,TGFB1,STAT3,F2R,ATP2B4,SULF2,TGFBR2,PKIB,DAB2,GNPDA1,PIK3IP1,CCNG2,FSCN1,ZYX,TXNIP,S100A4,KCTD12,CD44,TMEM229B
gene_set_query	764	ZNF71	737.7	ARCHS4 Coexpression,680;Enrichr Queries,876;GTEx Coexpression,657	NRP1,TTYH3,HSPB8,IQGAP1,ETS1,CORO1C,LGALS3,TUBA1A,GNG2,SGCB,DPYSL2,PGM5,GYG1,ZNF385A,ACTR2,LIMCH1,MMD,F2R,MITF,GNG11,SULF2,CXCL10,GNPDA1,SLCO4A1,FSCN1,FXYD5,RIN2,CD44
gene_set_query	765	TBPL2	739.5	ARCHS4 Coexpression,337;GTEx Coexpression,1142	VAV3,RGS18,CETP,ZNF185,MMD,DAPP1,HLA-G,GNG11,PTGS1,LGALS3,PRKAR2B,RGS10,CD226,CLEC1B,TLR5,FERMT3
gene_set_query	766	PAX1	739.7	ARCHS4 Coexpression,506;Enrichr Queries,1298;GTEx Coexpression,415	EOMES,RALB,NRN1,SYK,GSTP1,HSPB8,GCNT1,LY75,KREMEN1,PLA2G4A,PHKA1,CAPG,RUNX3,FLI1,PCDH17,CXCL10,TRPM2,SLC7A8,EPB41L3,IRF8,EMILIN2,CD226,PLTP,KCNJ2
gene_set_query	767	DACH2	740.3	ARCHS4 Coexpression,595;Enrichr Queries,952;GTEx Coexpression,674	BEX4,VAV3,CHRM3,GPM6A,SLC2A13,CELF2,PTPRO,LPL,PGM2L1,SLC8A1,GNG2,TUBA1A,NRG3,BMPER,DPYSL2,TSPAN7,KIT,ENPP2,CD36,PLCB1,TOX,PRKACB
gene_set_query	768	SIX4	740.7	ARCHS4 Coexpression,207;Enrichr Queries,916;GTEx Coexpression,1099	FBN2,SASH3,NRP1,WIPF1,SCHIP1,HSPB8,DOCK8,ITGB2,PIK3CD,LSP1,IKZF1,ETS1,CORO1A,SEL1L3,EFNB2,RASSF2,PLAU,DPYSL2,RAC2,NCKAP1L,CD37,LGALS9,GPSM3,CD53,PRKCB,MYOF,LAPTM5,PHKA1,LIFR,CYBA,KCNAB2,HLA-A,ETV5,RUNX1,HLA-E,CXCL10,ARHGAP30,NFE2L3,TXNIP,HCLS1,ZNF217,LCP2,LCP1,BCAT1,DOCK2,CD44,FERMT3
gene_set_query	769	ZNF317	742	ARCHS4 Coexpression,185;Enrichr Queries,1054;GTEx Coexpression,987	TNFAIP8,SLC44A2,DOCK8,LY75,PIK3CD,PTPN22,PRDM1,IKZF1,IFIT3,PIK3CG,STK10,DOCK11,GLIPR1,DPYSL2,ARHGDIB,RAC2,CD37,CD36,CYTIP,CD53,TMC8,TGFBR2,MTHFD2,ELF4,BTK,TXNIP,HCLS1,LCP2,CD48,LCP1,DOCK2,WDFY4,CD44,SAMSN1,ADCY7,GNA15,CHST11,LRRC8C,HMOX1,NCKAP1L,ZNF267,PRNP,STAT1,STAT3,LAPTM5,GNPDA1,PTPRC,ARHGAP30,STK17B,NFE2L3,EVI2B
gene_set_query	770	NEUROD6	742	ARCHS4 Coexpression,653;Enrichr Queries,994;GTEx Coexpression,579	BEX4,GPM6A,NRP1,NRN1,PTPRO,SLC8A1,CRHBP,IGSF21,GNG2,TUBA1A,DPYSL2,NDST3,SPIN1,PRKCB,LIMK1,ATP2B4,MYO5A,KCNAB2,PGM2L1,OLFM1,NRG3,KIT,CDH13,SPIRE1,PLCB1
gene_set_query	771	ZNF853	743	ARCHS4 Coexpression,898;GTEx Coexpression,588	ABR,KCNJ10,NRG3,GRID1,PEA15,SDC3,ZNF217,ATP13A2,OSBPL1A,SOBP,SCN1B
gene_set_query	772	GLYR1	744	ARCHS4 Coexpression,1232;ReMap ChIP-seq,293;GTEx Coexpression,707	PHLPP2,CHRM3,CD74,ACTR2,ABCC1,TES,LEAP2,HSPB8,ARPC1B,RIT1,CAPNS1,MTHFD2,PEA15,PGM5,MAPRE1,GYG1
gene_set_query	773	ZNF264	744	ARCHS4 Coexpression,928;Enrichr Queries,457;GTEx Coexpression,847	BEX4,DYRK2,SNAP23,TMEM182,ETS1,IFIT3,RASGRP3,EFNB2,CYSLTR1,DPYSL2,PHACTR2,HLA-DQA1,VAV3,MYLIP,PRNP,CNOT6L,MAP3K1,M6PR,MYO5A,LIFR,YWHAZ,PGM2L1,ARL4C,MARCKS,CREB1,GNPDA1,TXNIP,ZNF217,KCTD12,CD44
gene_set_query	774	PROX2	744.3	ARCHS4 Coexpression,1281;Enrichr Queries,411;GTEx Coexpression,541	RGS18,NRP1,IGSF6,CD80,LY75,ZBTB1,PRDM1,MEFV,TNF,IFIT3,TRPM2,CYSLTR1,GPNMB,PRKAR2B,DPYSL2,KDR,PLXNC1,SLC15A3,KCNJ2,ATP8B4,SEMA4D,RSAD2,STAT1,ETV5,RUNX1,CXCL10,SLC7A8,OAS2,OAS3,KIT,TXNIP,CD48,TLR7,CD44
gene_set_query	775	ZNF292	744.7	ARCHS4 Coexpression,755;Enrichr Queries,1233;GTEx Coexpression,246	UBA6,CD80,CELF2,EBI3,LY75,ZBTB1,TNF,IFI44L,TUBA1A,GNG2,CAPNS1,DPYSL2,FCHO2,BBX,HLA-DQA1,S100A11,PDK1,CRTAP,MAP3K1,STAT1,SLC4A7,CREB1,GNPDA1,OAS2,CCNG2,ZYX,TXNIP,CD226,CD48,TLR7,WDFY4
gene_set_query	776	MSX2	745.3	ARCHS4 Coexpression,757;Enrichr Queries,735;GTEx Coexpression,744	FBN2,NRP1,HPGD,HSPB8,PRDM1,ETS1,EFNB2,GPNMB,BMPER,CHSY3,ANXA1,SEMA6A,MYOF,TM4SF1,SULF2,RUNX1,ARL4C,CXCL10,TWSG1,DAB2,KIT,GNB4,NFE2L3,ZNF217,CD44
gene_set_query	777	BNC1	746.3	ARCHS4 Coexpression,609;Enrichr Queries,475;GTEx Coexpression,1155	FBN2,NRP1,ST6GALNAC2,TGFA,PRDM1,ETS1,EFNB2,GPNMB,PLAU,HORMAD1,CD36,PRNP,ANXA1,ZNF185,TFPI2,MYOF,IL18,PLA2G4A,MMP9,SULF2,RUNX1,CXCL10,AXL,KIT,NFE2L3,FSCN1,TXNIP,CDH13,ADAM9,CD44,TNFRSF21
gene_set_query	778	FOXD4L4	748	ARCHS4 Coexpression,1140;GTEx Coexpression,356	SEMA4A,NRN1,MMD,MOSPD2,PIK3R3,MYO5A,LPL,IGSF21,FABP4,PRKAR2B,NDST3,TMED3,CD36,GAS7
gene_set_query	779	MSANTD4	749	ARCHS4 Coexpression,305;GTEx Coexpression,1193	BEX4,TGFB1,GMFG,ARPC1B,CYBA,SOBP,HLA-E,ARMCX3,TUBA1A,GNG2,CAPNS1,PRKAR1A,SGCB,DPYSL2,TSPAN7,ARHGDIB,TSPAN3,S100A11
gene_set_query	780	MYRFL	750	ARCHS4 Coexpression,844;GTEx Coexpression,656	SMPD3,PHLPP2,GALNT7,SLC7A7,SLC37A1,MEP1B,TCN2,GPR160,PLA2G2A
gene_set_query	781	HOXB6	751	ARCHS4 Coexpression,1155;Enrichr Queries,380;GTEx Coexpression,718	PHLPP2,NRP1,TMEM87B,PRR5L,PRDM1,ETS1,IFIT3,IFIT2,EFNB2,LGALS3,CAPNS1,PLAU,DPYSL2,HMOX1,TIMP1,SLC25A24,ANXA1,MYOF,GNG11,FLI1,TM4SF1,SULF2,RUNX1,ARL4C,CXCL10,DAB2,B3GNT7,FSCN1,TXNIP,S100A4,CD44
gene_set_query	782	ADNP	751.5	ARCHS4 Coexpression,500;Enrichr Queries,1232;ReMap ChIP-seq,73;GTEx Coexpression,1201	SLC44A2,GMFG,ARPC1B,IFI30,PIK3CG,ACTB,GNPTAB,DPYSL2,PHACTR2,TIMP1,SCN1B,CMKLR1,TMC8,CYBA,BTN3A2,EMP3,HLA-A,RUNX3,YWHAZ,HLA-E,FGR,RAP2B,PRKAR1A,MFNG,OAS3,PECAM1,ARHGEF3,TXNIP,CFD,C1QB,C1QA,SELPLG,UBA6,SDC3,EBI3,ZBTB1,IQGAP1,CORO1C,SEL1L3,GNA15,PRKAR2B,SH2B3,LRRC25,PRNP,CRTAP,NEBL,LIMK1,LAPTM5,NKG7,SLC6A6,TMEM156,MARCKS,PTPRC,EVI2A,GNPDA1,AXL,IL2RB,ZNF217,ATP13A2,EVI2B,C1QC
gene_set_query	783	NKX12	752.5	ARCHS4 Coexpression,882;GTEx Coexpression,623	GNA15,ANXA1,ZNF185,SEMA6A,B3GNT7,GSTP1,CYP2S1,IL18,NFE2L3,TGFA,BCAT1,YWHAZ
gene_set_query	784	ZNF761	752.7	ARCHS4 Coexpression,654;Enrichr Queries,417;GTEx Coexpression,1187	SLFN5,TNFAIP8,UBA6,GCNT1,ZBTB1,IFIT3,IFIT2,LGALS3,ABR,UBASH3B,CAPNS1,HMOX1,PHACTR2,ZNF124,PRNP,CRTAP,ANXA1,STAT1,LIMCH1,PLEKHA2,F2R,PLA2G4A,LIFR,SMAD5,SLC6A6,CXCL10,GNPDA1,RRM2B,MTHFD2,ZYX,TXNIP
gene_set_query	785	ZFP69B	753	ARCHS4 Coexpression,818;GTEx Coexpression,688	IKBIP,ACTR2,TUBA1A,GNG2,STAT1,DPYSL2,PIK3R3,CD48,TLR7,NETO2,HLA-E
gene_set_query	786	ZBTB18	755	ARCHS4 Coexpression,702;GTEx Coexpression,808	PKIB,IGSF21,ABR,OLFM1,RASSF2,UBASH3B,MYO5A,SCN1B,GAS7,TMEM229B
gene_set_query	787	ZNF503	756.3	ARCHS4 Coexpression,1497;Enrichr Queries,479;GTEx Coexpression,293	LGALS3BP,CHRM3,NRP1,NRP2,TES,FGL2,HTR2B,PRICKLE2,DLL1,IFIT2,EFNB2,LGALS3,CYSLTR1,RRAS,DPYSL2,ARHGDIB,HMOX1,PGM5,TIMP1,GBP2,PRNP,CRTAP,ABCC1,ANXA1,ATP2B4,GNG11,MID1,TM4SF1,SULF2,CXCL10,TXNIP,S100A4,KCTD12,RIN2,CD44
gene_set_query	788	ZNF124	756.7	ARCHS4 Coexpression,1113;Enrichr Queries,456;GTEx Coexpression,701	HMGB2,PIK3R3,TMEM182,ETS1,EFNB2,UGCG,CYSLTR1,CAPNS1,DPYSL2,PRKACB,CTSC,ANXA1,MAP3K1,F2R,M6PR,SLC39A10,NETO2,TGFBR2,SLC4A7,CXCL10,MARCKS,RAB31,GNPDA1,NFE2L3,ZNF217,TXNIP,CD48,TLR7,BCAT1,WDFY4,TNFRSF21,CD44
gene_set_query	789	HOXA6	757.7	ARCHS4 Coexpression,932;Enrichr Queries,972;GTEx Coexpression,369	BEX4,PTGER4,NRN1,IKZF1,PRDM1,ETS1,CORO1C,EFNB2,LGALS3,TRPM2,GNA15,PLAU,DSE,ARHGDIB,SLC25A24,EOMES,CD74,CRTAP,ATP8B4,MYOF,SMAD5,FLI1,CTTNBP2NL,RUNX1,DAB2,AXL,TXNIP,IRF8,SKAP2
gene_set_query	790	NFXL1	758	ARCHS4 Coexpression,948;Enrichr Queries,229;GTEx Coexpression,1097	NRP1,PTGER2,SNX10,IFIT2,UGCG,ABR,SPRED1,CAPNS1,RRAS,DPYSL2,HMOX1,CD36,CTSC,IKBIP,PRNP,ANXA1,MAP3K1,GCA,STAT1,SLC39A10,NETO2,PTPN12,ETV5,HAUS1,SLC4A7,CXCL10,DAB2,MARCKS,FMNL2,MTHFD2,AXL,STK17B,CCNG2,TXNIP,TNFRSF21,CD44
gene_set_query	791	TEAD3	758.3	ARCHS4 Coexpression,1067;Enrichr Queries,910;GTEx Coexpression,298	NRP2,TES,PLEKHB2,HSPB8,PRICKLE2,ETS1,PTGS1,CORO1C,EFNB2,RRAS,CAPNS1,DPYSL2,HMOX1,PGM5,PRNP,ANXA1,HEG1,MYOF,F2R,ATP2B4,TM4SF1,RUNX1,SLC4A7,GALC,CXCL10,AXL,ZYX,FSCN1,F2RL2,CD44
gene_set_query	792	ZNF836	759.7	ARCHS4 Coexpression,1539;Enrichr Queries,391;GTEx Coexpression,349	SLFN5,IFITM1,SAMD9L,SLC44A2,AKR1B1,LSP1,GNS,IFI44L,IFIT2,SCPEP1,UGCG,RAB20,GPNMB,IFI16,CAPNS1,DPYSL2,HMOX1,SLC16A9,GBP2,VAV3,SEMA6A,BTN3A1,NEBL,F2R,MX1,HPS3,SLC39A10,BTN3A3,BTN3A2,ARL4C,QPCT,CCNG2,TXNIP,TRIM38
gene_set_query	793	HES4	760.7	ARCHS4 Coexpression,1457;Enrichr Queries,99;GTEx Coexpression,726	CFD,LGALS3BP,IFITM1,SAMD9L,SAMD9,UBE2L6,SOBP,DLL1,IFIT3,IFI44L,IFIT2,EFNB2,SH3BGRL,RRAS,IFI16,PLAU,DPYSL2,PEA15,EPSTI1,HMOX1,CHSY3,TIMP1,GBP2,S100A11,TRIM22,GBP4,GBP5,PRNP,ANXA1,RSAD2,STAT1,MX2,F2R,MX1,KCNAB1,EMP3,CXCL10,MARCKS,IFI27,OAS1,OAS2,OAS3,FSCN1,TXNIP,CMPK2,S100A4,CD44,IRF9
gene_set_query	794	ZNF182	762.3	ARCHS4 Coexpression,183;Enrichr Queries,506;GTEx Coexpression,1598	NRP1,SAMD9L,CHIC1,WIPF1,CELF2,DOCK8,NCF4,PIK3CD,LSP1,IKZF1,IFIT3,CTSS,IFIT2,MS4A4A,STK10,RASSF2,DPYSL2,BBX,CD37,CR1,NFAM1,TMC8,ARMCX3,HCK,CREB1,DOK3,RRM2B,DPEP2,TXNIP,HCLS1,TLR8,LCP1,DOCK2,IRF9,GCNT1,PTAFR,DDX60,CORO1A,SH3BGRL,CYTH4,CLEC7A,FCHO2,ST8SIA4,GBP2,LYN,MAP3K1,SEMA4D,GCA,STAT1,LILRB3,TMEM154,PTPRC,ARHGAP30,LPAR6,EVI2B,MYO1F
gene_set_query	795	KMT2B	763.5	ARCHS4 Coexpression,1260;ReMap ChIP-seq,267	DENND2D,CD53,TGFB1,PDE6G,ITGB2,LAPTM5,CTSW,MEFV,ETS1,DCK,TMEM154,SEL1L3,ARHGAP30,GM2A,RRM2B,ELF4,IRF8,CD68,MYBL1
gene_set_query	796	FOXM1	765	Literature ChIP-seq,59;ARCHS4 Coexpression,1473;ENCODE ChIP-seq,59;Enrichr Queries,1393;ReMap ChIP-seq,206;GTEx Coexpression,1400	TES,OLFML2B,ACTB,LGALS3,PREX1,BMPER,PLAU,KDR,PIP4K2A,SLC16A9,GAS2L3,PRKCH,LIMCH1,CD180,MITF,IPCEF1,TM4SF1,RUNX1,TWSG1,MTHFD2,GPD2,FSCN1,TXNIP,RIN2,CD274,SUCNR1,PIK3R3,SLC1A3,GNS,RASGRP3,IGSF21,UGCG,SEC14L1,CHST11,ST8SIA4,WNT2,S100A11,LYN,ATP8B4,CD160,TNFSF15,CXCL10,PKIB,DAB2,NCEH1,TNFSF8,OSBPL1A,NRP1,DYRK2,SCHIP1,ITGB2,MS4A7,HMGB2,HTR2B,CTSW,GTDC1,PITPNC1,EMILIN2,MFSD1,CYTIP,MYBL1,VAV3,ANXA1,SYK,…
gene_set_query	797	ZNF582	765	ARCHS4 Coexpression,1178;Enrichr Queries,369;GTEx Coexpression,748	NRP1,SAMD9L,PRDM1,IQGAP1,SAMHD1,IFIT3,PTGS1,PREX1,GNA15,CAPNS1,SGCB,DPYSL2,EPB41L3,EPSTI1,SLC16A6,ENPP2,CD36,GBP2,TRIM22,VAV3,PRNP,ANXA1,ANKRD22,MYOF,IL18,LIFR,FLI1,ARL4C,CXCL10,KIT,NFE2L3,TXNIP,BCAT1
gene_set_query	798	AKAP8	765.7	ARCHS4 Coexpression,431;Enrichr Queries,1248;GTEx Coexpression,618	BEX4,DOCK8,PIK3CD,IQGAP1,IKZF1,ETS1,ACTB,STK10,DPYSL2,FUNDC1,INPP5D,PEA15,PRKACB,PRNP,KCNJ10,SGTB,STAT1,TMC8,YWHAZ,GNPDA1,ARHGAP30,NRG3,MTHFD2,TXNIP,LCP2,TRIM38,DOCK2
gene_set_query	799	ZNF676	765.7	ARCHS4 Coexpression,701;Enrichr Queries,859;GTEx Coexpression,737	RGS18,CHRM3,HPGD,SLC41A1,LPL,PCDH17,IFI44L,SPIC,EDNRB,PRKAR2B,KDR,EMB,CD36,HORMAD1,SEMA6A,IL15,PLA2G4A,PHKA1,PTPN12,DCK,ETV5,CXCL10,MMRN1,GPD2,CYP2S1,KIT
gene_set_query	800	TAL2	766.3	ARCHS4 Coexpression,642;Enrichr Queries,203;GTEx Coexpression,1454	RGS18,FGL2,LPL,PRDM1,TNF,DLL1,IFIT2,LGALS3,TRPM2,SDCBP,EDNRB,TUBA1A,PLAU,DPYSL2,ITGAX,PHACTR2,PLXNC1,CD36,GBP2,KCNJ2,GBP4,PDK1,EOMES,IL33,PRNP,VCAM1,RSAD2,MMP9,SULF2,RUNX1,ARL4C,CXCL10,CD200R1,MARCKS,KIT,IRF8,CD44,F2RL2
gene_set_query	801	PURA	766.5	ARCHS4 Coexpression,392;GTEx Coexpression,1141	DYRK2,PRKCB,SLC2A13,SLC39A10,MYO5A,SLC8A1,OLFM1,TWSG1,FMNL2,SGCB,PLCB1,PRKACB,KCNJ2,GAS7
gene_set_query	802	GTF3A	766.7	ARCHS4 Coexpression,191;Enrichr Queries,1194;GTEx Coexpression,915	SCHIP1,GMFG,ARPC1B,HMGB2,ICAM2,TMEM182,UBE2L6,CTSW,GIMAP4,IKZF1,GIMAP5,RCSD1,GIMAP6,GIMAP7,ACTB,PYCARD,TUBA1A,ARHGDIB,RAC2,SH3BGRL3,CYTIP,TMSB10,CD53,CD52,BTN3A3,CYBA,EMP3,YWHAZ,MTHFD2,MFNG,TXNIP,S100A4,PTPRCAP,HCST,SASH3,PSMB10,LEPROTL1,UCP2,S100A11,CMTM7,PRNP,PARVB,PSMB9,FABP3,GNPDA1,ARPC2,PIK3IP1,FXYD5,CD247
gene_set_query	803	TERF2	766.8	ARCHS4 Coexpression,1074;Enrichr Queries,1181;ReMap ChIP-seq,15;GTEx Coexpression,797	ITGAM,ITGB2,PLEK,SNX10,PTPN22,ITGAL,ETS1,CTSS,ACTB,DOCK10,PREX1,CYSLTR1,ADORA3,DPYSL2,ARHGDIB,C3AR1,ITGAX,ARL6IP5,RAC2,COTL1,PIP4K2A,CD38,CD37,ENPP4,TMSB10,SCN1B,CMKLR1,VAV3,SRGN,FCER1G,PRKCB,KCNAB2,YWHAZ,HAUS1,RUNX1,APBB1IP,GPRIN3,FGR,CREB1,MTHFD2,OAS3,PECAM1,LCP2,CD226,CD48,PLEKHO2,B4GALT6,WDFY4,CD44,GPM6A,ASAH1,SELPLG,RALB,GSTP1,PTAFR,DAPP1,SAMHD1,SEL1L3,RASGRP3,ADAP2,DRAM1,SEC14L1,CYTH4,INPP5…
gene_set_query	804	ZNF254	767	ARCHS4 Coexpression,355;Enrichr Queries,845;GTEx Coexpression,1101	BEX4,ARPC1B,PIK3R3,DDX60,RCBTB1,EFNB2,TUBA1A,GNG2,CAPNS1,DPYSL2,BBX,ZNF124,MYLIP,PRNP,CRTAP,ATP2B4,SLC39A10,LIFR,SMAD5,SLC4A7,MARCKS,GNPDA1,CREB1,ELF4,CCNG2,LPCAT2,ZYX,TXNIP,ZNF217,FAR2
gene_set_query	805	OVOL2	767.5	ARCHS4 Coexpression,1139;Enrichr Queries,830;ReMap ChIP-seq,295;GTEx Coexpression,806	VAV3,EOMES,PRNP,IFITM1,MAP3K1,SEMA6A,ANKRD22,IL18,TGFA,CBL,DLL1,ARHGAP25,ETV5,SEL1L3,EFNB2,PREX1,OLFM1,CXCL10,SLC7A8,PLAU,CYP2S1,KIT,TMED3,TXNIP
gene_set_query	806	ZNF669	768.3	ARCHS4 Coexpression,1060;Enrichr Queries,920;GTEx Coexpression,325	PTGER2,SNAP23,DAPP1,PTPN22,ADCY7,IFIT3,IFIT2,PIK3R5,CAPNS1,ZNF267,ZNF124,RAB8B,ACTR2,MYLIP,PRNP,CRTAP,STAT1,F2R,M6PR,HPS3,ARPC5,HAUS1,CREB1,GNPDA1,STK17B,TXNIP,GRB2,CD68,LGMN
gene_set_query	807	ZNF346	768.3	ARCHS4 Coexpression,511;Enrichr Queries,1193;GTEx Coexpression,601	IQGAP1,GNS,EFNB2,LGALS3,TUBA1A,CAPNS1,DPYSL2,RAC2,SLC16A6,SEMA4A,PRNP,ACTR2,STAT1,STAT3,MYOF,PILRA,IPCEF1,ETV5,TGFBR2,CREB1,GNPDA1,CR1L,CCNG2,TXNIP,FXYD5,CD44,TMEM229B
gene_set_query	808	ATOH1	768.7	ARCHS4 Coexpression,667;Enrichr Queries,967;GTEx Coexpression,672	PHLPP2,RGS18,NRP1,NRN1,TTYH3,PRDM1,DLL1,SEL1L3,SMPD3,EFNB2,LGALS3,TRPM2,DPYSL2,TIMP1,ZNF385A,EOMES,SLC37A1,GRID1,PLA2G2A,PLA2G4A,RUNX1,CXCL10,MEP1B,B3GNT7,KIT,TOX
gene_set_query	809	POU5F1B	769	ARCHS4 Coexpression,1136;GTEx Coexpression,402	PRNP,PRKCH,CNOT6L,MAP3K1,SEMA6A,SOBP,HAUS1,SGCB,CYP2S1,TMED3,ZNF217,SPIRE1,CD44
gene_set_query	810	ZNF41	769.7	ARCHS4 Coexpression,745;Enrichr Queries,800;GTEx Coexpression,764	SLFN5,CHIC1,SCHIP1,MOSPD2,AKR1B1,TMEM182,IQGAP1,DPYSL2,BBX,TIMP1,PRNP,ACTR2,CNOT6L,PLEKHA2,F2R,SLC39A10,PHKA1,PARVB,TGFBR2,SLC4A7,APBB1IP,CXCL10,ZNF217,GPD1L,CD44,ARHGEF6
gene_set_query	811	TBR1	771	ARCHS4 Coexpression,648;Enrichr Queries,1231;GTEx Coexpression,434	EOMES,GPM6A,NRN1,SGTB,PRKCB,LIMK1,LRRC4,ATP2B4,MYO5A,KCNAB2,PGM2L1,PCDH17,OLFM1,ABR,IGSF21,GNPDA1,TUBA1A,NRG3,AXL,DPYSL2
gene_set_query	812	HOXC11	771	ARCHS4 Coexpression,1012;Enrichr Queries,1163;ReMap ChIP-seq,294;GTEx Coexpression,615	IKBIP,EOMES,FBN2,CRTAP,NRN1,MYOF,PRDM1,RUNX3,MMP9,FLI1,CTTNBP2NL,RUNX1,CXCL10,BACE2,GPNMB,AXL,DPYSL2,DSE,GNB4,FSCN1,ZNF217
gene_set_query	813	NEUROD2	771.3	Literature ChIP-seq,111;ARCHS4 Coexpression,691;Enrichr Queries,1277;GTEx Coexpression,1006	CHRM3,NRP2,HTR2B,TNF,RCBTB1,GIMAP8,PITPNC1,TNFSF13B,SMPD3,PREX1,PLAU,DPYSL2,SPIN1,SLC16A6,RAC2,ACP5,PLXNC1,SLC16A9,LBP,OIT3,PDK1,EOMES,ACTR2,ENTPD1,ABCC1,CNOT6L,SLC15A2,GPR34,RSAD2,PRKCB,IFNGR1,HEG1,KREMEN1,RHOG,BTN3A2,IPCEF1,FGR,OLFM1,CREB1,MTHFD2,OAS3,KCTD12,WDFY4,TMEM106A,GPM6A,NRN1,RALB,SLC43A2,SDC3,DAPP1,NPL,CORO1C,EFNB2,IGSF21,TRPM2,SEC14L1,ARL13B,CCL4,SLC38A6,HLA-DQA1,KCNJ2,CMTM3,TNFSF15,P…
gene_set_query	814	DRAP1	771.3	ARCHS4 Coexpression,467;Enrichr Queries,598;GTEx Coexpression,1249	GRN,ARPC1B,GSTP1,HMGB2,ACTB,PSMB10,TUBA1A,CAPNS1,RRAS,SH3BGRL3,TIMP1,IL13RA2,TMSB10,S100A11,PRNP,ANXA1,TGFB1,STAT1,MYOF,CYBA,EMP3,GNPDA1,ARPC2,ZYX,FSCN1,TXNIP,S100A4,FXYD5
gene_set_query	815	ATOH7	773	ARCHS4 Coexpression,856;Enrichr Queries,641;GTEx Coexpression,822	RGS18,GPM6A,PTPRO,PRDM1,IQGAP1,TNF,SLC8A1,IGSF21,TRPM2,EDNRB,GNG2,DPYSL2,NDST3,PLXNC1,PRNP,ATP2B4,MYO5A,AVPR1A,ETV5,SULF2,ARL4C,OLFM1,CXCL10,KIT,TXNIP,KCTD12
gene_set_query	816	FOXE1	773	ARCHS4 Coexpression,688;Enrichr Queries,1170;GTEx Coexpression,461	FBN2,LGALS3BP,ASAH1,SUCNR1,NRN1,SLA,PRDM1,RCBTB1,TRPM2,SCPEP1,DPYSL2,KDR,CD36,ABCC1,IL15,HEG1,MYOF,SLC39A10,IPCEF1,GFRA2,RUNX3,RUNX1,CXCL10,LPCAT2,NFE2L3,CDH13
gene_set_query	817	TIGD7	774	ARCHS4 Coexpression,548;Enrichr Queries,760;GTEx Coexpression,1014	BEX4,IFIT2,EFNB2,PREX1,SPIC,EDNRB,TUBA1A,GNG2,CAPNS1,SGCB,DPYSL2,AP1S2,TIMP1,VAV3,MYLIP,PRNP,CYBA,NETO2,ETV5,SULF2,GNPDA1,CREB1,RRM2B,KIT,NFE2L3,TXNIP,RGL1,TOX
gene_set_query	818	NR2E1	775.7	ARCHS4 Coexpression,782;Enrichr Queries,1159;GTEx Coexpression,386	EOMES,GPM6A,SLC15A2,KCNJ10,NRN1,GRID1,SCHIP1,SLC1A3,PRDM1,PITPNC1,PCDH17,EFNB2,ABR,EDNRB,TUBA1A,NRG3,DPYSL2,PEA15,TSPAN7,PLXNC1,TSPAN3
gene_set_query	819	TCF23	776.3	ARCHS4 Coexpression,1409;Enrichr Queries,349;GTEx Coexpression,571	RGS18,NRP2,FGL2,LPL,CST7,PLA2G7,PTGS1,RASGRP3,SMPD3,LGALS3,TRPM2,KDR,ST8SIA4,HMOX1,IL33,PRNP,SLC37A2,CD72,VCAM1,ATP2B4,MITF,MMP9,MPEG1,SULF2,RUNX1,CXCL10,DAB2,SLC7A8,MTHFD2,CYP2S1,ZYX,BCAT1,GAS7
gene_set_query	820	VSX2	777.3	ARCHS4 Coexpression,858;Enrichr Queries,1207;GTEx Coexpression,267	BEX4,MCTP1,NRN1,PDE1B,PRDM1,TMEM144,TRPM2,TUBA1A,DPYSL2,EPB41L2,EPB41L3,PEA15,TSPAN7,KDR,PIP4K2A,PRKACB,ZNF385A,EOMES,KCNJ10,GRID1,MMD,PDE6G,RUNX3,FLI1,RUNX1,NRG3,CCNG2,IRF8
gene_set_query	821	ALX1	777.7	ARCHS4 Coexpression,1127;Enrichr Queries,762;GTEx Coexpression,444	FBN2,GSTP1,PRDM1,ETS1,PCDH17,EFNB2,EDNRB,GPNMB,FUNDC1,DSE,ENPP2,EOMES,SEMA6A,VCAM1,MYOF,ANXA5,PLA2G4A,MITF,SMAD5,RUNX3,FLI1,RUNX1,CXCL10,TWSG1,DAB2,AXL,GNB4,ADAM9,CD44
gene_set_query	822	ZNF248	778	ARCHS4 Coexpression,421;Enrichr Queries,592;GTEx Coexpression,1321	PTGER4,BEX4,NRP1,GPM6A,CHIC1,CELF2,PTPRO,PIK3R3,ETS1,IFIT3,EFNB2,TUBA1A,GNG2,DPYSL2,GBP2,PRKACB,MYBL1,S100A11,PRNP,STAT1,ATP2B4,PGM2L1,ARL4C,MARCKS,GNPDA1,CCNG2,ARHGEF3,TXNIP,B4GALT6,PLCB1,CD44
gene_set_query	823	ZNF721	778.3	ARCHS4 Coexpression,440;Enrichr Queries,985;GTEx Coexpression,910	GPM6A,IFITM1,GRN,ARPC1B,HMGB2,ACTB,IGSF21,SDCBP,TUBA1A,CAPNS1,RRAS,DPYSL2,NDST3,BBX,TMSB10,PRNP,CRTAP,SEMA6A,TGFB1,MYO5A,SLC39A10,CYBA,YWHAZ,GNPDA1,ELF4,ZYX,TXNIP,ZNF217
gene_set_query	824	ISL1	778.3	ARCHS4 Coexpression,526;Enrichr Queries,587;GTEx Coexpression,1222	FBN2,BEX4,NRP1,NRN1,PRICKLE2,PRDM1,ETS1,PCDH17,EFNB2,APH1B,DPYSL2,KDR,ENPP2,KCNJ2,SEMA6A,LIMCH1,SLC2A13,VWA5A,SULF2,OLFM1,CXCL10,MARCKS,SLC7A8,QPCT,KIT,TXNIP,KCTD12,RIN2
gene_set_query	825	ZBTB5	778.7	ARCHS4 Coexpression,1396;Enrichr Queries,315;GTEx Coexpression,625	LGALS3BP,CD274,NRP1,DYRK2,GSTP1,HMGB2,PRDM1,IFIT3,IFIT2,EFNB2,UGCG,GNA15,DPYSL2,HMOX1,SH3BGRL3,CTSC,VAV3,PRNP,ZNF185,MAP3K1,STAT1,MMD,STAT3,IL18,TMEM154,SULF2,CXCL10,GNPDA1,PIK3IP1,AXL,CCNG2,ARHGEF3,TXNIP,CD44
gene_set_query	826	CDX4	779	ARCHS4 Coexpression,519;Enrichr Queries,1101;GTEx Coexpression,717	RGS18,IFITM1,CHIC1,GSTP1,AKR1B1,LGALS3,TRPM2,FUNDC1,KDR,AP1S2,PHACTR2,ZNF385A,VAV3,MAP3K1,SEMA6A,IL18,ATP2B4,MMP9,TMEM154,RUNX1,CXCL10,SLC7A8,B3GNT7,CYP2S1,BCAT1,HLA-DQB2
gene_set_query	827	ZNF850	779.5	ARCHS4 Coexpression,1233;GTEx Coexpression,326	STAT1,CD80,EBI3,LY75,M6PR,HAUS1,RASGRP3,CYSLTR1,MDFIC,OAS2,CD226,CD48,TLR7,HLA-DQA1
gene_set_query	828	NRL	780.3	ARCHS4 Coexpression,562;Enrichr Queries,692;GTEx Coexpression,1087	NRP1,IKZF1,PRDM1,RASSF2,DPYSL2,EPB41L2,STAT4,ZNF385A,EOMES,PRNP,STAT1,PDE6G,MYOF,STAT3,MITF,RUNX3,ETV5,GPR137B,CTTNBP2NL,RUNX1,SLC4A7,OLFM1,CXCL10,SLC6A6,GNPDA1,ATP13A2,CD44,IRF9
gene_set_query	829	MSANTD1	780.5	ARCHS4 Coexpression,695;GTEx Coexpression,866	DOCK10,CAPNS1,SLC43A2,MLKL,PRKCB,PDE1B,ARPC1B,TSPAN7,NETO2,LILRA2
gene_set_query	830	FOXC1	780.7	ARCHS4 Coexpression,1567;Enrichr Queries,394;GTEx Coexpression,381	FBN2,LGALS3BP,NRP1,OLFML2B,HSPB8,PRDM1,ETS1,EFNB2,LGALS3,GLIPR1,SH3BGRL,RRAS,DPYSL2,CHSY3,TIMP1,CMKLR1,PRNP,CRTAP,ANXA1,MYOF,TM4SF1,SULF2,RUNX1,TGFBR2,CXCL10,TWSG1,DAB2,MARCKS,RAB31,CRISPLD1,CDH13,TXNIP,KCTD12,CD44
gene_set_query	831	ARID2	781.5	ARCHS4 Coexpression,618;Enrichr Queries,1133;ReMap ChIP-seq,175;GTEx Coexpression,1200	RAMP2,LEAP2,UBA6,CELF2,SECTM1,CTSW,CAPG,ACTB,CAPNS1,DPYSL2,HMOX1,BBX,PHACTR2,HORMAD1,PLTP,PDK1,LRRC25,FCER1G,TGFB1,CNOT6L,MAP3K1,MMD,NKG7,CYBA,LYZ,YWHAZ,TM4SF1,TGFBR2,ETV6,SLC4A7,MARCKS,CD4,FMNL2,CREB1,GNPDA1,ZNF217,ADAM9,TXNIP,GRB2,CD68,CPVL,TMEM106A,DCP2
gene_set_query	832	ZNF512	781.7	ARCHS4 Coexpression,636;Enrichr Queries,607;GTEx Coexpression,1102	BEX4,SLC44A2,PIK3R3,IQGAP1,IKZF1,ETS1,CORO1C,SH3BGRL,TUBA1A,GNG2,DPYSL2,SPIN1,S100A11,ACTR2,PRNP,ANXA1,MAP3K1,PRKCB,STAT1,STAT3,ATP2B4,SLC39A10,GNPDA1,CREB1,TXNIP,SKAP2
gene_set_query	833	ZBTB8A	783	ARCHS4 Coexpression,1222;GTEx Coexpression,344	SEMA4A,CRTAP,LIFR,SMAD5,TGFBR2,RASGRP3,TWSG1,CYSLTR1,ARL13B,RRAS,AXL,UBE2Q2,ATP6V0D1
gene_set_query	834	ZNF224	784	ARCHS4 Coexpression,722;Enrichr Queries,927;GTEx Coexpression,703	SLFN5,SAMD9,ZBTB1,TMEM182,DDX60,CYSLTR1,IFI16,CAPNS1,DPYSL2,BBX,PLXNC1,GBP2,TRIM22,HLA-DQA1,BTN3A1,STAT1,M6PR,HPS3,CXCL10,GNPDA1,CCNG2,ARHGEF3,TXNIP,KLRD1,TRIM38,CD44
gene_set_query	835	PLAG1	784	ARCHS4 Coexpression,965;Enrichr Queries,470;GTEx Coexpression,917	FBN2,ZBTB1,PRDM1,ETS1,TNFSF13B,EFNB2,EPB41L2,DPYSL2,DSE,MYBL1,KCNJ2,VAV3,PRNP,GAS2L3,MAP3K1,STAT1,MITF,LIFR,BTN3A2,ETV5,RUNX1,TGFBR2,ARL4C,CXCL10,RIT1,CCNG2,KIT,TXNIP,PLCB1,CD44
gene_set_query	836	HOXD13	784.5	Literature ChIP-seq,119;ARCHS4 Coexpression,1562;Enrichr Queries,1150;GTEx Coexpression,307	FBN2,NRP2,TES,NRN1,PRICKLE2,NTN4,LPL,PRDM1,CFP,ETS1,PTGS1,CORO1C,GNG2,UBE2Q2,PGM5,EOMES,CRTAP,ATP2B4,PLA2G4A,MID1,RUNX3,FLI1,RUNX1,SLC4A7,CXCL10,KIT,GPR160,RGS10,LGMN,FERMT3
gene_set_query	837	GATAD2A	785	ARCHS4 Coexpression,971;Enrichr Queries,1061;GTEx Coexpression,323	CHIC1,NOD2,IQGAP1,SOBP,ACTB,CXCL16,CORO1C,ABR,SGCB,DPYSL2,PRNP,MAP3K1,TGFB1,STAT3,YWHAZ,TMEM154,ETV6,GNPDA1,ARPC2,ELF4,ZYX,FSCN1,ZNF217,HLA-DQB2,CD44
gene_set_query	838	ZNF280B	785	ARCHS4 Coexpression,1198;Enrichr Queries,372	CELF2,PIK3R3,SNX10,ETS1,SLC8A1,EDNRB,UBASH3B,CAPNS1,PRKAR2B,DPYSL2,PLXNC1,SLC16A9,HORMAD1,PRNP,PRKCB,MMD,F2R,MYO5A,NETO2,ARL4C,CXCL10,GNPDA1,TXNIP,KCTD12,BCAT1,B4GALT6,CD44
gene_set_query	839	RFX4	785.3	ARCHS4 Coexpression,313;Enrichr Queries,701;GTEx Coexpression,1342	GPM6A,NRN1,SCHIP1,SLC1A3,IQGAP1,DLL1,PCDH17,EDNRB,TUBA1A,DPYSL2,HORMAD1,PLXNC1,SLC16A9,TSPAN3,S100A11,SEMA6A,KCNJ10,SLC15A2,NEBL,GRID1,ATP2B4,LIFR,MID1,OLFM1,MARCKS,CRISPLD1,ELF4,TOX,GAS7
gene_set_query	840	POGK	786	ARCHS4 Coexpression,1440;Enrichr Queries,601;GTEx Coexpression,317	NRP1,GTDC1,ETS1,TMEM144,EFNB2,SPRED1,TUBA1A,RASSF2,DPYSL2,PEA15,PIP4K2A,PRNP,KCNJ10,STAT1,ATP2B4,SLC39A10,GAB2,NETO2,YWHAZ,GPR137B,ARL4C,MARCKS,EVI2A,FMNL2,CREB1,GNPDA1,MTHFD2,TXNIP,ZNF217,BCAT1,CD44
gene_set_query	841	ZNF30	786.3	ARCHS4 Coexpression,454;Enrichr Queries,885;GTEx Coexpression,1020	BEX4,SLFN5,UBA6,ETS1,IGSF21,TUBA1A,GNG2,UBASH3B,CAPNS1,DPYSL2,NDST3,ST8SIA4,PHACTR2,SLC16A9,PRNP,MX1,SLC39A10,NETO2,PGM2L1,ARL4C,PKIB,CXCL10,NCEH1,GNPDA1,ELF4,NFE2L3,TXNIP,KCTD12
gene_set_query	842	CENPB	787.7	ARCHS4 Coexpression,1408;Enrichr Queries,469;GTEx Coexpression,486	LGALS3BP,GRN,TTYH3,ARPC1B,ACTB,TMEM144,RASSF2,TUBA1A,CAPNS1,DPYSL2,PEA15,UCP2,PIP4K2A,SH3BGRL3,TIMP1,PRNP,KCNJ10,ANXA5,CYBA,GAB2,EMP3,ARPC5,YWHAZ,FMNL2,GNPDA1,ZYX,FSCN1,TXNIP,S100A4,OSBPL1A
gene_set_query	843	MYT1L	787.7	ARCHS4 Coexpression,594;Enrichr Queries,1132;GTEx Coexpression,637	BEX4,GPM6A,PRNP,PRKCB,CELF2,ATP2B4,MYO5A,KCNAB1,SLC8A1,PGM2L1,ABR,OLFM1,TUBA1A,DPYSL2,NDST3,TSPAN7,CDH13,PLCB1,PRKACB,GAS7
gene_set_query	844	THAP2	787.7	ARCHS4 Coexpression,490;Enrichr Queries,392;GTEx Coexpression,1481	BEX4,NRP1,TNFAIP8,CELF2,PIK3R3,UBE2D1,DDX60,TNF,IFIT3,IFIT2,SPRED1,TUBA1A,GNG2,CAPNS1,DPYSL2,CCRL2,RAB8B,MYLIP,PRNP,CRTAP,RSAD2,STAT1,PGM2L1,SLC6A6,CXCL10,MARCKS,CREB1,GNPDA1,STK17B,CCNG2,TXNIP,KBTBD8,CD44
gene_set_query	845	LHX9	788.7	ARCHS4 Coexpression,520;Enrichr Queries,778;GTEx Coexpression,1068	FBN2,RGS18,BEX4,NRP1,GPM6A,NRN1,CELF2,PRDM1,PCDH17,EDNRB,TUBA1A,GNG2,NDST3,SPIN1,ENPP2,PLXNC1,TMSB10,EOMES,VCAM1,PGM2L1,SULF2,RUNX1,KIT,CDH13,CD44
gene_set_query	846	TIGD4	790.7	ARCHS4 Coexpression,620;Enrichr Queries,148;GTEx Coexpression,1604	RGS18,BEX4,CD274,SAMD9L,MCTP1,HPGD,LPL,CAPG,PRDM1,IFIT3,SEL1L3,TRPM2,EDNRB,GPNMB,CAPNS1,DPYSL2,ENPP2,CD38,CD36,TSPAN3,CYTIP,KCNJ2,IL33,PRNP,RSAD2,LIMCH1,LIFR,CYBA,IPCEF1,TMEM154,TLR1,CXCL10,MARCKS,PTPRC,CRISPLD1,ELF4,QPCT,TXNIP,TLR5,TLR4,TLR2
gene_set_query	847	ZNF214	793.3	ARCHS4 Coexpression,485;Enrichr Queries,1036;GTEx Coexpression,859	BEX4,NRP1,AKR1B1,UBE2D1,NOD2,PRDM1,TRPM2,ADAP2,TUBA1A,DPYSL2,SPIN1,SLC38A6,TSPAN3,F2R,CYBA,CXCL10,PTPRB,GNPDA1,CRISPLD1,ELF4,KIT,TXNIP,HCLS1,TOX,ST6GALNAC3
gene_set_query	848	NHLH2	794.7	ARCHS4 Coexpression,348;Enrichr Queries,907;GTEx Coexpression,1129	BEX4,GPM6A,NRP1,NRN1,CELF2,SCHIP1,PTPRO,LPL,PIK3R3,SOBP,DLL1,PCDH17,SMPD3,IGSF21,EDNRB,TUBA1A,GNG2,DPYSL2,TMSB10,VAV3,EOMES,PGM2L1,PKIB,OLFM1,KIT,CDH13
gene_set_query	849	NR2C2	795	ARCHS4 Coexpression,1558;ENCODE ChIP-seq,117;Enrichr Queries,1009;ReMap ChIP-seq,286;GTEx Coexpression,1005	UBA6,CELF2,UBE2D1,CTSW,CBL,ETS1,HLA-DMA,RRAS,DPYSL2,BBX,GYG1,PLTP,GPSM3,LRRC25,MAP3K1,STAT1,STAT3,SH2D1B,TMC8,MYO5A,SMAD5,HAUS1,RUNX1,ETV6,RIT1,CREB1,GNPDA1,TBXAS1,TPP1
gene_set_query	850	ZNF581	797.3	ARCHS4 Coexpression,1547;Enrichr Queries,690;GTEx Coexpression,155	LGALS3BP,IFITM1,HMGB2,PIK3CD,PTPN22,LSP1,PYCARD,CASP4,RAC2,COTL1,SH3BGRL3,CD37,TIMP1,CYTIP,GPSM3,ANXA1,CD300A,RHOG,EMP3,VAV1,ELF4,MTHFD2,TXNIP,S100A4,HCST,SASH3,GRN,PTGER2,NOD2,CFP,ADCY7,CORO1A,SEL1L3,RRAS,HMOX1,GBP2,PRNP,TGFB1,APOBEC3G,PDE6G,LAPTM5,PSMB9,ARHGAP30,GNPDA1,RGS10,FXYD5,MYD88,FERMT3
gene_set_query	851	ZNF772	798.3	ARCHS4 Coexpression,405;Enrichr Queries,1074;GTEx Coexpression,916	NRP1,SAMD9L,SCHIP1,ARPC1B,PIK3R3,TMEM182,EFNB2,TUBA1A,GNG2,CAPNS1,ENPP4,PRKACB,SCN1B,S100A11,ZNF124,VAV3,TGFB1,MYO5A,CYBA,PARVB,ARL4C,GNPDA1,RRM2B,ELF4,ZYX,TXNIP,BCAT1,CD44
gene_set_query	852	ARX	799.3	ARCHS4 Coexpression,474;Enrichr Queries,709;GTEx Coexpression,1215	BEX4,GPM6A,NRN1,CELF2,AKR1B1,ETS1,PCDH17,EDNRB,TUBA1A,GNG2,DPYSL2,TSPAN7,AP1S2,ENPP2,PLXNC1,EOMES,PRKCB,SULF2,RUNX1,CXCL10,F8,MARCKS,QPCT,KIT,RIN2,CD44
gene_set_query	853	ZNF223	799.7	ARCHS4 Coexpression,911;Enrichr Queries,358;GTEx Coexpression,1130	BEX4,IFITM1,SAMD9,DAPP1,GNS,IFIT3,IFI44L,TUBA1A,CAPNS1,DPYSL2,EPSTI1,TIMP1,GBP2,MAP3K1,STAT1,MX1,IL18,LILRB1,LHFPL2,LILRB3,PKIB,CXCL10,CREB1,GNPDA1,ARHGEF3,TXNIP,B4GALT6,TMEM106A,CD44
gene_set_query	854	CC2D1A	800	ARCHS4 Coexpression,1220;GTEx Coexpression,380	SMPD3,PKIB,ABR,SLC37A1,ARL13B,HEG1,ANXA5,SNAP23,ARL6IP5,ATP13A2,MAPRE1,SH2B3
gene_set_query	855	ZNF740	801.5	ARCHS4 Coexpression,513;Enrichr Queries,866;ReMap ChIP-seq,246;GTEx Coexpression,1581	CFD,CX3CR1,GMFG,ARPC1B,CTSW,IFI30,ETS1,CORO1A,ACTB,PITPNC1,HLA-DMA,GPSM3,ZNF385A,LRRC25,PRNP,SEMA4A,MAP3K1,STAT3,TAP2,LIFR,PTPN12,HLA-A,YWHAZ,RUNX1,ETV6,FGR,MARCKS,CREB1,GNPDA1,TYROBP,ARHGAP30,PIK3IP1,ELF4,CCNG2,TBXAS1,FSCN1,TXNIP,FXYD5,PTPRCAP,FOLR2,FERMT3
gene_set_query	856	ZNF442	801.7	ARCHS4 Coexpression,1404;Enrichr Queries,164;GTEx Coexpression,837	CFD,LGALS3BP,NRP1,SLFN5,SAMD9L,HMGB2,LY96,DDX60,SLC8A1,IFIT3,CTSS,IFI44L,IFIT2,RASGRP3,TRPM2,EDNRB,GPNMB,CAPNS1,DPYSL2,EPSTI1,SLC16A6,ENPP2,HMOX1,SLC16A9,GBP2,PRNP,RSAD2,STAT1,LIFR,SMAD5,HAUS1,CXCL10,TWSG1,GNPDA1,OAS1,MTHFD2,TXNIP,CMPK2
gene_set_query	858	ZNF83	804.8	ARCHS4 Coexpression,1290;Enrichr Queries,278;ReMap ChIP-seq,117;GTEx Coexpression,1534	ACVRL1,LGALS3BP,CD84,IFITM1,SIGLEC9,ST6GALNAC2,LST1,ICAM2,GIMAP2,TMEM182,IFI30,ETS1,ACTB,PITPNC1,IFI44L,SMPD3,DOCK11,CYSLTR1,TUBA1A,UBE2Q2,DPYSL2,BBX,TIMP1,PRKACB,ANXA1,RSAD2,MMD,LIMCH1,MYOF,RNASE6,LIFR,GAB2,TXNIP,ADAM9,CMPK2,S100A4,KCTD12,BCAT1,CD44,SELPLG,SAMD9,PIK3R3,AIF1,SDCBP,HLA-DMA,RRAS,GPNMB,LRRC8C,HMOX1,GBP2,LRRC25,PRNP,STAT1,SUSD1,LAPTM5,GALC,CXCL10,DAB2,GNPDA1,CR1L,CCNG2,GNB4,SIGLEC7
gene_set_query	859	CBX2	805	ARCHS4 Coexpression,1193;ENCODE ChIP-seq,20;Enrichr Queries,1374;ReMap ChIP-seq,130;GTEx Coexpression,1308	WIPF1,UBE2L6,PRDM1,GIMAP7,ELK3,CXCL16,SPIC,PREX1,LGALS3,RASSF2,DPYSL2,EPSTI1,SLC16A6,HLA-DOA,SEMA6A,RUNX3,MID1,RUNX1,FSCN1,TXNIP,TOX,ABCG1,CSF1R,CETP,NRN1,PDE1B,TGFA,SLC41A1,SEL1L3,EFNB2,TRPM2,CHST11,SLC15A3,WNT2,SLC37A1,TFPI2,MYO5A,HPS3,NETO2,GNG11,DAB2,CYP2S1,TBXAS1,GNB4,OSBPL1A,LGALS3BP,NRP1,EIF4E3,MCTP1,SLC44A2,ITGB2,HMGB2,PIK3CD,SIRPB2,SOBP,PITPNC1,TUBA1A,GLIPR2,PHACTR2,EMILIN2,CD38,PGM5,HOR…
gene_set_query	860	PRDM4	806.7	ARCHS4 Coexpression,903;Enrichr Queries,738;GTEx Coexpression,779	IQGAP1,GNS,ETS1,ELK3,EFNB2,UGCG,SPRED1,DPYSL2,DSE,HMOX1,SLC25A24,PRNP,STAT1,MMD,MYOF,STAT3,YWHAZ,CTTNBP2NL,GNPDA1,ELF4,GNB4,ARHGEF3,TXNIP,ZNF217,CD44
gene_set_query	861	ZSCAN23	807.7	ARCHS4 Coexpression,382;Enrichr Queries,798;GTEx Coexpression,1243	FBN2,BEX4,CHRM3,CELF2,ARPC1B,SCHIP1,AKR1B1,DLL1,PTGS1,EDNRB,TUBA1A,GNG2,CAPNS1,DPYSL2,ENPP2,PLXNC1,TSPAN3,SEMA6A,LIFR,CYBA,HLA-A,CXCL10,MARCKS,GNPDA1,ELF4,KIT,ADAM9,TXNIP,TOX
gene_set_query	862	XPA	808	ARCHS4 Coexpression,1323;Enrichr Queries,492;GTEx Coexpression,609	NRP1,HMGB2,PRDM1,ETS1,CXCL16,LGALS3,SH3BGRL,RRAS,CAPNS1,UBE2Q2,DPYSL2,PGM5,PRNP,CRTAP,ANXA1,MAP3K1,STAT1,STAT3,LIFR,SULF2,RUNX1,TGFBR2,CXCL10,SLC6A6,TWSG1,CREB1,GNPDA1,CCNG2,ARHGEF3,TXNIP,CD44
gene_set_query	863	ZNF766	808.8	ARCHS4 Coexpression,1080;Enrichr Queries,573;ReMap ChIP-seq,129;GTEx Coexpression,1453	LGALS3BP,SLFN5,ASAH1,RAMP2,ST6GALNAC2,SAMD9,UBA6,GCNT1,UBE2D1,PTPN22,GIMAP8,IFIT3,RASGRP3,PREX1,UGCG,CYSLTR1,CHST11,CAPNS1,UBE2Q2,ALOX5,BBX,ZNF267,PRNP,ANXA1,CNOT6L,MAP3K1,CD300A,LAPTM5,SLC39A10,MITF,LIFR,PTPN12,LILRB3,SMAD5,LILRB5,RIT1,AIM2,CREB1,GNPDA1,MTHFD2,STK17B,ZYX,TXNIP,B4GALT6,F2RL2
gene_set_query	864	HOXD3	809	ARCHS4 Coexpression,643;Enrichr Queries,1271;GTEx Coexpression,513	FBN2,CD53,NRP1,CRTAP,NRN1,LAPTM5,LPL,RAB3IL1,PRDM1,IKZF1,GNG11,SMAD5,ETS1,FLI1,SULF2,RUNX1,CXCL10,DAB2,EDNRB,RAC2,HCLS1,CYYR1,LCP1,DOCK2
gene_set_query	865	ZNF490	811.7	ARCHS4 Coexpression,1212;Enrichr Queries,1120;GTEx Coexpression,103	SPI1,SIGLEC9,GMFG,ARPC1B,GPR65,NCF4,GIMAP2,PIK3CD,SIRPB2,PTPN22,PIK3CG,GIMAP8,PYCARD,CYSLTR1,DPYSL2,ARHGDIB,RAC2,COTL1,GPSM3,CD53,VAV3,SYK,NFAM1,RNASET2,RHOG,VAV1,PGM2L1,APBB1IP,CLEC4A,TLR1,FGR,HCK,DOK3,AIM2,BIN2,BTK,HCLS1,TXNIP,CD48,LCP1,DOCK2,SASH3,GRN,IGSF6,SELPLG,PTAFR,NLRC4,CFP,LILRA2,CBL,ADCY7,CORO1A,RASGRP3,ABR,ST8SIA4,NCKAP1L,LYN,PRNP,APOBEC3G,MX2,LAPTM5,LY86,PSMB9,ARHGAP30,GNPDA1,AXL,TBX…
gene_set_query	866	ZBTB40	812.3	ARCHS4 Coexpression,429;Enrichr Queries,998;GTEx Coexpression,1010	NRP1,TTYH3,SLC44A2,DOCK8,PRDM1,IQGAP1,IKZF1,ITGAL,ADCY7,ETS1,STK10,FUNDC1,DPYSL2,PHACTR2,CMKLR1,PRNP,STAT1,STAT3,ATP2B4,TMC8,RUNX1,ETV6,GNPDA1,ARHGAP30,ELF4,GPD2,TXNIP,DOCK2
gene_set_query	867	MYF5	813	ARCHS4 Coexpression,369;Enrichr Queries,977;GTEx Coexpression,1093	RGS18,SCHIP1,PTGER2,ATP10D,LPL,PRDM1,IFIT3,CORO1C,LGALS3,UGCG,GLIPR1,SGCB,DPYSL2,KDR,CD59,KCNJ2,S100A11,EOMES,ANXA5,PHKA1,PDCD1LG2,MMP9,RUNX1,CXCL10,FABP4,RAP2B,AXL,ADAM9,CDH13
gene_set_query	868	ZNF316	813.3	ARCHS4 Coexpression,707;Enrichr Queries,1287;GTEx Coexpression,446	PRNP,TTYH3,TGFB1,SPI1,SYK,SLC43A2,PIK3CD,CYBA,KCNAB2,ARHGAP25,VAV1,TRPM2,ARHGAP30,ARL2BP,ELF4,FUNDC1,DPYSL2,ZYX,FSCN1,HMOX1,CD37
gene_set_query	869	ZNF813	813.5	ARCHS4 Coexpression,1215;GTEx Coexpression,412	ACTR2,TNFAIP8,CYSLTR1,IFI16,CAPNS1,STAT1,M6PR,ZBTB1,ZNF217,HPS3,ZNF124,HAUS1
gene_set_query	870	CXXC1	813.7	ARCHS4 Coexpression,257;Enrichr Queries,1135;GTEx Coexpression,1049	SASH3,GRN,PIK3CD,LSP1,CORO1A,ACTB,STK10,TUBA1A,DPYSL2,ARL6IP5,RAC2,SH3BGRL3,CD37,LGALS9,GPSM3,PRNP,TGFB1,STAT3,LAPTM5,HLA-B,TMC8,TAP1,CYBA,KCNAB2,HLA-A,YWHAZ,GNPDA1,DOK3,ARHGAP30,ELF4,MFNG,FSCN1,TXNIP,HCLS1,OSBPL1A
gene_set_query	871	NR5A2	814.3	ARCHS4 Coexpression,1462;Enrichr Queries,257;ReMap ChIP-seq,198;GTEx Coexpression,1340	FCN1,NRP1,CELF2,PRDM1,ETS1,LGALS3,EDNRB,PLAU,ARL6IP5,KDR,PIP4K2A,VAV3,SEMA6A,PLA2G4A,LIFR,TM4SF1,VAV1,RUNX1,TGFBR2,DOK3,KIT,TXNIP,IRF8,BCAT1,DCP2,IRF9,CD44,PTGER4,HPGD,GSTP1,PIK3R3,GNS,PTGS1,RASGRP3,EFNB2,INPP5D,STAT4,S100A11,LRRC25,PRNP,CD160,STAT1,STAT3,MBOAT1,ATP2B4,SULF2,SLC6A6,CXCL10,IL2RB,ZNF217,FERMT3
gene_set_query	872	ZNF343	815	ARCHS4 Coexpression,1357;Enrichr Queries,519;GTEx Coexpression,569	DYRK2,PLEKHB2,PRDM1,ETS1,ACTB,PITPNC1,PTGS1,SMPD3,DOCK10,ABR,TRPM2,PREX1,DPYSL2,GBP2,PRNP,SLC15A2,PRKCH,MLKL,MX1,ATP2B4,KCNAB2,BTN3A2,SMAD5,ETV5,RUNX1,SLC4A7,GNPDA1,NRG3,CYP2S1,TXNIP,TRIM38
gene_set_query	873	ZNF557	817.3	ARCHS4 Coexpression,1236;Enrichr Queries,812;GTEx Coexpression,404	ARPC1B,PTAFR,PIK3CD,PTPN22,EFNB2,ABR,CYSLTR1,CAPNS1,DPYSL2,BBX,HMOX1,ZNF267,CD53,VAV3,ACTR2,MYLIP,PRNP,M6PR,RUNX1,ARL4C,RAP2B,CREB1,GNPDA1,STK17B,BTK,TXNIP,GRB2,MYD88,CD44
gene_set_query	874	ZSCAN2	818	ARCHS4 Coexpression,919;Enrichr Queries,449;GTEx Coexpression,1086	NRP1,TTYH3,SLC43A2,PRDM1,IQGAP1,ETS1,PITPNC1,LGALS3,CAPNS1,DPYSL2,GBP2,ZNF385A,CTSC,MYLIP,PRNP,ACTR2,MYOF,ATP2B4,YWHAZ,PGM2L1,ETV5,SULF2,RUNX1,CXCL10,PIK3IP1,CCNG2,NFE2L3,TXNIP,CD44
gene_set_query	875	HOXC6	818.7	ARCHS4 Coexpression,1319;Enrichr Queries,739;GTEx Coexpression,398	FBN2,LGALS3BP,IFITM1,HSPB8,LPL,EFNB2,GPNMB,CAPNS1,PLAU,DPYSL2,DSE,HMOX1,TIMP1,IKBIP,PRNP,CRTAP,ANXA1,LIMCH1,MYOF,ANXA5,SMAD5,MMP9,TM4SF1,CXCL10,DAB2,AXL,GNB4,ADAM9,TXNIP,S100A4
gene_set_query	876	HOXB13	819.3	ARCHS4 Coexpression,843;Enrichr Queries,1091;ReMap ChIP-seq,148;GTEx Coexpression,1195	TES,SUCNR1,NRN1,HPGD,GSTP1,SCHIP1,GCNT1,MS4A7,LST1,UBE2D1,LPL,TMEM182,RCSD1,IFI44L,TMEM165,UGCG,LGALS3,GPNMB,GNPTAB,LEPROTL1,DPYSL2,SLC38A6,TMSB10,EOMES,GBP5,PRNP,SLC15A2,ANXA1,MMD,KLRC4,STAT3,EAF2,SMAD5,MMP9,ETV5,FLI1,CXCL10,EHD3,CXCL11,SLC7A8,DHRS9,LPCAT2,GNB4,ZNF217,ADAM9,TXNIP,TRIM38,RIN2
gene_set_query	877	ISX	820	ARCHS4 Coexpression,890;Enrichr Queries,958;GTEx Coexpression,612	PHLPP2,VAV3,RGS18,GPM6A,SLC37A1,ANXA1,HPGD,PLA2G2A,PRR5L,PRDM1,ETS1,SLC8A1,RUNX1,SMPD3,LGALS3,CXCL10,TRPM2,MEP1B,B3GNT7,BMPER,TFEC,GPR160
gene_set_query	878	ZNF257	820.7	ARCHS4 Coexpression,1602;Enrichr Queries,626;GTEx Coexpression,234	IFITM1,SAMD9L,SAMD9,CD80,CELF2,EBI3,LY75,HMGB2,TNF,IFI44L,IFIT3,TRPM2,UBASH3B,GPNMB,IFI16,PRKAR2B,DPYSL2,KDR,GBP2,HLA-DQA1,ANXA1,APOBEC3G,RSAD2,STAT1,TFPI2,EAF2,HAUS1,CXCL10,OAS1,OAS2,OAS3,KIT,CD226,CD48,TLR7,WDFY4
gene_set_query	879	SOX1	820.7	ARCHS4 Coexpression,603;Enrichr Queries,1253;GTEx Coexpression,606	BEX4,EOMES,GPM6A,SEMA6A,NRN1,GRID1,PIK3R3,DLL1,MID1,PCDH17,EFNB2,OLFM1,IGSF21,MARCKS,TUBA1A,GNG2,NRG3,DPYSL2,PEA15,TSPAN7,PRKACB
gene_set_query	880	ZNF286A	822.3	ARCHS4 Coexpression,401;Enrichr Queries,975;GTEx Coexpression,1091	CHIC1,SEMA6A,SLC39A10,ETS1,PGM2L1,HAUS1,MARCKS,TUBA1A,CREB1,GNPDA1,CAPNS1,ELF4,DPYSL2,BBX,ZNF217,PHACTR2,B4GALT6,BCAT1,PRKACB,ZNF267,CTSC,DCP2,ZNF124
gene_set_query	881	ZNF334	822.7	ARCHS4 Coexpression,381;Enrichr Queries,556;GTEx Coexpression,1531	LGALS3BP,BEX4,CHRM3,LPL,IQGAP1,IFI44L,TUBA1A,CAPNS1,DPYSL2,TSPAN7,ENPP2,SLC16A9,CD36,PLTP,CD74,SEMA6A,RSAD2,TFPI2,TAP2,LIFR,CYBA,SULF2,TGFBR2,CXCL10,MARCKS,SLC7A8,CRISPLD1,MMRN1,ELF4,KIT,TXNIP,TOX
gene_set_query	882	HINFP	823	ARCHS4 Coexpression,1108;ReMap ChIP-seq,99;GTEx Coexpression,1262	CX3CR1,ACVRL1,LGALS3BP,IFITM1,UBA6,GSTP1,GCNT1,UBE2D1,TMEM182,RASGRP3,DLL4,HLA-DMA,CYSLTR1,SEC14L1,CYTH4,C3AR1,RAC2,HMOX1,ACP5,VSIG4,CD58,GPSM3,LRRC25,CMTM3,NEBL,MMD,LAPTM5,RAB3IL1,EMP3,BTN3A2,VAV1,PKIB,SLC6A6,RRM2B,CR1L,ZYX,PECAM1,TXNIP,ZNF217,MAPRE1,TLR5,KBTBD8
gene_set_query	883	KLF16	823.3	ARCHS4 Coexpression,578;Enrichr Queries,1292;GTEx Coexpression,600	PRNP,TTYH3,SPI1,TGFB1,PRKCB,PDE1B,NETO2,KCNAB2,ACTB,ETV5,RUNX1,ABR,TRPM2,CAPNS1,MTHFD2,ELF4,TSPAN7,ZYX,FSCN1,HMOX1,ATP13A2
gene_set_query	884	ZNF713	823.3	ARCHS4 Coexpression,1208;Enrichr Queries,553;GTEx Coexpression,709	PRICKLE2,PIK3R3,DDX60,IFIT3,IFI44L,IFIT2,RASGRP3,TMEM144,EFNB2,CYSLTR1,TUBA1A,RASSF2,GPNMB,DPYSL2,PEA15,KCNJ10,PLEKHA2,MX1,ETV5,CXCL10,FMNL2,GNPDA1,CCNG2,SPIRE1,TXNIP,OSBPL1A,PLCB1,TOX,IRF9
gene_set_query	885	ZNF626	823.7	ARCHS4 Coexpression,1477;Enrichr Queries,343;GTEx Coexpression,651	SLFN5,IFITM1,CHIC1,AKR1B1,RCBTB1,IFIT3,IFI44L,CXCL16,CAPNS1,DPYSL2,SPIN1,ENPP2,EMB,CD36,GBP2,GBP4,VAV3,SRGN,SEMA6A,SLC39A10,LIFR,PGM2L1,SULF2,ARMCX3,ARL4C,CXCL10,OAS1,OAS2,KIT,TXNIP,PLCB1
gene_set_query	886	GMEB1	824	ARCHS4 Coexpression,1275;Enrichr Queries,1059;GTEx Coexpression,138	SPI1,CELF2,LSP1,ETS1,PIK3CG,SIRPB1,ACTB,PYCARD,STK10,CYSLTR1,DPYSL2,CASP4,RAC2,COTL1,SH3BGRL3,CYTIP,GPSM3,CD53,CD300A,RHOG,YWHAZ,VAV1,ETV5,RUNX1,ETV6,APBB1IP,DOK3,CREB1,BIN2,ELF4,LCP1,HCST,CD44,SASH3,AOAH,NOD2,CFP,MEFV,PIK3R5,RASGRP3,LYN,LRRC25,PRNP,STAT3,LAPTM5,PILRA,LILRB3,ARHGAP30,GNPDA1,STK17A,TNFSF8,HPSE,SIGLEC7,MYD88,FERMT3,SIGLEC5
gene_set_query	887	CPEB1	825	ARCHS4 Coexpression,666;GTEx Coexpression,984	GPM6A,RIT1,TUBA1A,FMNL2,B3GNT7,EPB41L3,SDC3,ME2,KCNJ2,TNFSF13B
gene_set_query	888	SHOX2	825	ARCHS4 Coexpression,1117;Enrichr Queries,966;GTEx Coexpression,392	FBN2,LGALS3BP,OLFML2B,NRN1,LPL,PRDM1,EFNB2,ARL13B,BMPER,DPYSL2,DSE,ENPP2,CHSY3,CRTAP,VCAM1,HEG1,MYOF,ANXA5,HLA-F,SULF2,RUNX1,CXCL10,TWSG1,DAB2,AXL,GNB4,PPT1
gene_set_query	889	ZFP82	825.3	ARCHS4 Coexpression,1061;Enrichr Queries,231;GTEx Coexpression,1184	RGS18,CHIC1,HMGB2,PRDM1,ETS1,IFIT3,TUBA1A,UBASH3B,CAPNS1,DPYSL2,SLC16A6,SLC16A9,GBP2,MYBL1,PRNP,PRKCH,SLC39A10,LIFR,SULF2,RUNX1,ARL4C,CXCL10,MTHFD2,ELF4,CCNG2,KIT,NFE2L3,TXNIP,B4GALT6,TOX,BCAT1,KBTBD8,CD44,ABCG1
gene_set_query	890	ZNF207	825.8	ARCHS4 Coexpression,1114;Enrichr Queries,1077;ReMap ChIP-seq,34;GTEx Coexpression,1078	NCF4,LST1,HMGB2,PIK3CD,CTSW,ITGAL,IFI30,TNF,ACTB,TUBA1A,GM2A,RAC2,COTL1,ACP5,DENND2D,SRGN,ACTR2,ANXA1,IFNGR1,NFAM1,RHOG,TMC8,TAP1,EMP3,RUNX3,RNASE1,YWHAZ,VAV1,FGR,TYROBP,DOK3,SLCO4A1,PRKAR1A,ADPRH,IRF8,TXNIP,CD48,PTPRCAP,MAPRE1,BCAT1,HCST,DNASE1L3,IRF9,CD44,DCP2,CETP,SLC43A2,UBA6,GSTP1,DENND3,CORO1A,AIF1,PIK3R5,CYTH4,RRAS,HMOX1,NLRP3,CD58,SH2B3,LYN,LRRC25,CD74,PRNP,SLC37A1,TGFB1,IL10RA,LAPTM5,GPR…
gene_set_query	891	CREB3L3	827	ARCHS4 Coexpression,741;Enrichr Queries,848;GTEx Coexpression,892	CRP,CD74,PRNP,RSAD2,HPGD,LEAP2,PLA2G2A,SULF2,SMPD3,CXCL10,LGALS3,VNN1,MEP1B,DPYSL2,ENPP2,TXNIP,HMOX1,LBP,CD36,OIT3,GBP2
gene_set_query	892	ZNF181	828	ARCHS4 Coexpression,484;Enrichr Queries,1095;GTEx Coexpression,905	SLFN5,SCHIP1,CAPG,TMEM182,DDX60,APH1B,GNG2,CAPNS1,DPYSL2,S100A11,MYLIP,PRNP,CNOT6L,SLC15A2,STAT1,PHKA1,LIFR,GNPDA1,ARPC2,RRM2B,ELF4,CCNG2,ZYX,TXNIP,GAPT
gene_set_query	893	ZNF558	828.3	ARCHS4 Coexpression,1452;Enrichr Queries,140;GTEx Coexpression,893	RGS18,SLFN5,IFITM1,MCTP1,PLEKHB2,ZBTB1,DDX60,ETS1,IFIT3,IFI44L,IFIT2,GPNMB,IFI16,CAPNS1,FUNDC1,DPYSL2,STAT4,SLC16A6,HMOX1,TIMP1,GBP2,S100A11,PRNP,ANXA1,STAT1,ATP2B4,SLC39A10,SMAD5,SULF2,ARL4C,CXCL10,RAB31,GNPDA1,OAS1,MTHFD2,CCNG2,TXNIP,S100A4,PLCB1,CD44
gene_set_query	894	E2F2	828.7	ARCHS4 Coexpression,1166;Enrichr Queries,1240;GTEx Coexpression,80	FCN1,SPI1,ITGAM,NCF4,ITGB2,LST1,HMGB2,LSP1,IKZF1,ETS1,PIK3CG,SIRPB1,PYCARD,STK10,DPYSL2,SLC16A6,RAC2,COTL1,CASP1,SH3BGRL3,CYTIP,CD33,GPSM3,DENND2D,CD53,SYK,CD300A,RHOG,CYBA,DCK,VAV1,APBB1IP,CLEC4A,HCK,DOK2,TYROBP,DOK3,BIN2,ELF4,MTHFD2,PLBD1,TXNIP,S100A4,HCST,CD44,SASH3,SELPLG,DAPP1,AOAH,NOD2,LILRA1,CFP,MEFV,CORO1A,PIK3R5,PLAC8,GNA15,HMOX1,S100A11,LYN,LRRC25,SEMA4A,PDE6G,STAT1,LAPTM5,LILRB2,LILRB3…
gene_set_query	895	ZNF215	829.3	ARCHS4 Coexpression,1258;Enrichr Queries,409;GTEx Coexpression,821	SNX10,PRDM1,SAMHD1,ETS1,IFIT3,IFI44L,SEL1L3,UBASH3B,CAPNS1,PLAU,UBE2Q2,DPYSL2,EPSTI1,PLXNC1,MYBL1,ZNF124,CTSC,IKBIP,ACTR2,STAT1,NETO2,HAUS1,ARL4C,CXCL10,GNPDA1,OAS3,NFE2L3,FAR2,TOX,BCAT1,CD44
gene_set_query	896	ZNF431	829.7	ARCHS4 Coexpression,939;Enrichr Queries,1130;GTEx Coexpression,420	SAMD9,GSTP1,DAPP1,TMEM182,PRDM1,IFI44L,RASGRP3,GNA15,CYSLTR1,BBX,ENPP4,ZNF267,HLA-DQA1,ANXA1,ZNF185,GCA,IL18,SLC39A10,PGM2L1,TMEM154,SLC4A7,RAP2B,CREB1,GNPDA1,TXNIP
gene_set_query	897	ZNF329	829.7	ARCHS4 Coexpression,1225;Enrichr Queries,363;GTEx Coexpression,901	LGALS3BP,DYRK2,IFIT3,IFI44L,IFIT2,RASGRP3,EFNB2,CYSLTR1,TUBA1A,DPYSL2,NDST3,SPIN1,HMOX1,TIMP1,GBP2,PRNP,ANXA1,MX1,MYO5A,RUNX1,ARL4C,CXCL10,GNPDA1,CCNG2,QPCT,ARHGEF3,TXNIP,S100A4,KCTD12,TNFRSF21
gene_set_query	898	ZNF613	830	ARCHS4 Coexpression,1406;Enrichr Queries,302;GTEx Coexpression,782	RGS18,SLFN5,SAMD9L,SNAP23,AKR1B1,NLRC4,PLA2G7,IFIT3,IFIT2,CAPNS1,GLIPR2,DPYSL2,GBP2,VAV3,P2RY13,PRNP,ANXA1,STAT1,MX1,OLFM1,CXCL10,GNPDA1,SLC7A8,OAS1,LPAR6,CCNG2,NFE2L3,TLR8,TXNIP,HPSE,PLCB1,RIN2,ABCG1
gene_set_query	899	ZSCAN9	830.5	ARCHS4 Coexpression,551;GTEx Coexpression,1110	BEX4,TUBA1A,GNG2,ARPC1B,SCHIP1,PTPRO,PIK3R3,YWHAZ,DLL1,ZNF385A
gene_set_query	900	CRX	831	Literature ChIP-seq,122;ARCHS4 Coexpression,1405;Enrichr Queries,638;GTEx Coexpression,1159	CRP,FBN2,GPM6A,SPI1,OLFML2B,LEAP2,PLEK,LPL,PRDM1,ETS1,GNS,ACTB,CTSS,HK2,SCPEP1,GM2A,DPYSL2,STAT4,HMOX1,CHSY3,EOMES,SEMA4A,SEMA6A,KCNJ10,FCER1G,PDE6G,STAT1,STAT3,KREMEN1,MITF,RUNX3,MID1,SMAD5,FLI1,RUNX1,CXCL10,CREB1,GNPDA1,TCN2,KIT,CD48,CD44,DCP2
gene_set_query	901	ZNF226	831.7	ARCHS4 Coexpression,905;Enrichr Queries,339;GTEx Coexpression,1251	SAMD9,UBA6,HMGB2,ETS1,RCBTB1,IFIT3,IFIT2,LGALS3,UGCG,TUBA1A,GPNMB,IFI16,CAPNS1,DPYSL2,HMOX1,TIMP1,GBP2,PRNP,ANXA1,STAT1,ATP2B4,PGM2L1,CXCL10,RIT1,CREB1,GNPDA1,ELF4,CCNG2,ZYX,TXNIP,CD44
gene_set_query	902	DMRTA2	833	ARCHS4 Coexpression,598;Enrichr Queries,1333;GTEx Coexpression,568	EOMES,FBN2,GPM6A,ANXA1,ZNF185,NRN1,SAMD9,UBA6,GSTP1,SCHIP1,PTPRO,MID1,PCDH17,RUNX1,EFNB2,IGSF21,GNA15,MARCKS,NAGK,TUBA1A,FAR1,TMSB10
gene_set_query	903	TFAP2E	833.3	ARCHS4 Coexpression,164;Enrichr Queries,1346;GTEx Coexpression,990	GMFG,CTSW,LSP1,RCSD1,ITGAL,GIMAP7,PYCARD,DPYSL2,ARHGDIB,RAC2,CD37,LGALS9,GPSM3,CD52,TMC8,KCNAB2,RUNX3,HLA-E,APBB1IP,BIN2,MFNG,TXNIP,HCLS1,PTPRCAP,HCST,GAS7,SASH3,NRN1,CST7,DLL1,CORO1A,AIF1,PSMB10,PLAC8,IGSF21,TRPM2,HLA-DMA,GNA15,INPP5D,UCP2,LAIR1,CD74,GZMA,LAPTM5,NKG7,FLI1,PSMB9,PKIB,CXCL10
gene_set_query	904	ANKZF1	834.3	ARCHS4 Coexpression,163;Enrichr Queries,1146;GTEx Coexpression,1194	DOCK8,HMGB2,PIK3CD,LSP1,IKZF1,RCSD1,ITGAL,ETS1,STK10,TUBA1A,DPYSL2,RAC2,CD37,TRIM22,GPSM3,BTN3A1,ANXA5,HLA-B,TMC8,BTN3A3,HLA-A,HLA-E,DPEP2,TXNIP,HCLS1,ADAM9,LCP1,CD44,IRF9,SASH3,GRN,SELPLG,SAMD9,MEFV,ADCY7,CORO1A,CYTH4,INPP5D,HMOX1,PRNP,SEMA4D,STAT1,GNPDA1,PTPRC,ARHGAP30,ARL2BP,PIK3IP1,CCNG2,IL2RB,CD247,MYO1F
gene_set_query	905	NR6A1	835	ARCHS4 Coexpression,613;Enrichr Queries,650;GTEx Coexpression,1242	NRP1,CELF2,PRDM1,ETS1,EFNB2,DPYSL2,PHACTR2,HORMAD1,VAV3,PRNP,SEMA6A,SLC39A10,MITF,LIFR,ETV5,RUNX1,HAUS1,ARL4C,SLC6A6,SLC7A8,B3GNT7,CYP2S1,KIT,TXNIP,BCAT1,DCP2
gene_set_query	906	ZNF682	835	ARCHS4 Coexpression,784;Enrichr Queries,632;GTEx Coexpression,1089	HMGB2,AKR1B1,DAPP1,RCBTB1,IFIT3,IFI44L,CAPNS1,DPYSL2,PRNP,SEMA6A,F2R,MX1,IL18,LILRB1,IPCEF1,HAUS1,CXCL10,MARCKS,CREB1,OAS1,ELF4,KIT,NFE2L3,TXNIP,TOX
gene_set_query	907	RFX2	835.5	ARCHS4 Coexpression,1556;Enrichr Queries,396;ReMap ChIP-seq,188;GTEx Coexpression,1202	SIGLEC9,GMFG,PRDM1,IFI30,ETS1,SMPD3,LGALS3,TUBA1A,SGCB,DPYSL2,PEA15,DSE,CD52,ENTPD1,ANXA1,MYOF,PGM2L1,ETV5,RUNX1,TGFBR2,PRKAR1A,TXNIP,B4GALT6,BCAT1,RIN2,PI4K2A,IRF9,CD44,GAS7,SLC1A3,PTGS1,APH1B,ARL13B,SPP1,SLC38A6,HMOX1,PRNP,SLC37A1,TGFB1,LAPTM5,ATP2B4,NKG7,ARPC5,SULF2,SLC6A6,CXCL10,TCN2,AXL,FXYD5,RGL1
gene_set_query	908	NR1I2	836.3	Literature ChIP-seq,120;ARCHS4 Coexpression,1190;Enrichr Queries,670;GTEx Coexpression,1365	CHRM3,NRP1,LEAP2,AKR1B1,PRDM1,ETS1,PITPNC1,LGALS3,BMPER,GRM8,KDR,LBP,CD36,CNOT6L,PRKCB,MYOF,LIFR,MID1,RUNX1,TGFBR2,ETV6,GPRIN3,MEP1B,RRM2B,KIT,IRF8,PLCB1,TLR5,CD44,HPGD,ATP10D,LPL,TGFA,TRPM2,PRNP,SEMA4A,VCAM1,STAT1,NEBL,TIE1,STAT3,PLA2G2A,LY86,SULF2,CXCL10,CD4,VNN1,NCEH1,IL2RA,OSBPL1A
gene_set_query	909	ZNF174	838	ARCHS4 Coexpression,738;Enrichr Queries,858;GTEx Coexpression,918	EIF4E3,DOCK8,UBE2D1,NLRC4,GIMAP6,CORO1A,PITPNC1,PSMB10,ACTB,LGALS3,UBASH3B,GPNMB,IFI16,DPYSL2,GYG1,HLA-DQA1,PRNP,MYO5A,ETV6,GALC,GNPDA1,ARL2BP,TXNIP,TPP1,PTPRCAP
gene_set_query	910	ZNF621	839	ARCHS4 Coexpression,1111;Enrichr Queries,954;GTEx Coexpression,452	SLFN5,ZBTB1,TMEM182,IQGAP1,ETS1,SPRED1,CYSLTR1,ARL13B,EPB41L2,DPYSL2,DSE,ENPP2,BBX,PHACTR2,HLA-DQA1,PRNP,ATP2B4,SLC39A10,SMAD5,TGFBR2,ARL4C,FMNL2,GNPDA1,TXNIP,ATP6V0D1,CD44
gene_set_query	911	MBD1	840	ARCHS4 Coexpression,361;Enrichr Queries,860;GTEx Coexpression,1299	NRP1,GRN,PIK3CD,ETS1,CORO1A,ACTB,STK10,DPYSL2,HMOX1,HORMAD1,PRNP,TGFB1,STAT1,STAT3,ATP2B4,TAP2,TMC8,KCNAB2,HLA-A,RUNX1,CXCL10,GNPDA1,DOK3,ARHGAP30,ELF4,ZYX,TXNIP,LCP1,DOCK2,CD44
gene_set_query	912	ZNF764	840	ARCHS4 Coexpression,1135;Enrichr Queries,837;GTEx Coexpression,548	BEX4,PTGER4,TTYH3,SLC44A2,IKZF1,ITGAL,RASGRP3,SMPD3,TRPM2,SPRED1,PLAU,DPYSL2,PEA15,STAT4,ME2,S100A11,GRID1,STAT1,STAT3,MYOF,PSMB9,GNPDA1,NRG3,GPR160,IRF8,ADAM9,FERMT3
gene_set_query	913	GSX1	840.3	ARCHS4 Coexpression,568;Enrichr Queries,1357;GTEx Coexpression,596	BEX4,EOMES,NRN1,GRID1,SLC39A10,PIK3R3,DLL1,FLI1,IGSF21,EHD3,F8,TUBA1A,GNG2,GNPDA1,PEA15,GRM8,IRF8,ATP13A2,TSPAN3,PRKACB
gene_set_query	914	HOXD1	840.7	ARCHS4 Coexpression,1368;Enrichr Queries,969;GTEx Coexpression,185	NRN1,HPGD,GSTP1,MOSPD2,PRR5L,PRDM1,ETS1,TMEM165,RASGRP3,TMEM144,EFNB2,TUBA1A,RASSF2,SPTLC2,EPB41L3,PEA15,SPP1,ENPP2,KDR,PIP4K2A,ENPP4,HORMAD1,KCNJ2,EOMES,SEMA6A,KCNJ10,SEMA4D,RNASE1,CXCL10,EVI2A,FMNL2,ACER3,KIT,NFE2L3,TXNIP,FAR1,OSBPL1A,ST6GALNAC3,TNFRSF21
gene_set_query	915	SOX21	840.7	ARCHS4 Coexpression,685;Enrichr Queries,1041;GTEx Coexpression,796	VAV3,EOMES,FBN2,SEMA6A,NEBL,SDC3,IL18,SLC1A3,DLL1,MID1,ETV5,TMEM154,EFNB2,EDNRB,GM2A,CRISPLD1,DPYSL2,PEA15,TXNIP,SLC16A9,ZNF385A
gene_set_query	916	ZNF678	840.7	ARCHS4 Coexpression,441;Enrichr Queries,1195;GTEx Coexpression,886	GRN,SEMA6A,ARPC1B,ZBTB1,ATP2B4,SLC39A10,PIK3R3,LIFR,CYBA,EMP3,SMAD5,SLC4A7,GNPDA1,CAPNS1,ZYX,BBX,ATP6V0D1,PLCB1,BCAT1,PRKACB,PI4K2A,DCP2,S100A11
gene_set_query	917	PLAGL2	840.7	ARCHS4 Coexpression,1152;Enrichr Queries,230;GTEx Coexpression,1140	PTGER4,CD274,TTYH3,HMGB2,IQGAP1,PRDM1,CBL,ACTB,IFIT2,UGCG,SPRED1,DPYSL2,FCHO2,HMOX1,HORMAD1,RAB8B,PRNP,ABCC1,MAP3K1,STAT1,STAT3,TIMD4,RUNX1,SLC6A6,CXCL10,HCK,GNPDA1,MTHFD2,ELF4,ZYX,TXNIP,IRF8,MAPRE1,CD44,GAS7
gene_set_query	918	ZNF287	841.3	ARCHS4 Coexpression,509;Enrichr Queries,490;GTEx Coexpression,1525	LGALS3BP,BEX4,SLFN5,CHIC1,PRDM1,SLC8A1,IFIT2,TUBA1A,GNG2,GPNMB,CAPNS1,DPYSL2,TSPAN3,GBP2,PRNP,STAT1,ATP2B4,VWA5A,PGM2L1,SULF2,ARL4C,CXCL10,GNPDA1,ELF4,KIT,TXNIP,TOX,B4GALT6
gene_set_query	919	ZGPAT	841.3	ARCHS4 Coexpression,146;Enrichr Queries,1081;GTEx Coexpression,1297	SPI1,LEAP2,SLC44A2,ARPC1B,NCF4,ITGB2,PIK3CD,SECTM1,LSP1,STK10,PLAU,RAC2,CD37,LGALS9,GPSM3,CD53,NFAM1,HLA-B,RHOG,TMC8,TAP1,HLA-C,CYBA,EMP3,HLA-A,HLA-E,FGR,HCK,DOK3,TYROBP,ELF4,DPEP2,TXNIP,HCLS1,PLEKHO2,LCP1,SASH3,GRN,TTYH3,IQGAP1,CFP,CORO1A,PSMB10,CYTH4,S100A11,PRNP,TGFB1,STAT1,STAT3,LAPTM5,PILRA,LILRB2,LILRB3,PSMB9,GNPDA1,ARHGAP30,ZYX,MYO1F
gene_set_query	920	ZC3H8	842	ARCHS4 Coexpression,1099;Enrichr Queries,1276;ReMap ChIP-seq,189;GTEx Coexpression,804	GPM6A,EBI3,HMGB2,SECTM1,SIRPB2,DENND3,IFIT2,UGCG,CYSLTR1,RRAS,CAPNS1,PLAU,COTL1,HMOX1,SH3BGRL3,CD59,TMSB10,SCN1B,S100A11,ZNF385A,KCNJ2,LRRC25,SEMA4A,PRNP,CRTAP,TGFB1,SLC39A10,NETO2,VAV1,ETV5,TGFBR2,CD4,ARHGAP30,TCN2,MTHFD2,TXNIP,S100A4,TPP1,MAPRE1,CD68
gene_set_query	921	ZNF385B	842.3	ARCHS4 Coexpression,1022;Enrichr Queries,673;GTEx Coexpression,832	CHRM3,GPM6A,CELF2,HSPB8,ATP10D,LPL,IQGAP1,SLC8A1,DPYSL2,NDST3,TSPAN7,PLXNC1,CD36,SCN1B,VAV3,PRKCB,NEBL,LIFR,PKIB,CXCL10,OLFM1,KIT,CDH13,PLCB1,GAS7
gene_set_query	922	EN2	843	ARCHS4 Coexpression,433;Enrichr Queries,1093;GTEx Coexpression,1003	EOMES,GPM6A,SEMA6A,NRN1,TTYH3,SCHIP1,LPL,NETO2,SOBP,MID1,PCDH17,EFNB2,PKIB,IGSF21,OLFM1,CXCL10,TUBA1A,GNG2,UBASH3B,DPYSL2,KIT,TXNIP,TMSB10,CD44
gene_set_query	923	ZMAT1	843.7	ARCHS4 Coexpression,1130;Enrichr Queries,117;GTEx Coexpression,1284	RGS18,SLFN5,SAMD9L,HPGD,CELF2,AKR1B1,SLC1A3,DDX60,RCBTB1,SLC8A1,IFIT3,IFIT2,RASGRP3,DOCK10,DOCK11,EDNRB,DPYSL2,ST8SIA4,ENPP4,PLXNC1,CD36,GBP2,VAV3,MYLIP,CD74,PRNP,ANXA1,SLC15A2,LIFR,SULF2,ARL4C,CXCL10,PIK3IP1,MTHFD2,CCNG2,KIT,TXNIP,KCTD12,PLCB1,TOX,CD44,ARHGEF6
gene_set_query	924	MESP2	843.7	ARCHS4 Coexpression,1068;Enrichr Queries,1008;GTEx Coexpression,455	PRDM1,IQGAP1,ABR,TRPM2,BMPER,FUNDC1,TSPAN7,HMOX1,SEMA4A,PRNP,ACTR2,LIMK1,MYO5A,NETO2,YWHAZ,ETV5,SULF2,ARL4C,CXCL10,PKIB,NCEH1,NRG3,KIT,FSCN1,NFE2L3,TXNIP
gene_set_query	925	POU6F2	843.7	ARCHS4 Coexpression,998;Enrichr Queries,953;GTEx Coexpression,580	CHRM3,TMEM182,PRDM1,IQGAP1,SLC8A1,TRPM2,CAPNS1,DPYSL2,GRM8,ACTR2,SEMA6A,SGTB,NEBL,GRID1,LIMK1,ATP2B4,KCNAB2,PGM2L1,RUNX1,OLFM1,EHD3,NRG3,CDH13,PLCB1,TOX
gene_set_query	926	NFAT5	844.3	ARCHS4 Coexpression,1121;Enrichr Queries,662;GTEx Coexpression,750	PRNP,MAP3K1,STAT1,CELF2,MYOF,ATP10D,STAT3,ATP2B4,LIFR,IQGAP1,CBL,SMAD5,ETS1,RUNX1,TGFBR2,UGCG,CREB1,DPYSL2,FCHO2,BBX,TXNIP,PHACTR2,CD44,HLA-DQA1
gene_set_query	927	ZNF251	845.7	ARCHS4 Coexpression,269;Enrichr Queries,724;GTEx Coexpression,1544	NRP1,ARPC1B,SLC1A3,DENND3,IFIT3,ACTB,CTSS,STX11,PSMB10,IFIT2,EFNB2,TUBA1A,DPYSL2,HMOX1,ZNF124,CD53,PRNP,F2R,LAPTM5,RHOG,CYBA,EMP3,HLA-A,PGM2L1,SULF2,ARL4C,MARCKS,GNPDA1,ELF4,CCNG2,FSCN1,TXNIP,PLBD1,HCLS1,CDH13,LCP1,FERMT3
gene_set_query	928	NFIX	847	ARCHS4 Coexpression,1030;Enrichr Queries,348;GTEx Coexpression,1163	LGALS3BP,NRP1,CELF2,ETS1,ACTB,IGSF21,LGALS3,ABR,TUBA1A,DPYSL2,SCN1B,PRNP,ANXA1,LIMCH1,MYOF,STAT3,ATP2B4,LIFR,SULF2,RUNX1,TGFBR2,DAB2,MARCKS,AXL,FSCN1,TXNIP,CD44,GAS7
gene_set_query	929	PITX2	847	ARCHS4 Coexpression,886;Enrichr Queries,613;GTEx Coexpression,1042	FBN2,SCHIP1,GSTP1,PRDM1,ETS1,PCDH17,EFNB2,EDNRB,ENPP2,GYG1,EOMES,CD53,PRNP,ANXA1,SEMA6A,LIMCH1,LAPTM5,PLA2G4A,PHKA1,SULF2,RUNX1,ARL4C,CXCL10,DAB2,KIT,TXNIP,HCLS1
gene_set_query	930	MYNN	848	ARCHS4 Coexpression,625;Enrichr Queries,1197;ReMap ChIP-seq,181;GTEx Coexpression,1389	CFD,FCN3,TTYH3,UBA6,ARPC1B,GSTP1,SDC3,SECTM1,CTSW,RCSD1,AIF1,ACTB,PSMB10,PYCARD,ABR,HLA-DMA,CAPNS1,BBX,SH3BGRL3,SH2B3,ZNF385A,LRRC25,SEMA4A,PRNP,CNOT6L,STAT1,RHOG,TMC8,CYBA,LIFR,PILRA,SMAD5,PNRC2,DOK3,CREB1,GNPDA1,STK17B,CCNG2,FSCN1,ZYX,TXNIP,PTPRCAP,FERMT3
gene_set_query	931	HOXD10	848.3	ARCHS4 Coexpression,1398;Enrichr Queries,704;GTEx Coexpression,443	FBN2,NRP2,TES,NRN1,PRICKLE2,LPL,PRDM1,ETS1,IFIT3,LGALS3,PLAU,EPB41L2,PGM5,TIMP1,ANXA1,VCAM1,ATP2B4,PLA2G4A,MITF,MID1,MMP9,FLI1,SULF2,RUNX1,CXCL10,KIT
gene_set_query	932	TBX4	849	ARCHS4 Coexpression,1509;Enrichr Queries,896;GTEx Coexpression,142	ACVRL1,CD274,RAMP2,FCN3,CALCRL,NRN1,GIMAP5,PRDM1,ETS1,PCDH17,GIMAP8,RASGRP3,EFNB2,CDH5,TRPM2,HLA-DMA,DRAM1,EDNRB,BMPER,DPYSL2,ACP5,CLIC2,WNT2,GBP4,HLA-DPA1,CPA3,EOMES,MSR1,PRKCH,IFNGR1,LIMCH1,BTN3A3,PTPN12,FLI1,HLA-E,RUNX1,GPRIN3,MARCO,CXCL10,PTPRB,CD4,SLCO4A1,HECW2,TFEC,HLA-DPB1,CDH13,TEK,RIN2
gene_set_query	933	LHX1	849	ARCHS4 Coexpression,733;Enrichr Queries,965	EOMES,NRP1,GPM6A,SEMA6A,PRDM1,DLL1,PCDH17,RUNX1,EFNB2,IGSF21,TRPM2,MYCT1,EDNRB,TUBA1A,KIT,KDR,ST8SIA4,TXNIP,TMSB10
gene_set_query	934	GATAD2B	849.3	ARCHS4 Coexpression,1321;Enrichr Queries,1084;GTEx Coexpression,143	WIPF1,CELF2,PLEK,CTSW,LSP1,IKZF1,ITGAL,ACTB,STK10,DPYSL2,ITGAX,RAC2,BBX,CYTIP,EOMES,CNOT6L,CD300A,HLA-B,RUNX3,YWHAZ,ETV6,ARL4C,DOK2,KLRF1,TXNIP,LCP2,HCST,DCP2,CD44,KLRB1,DENND3,AOAH,NOD2,MEFV,CBL,PIK3R5,INPP5D,NLRP3,MAP3K1,KLRC4,STAT3,SH2D1B,ATP2B4,GZMB,NKG7,PILRA,GNPDA1,KLRD1,CD247,CD244
gene_set_query	935	GRHL3	849.7	ARCHS4 Coexpression,1133;Enrichr Queries,932;GTEx Coexpression,484	VAV3,FBN2,ANXA1,ZNF185,GSTP1,HSPB8,MYOF,IL18,ATP2B4,DAPP1,TGFA,PRDM1,MMP9,TMEM154,SULF2,CXCL10,GNA15,GPNMB,PLAU,TXNIP,HMOX1,CD44,S100A11
gene_set_query	936	SOX14	850	ARCHS4 Coexpression,737;Enrichr Queries,1208;GTEx Coexpression,605	BEX4,EOMES,VAV3,GPM6A,NRN1,LIMK1,SNX10,RUNX3,ETS1,FLI1,PCDH17,PGM2L1,IGSF21,CXCL10,TRPM2,TUBA1A,GNG2,NRG3,ATP13A2,PRKACB
gene_set_query	937	JRKL	850	ARCHS4 Coexpression,1347;Enrichr Queries,276;GTEx Coexpression,927	PTGER4,NRP1,SLFN5,TMEM87B,ST6GALNAC2,ZBTB1,IQGAP1,DDX60,ETS1,UGCG,SPRED1,PLAU,DPYSL2,FCHO2,BBX,PHACTR2,ACTR2,PRNP,ANXA1,STAT1,LIMCH1,PLA2G4A,HLA-F,TGFBR2,TWSG1,MARCKS,CREB1,STK17B,CCNG2,TXNIP,SKAP2
gene_set_query	938	SOX5	850.3	ARCHS4 Coexpression,584;Enrichr Queries,361;GTEx Coexpression,1606	NRP1,CELF2,PTPRO,PRDM1,ETS1,SLC8A1,DOCK10,EFNB2,EDNRB,GNG2,TUBA1A,DPYSL2,ENPP2,PLXNC1,ZNF124,SEMA6A,LIMCH1,MYO5A,MITF,LIFR,SULF2,RUNX1,CXCL10,MARCKS,KIT,TXNIP,CDH13,SPIRE1,PLCB1,TOX,GAS7
gene_set_query	939	NR2F6	851	ARCHS4 Coexpression,1351;Enrichr Queries,489;ReMap ChIP-seq,200;GTEx Coexpression,1364	LGALS3BP,GRN,TTYH3,ST6GALNAC2,CELF2,ITGB2,SECTM1,LPL,CAPG,ITGAL,SAMHD1,CORO1A,ACTB,CTSS,CXCL16,VMO1,LGALS3,CAPNS1,HMOX1,SCN1B,S100A11,LRRC25,CD74,PRNP,FCER1G,ANXA1,GK,RNASET2,TMC8,NKG7,CYBA,LYZ,TM4SF1,CXCL10,ARHGAP30,GNPDA1,SLCO4A1,AXL,FSCN1,TXNIP,S100A4,DNASE1L3,CD44,LGMN
gene_set_query	940	ZNF26	851	ARCHS4 Coexpression,638;Enrichr Queries,1222;GTEx Coexpression,693	PRNP,GPM6A,STAT1,CD80,LY75,TMEM182,ETS1,HAUS1,RUNX1,RASGRP3,UGCG,CYSLTR1,GNPDA1,IFI16,MDFIC,TXNIP,KLRD1,ME2,PLCB1,ZNF267,CD44,HLA-DQA1
gene_set_query	941	HSFX1	851.5	ARCHS4 Coexpression,1158;GTEx Coexpression,545	FABP3,EIF4E3,ST6GALNAC2,SGCB,LST1,ARL6IP5,ZNF217,SLC38A6,GPD1L,SOBP,SLC8A1
gene_set_query	942	ZNF727	851.5	ARCHS4 Coexpression,1036;GTEx Coexpression,667	DENND2D,EHD3,CHIC1,ARPC2,SGCB,ZNF217,KCNAB1,SOBP,GYG1
gene_set_query	943	ZNF616	852.3	ARCHS4 Coexpression,917;Enrichr Queries,900;GTEx Coexpression,740	LGALS3BP,NRP1,SLFN5,SAMD9L,ANXA1,HPS3,GNS,SMAD5,PGM2L1,ETV5,IFIT2,SEL1L3,CXCL10,DAB2,CYSLTR1,GNPDA1,CAPNS1,ELF4,DPYSL2,KIT,AP1S2,TXNIP,SLC16A9,ZNF124
gene_set_query	944	CEBPZ	853.2	ARCHS4 Coexpression,994;ENCODE ChIP-seq,105;Enrichr Queries,1398;ReMap ChIP-seq,289;GTEx Coexpression,1480	GRN,ASAH1,RALB,GMFG,HMGB2,MOSPD2,IFI30,DLL1,HK2,GNG2,SPTLC2,FCHO2,GPSM3,ACTR2,CD74,PRNP,FCER1G,SEMA6A,PDE6G,STAT3,HPS3,KCNAB2,GNPDA1,RAP2B,MTHFD2,CYP2S1,ELMO2,SIGLEC1,CD68,BCAT1,MYD88,IRF9
gene_set_query	945	TFAP2B	853.7	ARCHS4 Coexpression,752;Enrichr Queries,898;GTEx Coexpression,911	FBN2,GPM6A,NRN1,MOSPD2,AKR1B1,LPL,PRDM1,SOBP,EFNB2,SMPD3,EDNRB,TUBA1A,GNG2,DPYSL2,ENPP2,KCNJ2,VAV3,MAP3K1,SEMA6A,IL18,MITF,ETV5,TMEM154,CXCL10,KIT
gene_set_query	946	DRGX	853.7	ARCHS4 Coexpression,765;Enrichr Queries,1223;GTEx Coexpression,573	EOMES,PRNP,NRN1,GRID1,LIMK1,MYO5A,PRDM1,RUNX3,RUNX1,SEL1L3,OLFM1,IGSF21,TRPM2,NRG3,HECW2,EPB41L3,GRM8,CDH13,ATP13A2,ZNF385A
gene_set_query	947	ZNF12	854.3	ARCHS4 Coexpression,572;Enrichr Queries,906;GTEx Coexpression,1085	PRNP,MAP3K1,DYRK2,ARPC1B,ZBTB1,PTPN12,EMP3,SMAD5,UGCG,MARCKS,CREB1,GNPDA1,DPYSL2,CCNG2,BBX,TXNIP,ZNF217,FAR1,SH3BGRL3,ZNF267,DCP2,RAB8B
gene_set_query	948	DPF1	854.7	ARCHS4 Coexpression,656;Enrichr Queries,1109;GTEx Coexpression,799	PRNP,GPM6A,MYO5A,KCNAB2,NETO2,IQGAP1,SOBP,CORO1A,ETV5,PGM2L1,SMPD3,EFNB2,OLFM1,GNG2,GNPDA1,TUBA1A,NRG3,DPYSL2,TSPAN7,FSCN1,PLCB1
gene_set_query	949	ZFP37	856.7	ARCHS4 Coexpression,893;Enrichr Queries,255;GTEx Coexpression,1422	FBN2,NRP1,PIK3R3,LPL,IFIT3,IFIT2,EFNB2,EDNRB,TUBA1A,GNG2,GPNMB,DPYSL2,TSPAN7,ENPP2,HMOX1,PRNP,SEMA6A,RSAD2,LIMCH1,F2R,GNG11,SULF2,ARL4C,OLFM1,CXCL10,MARCKS,ELF4,QPCT,TXNIP,KCTD12,CD44
gene_set_query	950	ZNF195	857	ARCHS4 Coexpression,547;Enrichr Queries,1314;GTEx Coexpression,710	PRNP,CRTAP,TGFB1,HMGB2,NETO2,HAUS1,SLC4A7,IGSF21,GNPDA1,TUBA1A,RRAS,CAPNS1,ELF4,DPYSL2,ZYX,ATP13A2,ZNF267,CD44,TMEM229B
gene_set_query	951	ZIC2	857.3	ARCHS4 Coexpression,735;Enrichr Queries,863;GTEx Coexpression,974	EOMES,IFITM1,ANXA1,SEMA6A,NRN1,HMGB2,LPL,SLC39A10,ETV5,HAUS1,EFNB2,PKIB,IGSF21,CXCL10,EDNRB,GNPDA1,UBASH3B,DPYSL2,CYP2S1,KIT,FSCN1,TXNIP,BCAT1,DCP2
gene_set_query	952	RFX3	858	ARCHS4 Coexpression,756;Enrichr Queries,515;GTEx Coexpression,1303	BEX4,NRP1,CELF2,SCHIP1,ETS1,SLC8A1,DOCK10,GNG2,TUBA1A,DPYSL2,BBX,PLXNC1,TSPAN3,VAV3,CNOT6L,SEMA6A,NEBL,ATP2B4,ETV5,RUNX1,GALC,SLC4A7,CREB1,CRISPLD1,CCNG2,TXNIP,PLCB1,TOX
gene_set_query	953	TFCP2	858	ARCHS4 Coexpression,684;Enrichr Queries,629;GTEx Coexpression,1261	CBFB,HMGB2,CBL,ETS1,ACTB,CXCL16,UGCG,DPYSL2,PRNP,ACTR2,SEMA6A,STAT1,STAT3,SLC39A10,MITF,YWHAZ,ETV5,RUNX1,CREB1,GNPDA1,MTHFD2,CYP2S1,FSCN1,NFE2L3,TXNIP,BCAT1,CD44,GAPT
gene_set_query	954	HES5	859	ARCHS4 Coexpression,1328;Enrichr Queries,849;GTEx Coexpression,400	BEX4,GPM6A,SDC3,SLC1A3,PRDM1,DLL1,SMPD3,EFNB2,ABR,EDNRB,PLAU,DPYSL2,PEA15,TSPAN7,KCNJ10,GRID1,PRKCB,STAT1,STAT3,ETV5,CXCL10,NRG3,KIT,TXNIP,IRF8
gene_set_query	955	FOXD3	859.7	ARCHS4 Coexpression,1145;Enrichr Queries,1025;GTEx Coexpression,409	NRP2,ST6GALNAC2,NRN1,LPL,SAMHD1,ETS1,IGSF21,EDNRB,SGCB,EPB41L2,KDR,EOMES,GAS2L3,SEMA6A,MBOAT1,RAB3IL1,MITF,RUNX3,ETV5,RUNX1,CYP2S1,KIT,NFE2L3,KCTD12,RGL1
gene_set_query	956	ZNF407	861	ARCHS4 Coexpression,320;Enrichr Queries,1290;GTEx Coexpression,973	SLFN5,CELF2,DOCK8,UBE2D1,PTPN22,DENND3,IQGAP1,IKZF1,SLC8A1,PIK3CG,DOCK10,DOCK11,DPYSL2,BBX,GYG1,CR1,MAP3K1,MYOF,MITF,IRAK3,RUNX1,GNPDA1,PTPRC,PLCB1,DOCK2,TLR4
gene_set_query	957	ZNF84	861	ARCHS4 Coexpression,323;Enrichr Queries,1166;GTEx Coexpression,1094	BEX4,ARPC1B,SCHIP1,PIK3R3,EFNB2,TUBA1A,GNG2,CAPNS1,DPYSL2,BBX,PRKACB,S100A11,TGFB1,STAT1,LIFR,CYBA,HLA-A,SMAD5,PGM2L1,HAUS1,MARCKS,CREB1,GNPDA1,ELF4,CCNG2,ZYX,TXNIP,ZNF217
gene_set_query	958	THAP5	862	ARCHS4 Coexpression,1086;Enrichr Queries,821;GTEx Coexpression,679	PRNP,SLFN5,GRN,SAMD9,STAT1,GSTP1,CAPG,SMAD5,SLC4A7,LGALS3,CREB1,GNPDA1,RRM2B,CAPNS1,DPYSL2,STK17B,SPIRE1,BBX,PHACTR2,FAR1,RIN2,CD44,DCP2,RAB8B
gene_set_query	959	ZNF695	862.7	ARCHS4 Coexpression,786;Enrichr Queries,1380;GTEx Coexpression,422	ACTR2,GAS2L3,STAT1,CD80,EBI3,LY75,HMGB2,HLA-A,HAUS1,TGFBR2,CXCL10,ABR,CAPNS1,OAS2,MTHFD2,CD48,TLR7,MYBL1
gene_set_query	960	ZNF667	863	ARCHS4 Coexpression,1246;Enrichr Queries,248;GTEx Coexpression,1095	BEX4,LGALS3BP,NRP1,NRN1,CELF2,PRICKLE2,AKR1B1,TMEM182,ETS1,SLC8A1,EFNB2,CYSLTR1,EDNRB,DPYSL2,KDR,ENPP4,CD36,PRNP,F2R,SLC39A10,GNG11,PKIB,CXCL10,GNPDA1,KIT,TXNIP,ATP13A2,FAR2,TOX,BCAT1,CD44
gene_set_query	961	ZFP14	865	ARCHS4 Coexpression,1274;Enrichr Queries,295;GTEx Coexpression,1026	SAMD9L,CHIC1,PIK3R3,PRDM1,DDX60,IFIT3,IFIT2,LGALS3,CYSLTR1,RASSF2,CAPNS1,DPYSL2,SPIN1,ENPP2,HMOX1,GBP4,PRNP,SLC15A2,VCAM1,RSAD2,F2R,LIFR,PGM2L1,ARL4C,CXCL10,FMNL2,GNPDA1,PIK3IP1,HECW2,CCNG2,KIT,TXNIP
gene_set_query	962	OTP	865	ARCHS4 Coexpression,663;Enrichr Queries,1330;GTEx Coexpression,602	BEX4,EOMES,GPM6A,NRP2,NRN1,SCHIP1,SNX10,PRDM1,FLI1,PCDH17,OLFM1,TUBA1A,GNG2,DPYSL2,PEA15,NDST3,ATP13A2,PRKACB,TMSB10
gene_set_query	963	ZBTB41	866.7	ARCHS4 Coexpression,358;Enrichr Queries,879;GTEx Coexpression,1363	UBA6,ARPC1B,IGSF21,SPRED1,DPYSL2,FCHO2,ARHGDIB,ST8SIA4,SPIN1,BBX,CNOT6L,SLC2A13,SLC39A10,CYBA,PGM2L1,SLC4A7,OLFM1,CREB1,GNPDA1,RRM2B,PRKAR1A,CCNG2,QPCT,ZYX,TXNIP,SPIRE1,FAR1,RIN2
gene_set_query	964	FOXQ1	867.3	ARCHS4 Coexpression,1142;Enrichr Queries,500;GTEx Coexpression,960	LGALS3BP,NRP1,HPGD,LPL,PRDM1,ETS1,EFNB2,LGALS3,GPNMB,PLAU,HMOX1,TIMP1,GBP2,CTSC,VAV3,PRNP,ANXA1,ANKRD22,MYOF,TM4SF1,RUNX1,CXCL10,CYP2S1,TXNIP,S100A4,TNFRSF21
gene_set_query	965	CAMTA2	869	ARCHS4 Coexpression,793;Enrichr Queries,1020;GTEx Coexpression,794	PRNP,GRN,TTYH3,SLC43A2,PRKCB,LRRC4,MYO5A,KCNAB2,ACTB,IGSF21,ABR,GNPDA1,DPYSL2,NDST3,ZYX,TXNIP,ATP13A2,SCN1B,TMEM229B,GAS7
gene_set_query	966	ZNF783	869.3	ARCHS4 Coexpression,294;Enrichr Queries,922;GTEx Coexpression,1392	SLFN5,CELF2,PIK3CD,IKZF1,CFP,ITGAL,ETS1,ADCY7,CORO1A,EFNB2,ABR,STK10,CYTH4,FUNDC1,DPYSL2,CD37,PRNP,MYLIP,ANXA1,SEMA4D,TMC8,NETO2,PTPN12,RUNX1,ARL4C,APBB1IP,GNPDA1,ARHGAP30,HCLS1,PLCB1,BCAT1,TNFRSF21,MYO1F
gene_set_query	967	ATMIN	870	ARCHS4 Coexpression,456;Enrichr Queries,608;GTEx Coexpression,1546	DYRK2,GMFG,IQGAP1,ETS1,PSMB10,UGCG,DPYSL2,ARHGDIB,AP1S2,SPIN1,HMOX1,SH3BGRL3,TSPAN3,SLC25A24,PRNP,STAT1,STAT3,EMP3,YWHAZ,TGFBR2,SULF2,PSMB9,ARL4C,CREB1,GNPDA1,MTHFD2,PRKAR1A,TXNIP,ZNF217,CD44
gene_set_query	968	ZNF544	870	ARCHS4 Coexpression,833;Enrichr Queries,502;GTEx Coexpression,1275	IFITM1,GRN,SAMD9,SAMHD1,ETS1,IFIT3,IFI44L,IFIT2,SEL1L3,EFNB2,IFI16,CAPNS1,PHACTR2,TRIM22,PRNP,ACTR2,STAT1,MYOF,MX1,CXCL10,GNPDA1,OAS1,ELF4,ZYX,TXNIP,TNFRSF21,CD44,ARHGEF6
gene_set_query	969	SOX15	870.3	ARCHS4 Coexpression,1529;Enrichr Queries,602;GTEx Coexpression,480	LGALS3BP,IFITM1,GSTP1,HSPB8,PRDM1,DLL1,LGALS3,GNA15,GM2A,PLAU,DPYSL2,ARHGDIB,TIMP1,ZNF385A,VAV3,EOMES,PRNP,ANXA1,ZNF185,IL18,ETV5,TMEM154,CYP2S1,KIT,FSCN1,TXNIP,S100A4,CD68
gene_set_query	970	IRF6	870.3	ARCHS4 Coexpression,875;Enrichr Queries,852;GTEx Coexpression,884	LGALS3BP,ST6GALNAC2,HPGD,TGFA,CAPG,EFNB2,LGALS3,GPNMB,HMOX1,GBP2,ZNF385A,S100A11,VAV3,CD74,PRNP,ANXA1,MYOF,IL18,TM4SF1,TMEM154,SULF2,CXCL10,TXNIP,CD44,TNFRSF21
gene_set_query	971	ZNF138	870.7	ARCHS4 Coexpression,802;Enrichr Queries,1106;GTEx Coexpression,704	BEX4,HMGB2,SLC39A10,DDX60,DCK,PGM2L1,GNPDA1,TUBA1A,GNG2,GM2A,RRAS,CAPNS1,GPD2,KIT,ZYX,NFE2L3,ENPP4,B4GALT6,BCAT1,PRKACB,ZNF267,DCP2
gene_set_query	972	MIXL1	872	ARCHS4 Coexpression,1185;Enrichr Queries,1269;GTEx Coexpression,162	RGS18,CD80,EBI3,LY75,HMGB2,PRDM1,RCSD1,TNF,ETS1,IFI44L,SEL1L3,TNFSF13B,KDR,CD38,HLA-DOA,HLA-DQA1,EOMES,CD52,ENTPD1,APOBEC3G,STAT1,CD180,MX1,EAF2,LILRB1,RUNX3,PSMB9,TMEM156,CXCL10,B3GNT7,OAS2,OAS3,BTK,HLA-DRA,IRF8,CD226,CD48,TLR7,DOCK2,WDFY4
gene_set_query	973	TBPL1	872	ARCHS4 Coexpression,534;GTEx Coexpression,1210	RGS18,APH1B,CAPNS1,PRKAR2B,MMD,SNAP23,RGS10,DAPP1,CLEC1B,GNG11
gene_set_query	974	ZNF470	872.7	ARCHS4 Coexpression,1071;Enrichr Queries,1048;GTEx Coexpression,499	PRNP,NRP1,CHIC1,MX1,SLC39A10,TMEM182,SOBP,PGM2L1,IFIT3,IFI44L,CXCL10,CYSLTR1,TUBA1A,GNPDA1,DPYSL2,PEA15,KIT,SPIN1,NFE2L3,TXNIP,PRKACB,GBP4,ZNF124
gene_set_query	975	HOXD4	873.3	ARCHS4 Coexpression,1088;Enrichr Queries,1214;GTEx Coexpression,318	FBN2,NRP1,CRTAP,ANXA5,ATP2B4,HPS3,LPL,PRDM1,GNS,GNG11,SMAD5,ETS1,MMP9,FLI1,SULF2,RUNX1,EFNB2,CXCL10,DAB2,EDNRB,AXL,EPB41L2,SLC25A24
gene_set_query	976	ZNF428	873.3	ARCHS4 Coexpression,783;Enrichr Queries,1102;GTEx Coexpression,735	BEX4,PRNP,GPM6A,GRN,GRID1,EMP3,IQGAP1,SOBP,ACTB,MARCKS,TUBA1A,NRG3,DPYSL2,PEA15,TSPAN7,FSCN1,TXNIP,SH3BGRL3,TIMP1,TMSB10
gene_set_query	977	ZNF583	873.3	ARCHS4 Coexpression,1483;Enrichr Queries,588;GTEx Coexpression,549	NRP1,SLFN5,GRN,SAMD9L,PIK3R3,CAPG,PRDM1,SOBP,ETS1,IFIT3,IFIT2,CYSLTR1,DPYSL2,SLC16A6,VAV3,PRNP,MAP3K1,ANXA1,IL18,FLI1,ETV5,TMEM154,CXCL10,GNPDA1,CCNG2,SPIRE1,TXNIP,KCTD12,BCAT1
gene_set_query	978	ESRRB	873.5	Literature ChIP-seq,141;ARCHS4 Coexpression,1521;Enrichr Queries,699;GTEx Coexpression,1133	EIF4E3,PLEKHB2,LST1,TMEM182,PRDM1,RCSD1,ETS1,LGALS3,CRHBP,PLAU,DPYSL2,SPIN1,RAC2,CD38,ENPP4,SCN1B,EOMES,SEMA6A,ANXA5,MITF,LIFR,ETV5,RUNX1,OLFM1,KIT,FSCN1,CDH13,BCAT1,BLVRA,GCOM1,C1QA,ASAH1,CBFB,SDC3,LPL,DENND3,TRPM2,ABR,EPB41L3,UCP2,CRTAP,MAP3K1,GCA,PDE6G,ATP2B4,PARVB,TM6SF1,SULF2,GALC,FABP3,CXCL11,ABI3,ACER3,GPD1L
gene_set_query	979	ZNF646	874	ARCHS4 Coexpression,283;Enrichr Queries,993;GTEx Coexpression,1346	FCN1,GRN,TTYH3,SPI1,ST6GALNAC2,SLC43A2,ITGB2,PIK3CD,ITGAL,CORO1A,LGALS3,PREX1,STK10,APH1B,GPNMB,IFI16,TGFB1,NFAM1,LILRB3,RUNX1,FGR,SLC6A6,HCK,GNPDA1,DOK3,ARHGAP30,ELF4,ZYX,TXNIP,TPP1,PLEKHO2,CD68,MYO1F
gene_set_query	980	PHOX2B	875	ARCHS4 Coexpression,1153;Enrichr Queries,1216;GTEx Coexpression,256	CHRM3,NRP2,TES,NRN1,HTR2B,PRICKLE2,AKR1B1,PRDM1,ETS1,PCDH17,PTGS1,CORO1C,EDNRB,UBE2Q2,KDR,PGM5,TMSB10,EOMES,ATP2B4,PLA2G4A,MID1,GFRA2,FLI1,RUNX1,CXCL10,FSCN1,TOX,F2RL2
gene_set_query	981	ZNF639	875.3	ARCHS4 Coexpression,1254;Enrichr Queries,1344;ReMap ChIP-seq,179;GTEx Coexpression,724	CD84,SPI1,SIGLEC9,SELPLG,SLC44A2,ICAM2,HMGB2,FPR3,CTSW,RCSD1,TNF,ACTB,CORO1C,RASGRP3,VMO1,UGCG,SH3BGRL,CYSLTR1,ARL13B,SGCB,UBE2Q2,SH3BGRL3,ZNF267,LRRC25,PRNP,SLC37A2,TGFB1,SUSD1,LAPTM5,MITF,TMEM156,TWSG1,RAB31,GNPDA1,MTHFD2,ZNF217,S100A4,TPP1,PTPRCAP,FERMT3
gene_set_query	982	TFCP2L1	876	ARCHS4 Coexpression,1161;Enrichr Queries,484;GTEx Coexpression,983	NRP1,HPGD,LPL,SLC1A3,ETS1,EFNB2,LGALS3,GPNMB,DPYSL2,TMED3,HMOX1,PRNP,MAP3K1,NEBL,MYOF,LIFR,ETV5,SULF2,ARL4C,CXCL10,SLC7A8,DHRS9,LPCAT2,KIT,TXNIP,CD44,TNFRSF21
gene_set_query	983	ZNF136	876	ARCHS4 Coexpression,1322;Enrichr Queries,472;GTEx Coexpression,834	SLFN5,SAMD9,HMGB2,DDX60,ETS1,IFIT3,ARL13B,CAPNS1,DPYSL2,PRKACB,ZNF267,ZNF124,RAB8B,MYLIP,PRNP,CRTAP,ANXA1,STAT1,F2R,HPS3,PGM2L1,ARL4C,CREB1,GNPDA1,TXNIP,ZNF217,CD44
gene_set_query	984	ZNF441	878.3	ARCHS4 Coexpression,1005;Enrichr Queries,453;GTEx Coexpression,1177	SLFN5,SAMD9L,CHIC1,SAMD9,HMGB2,TMEM182,DDX60,SDCBP,GNG2,CAPNS1,DPYSL2,NDST3,SLC16A6,PHACTR2,PLXNC1,PRKACB,MYBL1,MYLIP,PRNP,ANXA1,ATP2B4,ARL4C,CXCL10,CCNG2,ARHGEF3,TXNIP,KCTD12,CD44
gene_set_query	985	MTERF4	878.5	ARCHS4 Coexpression,172;GTEx Coexpression,1585	RGS18,CETP,WIPF1,SNAP23,GIMAP2,PIK3CD,DAPP1,GIMAP4,IKZF1,GIMAP5,RCSD1,GIMAP6,GIMAP7,ETS1,ARHGDIB,CD37,CLEC1B,CYTIP,CD53,SEMA4D,BTN3A1,MMD,MYOF,TMC8,BTN3A3,FLI1,HLA-E,RIT1,PTPRC,BIN2,PIK3IP1,MFNG,RGS10,HCLS1,CD226,CD48,PTPRCAP,CD247
gene_set_query	986	CEBPG	878.5	ARCHS4 Coexpression,1385;Enrichr Queries,642;ReMap ChIP-seq,35;GTEx Coexpression,1452	TES,SPI1,HMGB2,AKR1B1,SNX10,ETS1,HK2,ACTB,PLAU,ADORA3,DPYSL2,AP1S2,COTL1,PHACTR2,SH3BGRL3,VSIG4,CYTIP,CTSC,GPSM3,RAB8B,SRGN,CD52,ANXA1,RHOG,SLC39A10,MITF,GAB2,ETV5,RUNX1,MTHFD2,TXNIP,LCP2,BCAT1,PI4K2A,DCP2,CD44,ARHGEF6,CX3CR1,SUCNR1,ZBTB1,PIK3R3,MEFV,DLL4,UGCG,DRAM1,APH1B,PRKAR2B,HMOX1,S100A11,LYN,CCL24,PRNP,GK,STAT1,IL10RA,STAT3,LAPTM5,LY86,ATP2B4,PTPN12,TMEM156,NCEH1,GNPDA1,DHRS9,AXL,KLHL6,CYP2…
gene_set_query	987	FOXD4L3	879	ARCHS4 Coexpression,855;Enrichr Queries,1149;GTEx Coexpression,633	PTGER4,BEX4,GPM6A,CD84,SELPLG,GPR34,PRKCB,LRRC4,MYO5A,KCNAB2,IKZF1,PRDM1,PCDH17,SULF2,OLFM1,IGSF21,ABR,TRPM2,DPYSL2,TSPAN7,PGM5,TOX
gene_set_query	988	PIN1	879.5	ARCHS4 Coexpression,982;GTEx Coexpression,777	BEX4,OLFM1,NRG3,LIMK1,SH3BGRL3,KCNAB2,IQGAP1,PSMB10
gene_set_query	989	SIX1	879.7	ARCHS4 Coexpression,864;Enrichr Queries,397;GTEx Coexpression,1378	LGALS3BP,NRP1,IFITM1,HSPB8,LPL,PRDM1,IFIT3,IFIT2,EFNB2,LGALS3,PLAU,ENPP2,CD59,TIMP1,GBP2,ANXA1,VCAM1,PHKA1,LIFR,RUNX1,CXCL10,DAB2,TXNIP,CDH13,S100A4,KCTD12,GPD1L,CD44
gene_set_query	990	ZSCAN1	880.3	ARCHS4 Coexpression,463;Enrichr Queries,1075;GTEx Coexpression,1103	BEX4,ACTR2,GPM6A,NRN1,SLC43A2,CELF2,IQGAP1,PCDH17,SMPD3,ABR,OLFM1,IGSF21,CXCL10,TRPM2,TUBA1A,GNG2,NRG3,SLC7A8,DPYSL2,QPCT,CDH13,ATP13A2,TSPAN3,GAS7
gene_set_query	991	PITX1	881.3	ARCHS4 Coexpression,1325;Enrichr Queries,856;GTEx Coexpression,463	CFD,FBN2,SAMD9,GSTP1,SDC3,DAPP1,PRDM1,ETS1,GNA15,PLAU,DPYSL2,KCNJ2,PRNP,ANXA1,ZNF185,STAT1,MMP9,RUNX1,CXCL10,NAGK,RAP2B,KIT,FSCN1,TXNIP,CD44
gene_set_query	992	ZBTB8B	882	ARCHS4 Coexpression,1093;GTEx Coexpression,671	BEX4,CYSLTR1,NRG3,DPYSL2,PEA15,ATP13A2,TMEM182,PRKACB,RASGRP3
gene_set_query	993	KLF15	882	ARCHS4 Coexpression,732;Enrichr Queries,989;GTEx Coexpression,925	PRNP,IL33,HSPB8,SDC3,LPL,SLC1A3,LIFR,TIMD4,SAMHD1,YWHAZ,RUNX3,RUNX1,CXCL10,LGALS3,EDNRB,SLC7A8,SGCB,DPYSL2,ENPP2,TXNIP,HMOX1,PLTP
gene_set_query	995	FOXD2	884.3	ARCHS4 Coexpression,879;Enrichr Queries,1053;GTEx Coexpression,721	PTGER4,EOMES,NRP1,PRNP,GPM6A,GAS2L3,ST6GALNAC2,MBOAT1,PRDM1,BTN3A2,SAMHD1,RUNX3,ETS1,FLI1,SULF2,RUNX1,TNFSF13B,EFNB2,CXCL10,RRAS,B3GNT7,EPB41L2,DPYSL2,KCNJ2
gene_set_query	996	ZNF23	884.7	ARCHS4 Coexpression,516;Enrichr Queries,660;GTEx Coexpression,1478	LGALS3BP,PTGER4,NRP1,LPL,PLA2G7,IFIT3,IFIT2,LGALS3,TUBA1A,CAPNS1,DPYSL2,SLC16A6,ENPP2,HMOX1,PRNP,TGFB1,RSAD2,CD160,F2R,CYBA,CXCL10,MARCKS,GNPDA1,BIN2,ZYX,TXNIP,TOX,CD44
gene_set_query	997	HSF4	886	ARCHS4 Coexpression,1054;Enrichr Queries,674;GTEx Coexpression,930	NRN1,DLL1,IFIT3,SMPD3,LGALS3,TRPM2,ABR,GPNMB,DPYSL2,HMOX1,GBP2,SCN1B,ACTR2,CD74,PRNP,M6PR,SULF2,CXCL10,ARPC2,FSCN1,TXNIP,RIN2,CD44,ABCG1,GAS7
gene_set_query	998	ZNF705A	886	ARCHS4 Coexpression,1584;Enrichr Queries,19;GTEx Coexpression,1055	CD86,SAMD9L,GPR65,NCF4,IFIT3,CXCL16,IFIT2,SPIC,LGALS3,EDNRB,PLAU,DPYSL2,ARHGDIB,C3AR1,RSAD2,PRKCB,CD180,CYBB,TIMD4,MPEG1,CLEC4A,RAB31,TYROBP,TXNIP,RIN2,CFD,CSF1R,CD274,IGSF6,EBI3,LPL,CORO1A,APH1B,CLEC7A,HMOX1,NCKAP1L,SLC15A3,CD163,VCAM1,LY86,LYZ,CXCL10,DAB2,LGMN,LGALS3BP,NRP1,ITGAM,PLEK,LSP1,CTSS,MS4A4A,RAC2,TIMP1,LBP,CD36,CTSC,CD53,FCER1G,IRAK3,EMP3,MS4A6A,SLC7A8,OAS1,OAS2,HCLS1,TLR7,CD44,TLR2,C…
gene_set_query	999	KCMF1	886.3	ARCHS4 Coexpression,670;Enrichr Queries,1063;GTEx Coexpression,926	PRNP,ANXA1,ZNF185,STAT3,MYOF,UBE2D1,PHKA1,RNASE1,YWHAZ,ACTB,CORO1C,GNPDA1,ARPC2,CAPNS1,MTHFD2,DPYSL2,CYP2S1,NFE2L3,TXNIP,GYG1,CD44
gene_set_query	1000	TBX10	886.7	ARCHS4 Coexpression,870;Enrichr Queries,1038;GTEx Coexpression,752	PHLPP2,PRNP,SLC37A1,GSTP1,MX2,PLA2G2A,RUNX3,MMP9,RUNX1,SMPD3,LGALS3,CXCL10,TRPM2,MEP1B,DPYSL2,OAS3,GPR160,GRM8,S100A4,SLC16A9,CD44
gene_set_query	1001	FEZF2	886.7	ARCHS4 Coexpression,1115;Enrichr Queries,971;GTEx Coexpression,574	EOMES,GPM6A,NRN1,PRKCB,LIMK1,ATP2B4,LPL,KCNAB2,PGM2L1,PCDH17,ABR,OLFM1,CRHBP,IGSF21,EDNRB,TUBA1A,NRG3,DPYSL2,KIT,CDH13,TOX
gene_set_query	1002	ZNF548	887	ARCHS4 Coexpression,1091;Enrichr Queries,1368;GTEx Coexpression,202	DYRK2,ZBTB1,GIMAP5,ETS1,RASGRP3,DLL4,CDH5,HLA-DMA,MYCT1,CAPNS1,LRRC8C,CYYR1,CLIC2,PRNP,CNOT6L,IL15,TIE1,BTN3A3,PTPN12,HLA-F,GNG11,FLI1,PGM2L1,CREB1,GNPDA1,MDFIC,TXNIP,ATP13A2,CD44,IRF9
gene_set_query	1003	ZFP91	887.3	ARCHS4 Coexpression,862;Enrichr Queries,577;GTEx Coexpression,1223	TTYH3,IQGAP1,ACTB,SPRED1,DPYSL2,FCHO2,BBX,PHACTR2,HORMAD1,ACTR2,PRNP,ABCC1,MAP3K1,STAT1,STAT3,MYOF,YWHAZ,MARCKS,CREB1,GNPDA1,ARPC2,PRKAR1A,TXNIP,ADAM9,MAPRE1
gene_set_query	1004	LEUTX	887.3	ARCHS4 Coexpression,1618;Enrichr Queries,843;GTEx Coexpression,201	CD80,CELF2,EBI3,LY75,HMGB2,PTPN22,PRDM1,TNF,ETS1,IFI44L,CDH5,TRPM2,BMPER,DPYSL2,ENPP2,PLXNC1,HLA-DQA1,PRNP,ENTPD1,APOBEC3G,STAT1,GRID1,MX1,EAF2,GPX7,AVPR1A,PSMB9,RUNX1,GNPDA1,OAS2,ELF4,OAS3,BTK,CD226,CD48,TLR7,WDFY4
gene_set_query	1005	OTX1	890.7	ARCHS4 Coexpression,885;Enrichr Queries,1152;GTEx Coexpression,635	VAV3,EOMES,SLC37A2,MAP3K1,ANXA1,NRN1,HMGB2,NOD2,DLL1,MID1,ETV5,TMEM154,EFNB2,CXCL10,MARCKS,EDNRB,DPYSL2,KIT,TXNIP,SLC16A9,CD44,ZNF385A
gene_set_query	1006	SOHLH1	891	ARCHS4 Coexpression,515;Enrichr Queries,1320;GTEx Coexpression,838	CHRM3,LIMK1,ATP2B4,TIMD4,KCNAB2,ETS1,RUNX3,OLFM1,CXCL10,TRPM2,ABR,AIM2,NRG3,DPYSL2,STAT4,ATP13A2,PLCB1,SCN1B,GAS7
gene_set_query	1007	ZBTB6	891	ARCHS4 Coexpression,423;Enrichr Queries,714;GTEx Coexpression,1536	CBFB,UBA6,IQGAP1,GIMAP6,ETS1,SH3BGRL,BBX,RAB8B,SLC25A24,PRNP,ACTR2,MAP3K1,STAT1,SLC39A10,SMAD5,DCK,PGM2L1,SLC4A7,CREB1,RRM2B,MDFIC,PRKAR1A,STK17B,TXNIP,ZNF217,FAR1,CD48,DCP2
gene_set_query	1008	PITX3	891.7	ARCHS4 Coexpression,462;Enrichr Queries,1156;GTEx Coexpression,1057	EOMES,RAMP2,NRN1,CALCRL,MCTP1,SCHIP1,HSPB8,LPL,PHKA1,RUNX3,ETS1,MMP9,FLI1,RUNX1,CXCL10,FABP3,IFI27,DPYSL2,GRM8,GPD1L,CPVL,SCN1B
gene_set_query	1009	FEZF1	892.3	ARCHS4 Coexpression,749;Enrichr Queries,1270;GTEx Coexpression,658	BEX4,EOMES,SEMA6A,NRN1,DLL1,PCDH17,RUNX1,TRPM2,TUBA1A,GNG2,EDNRB,PEA15,GRM8,ATP13A2,TSPAN3,ST6GALNAC3,PRKACB
gene_set_query	1010	DPRX	892.7	ARCHS4 Coexpression,1399;Enrichr Queries,640;GTEx Coexpression,639	SCHIP1,PRDM1,ETS1,IFI44L,DLL4,CDH5,SPIC,TRPM2,MYCT1,STAT4,CD36,MYBL1,EOMES,TIE1,MITF,PARVB,RUNX3,FLI1,ETV5,RUNX1,CXCL10,RBP7,TFEC,NFE2L3,IRF8,LTF
gene_set_query	1011	MSGN1	894	ARCHS4 Coexpression,1410;Enrichr Queries,796;GTEx Coexpression,476	FBN2,RGS18,NRP1,IFITM1,SAMD9,GSTP1,DAPP1,PRDM1,TNF,ETS1,TRPM2,GNA15,EOMES,ANXA1,ZNF185,RUNX3,FLI1,RUNX1,TGFBR2,CXCL10,CD200R1,RAP2B,LPAR6,KIT,IRF8
gene_set_query	1012	CREB3L4	895.3	ARCHS4 Coexpression,746;Enrichr Queries,1116;GTEx Coexpression,824	GALNT7,VAV3,PRNP,TMEM87B,HMGB2,PIK3R3,TM4SF1,TGFBR2,BACE2,CXCL10,PIK3IP1,MTHFD2,DPYSL2,CCNG2,GPR160,KIT,TMED3,TXNIP,ZNF217,S100A4
gene_set_query	1013	ISL2	896.3	ARCHS4 Coexpression,1600;Enrichr Queries,1026;GTEx Coexpression,63	SPI1,SIGLEC9,GMFG,ARPC1B,GPR65,NCF4,GIMAP2,PIK3CD,SECTM1,SIRPB2,PTPN22,PRDM1,PIK3CG,SIRPB1,PYCARD,CYSLTR1,GLIPR2,DPYSL2,ARHGDIB,RAC2,COTL1,PLXNC1,GPSM3,CD53,SRGN,EOMES,NFAM1,RNASET2,RNASE6,RHOG,HLA-G,RUNX3,VAV1,RUNX1,APBB1IP,CLEC4A,TLR1,FGR,HCK,TYROBP,DOK3,AIM2,BIN2,BTK,DPEP2,FSCN1,PLBD1,HCLS1,TLR8,TXNIP,LCP1,TLR5,SKAP2,SASH3,IGSF6,SELPLG,RALB,NRN1,KCNE3,PTAFR,CSF2RB,NLRC4,CFP,LILRA2,CORO1A,PCDH1…
gene_set_query	1014	YBX3	896.5	ARCHS4 Coexpression,846;GTEx Coexpression,947	FABP3,SCHIP1,HSPB8,ZYX,PHKA1,GPD1L,GYG1
gene_set_query	1015	ZNF540	896.7	ARCHS4 Coexpression,1024;Enrichr Queries,678;GTEx Coexpression,988	BEX4,CHRM3,GPM6A,CHIC1,NRN1,IFI44L,TUBA1A,GNG2,GPNMB,CAPNS1,DPYSL2,NDST3,EPB41L3,TSPAN7,PRNP,PRKCB,LIFR,OLFM1,CXCL10,GNPDA1,PIK3IP1,KIT,ARHGEF3,TXNIP,GAS7
[truncated: 617 more rows]
