# Supplementary material for: Integrative network-based analysis on multiple Gene Expression Omnibus datasets identifies novel immune molecular markers implicated in non-alcoholic steatohepatitis
Source: Front Endocrinol (Lausanne). 2023 Mar 16;14:1115890. doi: 10.3389/fendo.2023.1115890 (PMC10061151; doi:10.3389/fendo.2023.1115890)
Supplement: Supplementary Figure 1 — Principal component analysis (PCA) of gene expression data set with the first two components. (A) PCA plot without batch effect elimination. (B) PCA plot with batch effect elimination with ComBat algorithm. PC1, first principal component; PC2, second principal component. [file DataSheet_1.zip › Supplementary Table (2).XLSX]

## Sheet: Sheet1
Table S2. Significant enriched pathway of GSEA in Control-NASH group of five GEO datasets.
Pathway	NES	FDR	GEO ID	Group
CYTOKINE-CYTOKINE RECEPTOR INTERACTION	-2.04929	0.00095098	GSE130970	NASH
OSTEOCLAST DIFFERENTIATION	-2.02519	0.00047549	GSE130970	NASH
HEMATOPOIETIC CELL LINEAGE	-2.02089	0.000645251	GSE130970	NASH
INTESTINAL IMMUNE NETWORK FOR IGA PRODUCTION	-1.99707	0.000483938	GSE130970	NASH
CYTOSOLIC DNA-SENSING PATHWAY	-1.92504	0.00115806	GSE130970	NASH
TOLL-LIKE RECEPTOR SIGNALING PATHWAY	-1.89177	0.00174477	GSE130970	NASH
NATURAL KILLER CELL MEDIATED CYTOTOXICITY	-1.86869	0.00327558	GSE130970	NASH
NF-KAPPA B SIGNALING PATHWAY	-1.84019	0.00454889	GSE130970	NASH
ANTIGEN PROCESSING AND PRESENTATION	-1.78258	0.0101774	GSE130970	NASH
CHEMOKINE SIGNALING PATHWAY	-1.78189	0.00935738	GSE130970	NASH
NECROPTOSIS	-1.75194	0.0126764	GSE130970	NASH
TNF SIGNALING PATHWAY	-1.75053	0.011781	GSE130970	NASH
NOD-LIKE RECEPTOR SIGNALING PATHWAY	-1.74589	0.0117459	GSE130970	NASH
STEROID BIOSYNTHESIS	-1.73665	0.0124108	GSE130970	NASH
FC GAMMA R-MEDIATED PHAGOCYTOSIS	-1.7106	0.017324	GSE130970	NASH
P53 SIGNALING PATHWAY	-1.70773	0.016725	GSE130970	NASH
C-TYPE LECTIN RECEPTOR SIGNALING PATHWAY	-1.70154	0.0168616	GSE130970	NASH
CELL CYCLE	-1.70013	0.0163478	GSE130970	NASH
B CELL RECEPTOR SIGNALING PATHWAY	-1.68045	0.0197143	GSE130970	NASH
TH1 AND TH2 CELL DIFFERENTIATION	-1.66899	0.0220885	GSE130970	NASH
IL-17 SIGNALING PATHWAY	-1.66873	0.0210367	GSE130970	NASH
ETHER LIPID METABOLISM	-1.65778	0.0234649	GSE130970	NASH
FC EPSILON RI SIGNALING PATHWAY	-1.64102	0.0275477	GSE130970	NASH
PHAGOSOME	-1.63701	0.0281845	GSE130970	NASH
CELL ADHESION MOLECULES (CAMS)	-1.62864	0.0298057	GSE130970	NASH
TH17 CELL DIFFERENTIATION	-1.62125	0.031715	GSE130970	NASH
T CELL RECEPTOR SIGNALING PATHWAY	-1.56519	0.0599938	GSE130970	NASH
PHOSPHOLIPASE D SIGNALING PATHWAY	-1.54965	0.068096	GSE130970	NASH
HEDGEHOG SIGNALING PATHWAY	-1.53889	0.0745189	GSE130970	NASH
BIOSYNTHESIS OF UNSATURATED FATTY ACIDS	-1.53196	0.0778407	GSE130970	NASH
REGULATION OF ACTIN CYTOSKELETON	-1.50819	0.0965624	GSE130970	NASH
MITOPHAGY - ANIMAL	-1.4986	0.104055	GSE130970	NASH
GLYCOLYSIS AND GLUCONEOGENESIS	-1.49682	0.103065	GSE130970	NASH
GALACTOSE METABOLISM	-1.4878	0.109123	GSE130970	NASH
TERPENOID BACKBONE BIOSYNTHESIS	-1.4841	0.109924	GSE130970	NASH
ARACHIDONIC ACID METABOLISM	-1.48201	0.109475	GSE130970	NASH
APOPTOSIS	-1.48038	0.108122	GSE130970	NASH
COMPLEMENT AND COAGULATION CASCADES	-1.48022	0.105528	GSE130970	NASH
PI3K-AKT SIGNALING PATHWAY	-1.47452	0.108545	GSE130970	NASH
ECM-RECEPTOR INTERACTION	-1.46766	0.112923	GSE130970	NASH
FOCAL ADHESION	-1.4652	0.11296	GSE130970	NASH
PROTEASOME	-1.4394	0.140899	GSE130970	NASH
JAK-STAT SIGNALING PATHWAY	-1.4374	0.140282	GSE130970	NASH
FRUCTOSE AND MANNOSE METABOLISM	-1.39837	0.193447	GSE130970	NASH
SPHINGOLIPID SIGNALING PATHWAY	-1.38854	0.205555	GSE130970	NASH
RIG-I-LIKE RECEPTOR SIGNALING PATHWAY	-1.37819	0.218708	GSE130970	NASH
CELLULAR SENESCENCE	-1.37684	0.216369	GSE130970	NASH
OXYTOCIN SIGNALING PATHWAY	-1.37221	0.219776	GSE130970	NASH
GLYCOSPHINGOLIPID BIOSYNTHESIS - GANGLIO SERIES	-1.36721	0.224521	GSE130970	NASH
NEOMYCIN, KANAMYCIN AND GENTAMICIN BIOSYNTHESIS	-1.35961	0.234634	GSE130970	NASH
PPAR SIGNALING PATHWAY	-1.35866	0.231833	GSE130970	NASH
GLUTATHIONE METABOLISM	-1.35757	0.22915	GSE130970	NASH
RELAXIN SIGNALING PATHWAY	-1.35234	0.234987	GSE130970	NASH
NEUROACTIVE LIGAND-RECEPTOR INTERACTION	-1.34792	0.238923	GSE130970	NASH
INFLAMMATORY MEDIATOR REGULATION OF TRP CHANNELS	-1.3457	0.238987	GSE130970	NASH
WNT SIGNALING PATHWAY	-1.33384	0.249209	GSE130970	NASH
PLATELET ACTIVATION	-1.33239	0.247413	GSE130970	NASH
TERPENOID BACKBONE BIOSYNTHESIS	-2.10306	0	GSE37031	NASH
STEROID BIOSYNTHESIS	-1.93979	0.00543536	GSE37031	NASH
PROTEASOME	-1.90844	0.00659295	GSE37031	NASH
AMINOACYL-TRNA BIOSYNTHESIS	-1.88152	0.00785907	GSE37031	NASH
DNA REPLICATION	-1.87212	0.0069472	GSE37031	NASH
FAT DIGESTION AND ABSORPTION	-1.7886	0.0180151	GSE37031	NASH
FATTY ACID BIOSYNTHESIS	-1.75915	0.0226803	GSE37031	NASH
GLYCEROLIPID METABOLISM	-1.73384	0.028639	GSE37031	NASH
FATTY ACID ELONGATION	-1.72198	0.0290058	GSE37031	NASH
PEROXISOME	-1.71122	0.0299703	GSE37031	NASH
OXIDATIVE PHOSPHORYLATION	-1.67559	0.0427792	GSE37031	NASH
PYRUVATE METABOLISM	-1.66697	0.042494	GSE37031	NASH
FANCONI ANEMIA PATHWAY	-1.66399	0.040755	GSE37031	NASH
AMINO SUGAR AND NUCLEOTIDE SUGAR METABOLISM	-1.63373	0.0539845	GSE37031	NASH
BIOSYNTHESIS OF UNSATURATED FATTY ACIDS	-1.56383	0.10288	GSE37031	NASH
GLYCOLYSIS AND GLUCONEOGENESIS	-1.54543	0.117266	GSE37031	NASH
PYRIMIDINE METABOLISM	-1.48227	0.200208	GSE37031	NASH
SESQUITERPENOID AND TRITERPENOID BIOSYNTHESIS	-1.47419	0.202688	GSE37031	NASH
PPAR SIGNALING PATHWAY	-1.46858	0.20134	GSE37031	NASH
MISMATCH REPAIR	-1.46845	0.191394	GSE37031	NASH
NUCLEOTIDE EXCISION REPAIR	-1.45306	0.206564	GSE37031	NASH
RNA TRANSPORT	-1.44612	0.208623	GSE37031	NASH
PORPHYRIN AND CHLOROPHYLL METABOLISM	-1.43679	0.216735	GSE37031	NASH
D-GLUTAMINE AND D-GLUTAMATE METABOLISM	-1.43595	0.209309	GSE37031	NASH
BASE EXCISION REPAIR	-1.43086	0.209564	GSE37031	NASH
CELL ADHESION MOLECULES (CAMS)	-2.31693	0	GSE48452	NASH
TH1 AND TH2 CELL DIFFERENTIATION	-2.29685	0	GSE48452	NASH
HEMATOPOIETIC CELL LINEAGE	-2.29499	0	GSE48452	NASH
LEUKOCYTE TRANSENDOTHELIAL MIGRATION	-2.04229	0.000462366	GSE48452	NASH
PPAR SIGNALING PATHWAY	-2.03578	0.000369893	GSE48452	NASH
FC EPSILON RI SIGNALING PATHWAY	-2.02718	0.000308244	GSE48452	NASH
NF-KAPPA B SIGNALING PATHWAY	-2.02625	0.000264209	GSE48452	NASH
INTESTINAL IMMUNE NETWORK FOR IGA PRODUCTION	-2.02258	0.000231183	GSE48452	NASH
FC GAMMA R-MEDIATED PHAGOCYTOSIS	-2.02136	0.000205496	GSE48452	NASH
ECM-RECEPTOR INTERACTION	-2.01728	0.000184946	GSE48452	NASH
PHAGOSOME	-2.01096	0.000168133	GSE48452	NASH
FOCAL ADHESION	-2.00295	0.000235624	GSE48452	NASH
CHEMOKINE SIGNALING PATHWAY	-1.99861	0.000217499	GSE48452	NASH
T CELL RECEPTOR SIGNALING PATHWAY	-1.93708	0.0011417	GSE48452	NASH
TOLL-LIKE RECEPTOR SIGNALING PATHWAY	-1.92941	0.00125359	GSE48452	NASH
NOD-LIKE RECEPTOR SIGNALING PATHWAY	-1.92338	0.00123603	GSE48452	NASH
TH17 CELL DIFFERENTIATION	-1.9184	0.00127168	GSE48452	NASH
ANTIGEN PROCESSING AND PRESENTATION	-1.87733	0.00238241	GSE48452	NASH
OSTEOCLAST DIFFERENTIATION	-1.86841	0.00255383	GSE48452	NASH
NATURAL KILLER CELL MEDIATED CYTOTOXICITY	-1.8626	0.00275886	GSE48452	NASH
CYTOKINE-CYTOKINE RECEPTOR INTERACTION	-1.83616	0.00365918	GSE48452	NASH
PLATELET ACTIVATION	-1.82069	0.00422336	GSE48452	NASH
PHOSPHOLIPASE D SIGNALING PATHWAY	-1.81422	0.00449423	GSE48452	NASH
PROTEIN DIGESTION AND ABSORPTION	-1.80201	0.0048702	GSE48452	NASH
B CELL RECEPTOR SIGNALING PATHWAY	-1.77578	0.00701626	GSE48452	NASH
TNF SIGNALING PATHWAY	-1.77258	0.00708063	GSE48452	NASH
REGULATION OF ACTIN CYTOSKELETON	-1.70201	0.0169679	GSE48452	NASH
BIOSYNTHESIS OF UNSATURATED FATTY ACIDS	-1.66501	0.026317	GSE48452	NASH
FANCONI ANEMIA PATHWAY	-1.63833	0.034186	GSE48452	NASH
CHOLESTEROL METABOLISM	-1.6371	0.0335231	GSE48452	NASH
NECROPTOSIS	-1.63623	0.032783	GSE48452	NASH
QUORUM SENSING	-1.62066	0.0374032	GSE48452	NASH
TERPENOID BACKBONE BIOSYNTHESIS	-1.61529	0.0386434	GSE48452	NASH
PI3K-AKT SIGNALING PATHWAY	-1.61064	0.039472	GSE48452	NASH
C-TYPE LECTIN RECEPTOR SIGNALING PATHWAY	-1.58264	0.0511138	GSE48452	NASH
CELL CYCLE	-1.56292	0.0605966	GSE48452	NASH
STEROID BIOSYNTHESIS	-1.5474	0.0677455	GSE48452	NASH
RIG-I-LIKE RECEPTOR SIGNALING PATHWAY	-1.54203	0.0692181	GSE48452	NASH
DNA REPLICATION	-1.53849	0.0694349	GSE48452	NASH
RELAXIN SIGNALING PATHWAY	-1.52845	0.0744972	GSE48452	NASH
JAK-STAT SIGNALING PATHWAY	-1.527	0.0733595	GSE48452	NASH
PRIMARY BILE ACID BIOSYNTHESIS	-1.52428	0.0731781	GSE48452	NASH
GALACTOSE METABOLISM	-1.51996	0.0743086	GSE48452	NASH
STARCH AND SUCROSE METABOLISM	-1.50186	0.0847387	GSE48452	NASH
AXON GUIDANCE	-1.49273	0.0912919	GSE48452	NASH
COMPLEMENT AND COAGULATION CASCADES	-1.46347	0.113696	GSE48452	NASH
PHOSPHATIDYLINOSITOL SIGNALING SYSTEM	-1.46082	0.113771	GSE48452	NASH
INFLAMMATORY MEDIATOR REGULATION OF TRP CHANNELS	-1.45662	0.114802	GSE48452	NASH
TAURINE AND HYPOTAURINE METABOLISM	-1.44811	0.121216	GSE48452	NASH
FRUCTOSE AND MANNOSE METABOLISM	-1.4401	0.125942	GSE48452	NASH
RAP1 SIGNALING PATHWAY	-1.43958	0.123941	GSE48452	NASH
VEGF SIGNALING PATHWAY	-1.43418	0.12706	GSE48452	NASH
RENIN-ANGIOTENSIN SYSTEM	-1.4246	0.134941	GSE48452	NASH
LYSOSOME	-1.4185	0.138075	GSE48452	NASH
SPHINGOLIPID SIGNALING PATHWAY	-1.40385	0.15169	GSE48452	NASH
OXYTOCIN SIGNALING PATHWAY	-1.38763	0.169389	GSE48452	NASH
NEOMYCIN, KANAMYCIN AND GENTAMICIN BIOSYNTHESIS	-1.37923	0.177164	GSE48452	NASH
METHANE METABOLISM	-1.36826	0.188649	GSE48452	NASH
CUTIN, SUBERINE AND WAX BIOSYNTHESIS	-1.35956	0.19756	GSE48452	NASH
INOSITOL PHOSPHATE METABOLISM	-1.35849	0.195872	GSE48452	NASH
FATTY ACID BIOSYNTHESIS	-1.34291	0.216279	GSE48452	NASH
AMINOBENZOATE DEGRADATION	-1.34039	0.21696	GSE48452	NASH
SESQUITERPENOID AND TRITERPENOID BIOSYNTHESIS	-1.32909	0.231543	GSE48452	NASH
TIGHT JUNCTION	-1.32759	0.230347	GSE48452	NASH
AFLATOXIN BIOSYNTHESIS	-1.3187	0.241844	GSE48452	NASH
APELIN SIGNALING PATHWAY	-1.31343	0.247974	GSE48452	NASH
CYTOSOLIC DNA-SENSING PATHWAY	-1.31127	0.247816	GSE48452	NASH
ECM-RECEPTOR INTERACTION	-2.46336	0	GSE61260	NASH
FOCAL ADHESION	-2.33193	0	GSE61260	NASH
TNF SIGNALING PATHWAY	-2.29701	0	GSE61260	NASH
OSTEOCLAST DIFFERENTIATION	-2.27195	0	GSE61260	NASH
HEMATOPOIETIC CELL LINEAGE	-2.24527	0	GSE61260	NASH
PHOSPHOLIPASE D SIGNALING PATHWAY	-2.19593	0	GSE61260	NASH
CELL ADHESION MOLECULES (CAMS)	-2.1594	0	GSE61260	NASH
FC GAMMA R-MEDIATED PHAGOCYTOSIS	-2.14234	0	GSE61260	NASH
PLATELET ACTIVATION	-2.13562	0	GSE61260	NASH
TH1 AND TH2 CELL DIFFERENTIATION	-2.1278	0	GSE61260	NASH
NF-KAPPA B SIGNALING PATHWAY	-2.11608	0	GSE61260	NASH
LEUKOCYTE TRANSENDOTHELIAL MIGRATION	-2.11035	0	GSE61260	NASH
PPAR SIGNALING PATHWAY	-2.10909	0	GSE61260	NASH
CELL CYCLE	-2.09092	7.52e-05	GSE61260	NASH
CHEMOKINE SIGNALING PATHWAY	-2.07067	7.02e-05	GSE61260	NASH
INTESTINAL IMMUNE NETWORK FOR IGA PRODUCTION	-2.05873	0.000132318	GSE61260	NASH
PROTEIN DIGESTION AND ABSORPTION	-2.05798	0.000124534	GSE61260	NASH
PI3K-AKT SIGNALING PATHWAY	-2.01429	0.000231334	GSE61260	NASH
RELAXIN SIGNALING PATHWAY	-1.98832	0.000326313	GSE61260	NASH
PHAGOSOME	-1.96994	0.000309997	GSE61260	NASH
IL-17 SIGNALING PATHWAY	-1.96032	0.000346183	GSE61260	NASH
FC EPSILON RI SIGNALING PATHWAY	-1.95093	0.000379341	GSE61260	NASH
TH17 CELL DIFFERENTIATION	-1.93797	0.000548046	GSE61260	NASH
C-TYPE LECTIN RECEPTOR SIGNALING PATHWAY	-1.9214	0.000919255	GSE61260	NASH
DNA REPLICATION	-1.92059	0.000882485	GSE61260	NASH
T CELL RECEPTOR SIGNALING PATHWAY	-1.91685	0.000848543	GSE61260	NASH
B CELL RECEPTOR SIGNALING PATHWAY	-1.90369	0.00121418	GSE61260	NASH
CYTOKINE-CYTOKINE RECEPTOR INTERACTION	-1.89346	0.00143263	GSE61260	NASH
PARATHYROID HORMONE SYNTHESIS, SECRETION AND ACTION	-1.87538	0.00178822	GSE61260	NASH
PHOSPHATIDYLINOSITOL SIGNALING SYSTEM	-1.86526	0.00200882	GSE61260	NASH
FANCONI ANEMIA PATHWAY	-1.85881	0.00228698	GSE61260	NASH
COMPLEMENT AND COAGULATION CASCADES	-1.85094	0.00261473	GSE61260	NASH
TOLL-LIKE RECEPTOR SIGNALING PATHWAY	-1.81714	0.00447313	GSE61260	NASH
REGULATION OF ACTIN CYTOSKELETON	-1.81628	0.00434157	GSE61260	NASH
OXYTOCIN SIGNALING PATHWAY	-1.80803	0.00501216	GSE61260	NASH
MAPK SIGNALING PATHWAY	-1.78	0.00704959	GSE61260	NASH
INOSITOL PHOSPHATE METABOLISM	-1.77724	0.00703383	GSE61260	NASH
NOD-LIKE RECEPTOR SIGNALING PATHWAY	-1.77329	0.0071271	GSE61260	NASH
INFLAMMATORY MEDIATOR REGULATION OF TRP CHANNELS	-1.7705	0.00731985	GSE61260	NASH
HOMOLOGOUS RECOMBINATION	-1.76716	0.00740022	GSE61260	NASH
P53 SIGNALING PATHWAY	-1.72319	0.01238	GSE61260	NASH
HIF-1 SIGNALING PATHWAY	-1.71566	0.0131464	GSE61260	NASH
AXON GUIDANCE	-1.71461	0.0129894	GSE61260	NASH
GNRH SIGNALING PATHWAY	-1.70854	0.0134615	GSE61260	NASH
RAP1 SIGNALING PATHWAY	-1.70031	0.0143108	GSE61260	NASH
SPHINGOLIPID SIGNALING PATHWAY	-1.68045	0.0171985	GSE61260	NASH
FRUCTOSE AND MANNOSE METABOLISM	-1.64687	0.0246244	GSE61260	NASH
REGULATION OF LIPOLYSIS IN ADIPOCYTE	-1.64319	0.0249753	GSE61260	NASH
CHOLINERGIC SYNAPSE	-1.64061	0.0252749	GSE61260	NASH
APELIN SIGNALING PATHWAY	-1.63078	0.0272518	GSE61260	NASH
ANTIGEN PROCESSING AND PRESENTATION	-1.61647	0.0308755	GSE61260	NASH
ESTROGEN SIGNALING PATHWAY	-1.61225	0.0315304	GSE61260	NASH
RAS SIGNALING PATHWAY	-1.6097	0.0319509	GSE61260	NASH
CORTISOL SYNTHESIS AND SECRETION	-1.59405	0.0360168	GSE61260	NASH
VEGF SIGNALING PATHWAY	-1.58449	0.0387909	GSE61260	NASH
QUORUM SENSING	-1.57818	0.0402507	GSE61260	NASH
ERBB SIGNALING PATHWAY	-1.53526	0.0584783	GSE61260	NASH
ALDOSTERONE SYNTHESIS AND SECRETION	-1.52481	0.0630639	GSE61260	NASH
CHOLESTEROL METABOLISM	-1.523	0.0633069	GSE61260	NASH
FATTY ACID BIOSYNTHESIS	-1.5085	0.0702783	GSE61260	NASH
NEOMYCIN, KANAMYCIN AND GENTAMICIN BIOSYNTHESIS	-1.50286	0.0725515	GSE61260	NASH
STARCH AND SUCROSE METABOLISM	-1.49976	0.0735814	GSE61260	NASH
VASCULAR SMOOTH MUSCLE CONTRACTION	-1.48805	0.080472	GSE61260	NASH
LYSOSOME	-1.467	0.093603	GSE61260	NASH
CELLULAR SENESCENCE	-1.46446	0.0942127	GSE61260	NASH
THYROID HORMONE SYNTHESIS	-1.46228	0.0945759	GSE61260	NASH
CARBOHYDRATE DIGESTION AND ABSORPTION	-1.44766	0.105004	GSE61260	NASH
APOPTOSIS	-1.44288	0.107524	GSE61260	NASH
NATURAL KILLER CELL MEDIATED CYTOTOXICITY	-1.44057	0.107764	GSE61260	NASH
GALACTOSE METABOLISM	-1.43492	0.110919	GSE61260	NASH
STEROID BIOSYNTHESIS	-1.43394	0.110381	GSE61260	NASH
NEUROTROPHIN SIGNALING PATHWAY	-1.42603	0.115343	GSE61260	NASH
LONG-TERM DEPRESSION	-1.4223	0.117077	GSE61260	NASH
TASTE TRANSDUCTION	-1.41436	0.123734	GSE61260	NASH
DORSO-VENTRAL AXIS FORMATION	-1.40706	0.12889	GSE61260	NASH
FOXO SIGNALING PATHWAY	-1.40645	0.12767	GSE61260	NASH
RENIN-ANGIOTENSIN SYSTEM	-1.40256	0.129911	GSE61260	NASH
JAK-STAT SIGNALING PATHWAY	-1.4019	0.128938	GSE61260	NASH
ENDOCYTOSIS	-1.39753	0.131514	GSE61260	NASH
PRIMARY BILE ACID BIOSYNTHESIS	-1.39571	0.131626	GSE61260	NASH
STREPTOMYCIN BIOSYNTHESIS	-1.39123	0.134339	GSE61260	NASH
GLUTAMATERGIC SYNAPSE	-1.38315	0.140758	GSE61260	NASH
BIOFILM FORMATION - ESCHERICHIA COLI	-1.38219	0.140076	GSE61260	NASH
INSULIN SECRETION	-1.3809	0.139648	GSE61260	NASH
CGMP - PKG SIGNALING PATHWAY	-1.37635	0.142668	GSE61260	NASH
AUTOPHAGY - ANIMAL	-1.37581	0.141602	GSE61260	NASH
GAP JUNCTION	-1.36999	0.146106	GSE61260	NASH
BILE SECRETION	-1.36004	0.155252	GSE61260	NASH
MITOPHAGY - ANIMAL	-1.34755	0.16754	GSE61260	NASH
RENIN SECRETION	-1.34097	0.173279	GSE61260	NASH
PANCREATIC SECRETION	-1.34064	0.171719	GSE61260	NASH
SPHINGOLIPID METABOLISM	-1.33691	0.174181	GSE61260	NASH
TERPENOID BACKBONE BIOSYNTHESIS	-1.3349	0.174681	GSE61260	NASH
CIRCADIAN ENTRAINMENT	-1.33145	0.177001	GSE61260	NASH
CUTIN, SUBERINE AND WAX BIOSYNTHESIS	-1.32054	0.188855	GSE61260	NASH
GASTRIC ACID SECRETION	-1.30672	0.206181	GSE61260	NASH
SESQUITERPENOID AND TRITERPENOID BIOSYNTHESIS	-1.30582	0.205319	GSE61260	NASH
SNARE INTERACTIONS IN VESICULAR TRANSPORT	-1.30283	0.20778	GSE61260	NASH
HEDGEHOG SIGNALING PATHWAY	-1.29581	0.215996	GSE61260	NASH
HIPPO SIGNALING PATHWAY -FLY	-1.28478	0.229798	GSE61260	NASH
NECROPTOSIS	-1.28269	0.230563	GSE61260	NASH
ADHERENS JUNCTION	-1.28236	0.228929	GSE61260	NASH
TNF SIGNALING PATHWAY	-2.47821	0	GSE63067	NASH
NOD-LIKE RECEPTOR SIGNALING PATHWAY	-2.38353	0	GSE63067	NASH
OSTEOCLAST DIFFERENTIATION	-2.32172	0	GSE63067	NASH
C-TYPE LECTIN RECEPTOR SIGNALING PATHWAY	-2.22675	0	GSE63067	NASH
NF-KAPPA B SIGNALING PATHWAY	-2.22419	0	GSE63067	NASH
TH17 CELL DIFFERENTIATION	-2.133	0	GSE63067	NASH
ASCORBATE AND ALDARATE METABOLISM	-2.13292	0	GSE63067	NASH
PHAGOSOME	-2.10204	0	GSE63067	NASH
PENTOSE AND GLUCURONATE INTERCONVERSIONS	-2.08221	0.000286653	GSE63067	NASH
TOLL-LIKE RECEPTOR SIGNALING PATHWAY	-2.08056	0.000257988	GSE63067	NASH
INTESTINAL IMMUNE NETWORK FOR IGA PRODUCTION	-2.0563	0.000234534	GSE63067	NASH
HEMATOPOIETIC CELL LINEAGE	-2.05423	0.00021499	GSE63067	NASH
CYTOKINE-CYTOKINE RECEPTOR INTERACTION	-2.0455	0.000299386	GSE63067	NASH
IL-17 SIGNALING PATHWAY	-2.03569	0.000367583	GSE63067	NASH
NECROPTOSIS	-2.03472	0.000343077	GSE63067	NASH
TH1 AND TH2 CELL DIFFERENTIATION	-2.00985	0.000484731	GSE63067	NASH
STEROID HORMONE BIOSYNTHESIS	-1.99412	0.000456218	GSE63067	NASH
RIG-I-LIKE RECEPTOR SIGNALING PATHWAY	-1.99356	0.000430872	GSE63067	NASH
PORPHYRIN AND CHLOROPHYLL METABOLISM	-1.98897	0.000472775	GSE63067	NASH
NATURAL KILLER CELL MEDIATED CYTOTOXICITY	-1.98385	0.000634002	GSE63067	NASH
TOLL AND IMD SIGNALING PATHWAY	-1.91691	0.00197313	GSE63067	NASH
PANTOTHENATE AND COA BIOSYNTHESIS	-1.9044	0.00252108	GSE63067	NASH
CHEMOKINE SIGNALING PATHWAY	-1.87527	0.00318276	GSE63067	NASH
B CELL RECEPTOR SIGNALING PATHWAY	-1.86687	0.00331539	GSE63067	NASH
DRUG METABOLISM - CYTOCHROME P450	-1.8456	0.00460836	GSE63067	NASH
APOPTOSIS	-1.84167	0.00452449	GSE63067	NASH
MITOPHAGY - ANIMAL	-1.82865	0.00538506	GSE63067	NASH
RETINOL METABOLISM	-1.82546	0.00537321	GSE63067	NASH
FC EPSILON RI SIGNALING PATHWAY	-1.82275	0.00545361	GSE63067	NASH
PPAR SIGNALING PATHWAY	-1.81245	0.00602455	GSE63067	NASH
STARCH AND SUCROSE METABOLISM	-1.77715	0.00966513	GSE63067	NASH
METABOLISM OF XENOBIOTICS BY CYTOCHROME P450	-1.76984	0.010243	GSE63067	NASH
UBIQUITIN MEDIATED PROTEOLYSIS	-1.76194	0.0113495	GSE63067	NASH
STEROID BIOSYNTHESIS	-1.74971	0.0122639	GSE63067	NASH
GLYCOLYSIS AND GLUCONEOGENESIS	-1.74817	0.0120616	GSE63067	NASH
JAK-STAT SIGNALING PATHWAY	-1.73588	0.0134228	GSE63067	NASH
PYRUVATE METABOLISM	-1.71408	0.0167851	GSE63067	NASH
HIF-1 SIGNALING PATHWAY	-1.70215	0.0188542	GSE63067	NASH
DRUG METABOLISM - OTHER ENZYMES	-1.70084	0.0186556	GSE63067	NASH
COMPLEMENT AND COAGULATION CASCADES	-1.69614	0.0190181	GSE63067	NASH
CIRCADIAN RHYTHM	-1.68514	0.0211904	GSE63067	NASH
CELL ADHESION MOLECULES (CAMS)	-1.68041	0.0219556	GSE63067	NASH
FC GAMMA R-MEDIATED PHAGOCYTOSIS	-1.67761	0.022161	GSE63067	NASH
SPHINGOLIPID SIGNALING PATHWAY	-1.67337	0.0226611	GSE63067	NASH
TERPENOID BACKBONE BIOSYNTHESIS	-1.66989	0.0231219	GSE63067	NASH
CYTOSOLIC DNA-SENSING PATHWAY	-1.63822	0.0310635	GSE63067	NASH
METHANE METABOLISM	-1.62624	0.0343667	GSE63067	NASH
TWO-COMPONENT SYSTEM	-1.62545	0.0340262	GSE63067	NASH
ADIPOCYTOKINE SIGNALING PATHWAY	-1.62203	0.0345015	GSE63067	NASH
T CELL RECEPTOR SIGNALING PATHWAY	-1.62008	0.0343941	GSE63067	NASH
ERBB SIGNALING PATHWAY	-1.61805	0.0345932	GSE63067	NASH
QUORUM SENSING	-1.6125	0.0361938	GSE63067	NASH
LEUKOCYTE TRANSENDOTHELIAL MIGRATION	-1.6024	0.0387641	GSE63067	NASH
CELLULAR SENESCENCE	-1.59662	0.0401697	GSE63067	NASH
GALACTOSE METABOLISM	-1.59363	0.0406784	GSE63067	NASH
PROLACTIN SIGNALING PATHWAY	-1.56962	0.0502283	GSE63067	NASH
FERROPTOSIS	-1.56846	0.0498354	GSE63067	NASH
ENDOCYTOSIS	-1.56647	0.0500581	GSE63067	NASH
CHOLESTEROL METABOLISM	-1.56311	0.0508497	GSE63067	NASH
SPHINGOLIPID METABOLISM	-1.54888	0.0576937	GSE63067	NASH
CARBON FIXATION IN PHOTOSYNTHETIC ORGANISMS	-1.53808	0.0622042	GSE63067	NASH
ANTIGEN PROCESSING AND PRESENTATION	-1.5326	0.0646289	GSE63067	NASH
NEUROTROPHIN SIGNALING PATHWAY	-1.518	0.0729673	GSE63067	NASH
MAPK SIGNALING PATHWAY	-1.51488	0.0738707	GSE63067	NASH
GLYCOSAMINOGLYCAN DEGRADATION	-1.48417	0.0937984	GSE63067	NASH
FOXO SIGNALING PATHWAY	-1.47935	0.0960289	GSE63067	NASH
D-GLUTAMINE AND D-GLUTAMATE METABOLISM	-1.47579	0.0974913	GSE63067	NASH
FATTY ACID ELONGATION	-1.46765	0.102888	GSE63067	NASH
PROTEASOME	-1.46193	0.10603	GSE63067	NASH
FATTY ACID DEGRADATION	-1.45936	0.106958	GSE63067	NASH
TRYPTOPHAN METABOLISM	-1.44612	0.116759	GSE63067	NASH
CITRATE CYCLE (TCA CYCLE)	-1.43982	0.12095	GSE63067	NASH
CHLOROALKANE AND CHLOROALKENE DEGRADATION	-1.43454	0.124451	GSE63067	NASH
INFLAMMATORY MEDIATOR REGULATION OF TRP CHANNELS	-1.42616	0.131423	GSE63067	NASH
CAPROLACTAM DEGRADATION	-1.42272	0.132996	GSE63067	NASH
SPLICEOSOME	-1.41927	0.134757	GSE63067	NASH
RIBOSOME BIOGENESIS IN EUKARYOTES	-1.41211	0.140217	GSE63067	NASH
BENZOATE DEGRADATION	-1.4096	0.141132	GSE63067	NASH
VALINE, LEUCINE AND ISOLEUCINE DEGRADATION	-1.38818	0.163579	GSE63067	NASH
AMINOBENZOATE DEGRADATION	-1.37476	0.177649	GSE63067	NASH
AMINO SUGAR AND NUCLEOTIDE SUGAR METABOLISM	-1.3723	0.178215	GSE63067	NASH
FATTY ACID BIOSYNTHESIS	-1.37037	0.178129	GSE63067	NASH
CGMP - PKG SIGNALING PATHWAY	-1.36674	0.180731	GSE63067	NASH
RENIN SECRETION	-1.36205	0.184388	GSE63067	NASH
MINERAL ABSORPTION	-1.35814	0.187375	GSE63067	NASH
RENIN-ANGIOTENSIN SYSTEM	-1.35731	0.186079	GSE63067	NASH
BIOSYNTHESIS OF UNSATURATED FATTY ACIDS	-1.35012	0.193641	GSE63067	NASH
SYNTHESIS AND DEGRADATION OF KETONE BODIES	-1.34596	0.197389	GSE63067	NASH
INSULIN SIGNALING PATHWAY	-1.34199	0.200896	GSE63067	NASH
GLUCAGON SIGNALING PATHWAY	-1.34139	0.19941	GSE63067	NASH
CARBOHYDRATE DIGESTION AND ABSORPTION	-1.33985	0.1992	GSE63067	NASH
ARGININE BIOSYNTHESIS	-1.3343	0.204727	GSE63067	NASH
BETALAIN BIOSYNTHESIS	-1.32983	0.208621	GSE63067	NASH
NEOMYCIN, KANAMYCIN AND GENTAMICIN BIOSYNTHESIS	-1.32835	0.208688	GSE63067	NASH
APELIN SIGNALING PATHWAY	-1.32182	0.215426	GSE63067	NASH
AUTOPHAGY - ANIMAL	-1.31863	0.218317	GSE63067	NASH
REGULATION OF ACTIN CYTOSKELETON	-1.31557	0.220425	GSE63067	NASH
LIPOIC ACID METABOLISM	-1.30915	0.227595	GSE63067	NASH
BUTANOATE METABOLISM	-1.30438	0.233004	GSE63067	NASH
SESQUITERPENOID AND TRITERPENOID BIOSYNTHESIS	-1.30331	0.232196	GSE63067	NASH
VEGF SIGNALING PATHWAY	-1.3033	0.22991	GSE63067	NASH
THERMOGENESIS	-1.29436	0.242512	GSE63067	NASH
RNA DEGRADATION	-1.29367	0.24125	GSE63067	NASH
NICOTINATE AND NICOTINAMIDE METABOLISM	-1.29185	0.241458	GSE63067	NASH
GLYCOSAMINOGLYCAN BIOSYNTHESIS - HEPARAN SULFATE HEPARIN	-1.28565	0.249632	GSE63067	NASH
DOPAMINERGIC SYNAPSE	-1.28511	0.248098	GSE63067	NASH
PANCREATIC SECRETION	-1.28279	0.249489	GSE63067	NASH
