# Supplementary material for: Integrative network-based analysis on multiple Gene Expression Omnibus datasets identifies novel immune molecular markers implicated in non-alcoholic steatohepatitis
Source: Front Endocrinol (Lausanne). 2023 Mar 16;14:1115890. doi: 10.3389/fendo.2023.1115890 (PMC10061151; doi:10.3389/fendo.2023.1115890)
Supplement: Supplementary Figure 1 — Principal component analysis (PCA) of gene expression data set with the first two components. (A) PCA plot without batch effect elimination. (B) PCA plot with batch effect elimination with ComBat algorithm. PC1, first principal component; PC2, second principal component. [file DataSheet_1.zip › Supplementary Table (3).XLSX]

## Sheet: Sheet1
Table S3. Significant enriched pathway of GSEA within the intersection of more than 4 list in Control-NASH group of five GEO datasets.
Pathway	NES	FDR	GEO ID	Group
ANTIGEN PROCESSING AND PRESENTATION	-1.78258	0.0101774	GSE130970	NASH
ANTIGEN PROCESSING AND PRESENTATION	-1.87733	0.00238241	GSE48452	NASH
ANTIGEN PROCESSING AND PRESENTATION	-1.61647	0.0308755	GSE61260	NASH
ANTIGEN PROCESSING AND PRESENTATION	-1.5326	0.0646289	GSE63067	NASH
B CELL RECEPTOR SIGNALING PATHWAY	-1.68045	0.0197143	GSE130970	NASH
B CELL RECEPTOR SIGNALING PATHWAY	-1.77578	0.00701626	GSE48452	NASH
B CELL RECEPTOR SIGNALING PATHWAY	-1.90369	0.00121418	GSE61260	NASH
B CELL RECEPTOR SIGNALING PATHWAY	-1.86687	0.00331539	GSE63067	NASH
BIOSYNTHESIS OF UNSATURATED FATTY ACIDS	-1.53196	0.0778407	GSE130970	NASH
BIOSYNTHESIS OF UNSATURATED FATTY ACIDS	-1.56383	0.10288	GSE37031	NASH
BIOSYNTHESIS OF UNSATURATED FATTY ACIDS	-1.66501	0.026317	GSE48452	NASH
BIOSYNTHESIS OF UNSATURATED FATTY ACIDS	-1.35012	0.193641	GSE63067	NASH
C-TYPE LECTIN RECEPTOR SIGNALING PATHWAY	-1.70154	0.0168616	GSE130970	NASH
C-TYPE LECTIN RECEPTOR SIGNALING PATHWAY	-1.58264	0.0511138	GSE48452	NASH
C-TYPE LECTIN RECEPTOR SIGNALING PATHWAY	-1.9214	0.000919255	GSE61260	NASH
C-TYPE LECTIN RECEPTOR SIGNALING PATHWAY	-2.22675	0	GSE63067	NASH
CELL ADHESION MOLECULES (CAMS)	-1.62864	0.0298057	GSE130970	NASH
CELL ADHESION MOLECULES (CAMS)	-2.31693	0	GSE48452	NASH
CELL ADHESION MOLECULES (CAMS)	-2.1594	0	GSE61260	NASH
CELL ADHESION MOLECULES (CAMS)	-1.68041	0.0219556	GSE63067	NASH
CHEMOKINE SIGNALING PATHWAY	-1.78189	0.00935738	GSE130970	NASH
CHEMOKINE SIGNALING PATHWAY	-1.99861	0.000217499	GSE48452	NASH
CHEMOKINE SIGNALING PATHWAY	-2.07067	7.0194e-05	GSE61260	NASH
CHEMOKINE SIGNALING PATHWAY	-1.87527	0.00318276	GSE63067	NASH
COMPLEMENT AND COAGULATION CASCADES	-1.48022	0.105528	GSE130970	NASH
COMPLEMENT AND COAGULATION CASCADES	-1.46347	0.113696	GSE48452	NASH
COMPLEMENT AND COAGULATION CASCADES	-1.85094	0.00261473	GSE61260	NASH
COMPLEMENT AND COAGULATION CASCADES	-1.69614	0.0190181	GSE63067	NASH
CYTOKINE-CYTOKINE RECEPTOR INTERACTION	-2.04929	0.00095098	GSE130970	NASH
CYTOKINE-CYTOKINE RECEPTOR INTERACTION	-1.83616	0.00365918	GSE48452	NASH
CYTOKINE-CYTOKINE RECEPTOR INTERACTION	-1.89346	0.00143263	GSE61260	NASH
CYTOKINE-CYTOKINE RECEPTOR INTERACTION	-2.0455	0.000299386	GSE63067	NASH
FATTY ACID BIOSYNTHESIS	-1.75915	0.0226803	GSE37031	NASH
FATTY ACID BIOSYNTHESIS	-1.34291	0.216279	GSE48452	NASH
FATTY ACID BIOSYNTHESIS	-1.5085	0.0702783	GSE61260	NASH
FATTY ACID BIOSYNTHESIS	-1.37037	0.178129	GSE63067	NASH
FC EPSILON RI SIGNALING PATHWAY	-1.64102	0.0275477	GSE130970	NASH
FC EPSILON RI SIGNALING PATHWAY	-2.02718	0.000308244	GSE48452	NASH
FC EPSILON RI SIGNALING PATHWAY	-1.95093	0.000379341	GSE61260	NASH
FC EPSILON RI SIGNALING PATHWAY	-1.82275	0.00545361	GSE63067	NASH
FC GAMMA R-MEDIATED PHAGOCYTOSIS	-1.7106	0.017324	GSE130970	NASH
FC GAMMA R-MEDIATED PHAGOCYTOSIS	-2.02136	0.000205496	GSE48452	NASH
FC GAMMA R-MEDIATED PHAGOCYTOSIS	-2.14234	0	GSE61260	NASH
FC GAMMA R-MEDIATED PHAGOCYTOSIS	-1.67761	0.022161	GSE63067	NASH
GALACTOSE METABOLISM	-1.4878	0.109123	GSE130970	NASH
GALACTOSE METABOLISM	-1.51996	0.0743086	GSE48452	NASH
GALACTOSE METABOLISM	-1.43492	0.110919	GSE61260	NASH
GALACTOSE METABOLISM	-1.59363	0.0406784	GSE63067	NASH
HEMATOPOIETIC CELL LINEAGE	-2.02089	0.000645251	GSE130970	NASH
HEMATOPOIETIC CELL LINEAGE	-2.29499	0	GSE48452	NASH
HEMATOPOIETIC CELL LINEAGE	-2.24527	0	GSE61260	NASH
HEMATOPOIETIC CELL LINEAGE	-2.05423	0.00021499	GSE63067	NASH
INFLAMMATORY MEDIATOR REGULATION OF TRP CHANNELS	-1.3457	0.238987	GSE130970	NASH
INFLAMMATORY MEDIATOR REGULATION OF TRP CHANNELS	-1.45662	0.114802	GSE48452	NASH
INFLAMMATORY MEDIATOR REGULATION OF TRP CHANNELS	-1.7705	0.00731985	GSE61260	NASH
INFLAMMATORY MEDIATOR REGULATION OF TRP CHANNELS	-1.42616	0.131423	GSE63067	NASH
INTESTINAL IMMUNE NETWORK FOR IGA PRODUCTION	-1.99707	0.000483938	GSE130970	NASH
INTESTINAL IMMUNE NETWORK FOR IGA PRODUCTION	-2.02258	0.000231183	GSE48452	NASH
INTESTINAL IMMUNE NETWORK FOR IGA PRODUCTION	-2.05873	0.000132318	GSE61260	NASH
INTESTINAL IMMUNE NETWORK FOR IGA PRODUCTION	-2.0563	0.000234534	GSE63067	NASH
JAK-STAT SIGNALING PATHWAY	-1.4374	0.140282	GSE130970	NASH
JAK-STAT SIGNALING PATHWAY	-1.527	0.0733595	GSE48452	NASH
JAK-STAT SIGNALING PATHWAY	-1.4019	0.128938	GSE61260	NASH
JAK-STAT SIGNALING PATHWAY	-1.73588	0.0134228	GSE63067	NASH
NATURAL KILLER CELL MEDIATED CYTOTOXICITY	-1.86869	0.00327558	GSE130970	NASH
NATURAL KILLER CELL MEDIATED CYTOTOXICITY	-1.8626	0.00275886	GSE48452	NASH
NATURAL KILLER CELL MEDIATED CYTOTOXICITY	-1.44057	0.107764	GSE61260	NASH
NATURAL KILLER CELL MEDIATED CYTOTOXICITY	-1.98385	0.000634002	GSE63067	NASH
NECROPTOSIS	-1.75194	0.0126764	GSE130970	NASH
NECROPTOSIS	-1.63623	0.032783	GSE48452	NASH
NECROPTOSIS	-1.28269	0.230563	GSE61260	NASH
NECROPTOSIS	-2.03472	0.000343077	GSE63067	NASH
NEOMYCIN, KANAMYCIN AND GENTAMICIN BIOSYNTHESIS	-1.35961	0.234634	GSE130970	NASH
NEOMYCIN, KANAMYCIN AND GENTAMICIN BIOSYNTHESIS	-1.37923	0.177164	GSE48452	NASH
NEOMYCIN, KANAMYCIN AND GENTAMICIN BIOSYNTHESIS	-1.50286	0.0725515	GSE61260	NASH
NEOMYCIN, KANAMYCIN AND GENTAMICIN BIOSYNTHESIS	-1.32835	0.208688	GSE63067	NASH
NF-KAPPA B SIGNALING PATHWAY	-1.84019	0.00454889	GSE130970	NASH
NF-KAPPA B SIGNALING PATHWAY	-2.02625	0.000264209	GSE48452	NASH
NF-KAPPA B SIGNALING PATHWAY	-2.11608	0	GSE61260	NASH
NF-KAPPA B SIGNALING PATHWAY	-2.22419	0	GSE63067	NASH
NOD-LIKE RECEPTOR SIGNALING PATHWAY	-1.74589	0.0117459	GSE130970	NASH
NOD-LIKE RECEPTOR SIGNALING PATHWAY	-1.92338	0.00123603	GSE48452	NASH
NOD-LIKE RECEPTOR SIGNALING PATHWAY	-1.77329	0.0071271	GSE61260	NASH
NOD-LIKE RECEPTOR SIGNALING PATHWAY	-2.38353	0	GSE63067	NASH
OSTEOCLAST DIFFERENTIATION	-2.02519	0.00047549	GSE130970	NASH
OSTEOCLAST DIFFERENTIATION	-1.86841	0.00255383	GSE48452	NASH
OSTEOCLAST DIFFERENTIATION	-2.27195	0	GSE61260	NASH
OSTEOCLAST DIFFERENTIATION	-2.32172	0	GSE63067	NASH
PHAGOSOME	-1.63701	0.0281845	GSE130970	NASH
PHAGOSOME	-2.01096	0.000168133	GSE48452	NASH
PHAGOSOME	-1.96994	0.000309997	GSE61260	NASH
PHAGOSOME	-2.10204	0	GSE63067	NASH
PPAR SIGNALING PATHWAY	-1.35866	0.231833	GSE130970	NASH
PPAR SIGNALING PATHWAY	-1.46858	0.20134	GSE37031	NASH
PPAR SIGNALING PATHWAY	-2.03578	0.000369893	GSE48452	NASH
PPAR SIGNALING PATHWAY	-2.10909	0	GSE61260	NASH
PPAR SIGNALING PATHWAY	-1.81245	0.00602455	GSE63067	NASH
REGULATION OF ACTIN CYTOSKELETON	-1.50819	0.0965624	GSE130970	NASH
REGULATION OF ACTIN CYTOSKELETON	-1.70201	0.0169679	GSE48452	NASH
REGULATION OF ACTIN CYTOSKELETON	-1.81628	0.00434157	GSE61260	NASH
REGULATION OF ACTIN CYTOSKELETON	-1.31557	0.220425	GSE63067	NASH
SESQUITERPENOID AND TRITERPENOID BIOSYNTHESIS	-1.47419	0.202688	GSE37031	NASH
SESQUITERPENOID AND TRITERPENOID BIOSYNTHESIS	-1.32909	0.231543	GSE48452	NASH
SESQUITERPENOID AND TRITERPENOID BIOSYNTHESIS	-1.30582	0.205319	GSE61260	NASH
SESQUITERPENOID AND TRITERPENOID BIOSYNTHESIS	-1.30331	0.232196	GSE63067	NASH
SPHINGOLIPID SIGNALING PATHWAY	-1.38854	0.205555	GSE130970	NASH
SPHINGOLIPID SIGNALING PATHWAY	-1.40385	0.15169	GSE48452	NASH
SPHINGOLIPID SIGNALING PATHWAY	-1.68045	0.0171985	GSE61260	NASH
SPHINGOLIPID SIGNALING PATHWAY	-1.67337	0.0226611	GSE63067	NASH
STEROID BIOSYNTHESIS	-1.73665	0.0124108	GSE130970	NASH
STEROID BIOSYNTHESIS	-1.93979	0.00543536	GSE37031	NASH
STEROID BIOSYNTHESIS	-1.5474	0.0677455	GSE48452	NASH
STEROID BIOSYNTHESIS	-1.43394	0.110381	GSE61260	NASH
STEROID BIOSYNTHESIS	-1.74971	0.0122639	GSE63067	NASH
T CELL RECEPTOR SIGNALING PATHWAY	-1.56519	0.0599938	GSE130970	NASH
T CELL RECEPTOR SIGNALING PATHWAY	-1.93708	0.0011417	GSE48452	NASH
T CELL RECEPTOR SIGNALING PATHWAY	-1.91685	0.000848543	GSE61260	NASH
T CELL RECEPTOR SIGNALING PATHWAY	-1.62008	0.0343941	GSE63067	NASH
TERPENOID BACKBONE BIOSYNTHESIS	-1.4841	0.109924	GSE130970	NASH
TERPENOID BACKBONE BIOSYNTHESIS	-2.10306	0	GSE37031	NASH
TERPENOID BACKBONE BIOSYNTHESIS	-1.61529	0.0386434	GSE48452	NASH
TERPENOID BACKBONE BIOSYNTHESIS	-1.3349	0.174681	GSE61260	NASH
TERPENOID BACKBONE BIOSYNTHESIS	-1.66989	0.0231219	GSE63067	NASH
TH1 AND TH2 CELL DIFFERENTIATION	-1.66899	0.0220885	GSE130970	NASH
TH1 AND TH2 CELL DIFFERENTIATION	-2.29685	0	GSE48452	NASH
TH1 AND TH2 CELL DIFFERENTIATION	-2.1278	0	GSE61260	NASH
TH1 AND TH2 CELL DIFFERENTIATION	-2.00985	0.000484731	GSE63067	NASH
TH17 CELL DIFFERENTIATION	-1.62125	0.031715	GSE130970	NASH
TH17 CELL DIFFERENTIATION	-1.9184	0.00127168	GSE48452	NASH
TH17 CELL DIFFERENTIATION	-1.93797	0.000548046	GSE61260	NASH
TH17 CELL DIFFERENTIATION	-2.133	0	GSE63067	NASH
TNF SIGNALING PATHWAY	-1.75053	0.011781	GSE130970	NASH
TNF SIGNALING PATHWAY	-1.77258	0.00708063	GSE48452	NASH
TNF SIGNALING PATHWAY	-2.29701	0	GSE61260	NASH
TNF SIGNALING PATHWAY	-2.47821	0	GSE63067	NASH
TOLL-LIKE RECEPTOR SIGNALING PATHWAY	-1.89177	0.00174477	GSE130970	NASH
TOLL-LIKE RECEPTOR SIGNALING PATHWAY	-1.92941	0.00125359	GSE48452	NASH
TOLL-LIKE RECEPTOR SIGNALING PATHWAY	-1.81714	0.00447313	GSE61260	NASH
TOLL-LIKE RECEPTOR SIGNALING PATHWAY	-2.08056	0.000257988	GSE63067	NASH
