# Supplementary material for: Integrative network-based analysis on multiple Gene Expression Omnibus datasets identifies novel immune molecular markers implicated in non-alcoholic steatohepatitis
Source: Front Endocrinol (Lausanne). 2023 Mar 16;14:1115890. doi: 10.3389/fendo.2023.1115890 (PMC10061151; doi:10.3389/fendo.2023.1115890)
Supplement: Supplementary Figure 1 — Principal component analysis (PCA) of gene expression data set with the first two components. (A) PCA plot without batch effect elimination. (B) PCA plot with batch effect elimination with ComBat algorithm. PC1, first principal component; PC2, second principal component. [file DataSheet_1.zip › Supplementary Table (4).XLSX]

## Sheet: Sheet1
Table S4. DEGs identified in MergeCohort between healthy controls and NASH.
Gene symbol	logFC	P-Value	Adjusted P-value
APOF	-0.850852	1.02742e-20	1.2924e-16
IGFBP2	-1.80238	4.91272e-20	2.26068e-16
CAMK1D	0.629729	5.39156e-20	2.26068e-16
PRKCE	1.1884	8.83913e-20	2.77969e-16
GRIA3	0.717547	3.09707e-19	7.79161e-16
TSPAN3	0.607156	1.16501e-18	2.43053e-15
CENPV	-0.548464	1.35255e-18	2.43053e-15
ME1	1.13721	2.84017e-18	4.46581e-15
TMEM154	1.55602	4.68512e-18	6.54824e-15
SGCB	0.820993	6.27974e-18	7.89928e-15
P4HA1	-1.43853	1.00114e-17	1.14485e-14
MSN	0.599506	1.59156e-17	1.66835e-14
ABCB11	-0.728095	2.4516e-17	2.37221e-14
HSD17B11	-0.631605	7.24305e-17	6.50788e-14
ALDH6A1	-0.483743	1.17e-16	9.81158e-14
GNA12	0.384463	1.73227e-16	1.28184e-13
DNAJC19	-0.402133	1.73235e-16	1.28184e-13
TP53I3	0.850394	2.22698e-16	1.55629e-13
IP6K3	1.31049	4.7049e-16	3.11489e-13
RAMP1	-0.748896	6.02777e-16	3.54245e-13
ANO10	0.487871	6.02777e-16	3.54245e-13
AMDHD1	-0.66969	6.19556e-16	3.54245e-13
FABP4	1.41169	1.44322e-15	7.89318e-13
FMO1	1.19902	2.22373e-15	1.16551e-12
ARRDC4	0.762961	4.83341e-15	2.43198e-12
GPR88	-1.23163	1.0686e-14	5.05963e-12
GRID1	0.975784	1.09704e-14	5.05963e-12
LRRC31	0.665961	1.12624e-14	5.05963e-12
AHCY	-0.476847	1.25086e-14	5.42571e-12
TMCO6	-0.417444	1.54211e-14	6.46608e-12
ISM1	0.901138	1.62486e-14	6.59328e-12
NT5E	-0.527347	1.80354e-14	7.08962e-12
HMCN1	0.59079	2.22084e-14	8.40706e-12
ACADSB	-0.520269	2.27926e-14	8.40706e-12
ABCA6	-0.365687	2.33919e-14	8.40706e-12
FAT1	0.953107	2.80439e-14	9.79901e-12
MMP9	0.966171	3.72491e-14	1.26637e-11
HPRT1	-0.560868	3.92186e-14	1.29824e-11
ST3GAL1	-0.51931	4.12903e-14	1.33177e-11
GABRE	0.788606	6.22092e-14	1.95633e-11
IGF1	-0.964226	8.66193e-14	2.65752e-11
OPTN	0.450548	9.83299e-14	2.94498e-11
PDE11A	0.881759	1.2661e-13	3.70379e-11
TMEM63A	0.451661	1.80037e-13	5.147e-11
SH2B3	0.430772	2.37038e-13	6.626e-11
CDH23	-0.695805	2.49169e-13	6.81369e-11
LPL	0.858343	2.55457e-13	6.837e-11
PON3	-0.467503	2.619e-13	6.86341e-11
UGT2A3	0.694705	3.27555e-13	8.4088e-11
INHBE	0.921147	4.51779e-13	1.1143e-10
ANXA5	0.58994	5.10999e-13	1.23613e-10
CBS	-0.347537	5.23727e-13	1.24301e-10
RASAL2	0.326385	5.63805e-13	1.31335e-10
GCAT	-0.524452	6.06891e-13	1.38802e-10
TRHDE	1.07685	6.53205e-13	1.46726e-10
ACOT12	0.454688	7.2039e-13	1.58979e-10
MAGED2	0.326741	7.75186e-13	1.68122e-10
ST3GAL6	-0.444544	1.08998e-12	2.28513e-10
CYP1A1	-1.44029	1.14415e-12	2.3594e-10
PLIN1	0.915916	1.23041e-12	2.49635e-10
NEBL	0.685568	1.26038e-12	2.51657e-10
SIRT1	-0.351208	1.5293e-12	3.00578e-10
RALGPS1	0.355702	1.76694e-12	3.41944e-10
DNAJC12	-0.546203	2.41322e-12	4.53073e-10
BLMH	-0.419376	2.41322e-12	4.53073e-10
SLC6A6	0.498555	2.59251e-12	4.79575e-10
FCAMR	0.900128	2.71922e-12	4.95725e-10
DPYSL2	0.488673	2.78483e-12	5.00434e-10
KRTCAP3	-0.429159	2.92075e-12	5.17467e-10
CMYA5	-0.710595	3.21196e-12	5.61157e-10
GRTP1	-0.408467	3.61734e-12	6.14899e-10
SHBG	-0.979883	3.88391e-12	6.51409e-10
PITPNC1	0.34309	3.97684e-12	6.58219e-10
ZDHHC2	0.622517	4.07222e-12	6.65252e-10
KIF21A	0.325228	4.1697e-12	6.72444e-10
SH3KBP1	0.369232	4.58303e-12	7.29747e-10
ITGAX	0.58973	4.69249e-12	7.37835e-10
TMEM192	-0.311052	5.15651e-12	8.00787e-10
SLC16A1	-0.571678	5.4051e-12	8.29155e-10
SULF2	0.700227	9.04627e-12	1.33874e-09
PCDH20	-0.786658	9.68419e-12	1.41648e-09
FAM9B	-0.591573	1.08951e-11	1.55738e-09
PACSIN3	-0.491216	1.16799e-11	1.6508e-09
NIN	0.360354	1.25183e-11	1.74964e-09
IL32	0.949237	1.47169e-11	2.01222e-09
MAMDC4	0.787554	1.50601e-11	2.037e-09
WIPI1	0.432502	1.65131e-11	2.20977e-09
MEP1B	0.913127	1.89533e-11	2.48347e-09
KLF15	-0.474977	1.93929e-11	2.51488e-09
PEG10	1.39419	2.12536e-11	2.72805e-09
SQLE	1.21735	2.17455e-11	2.76299e-09
ATL3	0.354832	2.22477e-11	2.79854e-09
PC	-0.481711	2.49391e-11	3.10603e-09
FAM171A1	-0.514461	2.73188e-11	3.33634e-09
TMEM19	0.442596	2.73188e-11	3.33634e-09
RDH12	-0.469416	2.79476e-11	3.38032e-09
PRKCD	0.306555	2.9248e-11	3.50391e-09
TMEM45B	1.08358	3.2029e-11	3.80087e-09
TANC2	0.331042	4.0163e-11	4.7216e-09
GOLM1	0.86446	4.10798e-11	4.78466e-09
TCF7L1	-0.396731	4.20158e-11	4.84878e-09
ITIH3	-0.382437	4.29753e-11	4.91442e-09
TFPI	-0.383996	6.01917e-11	6.76028e-09
CPN1	-0.379346	6.01917e-11	6.76028e-09
IMP3	-0.303882	6.29455e-11	7.00701e-09
L3MBTL3	-0.392954	6.58224e-11	7.19983e-09
CARD16	0.438378	6.58224e-11	7.19983e-09
ZFP1	-0.541348	7.52444e-11	8.08974e-09
ENO3	1.07163	8.04414e-11	8.57518e-09
DISP1	-0.399761	8.59862e-11	9.08925e-09
TOMM40L	0.38462	1.04959e-10	1.10023e-08
CCR7	0.369624	1.07301e-10	1.10638e-08
RPS6KA1	0.452593	1.07304e-10	1.10638e-08
FMO5	-0.440241	1.1215e-10	1.14694e-08
CYP7B1	-0.366379	1.25218e-10	1.25009e-08
CD82	-0.308464	1.28005e-10	1.25795e-08
ARHGAP26	0.313822	1.30845e-10	1.27589e-08
SUN2	-0.318171	1.39771e-10	1.35244e-08
HPS5	0.689992	1.77847e-10	1.6948e-08
GLYCTK	-0.419503	1.89882e-10	1.78248e-08
SATB2	0.387832	2.16384e-10	2.0014e-08
TNFRSF21	0.345447	2.25997e-10	2.07505e-08
ITGA9	0.310466	2.30958e-10	2.09009e-08
RECK	0.363245	2.30958e-10	2.09009e-08
FGGY	-0.406645	2.51889e-10	2.26323e-08
PPP1R9B	0.305718	2.74669e-10	2.43315e-08
TNRC6C	-0.333632	2.99449e-10	2.6341e-08
EPHA3	0.636527	3.05988e-10	2.63632e-08
LCP1	0.642381	3.05988e-10	2.63632e-08
ST6GALNAC6	-0.313057	3.12657e-10	2.65738e-08
APOL3	0.618357	3.12657e-10	2.65738e-08
MET	-0.363231	3.19469e-10	2.69704e-08
ACMSD	-0.362417	3.33529e-10	2.76017e-08
CDNF	-0.314525	3.33529e-10	2.76017e-08
ALPL	-0.477448	3.40784e-10	2.76563e-08
SCLY	-0.365003	3.40784e-10	2.76563e-08
SYK	0.387189	3.40784e-10	2.76563e-08
PIK3R3	0.401907	3.48193e-10	2.80764e-08
PCSK5	0.510676	3.55759e-10	2.85038e-08
ATP6V0D1	0.341486	3.87661e-10	3.05649e-08
RAP2A	0.359943	3.87661e-10	3.05649e-08
PREX1	0.389349	3.96063e-10	3.05649e-08
MRAS	0.477175	3.96063e-10	3.05649e-08
DENND2D	0.352922	4.40813e-10	3.34035e-08
SNAP25	0.464804	4.40813e-10	3.34035e-08
ITGAV	0.407033	4.50325e-10	3.35195e-08
UNC119	0.324353	4.50337e-10	3.35195e-08
CA14	-0.593334	4.90484e-10	3.62929e-08
TPSAB1	0.568893	5.00987e-10	3.68533e-08
STXBP1	0.391851	5.22852e-10	3.82381e-08
TAGLN2	0.387876	5.6929e-10	4.13936e-08
APOM	-0.365343	5.81529e-10	4.20406e-08
SCPEP1	0.34407	6.06751e-10	4.36133e-08
SLC39A7	0.33923	6.60438e-10	4.66722e-08
TTC36	-0.419978	7.18749e-10	5.05092e-08
NAPEPLD	-0.365521	7.82072e-10	5.43518e-08
TMEM120A	-0.344959	7.82072e-10	5.43518e-08
IL17RB	-0.499747	8.33103e-10	5.75802e-08
IFI30	0.51234	8.87377e-10	6.09963e-08
TTC7B	0.380851	9.45094e-10	6.42613e-08
ZBTB33	0.448595	1.00647e-09	6.77023e-08
FAM160A1	-0.463659	1.02775e-09	6.8404e-08
DOCK8	0.49422	1.04952e-09	6.94838e-08
CD151	0.431495	1.18974e-09	7.79469e-08
ACER3	0.494097	1.21483e-09	7.91777e-08
MYO5A	0.414586	1.24039e-09	7.92045e-08
RAB40B	-0.316098	1.24042e-09	7.92045e-08
USP35	0.333728	1.24042e-09	7.92045e-08
ALPK2	0.929647	1.24042e-09	7.92045e-08
LTBP1	0.386139	1.37647e-09	8.57181e-08
WIPF1	0.401778	1.3765e-09	8.57181e-08
LAMA3	0.519737	1.43492e-09	8.89155e-08
FXYD5	0.3426	1.62504e-09	1.00203e-07
GLRX5	-0.381291	1.65902e-09	1.01799e-07
CD302	-0.365907	1.6937e-09	1.02428e-07
SLC27A5	-0.359057	1.6937e-09	1.02428e-07
LGALS1	0.469515	1.6937e-09	1.02428e-07
THSD7A	0.439447	1.80203e-09	1.07942e-07
MTHFD1L	0.38975	1.87792e-09	1.11955e-07
CACHD1	0.407814	1.9171e-09	1.13217e-07
DOCK10	0.446779	1.9171e-09	1.13217e-07
STX3	0.328476	2.03927e-09	1.19314e-07
GAS6	0.389927	2.03932e-09	1.19314e-07
ITGAM	0.420939	2.08172e-09	1.21231e-07
SMOC1	-0.356456	2.12498e-09	1.2318e-07
GDPD5	0.304603	2.26008e-09	1.30411e-07
HTRA1	0.368393	2.30694e-09	1.32507e-07
CPA3	0.657743	2.40347e-09	1.37424e-07
RHOBTB1	0.354952	2.50405e-09	1.42527e-07
NPL	0.383944	2.7736e-09	1.56454e-07
SEC14L3	0.50401	2.83081e-09	1.58261e-07
RTN1	0.305058	3.19887e-09	1.76485e-07
CCL20	0.813741	3.26276e-09	1.79224e-07
SPNS2	0.303157	3.4001e-09	1.85151e-07
CAPG	0.445041	3.54098e-09	1.91167e-07
FBXO2	0.522682	3.84001e-09	2.06425e-07
RUNX1	0.371596	4.2485e-09	2.25493e-07
PEPD	0.335404	4.51357e-09	2.37558e-07
PTGS1	0.316789	4.60546e-09	2.41384e-07
UBE2T	0.377412	4.69871e-09	2.44259e-07
SLC16A4	-0.623593	4.69916e-09	2.44259e-07
PHF8	-0.38686	4.79472e-09	2.45174e-07
PLXNC1	0.562139	4.8917e-09	2.4912e-07
FANCI	0.368513	4.99142e-09	2.51154e-07
DNALI1	-0.36409	5.30146e-09	2.64638e-07
HSD17B2	-0.367568	5.51861e-09	2.74382e-07
GNMT	-0.886626	5.63034e-09	2.77742e-07
GAMT	-0.384043	5.63034e-09	2.77742e-07
SRD5A2	0.695407	5.74427e-09	2.81156e-07
ACSL4	1.17621	5.74427e-09	2.81156e-07
TMED3	0.315123	5.86044e-09	2.85731e-07
BMP2	0.405228	6.22283e-09	3.01065e-07
F2RL1	0.756978	6.47644e-09	3.09761e-07
AASS	-0.639633	6.60699e-09	3.1362e-07
PLSCR4	-0.353589	6.60699e-09	3.1362e-07
ALDH18A1	0.407808	6.8758e-09	3.25153e-07
CCDC82	0.380951	7.4457e-09	3.50785e-07
SLC6A16	-0.452716	7.90302e-09	3.70941e-07
MRC2	0.392614	8.06144e-09	3.75574e-07
IKZF2	0.336688	8.22295e-09	3.78888e-07
PDGFA	0.508361	8.22295e-09	3.78888e-07
EFNA1	-0.388932	8.3876e-09	3.85064e-07
TAX1BP3	0.387258	8.72658e-09	3.97723e-07
CD83	0.563907	8.90102e-09	4.04209e-07
BTN3A3	0.389941	9.07885e-09	4.10802e-07
CTSG	0.364518	9.44451e-09	4.21305e-07
VAMP1	0.467304	9.44494e-09	4.21305e-07
EMP2	-0.328577	1.02207e-08	4.52696e-07
PIK3CG	0.397639	1.02207e-08	4.52696e-07
PRLR	-0.416381	1.08427e-08	4.73579e-07
COL3A1	0.485024	1.08427e-08	4.73579e-07
HERC5	-0.468268	1.12777e-08	4.90874e-07
ABCB4	0.43836	1.15016e-08	4.97175e-07
TREM2	0.511159	1.17297e-08	5.053e-07
ACLY	0.414072	1.21992e-08	5.23733e-07
ASS1	-0.384108	1.24408e-08	5.32287e-07
GPRC5C	-0.338476	1.31936e-08	5.56922e-07
CCRL2	0.317156	1.31936e-08	5.56922e-07
CD36	0.471761	1.42667e-08	5.96214e-07
CYP4F22	0.515795	1.42667e-08	5.96214e-07
TYMP	0.355569	1.51266e-08	6.25913e-07
RAC2	0.412838	1.51266e-08	6.25913e-07
COL5A2	0.375436	1.54243e-08	6.36138e-07
LGALS3BP	0.473182	1.57276e-08	6.46529e-07
SLC39A10	0.356496	1.66729e-08	6.78733e-07
SULT1A2	-0.495095	1.83723e-08	7.38354e-07
FNDC5	1.01759	1.83723e-08	7.38354e-07
S100A11	0.513069	2.02393e-08	8.03125e-07
RASL10B	-0.348446	2.06252e-08	8.13662e-07
GCHFR	-0.384907	2.06342e-08	8.13662e-07
CD37	0.342229	2.10366e-08	8.24361e-07
FNIP2	-0.422399	2.14466e-08	8.37818e-07
CNPY3	-0.38135	2.22896e-08	8.62728e-07
DOCK2	0.400258	2.22901e-08	8.62728e-07
CYP2C19	-0.951838	2.36159e-08	9.08452e-07
CD74	0.504175	2.45419e-08	9.38336e-07
BICD1	0.327924	2.54998e-08	9.63376e-07
DZIP1	0.347277	2.55026e-08	9.63376e-07
SULT2A1	-0.325907	2.55032e-08	9.63376e-07
GPD1	0.34829	2.55032e-08	9.63376e-07
RASSF4	0.399858	2.59974e-08	9.76182e-07
ALOX5	0.434357	2.65009e-08	9.92128e-07
ABCB6	-0.307629	2.80689e-08	1.04461e-06
GHR	0.317686	3.03002e-08	1.12102e-06
PRKX	0.303012	3.20829e-08	1.18013e-06
UBA6	0.312677	3.27032e-08	1.19934e-06
HAL	-0.668759	3.33322e-08	1.21885e-06
TMEM14A	-0.37918	3.46257e-08	1.25883e-06
MCM6	0.568055	3.46257e-08	1.25883e-06
TNFAIP8	0.434379	3.59678e-08	1.289e-06
KLHL6	0.331057	3.80761e-08	1.35682e-06
FGR	0.361325	3.80761e-08	1.35682e-06
LGALS3	0.484925	3.88051e-08	1.37501e-06
SPP1	1.07058	3.95468e-08	1.39347e-06
SARDH	-0.366217	3.95476e-08	1.39347e-06
DHRS13	-0.301683	4.03031e-08	1.41221e-06
PPM1K	-0.534699	4.03039e-08	1.41221e-06
ARHGEF4	-0.351488	4.10743e-08	1.41943e-06
GADD45A	0.402357	4.10743e-08	1.41943e-06
MICAL1	0.305091	4.1858e-08	1.43864e-06
FPR3	0.637664	4.18588e-08	1.43864e-06
PLEKHA4	-0.31059	4.26571e-08	1.45814e-06
ABCG2	-0.408156	4.2658e-08	1.45814e-06
SMPDL3A	-0.313976	4.34719e-08	1.48193e-06
ANGPTL2	0.34185	4.51451e-08	1.51435e-06
IGSF9	0.478251	4.51451e-08	1.51435e-06
ROBO1	0.410501	4.60049e-08	1.535e-06
DUSP8	0.433288	4.68777e-08	1.55597e-06
LAPTM5	0.611321	4.68807e-08	1.55597e-06
PLAU	0.353437	4.86808e-08	1.59884e-06
CDHR2	0.691885	4.96059e-08	1.62076e-06
DTNA	0.62896	5.05458e-08	1.64719e-06
PIP4K2A	0.365483	5.34794e-08	1.72935e-06
CASP1	0.438178	5.34794e-08	1.72935e-06
DGAT2	0.47253	5.55245e-08	1.7863e-06
METTL7B	-0.43933	5.65753e-08	1.81546e-06
CCNG1	-0.306498	5.98445e-08	1.90578e-06
SOBP	0.346828	5.98445e-08	1.90578e-06
RFTN1	0.311017	6.09731e-08	1.93198e-06
CD52	0.552021	6.09744e-08	1.93198e-06
HAAO	-0.328405	6.44895e-08	2.03311e-06
FADS2	0.813485	6.57042e-08	2.06108e-06
STAT4	0.490907	6.6941e-08	2.09466e-06
PSMB9	0.33397	6.82005e-08	2.1235e-06
PLA2G7	0.636835	6.94828e-08	2.15277e-06
SCHIP1	0.389933	7.07885e-08	2.18247e-06
MB	0.414513	7.6253e-08	2.33948e-06
EHD4	0.3589	7.91348e-08	2.41616e-06
CPVL	0.560807	8.06173e-08	2.44948e-06
CDC6	0.630081	8.06173e-08	2.44948e-06
CHST11	0.318055	8.21251e-08	2.4833e-06
RFX5	0.306362	8.52231e-08	2.56464e-06
TRIM47	0.316433	8.8434e-08	2.65492e-06
ZNF470	-0.316739	9.00831e-08	2.69799e-06
COL4A1	0.423507	9.34711e-08	2.78619e-06
XK	0.411537	1.08299e-07	3.19038e-06
MID1	0.338739	1.10305e-07	3.21933e-06
RAPGEFL1	0.42517	1.12348e-07	3.26379e-06
BCAT1	0.422867	1.14427e-07	3.3089e-06
WNT11	0.493449	1.14427e-07	3.3089e-06
FGL1	-0.426278	1.18697e-07	3.38568e-06
KCNJ8	-0.345697	1.23118e-07	3.49594e-06
KNTC1	0.342671	1.25389e-07	3.52077e-06
ECT2	0.339622	1.25392e-07	3.52077e-06
NCEH1	0.450729	1.25392e-07	3.52077e-06
HPGD	0.452234	1.25392e-07	3.52077e-06
DTL	0.687376	1.25392e-07	3.52077e-06
SEMA4D	0.3136	1.27704e-07	3.56975e-06
ENG	0.314656	1.30054e-07	3.6274e-06
RET	0.521743	1.32452e-07	3.67796e-06
CKS2	0.406492	1.3489e-07	3.72918e-06
GINS1	0.43236	1.37368e-07	3.78937e-06
LIPA	0.405584	1.42466e-07	3.91284e-06
COL4A2	0.371433	1.47741e-07	4.04008e-06
B3GAT1	-0.712473	1.53211e-07	4.1446e-06
INPP5D	0.320976	1.53211e-07	4.1446e-06
ADAMTSL2	0.438607	1.53211e-07	4.1446e-06
TTYH3	0.392065	1.56017e-07	4.21145e-06
PNPLA3	0.3954	1.61779e-07	4.34833e-06
PDGFRB	0.322424	1.73924e-07	4.62544e-06
ITGB2	0.448701	1.73927e-07	4.62544e-06
PIK3IP1	0.372869	1.77093e-07	4.69969e-06
SGK1	0.553431	1.83613e-07	4.84206e-06
CPEB3	-0.338481	1.93818e-07	5.07925e-06
PRKAA2	0.606954	1.97341e-07	5.1501e-06
TRPS1	0.392927	2.00917e-07	5.21119e-06
TOB1	-0.407008	2.04571e-07	5.29486e-06
CDC7	0.338185	2.12054e-07	5.4217e-06
GLS	0.338225	2.12054e-07	5.4217e-06
NCF2	0.556074	2.12054e-07	5.4217e-06
ANKRD29	0.442946	2.23786e-07	5.6984e-06
CXCL9	0.719644	2.27833e-07	5.78973e-06
LEPR	-0.574036	2.3614e-07	5.97668e-06
TNIK	-0.443438	2.53637e-07	6.31793e-06
TRPV4	0.308296	2.53641e-07	6.31793e-06
CILP	0.313786	2.62855e-07	6.52161e-06
CA12	0.538093	2.67558e-07	6.62521e-06
STMN2	0.599863	2.82053e-07	6.89433e-06
SGCE	0.568211	2.82263e-07	6.89433e-06
UBD	0.887209	2.82263e-07	6.89433e-06
SUSD1	0.317785	2.92478e-07	7.04805e-06
STAB2	0.387315	2.92478e-07	7.04805e-06
FADS1	0.823533	2.92478e-07	7.04805e-06
ALOX5AP	0.549588	3.03045e-07	7.23353e-06
LTF	0.345681	3.0305e-07	7.23353e-06
GYG1	0.309508	3.13991e-07	7.45225e-06
TUBA4A	-0.369247	3.19603e-07	7.52864e-06
SMPD3	0.423703	3.19603e-07	7.52864e-06
SYT7	0.508976	3.19603e-07	7.52864e-06
GCDH	-0.413291	3.25313e-07	7.63453e-06
SLC9A9	0.346894	3.25313e-07	7.63453e-06
DEFB1	0.544577	3.3112e-07	7.699e-06
SELL	0.603586	3.3112e-07	7.699e-06
VIL1	-1.01529	3.37028e-07	7.8219e-06
PMM1	-0.313131	3.55367e-07	8.20214e-06
NRP1	0.309188	3.68125e-07	8.43469e-06
PPIF	0.483609	3.71376e-07	8.49371e-06
ARPC5	0.30368	3.81324e-07	8.67392e-06
TM6SF1	0.318136	3.81324e-07	8.67392e-06
MVP	0.335814	3.88094e-07	8.81197e-06
DHRS9	0.334261	4.09106e-07	9.22248e-06
RASEF	0.500335	4.09106e-07	9.22248e-06
GLIPR2	0.406951	4.23719e-07	9.50083e-06
NCKAP1L	0.448611	4.38835e-07	9.78743e-06
LECT2	0.315283	4.62481e-07	1.02424e-05
IRS1	-0.323026	4.70644e-07	1.03682e-05
PPP1R9A	0.347275	4.87362e-07	1.0625e-05
CYP3A4	-0.326441	4.87371e-07	1.0625e-05
COL1A2	0.566907	4.87371e-07	1.0625e-05
COL14A1	0.405142	5.04671e-07	1.08889e-05
ATF5	0.417031	5.04671e-07	1.08889e-05
B3GNT5	0.534286	5.13541e-07	1.10048e-05
OXT	0.596731	5.31198e-07	1.12985e-05
SUMO4	0.388067	5.31735e-07	1.12985e-05
FGL2	0.552528	5.31735e-07	1.12985e-05
ITGBL1	0.631369	5.31735e-07	1.12985e-05
RUNDC3B	-0.34437	5.60197e-07	1.18035e-05
PILRA	0.350152	5.60197e-07	1.18035e-05
CYTIP	0.577971	5.70006e-07	1.19701e-05
MPZL2	0.304058	5.90124e-07	1.23308e-05
PLEK	0.549455	6.00438e-07	1.24225e-05
CFHR5	-0.374401	6.10925e-07	1.26188e-05
SPTBN2	-0.305022	6.32433e-07	1.29778e-05
TUBG1	0.302411	6.32433e-07	1.29778e-05
THY1	0.642604	6.66068e-07	1.36014e-05
CORO1A	0.397	6.77658e-07	1.37267e-05
MX2	0.475842	6.77658e-07	1.37267e-05
MAML2	0.306136	7.01411e-07	1.41171e-05
IQGAP1	0.389137	7.01423e-07	1.41171e-05
SIRPB2	0.328583	7.13593e-07	1.4271e-05
TCP10L	-0.450619	7.13605e-07	1.4271e-05
GXYLT2	0.371394	7.13605e-07	1.4271e-05
CLGN	0.623905	7.25991e-07	1.44956e-05
NPR3	0.360936	7.38583e-07	1.47004e-05
RAB31	0.537445	7.38583e-07	1.47004e-05
NR0B2	-0.632371	7.51386e-07	1.48845e-05
DSG1	-0.320448	8.04769e-07	1.58422e-05
ME2	0.336277	8.04769e-07	1.58422e-05
KLRB1	0.374519	8.04769e-07	1.58422e-05
NUSAP1	0.420253	8.18675e-07	1.60657e-05
AKR1B1	0.384594	8.76648e-07	1.70702e-05
MCM2	0.492387	8.76648e-07	1.70702e-05
KLF9	-0.41371	9.07098e-07	1.75006e-05
HIF1A	0.302445	9.38565e-07	1.79699e-05
MCM3	0.350243	9.38565e-07	1.79699e-05
S100A8	0.999077	9.38565e-07	1.79699e-05
GRM8	0.464622	1.00466e-06	1.90329e-05
LRG1	-0.457878	1.00468e-06	1.90329e-05
BRCA1	0.319905	1.09363e-06	2.05328e-05
DERL3	0.329833	1.11233e-06	2.07596e-05
HLA-DRA	0.602672	1.11233e-06	2.07596e-05
ELN	-0.314568	1.13132e-06	2.08969e-05
SDCBP2	0.348027	1.13132e-06	2.08969e-05
FDFT1	0.456893	1.17023e-06	2.15525e-05
FASN	0.688954	1.19017e-06	2.18557e-05
CDC45	0.419318	1.21021e-06	2.21631e-05
ACVR1C	-0.366367	1.23103e-06	2.24748e-05
TES	0.380081	1.29486e-06	2.35376e-05
RASGRP3	0.319361	1.38494e-06	2.49229e-05
WNK3	-0.43596	1.40838e-06	2.53086e-05
PLEKHA7	0.305332	1.43221e-06	2.55905e-05
CXCL10	0.944268	1.45642e-06	2.59494e-05
MLLT3	0.34167	1.48102e-06	2.62762e-05
FGF21	0.500524	1.48102e-06	2.62762e-05
SNAI2	-0.460696	1.50603e-06	2.66446e-05
CST7	0.321367	1.53141e-06	2.69426e-05
HEY2	-0.37143	1.53144e-06	2.69426e-05
LAMA5	0.314858	1.53144e-06	2.69426e-05
TLR4	0.321694	1.61017e-06	2.80531e-05
TOMM22	-0.30673	1.63727e-06	2.84464e-05
FEN1	0.302495	1.63727e-06	2.84464e-05
SLC19A2	-0.431012	1.6648e-06	2.87658e-05
KLHL29	0.46689	1.72118e-06	2.9578e-05
ST6GALNAC2	0.319379	1.72121e-06	2.9578e-05
DOCK11	0.39463	1.77946e-06	3.03715e-05
IL1RAP	-0.428905	1.80929e-06	3.07139e-05
EPB41L4A	0.408184	1.80929e-06	3.07139e-05
PTPRC	0.498728	1.80929e-06	3.07139e-05
PTGER4	0.456609	1.8396e-06	3.11025e-05
PLAUR	0.58856	1.8396e-06	3.11025e-05
GPNMB	0.659947	1.8396e-06	3.11025e-05
PLXDC2	0.360744	1.93345e-06	3.2558e-05
FBXO16	0.34441	2.03195e-06	3.40799e-05
MSR1	0.545726	2.03195e-06	3.40799e-05
AADAT	-0.322958	2.06584e-06	3.43732e-05
OAS2	0.412561	2.06584e-06	3.43732e-05
VCAN	0.659096	2.06584e-06	3.43732e-05
ALKBH7	-0.38539	2.10023e-06	3.47621e-05
CD53	0.501433	2.10026e-06	3.47621e-05
UCP2	0.42729	2.13524e-06	3.5156e-05
SLC16A7	-0.469779	2.20688e-06	3.61933e-05
IL7R	0.603064	2.28082e-06	3.7212e-05
TPPP2	-0.355689	2.35714e-06	3.82093e-05
AOAH	0.35432	2.35714e-06	3.82093e-05
SLA	0.382942	2.35714e-06	3.82093e-05
NALCN	0.430798	2.35714e-06	3.82093e-05
GLIPR1	0.478676	2.35714e-06	3.82093e-05
HAVCR2	0.38556	2.39621e-06	3.87428e-05
NCF4	0.34389	2.43586e-06	3.9283e-05
NSUN6	-0.338859	2.47623e-06	3.98828e-05
EFHD1	-0.668911	2.51719e-06	4.04391e-05
ATOH8	-0.33661	2.51719e-06	4.04391e-05
SYBU	-0.432704	2.60108e-06	4.1469e-05
PLLP	-0.332828	2.64403e-06	4.20471e-05
CYP4F12	-0.414845	2.68765e-06	4.26331e-05
RAD54L2	-0.314699	2.68765e-06	4.26331e-05
SAMD5	-0.348684	2.77699e-06	4.3829e-05
HCK	0.399342	2.77699e-06	4.3829e-05
CENPK	0.375023	2.82267e-06	4.44392e-05
TYROBP	0.441295	2.86916e-06	4.5114e-05
TAT	-0.41219	2.91635e-06	4.56846e-05
PLBD1	0.300358	2.96427e-06	4.63776e-05
PRDM1	0.468332	3.01291e-06	4.70216e-05
SLC16A14	0.484729	3.11263e-06	4.8338e-05
CNTN1	0.303849	3.16355e-06	4.8949e-05
CYP51A1	0.431113	3.16365e-06	4.8949e-05
NPNT	0.561069	3.37579e-06	5.14724e-05
PLIN2	0.436541	3.37585e-06	5.14724e-05
TM6SF2	0.387705	3.84191e-06	5.76699e-05
PRAP1	0.404786	3.84191e-06	5.76699e-05
SLC7A2	-0.39847	3.90433e-06	5.81214e-05
IL2RG	0.341501	3.90433e-06	5.81214e-05
SRGN	0.640509	3.90433e-06	5.81214e-05
KPNA2	0.43318	3.96773e-06	5.89257e-05
COL1A1	0.564834	4.16388e-06	6.16205e-05
TRAM2	-0.31955	4.29978e-06	6.34078e-05
CD96	0.304405	4.36924e-06	6.42074e-05
LY75	0.406421	4.36931e-06	6.42074e-05
BASP1	0.353686	4.43992e-06	6.50929e-05
GPR174	0.367036	4.51162e-06	6.58371e-05
ACACA	0.318852	4.58442e-06	6.68221e-05
SLC37A2	0.375672	4.65829e-06	6.77428e-05
CSF3R	0.338425	4.73343e-06	6.85966e-05
OLR1	0.349946	4.80952e-06	6.94613e-05
CD93	0.327821	4.96568e-06	7.11427e-05
EIF5	-0.344841	5.04549e-06	7.21218e-05
HORMAD2	-0.41881	5.12653e-06	7.29486e-05
SAMD12	0.399029	5.20881e-06	7.37856e-05
LRRC19	0.463587	5.20881e-06	7.37856e-05
HPSE	0.329738	5.46316e-06	7.69575e-05
TLR8	0.334902	5.55077e-06	7.7754e-05
ETNK2	-0.30717	5.63956e-06	7.87347e-05
MCM5	0.444175	5.63956e-06	7.87347e-05
CYP1A2	-0.53636	5.72971e-06	7.98161e-05
CDKN1A	0.488658	5.72971e-06	7.98161e-05
GINS2	0.518103	5.91416e-06	8.16621e-05
AKR1B10	1.18529	6.0085e-06	8.26925e-05
GPR183	0.372479	6.40029e-06	8.72282e-05
ARMCX3	0.337337	6.40048e-06	8.72282e-05
SLAMF8	0.337804	6.40048e-06	8.72282e-05
MNDA	0.490117	6.40048e-06	8.72282e-05
IDI1	0.425055	6.50223e-06	8.80426e-05
LAMA2	0.365977	6.7103e-06	9.02782e-05
CD72	0.327	6.7104e-06	9.02782e-05
PODN	0.39186	6.7104e-06	9.02782e-05
TMEM144	0.33742	6.81686e-06	9.15147e-05
SLC16A10	-0.392246	6.92493e-06	9.24721e-05
ZWINT	0.354383	6.92493e-06	9.24721e-05
RFC1	-0.566355	7.03464e-06	9.34411e-05
NSDHL	0.382603	7.03464e-06	9.34411e-05
LPA	-0.541044	7.25907e-06	9.58152e-05
SULT1A1	-0.332697	7.25907e-06	9.58152e-05
EPB41L3	0.384819	7.25907e-06	9.58152e-05
CLDN2	-0.428223	7.37384e-06	9.70246e-05
NAT2	-0.32497	7.85049e-06	0.000102439
HMGCS1	0.736433	7.85049e-06	0.000102439
TMPO	-0.307801	8.09973e-06	0.000105255
NAV3	0.353798	8.48782e-06	0.000108947
TSHZ2	0.322624	8.75623e-06	0.000111937
GLS2	-0.372615	9.03299e-06	0.000114658
PROZ	-0.466191	9.1743e-06	0.000116102
AEBP1	0.440225	9.46366e-06	0.000119043
ARG2	-0.314422	9.76146e-06	0.000121696
CNGA1	-0.344063	9.7616e-06	0.000121696
SSBP2	0.394396	9.7616e-06	0.000121696
LY86	0.378247	9.91391e-06	0.000123107
PECAM1	0.357044	1.03844e-05	0.000127815
NOL4	0.378731	1.03846e-05	0.000127815
RNASE6	0.36164	1.08765e-05	0.000133089
STEAP1	-0.32583	1.12168e-05	0.000136588
RBMS1	-0.448371	1.13907e-05	0.000138304
ACE2	0.410297	1.17462e-05	0.000141937
SLC7A8	0.343181	1.19278e-05	0.000143856
ANKRD44	0.312901	1.21122e-05	0.000145661
CD80	0.325413	1.22994e-05	0.000147208
PPT1	0.336327	1.22995e-05	0.000147208
SLC25A18	-0.314728	1.28776e-05	0.000152531
CD48	0.433812	1.28776e-05	0.000152531
TREM1	0.310607	1.3076e-05	0.000154155
PLP2	0.412287	1.32774e-05	0.00015609
TGFB1	0.305306	1.38992e-05	0.00016264
EBPL	-0.307879	1.43291e-05	0.000166894
FCN3	0.31166	1.43291e-05	0.000166894
CELF2	0.321666	1.47716e-05	0.000170783
GCH1	-0.367341	1.49977e-05	0.000172762
LYZ	0.710731	1.54597e-05	0.000177434
HLA-DPA1	0.531137	1.59357e-05	0.000181736
ARL4C	0.375144	1.66756e-05	0.000188127
HAPLN4	0.407614	1.69294e-05	0.00019082
ACP5	0.352453	1.71869e-05	0.000193203
SLAMF7	0.305863	1.7982e-05	0.000201242
PDLIM5	-0.32164	1.8812e-05	0.000209043
S100A9	0.491726	1.8812e-05	0.000209043
CYBA	0.313975	1.90967e-05	0.000211646
LTBP2	0.407122	1.96785e-05	0.000216567
SCD	0.625453	1.99757e-05	0.00021888
SEL1L3	0.344553	2.02771e-05	0.000221412
PCDH17	0.316014	2.15268e-05	0.000233436
THRSP	0.58374	2.15268e-05	0.000233436
HSPH1	0.317393	2.21788e-05	0.000239063
ASPM	0.357213	2.25115e-05	0.000241824
BIRC3	0.457397	2.28495e-05	0.000244409
GATA6	-0.310302	2.35396e-05	0.000250936
ARHGEF26	-0.338069	2.46119e-05	0.000259726
PCLO	0.320171	2.53525e-05	0.000265095
SULT1C2	0.432993	2.53525e-05	0.000265095
CLEC7A	0.371518	2.61142e-05	0.000271929
THBS2	0.473537	2.68976e-05	0.000279163
LRP2	0.333555	2.72973e-05	0.000282151
CD44	0.427758	2.72977e-05	0.000282151
CES5A	0.344835	2.85321e-05	0.000291083
NEB	0.350964	2.85321e-05	0.000291083
CD300A	0.303655	2.89552e-05	0.000294206
S100A10	0.342672	2.89552e-05	0.000294206
MYOF	0.395581	2.89552e-05	0.000294206
HLA-DMA	0.374441	2.93843e-05	0.000298325
GPT2	-0.335363	2.98194e-05	0.000301526
GPR65	0.345496	2.98194e-05	0.000301526
HELLS	0.362857	3.02606e-05	0.000305742
ENTPD1	0.397162	3.07081e-05	0.000309517
C3AR1	0.482824	3.07081e-05	0.000309517
MCTP1	0.302557	3.11618e-05	0.000313337
PER1	-0.33895	3.30412e-05	0.000327264
TSPAN13	-0.597011	3.40208e-05	0.00033512
CXCR4	0.570408	3.45209e-05	0.000339249
CD86	0.401091	3.5028e-05	0.000342359
LCP2	0.346525	3.55421e-05	0.000347115
LPCAT2	0.342514	3.71278e-05	0.000360085
MCM4	0.308295	3.82216e-05	0.000369838
TNFSF13B	0.346744	3.93468e-05	0.00037782
LILRB4	0.330786	4.10931e-05	0.000391598
CSAD	0.316508	4.48086e-05	0.000420319
IRS2	-0.452721	4.5458e-05	0.000424511
KCNJ2	0.301678	4.88413e-05	0.000449104
FCER1G	0.522112	4.9546e-05	0.000453595
CSF2RB	0.336345	5.17184e-05	0.000469383
SLC25A36	0.303923	5.24623e-05	0.000475792
IL2RB	0.369333	5.47549e-05	0.000492325
SLC2A3	0.392289	5.55409e-05	0.000498323
CRHBP	0.320805	5.63368e-05	0.000504385
MVD	0.407545	5.63368e-05	0.000504385
IL10RA	0.329178	5.879e-05	0.000522259
TXNIP	0.359853	6.13441e-05	0.000540748
FDPS	0.327766	6.31048e-05	0.000552782
OAS3	0.341876	6.4003e-05	0.000559871
XCL1	0.300825	7.06376e-05	0.00060818
SOCS2	-0.719611	7.1637e-05	0.000615941
FCN1	0.323342	7.47157e-05	0.000637618
CSF1R	0.338408	7.47157e-05	0.000637618
STK17B	0.393645	7.68364e-05	0.000653949
GPT	-0.307448	7.90148e-05	0.000665733
COL12A1	0.30961	7.90148e-05	0.000665733
INHBB	-0.35603	7.90157e-05	0.000665733
TCF19	0.337582	7.90157e-05	0.000665733
SLC7A6	0.366645	8.12516e-05	0.000680476
SLC16A9	0.320576	8.12525e-05	0.000680476
SCUBE1	0.636861	8.12525e-05	0.000680476
KCND3	-0.32421	8.23932e-05	0.000688196
GCLM	-0.303923	8.71091e-05	0.000721359
NPC1L1	0.323023	8.71091e-05	0.000721359
TAGAP	0.309062	8.83263e-05	0.000727615
SNX10	0.360094	8.83273e-05	0.000727615
EPHA4	0.331673	8.95615e-05	0.000735855
FAM111B	0.570154	8.95615e-05	0.000735855
SLC12A8	0.411306	9.08121e-05	0.000742734
ANKS1B	0.363854	9.46635e-05	0.000766263
CYP7A1	1.21619	9.73162e-05	0.000781699
SLFN11	0.30274	0.000100038	0.000801013
CD84	0.37016	0.000100039	0.000801013
EVI2B	0.411964	0.000101427	0.000810066
LGALS4	0.606113	0.000105702	0.000841002
BAMBI	-0.310558	0.000108645	0.000859529
PKLR	0.321551	0.000110146	0.000867581
ANTXR1	0.317742	0.000111666	0.000877906
PPARGC1A	-0.401179	0.000116346	0.000909019
KCTD12	0.301579	0.000117947	0.000918104
S100A12	0.513663	0.000121161	0.000938285
SAMSN1	0.429862	0.000122875	0.000946504
CD69	0.391778	0.000126267	0.000966126
ABCC4	0.33025	0.000136981	0.00103738
HLA-DQA1	0.73103	0.000140739	0.00106136
SLCO1A2	-0.562337	0.000142654	0.00107259
DSEL	-0.320257	0.000144593	0.00108523
IGFBP1	-0.775329	0.000150562	0.00112133
PPBP	0.34493	0.000150562	0.00112133
CNTN3	0.305202	0.000156762	0.00115859
F13A1	0.38919	0.000158882	0.00117081
DPT	0.531038	0.000167633	0.0012217
SLC38A2	-0.357633	0.000169891	0.00123387
CAPN12	0.395098	0.000172177	0.00124831
LAMC3	0.33112	0.000174492	0.00125929
IGFALS	-0.372888	0.000176836	0.00126892
MGAM	0.376461	0.000181612	0.00129361
TIMP1	0.368045	0.000184048	0.00130799
NAMPT	-0.417819	0.000189009	0.0013372
RNF125	-0.359463	0.000191536	0.00135128
SERPINB8	0.333076	0.000201965	0.00141533
ST8SIA4	0.317609	0.000207378	0.00145003
RGS16	0.335788	0.000210133	0.00146686
PLAC8	0.345685	0.000210135	0.00146686
COX7B	-0.369907	0.000215753	0.00150025
KCNB1	0.541678	0.000221512	0.00152763
CRP	0.808659	0.000230421	0.00157697
ITGA6	0.321771	0.000233465	0.00159606
MXD1	0.348258	0.000239666	0.0016296
ATP1B3	0.373616	0.000239666	0.0016296
MPEG1	0.366465	0.000242824	0.00164485
TNFRSF12A	0.428992	0.000246021	0.00166114
ELF3	0.336636	0.000249257	0.00167938
CTNND2	0.314675	0.000259206	0.00173435
SLC17A3	-0.31631	0.000266048	0.00176976
ALDOC	0.307606	0.000269531	0.00178726
CTSS	0.327541	0.000273056	0.00180209
IFITM1	0.330627	0.000287596	0.00187833
IL1RAPL2	-0.351846	0.000291342	0.00190181
E2F1	0.308176	0.000295134	0.00192258
CXCR2	0.396316	0.000302858	0.00196576
CHEK1	0.320537	0.000306787	0.0019831
HMGCR	0.45061	0.00030679	0.0019831
VWCE	-0.438382	0.000310767	0.00199958
SLC1A2	-0.448126	0.000314798	0.00202136
IFI27	0.334425	0.000323002	0.00205516
FREM2	0.648068	0.000335684	0.00212296
TSPAN7	0.31606	0.000340014	0.00214388
FPR2	0.30127	0.000371817	0.00231195
MOXD1	0.448626	0.000371817	0.00231195
LUM	0.449895	0.00038628	0.00239007
FAM102A	0.319059	0.000391217	0.00241587
CCR1	0.398298	0.000401268	0.00246703
IFI16	0.308999	0.000406384	0.00249361
ENPP2	0.540244	0.00041156	0.00252045
CYFIP2	-0.383548	0.000416798	0.00254263
AXL	0.316297	0.000416798	0.00254263
HBB	0.637663	0.000416798	0.00254263
CLIC2	0.308963	0.000432888	0.00262171
ZNF385D	0.457011	0.000460999	0.00276007
HEPACAM	-0.55075	0.000466821	0.00278565
SLCO1B3	-0.306803	0.000466821	0.00278565
TRIM22	0.347343	0.000466821	0.00278565
CFTR	0.483057	0.000466821	0.00278565
SELPLG	0.300349	0.000484704	0.00286248
CD24	0.494399	0.000484704	0.00286248
SPATA18	0.326131	0.000490806	0.00289173
EPSTI1	0.340408	0.000496979	0.00292126
PLTP	0.330959	0.000503224	0.00294833
TSPAN8	-0.629941	0.000509542	0.00297426
SDS	-0.544093	0.000522402	0.00303945
F2RL2	0.321216	0.000528945	0.00307183
DNAH5	-0.373129	0.000535563	0.00310311
RASSF2	0.336139	0.000549033	0.00316802
LGSN	-0.303098	0.000569831	0.00325666
MFAP4	0.369813	0.000576925	0.00329271
HMOX1	0.344132	0.000598703	0.00340004
OAT	-0.423936	0.000621245	0.00349805
RND2	-0.417933	0.000644568	0.0036004
ZIC1	0.353021	0.000644574	0.0036004
AKR1C2	0.322509	0.00065253	0.00363676
HSPA4L	0.342109	0.00065253	0.00363676
FPR1	0.331373	0.000668716	0.00369261
FSTL3	0.331039	0.000710829	0.00389608
CH25H	0.389659	0.000764614	0.0041493
HYDIN	0.557096	0.000802544	0.00432528
PBX1	0.317311	0.000812289	0.00435916
WNK1	0.394915	0.000905134	0.00476193
GRAMD4	-0.347553	0.000916043	0.00480522
GGT1	0.311448	0.000927067	0.00485494
CXCR1	0.316057	0.000938206	0.00490515
CNDP1	0.312508	0.000938213	0.00490515
MS4A7	0.321853	0.00109487	0.00557587
MANF	0.304688	0.00110787	0.00561254
PPP1R3C	0.439058	0.00112102	0.00567456
CHST9	0.399524	0.00116132	0.00584563
C5AR1	0.403804	0.00116132	0.00584563
NNMT	-0.424856	0.00118893	0.00596075
EPHB1	-0.368244	0.00124597	0.00618022
TREH	0.417172	0.00127543	0.00629902
MS4A4A	0.36856	0.00133628	0.00655071
ANXA1	0.353437	0.00141612	0.00686715
HLA-DPB1	0.421552	0.00144926	0.00699017
APOA4	0.502644	0.00148313	0.00712889
EMP1	0.565179	0.00153529	0.00732087
SLITRK3	-0.636004	0.00170204	0.00795339
SLC29A4	0.441298	0.00174134	0.0080828
CHI3L1	0.779021	0.00174134	0.0080828
SLC25A25	-0.422243	0.0018018	0.00832347
MMP19	0.324516	0.00184315	0.00848962
CCL19	0.422331	0.00190685	0.008735
CR1	0.33535	0.00195043	0.00890219
CYBB	0.369447	0.00197256	0.00896092
PTGDS	0.312213	0.00199492	0.00903964
ANXA2	0.313466	0.00201751	0.00913214
RGS2	0.48493	0.00201751	0.00913214
CACNA1H	0.383917	0.0020634	0.00931304
ANXA13	0.348446	0.00215806	0.00966401
VSIG4	0.3649	0.00223165	0.00993344
HBA2	0.528069	0.00223165	0.00993344
KCNK5	-0.345103	0.00228198	0.0101217
PCOLCE	-0.304205	0.00243928	0.0106949
TIMD4	0.479745	0.00243928	0.0106949
IL1B	0.318041	0.00254959	0.0110782
IGSF6	0.349054	0.00257787	0.0111625
RHBG	-0.362769	0.00278401	0.0119197
TFPI2	0.31204	0.00284562	0.0121257
CHRM3	0.326418	0.00294034	0.0124618
CTH	-0.318331	0.00331289	0.0136947
GEM	0.376589	0.00338505	0.0139244
DCDC2	0.355522	0.00345866	0.014167
CBLN3	0.348869	0.00345868	0.014167
EEF1A2	0.312967	0.00380612	0.0153392
DHRS2	-0.575693	0.00380829	0.0153392
CETP	0.317198	0.00418972	0.0165108
RGS1	0.477499	0.00432436	0.0168985
C1QB	0.348134	0.00500605	0.0190073
SORT1	0.45671	0.00516421	0.0194843
SERPINE1	0.794469	0.00555094	0.0206767
CHAC1	-0.373794	0.00666816	0.0239107
MARCO	0.305346	0.00708321	0.0251268
TSC22D3	-0.325408	0.00722664	0.0255276
FKBP5	-0.368746	0.00752132	0.0264054
AQP1	0.349524	0.00925238	0.0311525
ACVR2B	-0.316735	0.00971366	0.0324106
SLC38A1	0.316164	0.0100973	0.0333897
PRODH	-0.349218	0.0102942	0.0338892
GREM1	-0.382351	0.0105959	0.0347007
IFI44L	0.333922	0.0108013	0.0352542
EFEMP1	0.448145	0.0109054	0.0355017
CCL21	0.315344	0.0112229	0.0363566
BBOX1	0.321863	0.0121101	0.0385361
OLFM2	0.448068	0.0125766	0.0397291
CXCL2	-0.319491	0.0129369	0.0405818
BICC1	0.309944	0.013182	0.0411866
HBEGF	0.311691	0.0152962	0.046353
CHL1	-0.313861	0.0157229	0.0473536
IL20RB	-0.41721	0.0175436	0.0517912
GADD45G	-0.357495	0.0206186	0.0590532
RND1	-0.329872	0.0225222	0.0632946
ASCL1	0.411453	0.023943	0.0662687
PTGS2	0.32255	0.0256636	0.0702092
FBXO9	0.306248	0.0258858	0.0706177
CYP26A1	-0.329731	0.035075	0.0888994
HLA-DQB1	0.312775	0.0472866	0.112635
