# Supplementary material for: Integrative network-based analysis on multiple Gene Expression Omnibus datasets identifies novel immune molecular markers implicated in non-alcoholic steatohepatitis
Source: Front Endocrinol (Lausanne). 2023 Mar 16;14:1115890. doi: 10.3389/fendo.2023.1115890 (PMC10061151; doi:10.3389/fendo.2023.1115890)
Supplement: Supplementary Figure 1 — Principal component analysis (PCA) of gene expression data set with the first two components. (A) PCA plot without batch effect elimination. (B) PCA plot with batch effect elimination with ComBat algorithm. PC1, first principal component; PC2, second principal component. [file DataSheet_1.zip › Supplementary Table (5).XLSX]

## Sheet: Sheet1
Table S5. GO analysis of DEGs between HC and NASH.
GO Term	GeneRatio	P-value	Adjusted P-value	Genes
Cytokine-mediated signaling pathway	82/621	9.053e-21	3.5361e-17	CD86;CDKN1A;IFITM1;CXCL9;CSF3R;ITGAM;IRS1;CD80;ITGB2;F13A1;SLA;IRS2;IL1RAP;IFI30;CXCL2;TNFSF13B;GHR;LEPR;ITGAX;CASP1;CTSG;TIMP1;CD36;TRIM22;HLA-DPA1;ANXA1;FCER1G;ANXA2;SYK;TNFRSF12A;PRKCD;SIRT1;MID1;PRLR;MMP9;IL17RB;HCK;IFI27;OAS2;IL1B;OAS3;XCL1;LCP1;CD44;HLA-DQB1;BIRC3;CSF1R;LAMA5;FPR1;IL20RB;CSF2RB;PTGS2;IL2RG;HIF1A;SOCS2;ALOX5;INPP5D;CXCR2;STAT4;HMOX1;CCL19;STX3;SH2B3;HLA-DQA1;CCR1;IL32;TGFB1;…
Cellular response to cytokine stimulus	68/482	6.49438e-19	1.26835e-15	CD86;CDKN1A;CSF3R;ITGAM;CD80;DOCK8;ITGB2;F13A1;SLA;IL1RAP;BRCA1;CXCL2;GHR;CRHBP;LEPR;ITGAX;CASP1;CCR7;CTSG;TIMP1;CD36;HLA-DPA1;ANXA1;SYK;NPNT;SIRT1;PRLR;MMP9;HCK;IL1B;XCL1;CHI3L1;GAS6;TLR4;TNFRSF21;CSF1R;LAMA5;SELPLG;FPR1;IL20RB;CXCR4;CSF2RB;PTGS2;IL2RG;HIF1A;SOCS2;IFI16;ALOX5;INPP5D;STAT4;HMOX1;ST3GAL6;CCL19;STX3;SH2B3;CCR1;IL32;TGFB1;CCL21;CCL20;IL10RA;CXCL10;COL1A2;WNK1;AXL;IL2RB;MNDA;PLP2
Neutrophil activation involved in immune response	65/485	5.57883e-17	7.26364e-14	FCN1;SNAP25;ITGAM;ITGB2;HBB;SLC2A3;CTSS;LGALS3;GLIPR1;PLAU;C3AR1;ITGAX;OLR1;ITGAV;CTSG;CD36;GYG1;CD53;CR1;FCER1G;ANXA2;SYK;CD93;CD300A;PRKCD;PLAUR;CYBB;CYBA;MMP9;FGR;ACLY;RAB31;TYROBP;PECAM1;DSG1;CHI3L1;ALDOC;DOCK2;S100A9;S100A8;CD44;LTF;TMEM63A;MVP;FGL2;C5AR1;FPR1;FPR2;IQGAP1;PLAC8;CXCR1;ALOX5;CXCR2;S100A12;NCKAP1L;S100A11;MGAM;ARPC5;PPBP;LYZ;LRG1;PTPRC;SELL;MNDA;HPSE
Neutrophil degranulation	64/481	1.40521e-16	1.37218e-13	FCN1;SNAP25;ITGAM;ITGB2;HBB;SLC2A3;CTSS;LGALS3;GLIPR1;PLAU;C3AR1;ITGAX;OLR1;ITGAV;CTSG;CD36;GYG1;CD53;CR1;FCER1G;ANXA2;CD93;CD300A;PRKCD;PLAUR;CYBB;CYBA;MMP9;FGR;ACLY;RAB31;TYROBP;PECAM1;DSG1;CHI3L1;ALDOC;DOCK2;S100A9;S100A8;CD44;LTF;TMEM63A;MVP;FGL2;C5AR1;FPR1;FPR2;IQGAP1;PLAC8;CXCR1;ALOX5;CXCR2;S100A12;NCKAP1L;S100A11;MGAM;ARPC5;PPBP;LYZ;LRG1;PTPRC;SELL;MNDA;HPSE
Neutrophil mediated immunity	64/488	2.87543e-16	2.24629e-13	FCN1;SNAP25;ITGAM;ITGB2;HBB;SLC2A3;CTSS;LGALS3;GLIPR1;PLAU;C3AR1;ITGAX;OLR1;ITGAV;CTSG;CD36;GYG1;CD53;CR1;FCER1G;ANXA2;CD93;CD300A;PRKCD;PLAUR;CYBB;CYBA;MMP9;FGR;ACLY;RAB31;TYROBP;PECAM1;DSG1;CHI3L1;ALDOC;DOCK2;S100A9;S100A8;CD44;LTF;TMEM63A;MVP;FGL2;C5AR1;FPR1;FPR2;IQGAP1;PLAC8;CXCR1;ALOX5;CXCR2;S100A12;NCKAP1L;S100A11;MGAM;ARPC5;PPBP;LYZ;LRG1;PTPRC;SELL;MNDA;HPSE
Inflammatory response	42/230	4.26132e-16	2.77412e-13	PTGER4;CRP;CSF1R;CXCL9;C5AR1;ITGB2;FPR1;LY75;CXCR4;FPR3;FPR2;CXCL2;PIK3CG;CRHBP;SCUBE1;CXCR2;CCRL2;C3AR1;OLR1;CCR7;CCL19;APOL3;CCR1;CD96;ANXA1;TGFB1;CCL21;CCL20;CYBB;CYBA;PPBP;LYZ;CXCL10;BMP2;ELF3;IL1B;CHI3L1;XCL1;TLR4;S100A9;CD44;S100A8
Extracellular matrix organization	46/300	1.60412e-14	8.95101e-12	LAMA5;CD151;ITGAM;LAMA2;COL14A1;LAMC3;ELN;COL12A1;SERPINE1;ITGB2;LAMA3;HTRA1;PDGFA;DPT;CAPG;CTSS;SCUBE1;ADAMTSL2;SPP1;ITGAX;CTSG;ITGAV;TIMP1;TPSAB1;TGFB1;LUM;NPNT;MMP9;COL1A1;GREM1;COL3A1;VCAN;COL1A2;COL4A2;P4HA1;COL4A1;SMOC1;COL5A2;PECAM1;MMP19;ITGA6;LCP1;GAS6;RECK;CD44;ITGA9
Positive regulation of reactive oxygen species metabolic process	17/49	5.19187e-12	2.53493e-09	PDGFRB;CRP;CDKN1A;ITGAM;TGFB1;SYK;GADD45A;ITGB2;PRKCD;CYBA;FPR2;ACE2;TYROBP;CLEC7A;F2RL1;CD36;TLR4
Granulocyte chemotaxis	20/73	1.00537e-11	4.36332e-09	CXCL9;ANXA1;FCER1G;SYK;CCL21;CCL20;ITGB2;PPBP;CXCL2;PIK3CG;LGALS3;CXCL10;CXCR1;CXCR2;XCL1;S100A12;NCKAP1L;CCL19;S100A9;S100A8
Positive regulation of superoxide anion generation	10/14	1.25115e-11	4.88698e-09	CRP;ITGAM;TGFB1;TYROBP;SYK;CLEC7A;ITGB2;PRKCD;F2RL1;FPR2
Neutrophil migration	20/77	2.94327e-11	1.04513e-08	CXCL9;FCER1G;SYK;CCL21;CCL20;ITGB2;PPBP;CXCL2;PIK3CG;LGALS3;CXCL10;CXCR1;CXCR2;PECAM1;XCL1;S100A12;NCKAP1L;CCL19;S100A9;S100A8
Regulation of superoxide anion generation	10/15	3.61354e-11	1.17621e-08	CRP;ITGAM;TGFB1;TYROBP;SYK;CLEC7A;ITGB2;PRKCD;F2RL1;FPR2
Neutrophil chemotaxis	19/70	3.96596e-11	1.19162e-08	CXCL9;FCER1G;SYK;CCL21;CCL20;ITGB2;PPBP;CXCL2;PIK3CG;LGALS3;CXCL10;CXCR1;CXCR2;XCL1;S100A12;NCKAP1L;CCL19;S100A9;S100A8
Regulation of phagocytosis	17/58	1.10996e-10	3.09678e-08	CAMK1D;FCER1G;SYK;TREM2;CYBA;FPR2;IL2RG;SYT7;FGR;HCK;PTPRC;CLEC7A;IL1B;IL2RB;ITGAV;DOCK2;GAS6
Positive regulation of MAPK cascade	37/274	2.67658e-10	6.56852e-08	RET;NRP1;CSF1R;C5AR1;PDGFA;TREM2;FPR2;IQGAP1;PIK3CG;ROBO1;GPNMB;GLIPR2;S100A12;CCR7;CD36;CCL19;FGF21;CCR1;PDGFRB;CD74;TGFB1;CCL21;CCL20;LAPTM5;IGF1;NPNT;MID1;MARCO;BMP2;PTPRC;GPR183;F2RL1;CHI3L1;XCL1;CD24;GAS6;CD44
Regulation of cell migration	47/408	2.69064e-10	6.56852e-08	RET;CSF1R;IFITM1;CD151;MCTP1;SERPINE1;PDGFA;PIK3R3;PRKX;THY1;ROBO1;DOCK10;WNT11;GPNMB;CLEC7A;PLAU;GNA12;ITGAX;ENPP2;PLXNC1;FGF21;CCR1;PDGFRB;EPHA4;CD74;SUN2;ANXA1;TGFB1;SEMA4D;IGF1;PODN;MMP9;COL1A1;VIL1;FGR;RAP2A;BMP2;NAV3;IL1B;PECAM1;SNAI2;F2RL1;ITGA6;SGK1;RECK;ENG;HBEGF
Positive regulation of phosphorylation	35/253	4.2027e-10	9.65632e-08	RET;NRP1;CSF1R;PRKAA2;PIK3R3;TREM2;FPR2;HIF1A;GPNMB;LEPR;NCKAP1L;EPHB1;FGF21;PDGFRB;EPHA4;CD74;TGFB1;SEMA4D;PLAUR;IGF1;SIRT1;MMP9;EFNA1;MARCO;RAP2A;BMP2;AXL;IL1B;PECAM1;ITGA6;TNIK;GAS6;MET;EPHA3;ENG
Dendritic cell migration	10/18	4.69859e-10	1.01959e-07	CCR1;CCL21;CXCR1;ALOX5;GPR183;CXCR2;CXCR4;CCR7;CCL19;PIK3CG
Positive regulation of ERK1 and ERK2 cascade	28/172	5.67948e-10	1.16758e-07	CSF1R;NRP1;C5AR1;PDGFA;TREM2;FPR2;GPNMB;GLIPR2;CCR7;CD36;CCL19;FGF21;PDGFRB;CCR1;CD74;TGFB1;CCL21;CCL20;NPNT;MARCO;BMP2;PTPRC;GPR183;CHI3L1;XCL1;F2RL1;GAS6;CD44
Extracellular structure organization	31/216	1.69622e-09	3.31272e-07	LAMA5;ITGAM;LAMA2;COL14A1;LAMC3;ELN;SERPINE1;ITGB2;LAMA3;PDGFA;ADAMTSL2;SPP1;ITGAX;ITGAV;LUM;NPNT;MMP9;COL1A1;COL3A1;VCAN;COL1A2;COL4A2;COL4A1;SMOC1;COL5A2;PECAM1;MMP19;ITGA6;RECK;CD44;ITGA9
Cholesterol metabolic process	18/77	1.84291e-09	3.3772e-07	CETP;IDI1;FDPS;HMGCS1;CYP51A1;APOA4;HMGCR;CYP7A1;NR0B2;ACLY;CH25H;SQLE;NSDHL;NPC1L1;APOF;MVD;SULT2A1;FDFT1
External encapsulating structure organization	31/217	1.90216e-09	3.3772e-07	LAMA5;ITGAM;LAMA2;COL14A1;LAMC3;ELN;SERPINE1;ITGB2;LAMA3;PDGFA;ADAMTSL2;SPP1;ITGAX;ITGAV;LUM;NPNT;MMP9;COL1A1;COL3A1;VCAN;COL1A2;COL4A2;COL4A1;SMOC1;COL5A2;PECAM1;MMP19;ITGA6;RECK;CD44;ITGA9
Sterol biosynthetic process	13/38	2.06937e-09	3.51434e-07	IDI1;FDPS;HMGCS1;CYP51A1;APOA4;HMGCR;ACLY;CH25H;SQLE;NSDHL;NPC1L1;MVD;FDFT1
Positive regulation of cell migration	35/269	2.22423e-09	3.61993e-07	RET;NRP1;CSF1R;CD151;PDGFA;PIK3R3;HIF1A;WNT11;GPNMB;GLIPR2;PLAU;CLEC7A;ENPP2;ITGAX;NCKAP1L;S100A11;CCR1;PDGFRB;SUN2;TGFB1;SEMA4D;PRKCE;IGF1;MMP9;COL1A1;VIL1;FGR;BMP2;PTPRC;IL1B;PECAM1;SNAI2;F2RL1;ITGA6;HBEGF
Positive regulation of phagocytosis	15/53	2.39205e-09	3.73733e-07	CAMK1D;FCER1G;TREM2;CYBA;FPR2;IL2RG;RAB31;PTPRC;CLEC7A;IL1B;IL2RB;F2RL1;NCKAP1L;DOCK2;GAS6
Dendritic cell chemotaxis	9/16	3.1108e-09	4.67338e-07	CCR1;CCL21;CXCR1;GPR183;CXCR2;CXCR4;CCR7;CCL19;PIK3CG
Double-strand break repair via break-induced replication	8/12	3.66698e-09	5.30489e-07	GINS2;CDC45;MCM3;MCM4;CDC7;MCM5;MCM6;MCM2
Positive regulation of protein phosphorylation	42/371	4.09627e-09	5.71429e-07	NRP1;CSF1R;CDKN1A;CD80;PDGFA;PIK3R3;TREM2;FPR2;IQGAP1;GHR;RASSF2;GPNMB;ENPP2;LEPR;CCR7;CCL19;FNIP2;FGF21;CD74;TGFB1;CCL21;SEMA4D;PLAUR;INHBB;IGF1;SIRT1;MMP9;INHBE;EFNA1;MARCO;RAP2A;BMP2;PTPRC;IL1B;WNK3;PECAM1;CHI3L1;LCP2;TNIK;GAS6;CD44;ENG
Regulation of ERK1 and ERK2 cascade	32/238	4.8171e-09	6.48813e-07	NRP1;CSF1R;C5AR1;PDGFA;TREM2;FPR2;GPNMB;GLIPR2;CCR7;CD36;CCL19;EPHB1;FGF21;CCR1;PDGFRB;CD74;TGFB1;SYK;CCL21;CCL20;NPNT;MARCO;BMP2;PTPRC;GPR183;IL1B;F2RL1;CHI3L1;XCL1;GAS6;TLR4;CD44
Regulation of interleukin-2 production	14/48	5.30097e-09	6.90186e-07	CD86;ANXA1;CR1;CD80;LAPTM5;LILRB4;RUNX1;PTPRC;NAV3;CLEC7A;IL1B;XCL1;VSIG4;HAVCR2
Secondary alcohol biosynthetic process	12/34	5.76768e-09	7.26728e-07	IDI1;FDPS;ACLY;SQLE;NSDHL;HMGCS1;NPC1L1;CYP51A1;APOA4;MVD;HMGCR;FDFT1
Positive regulation of cytokine production	39/335	6.74945e-09	8.23854e-07	PTGER4;CD86;FCN1;CSF1R;CD80;SERPINE1;LPL;BRCA1;PTGS2;HIF1A;PIK3CG;IFI16;CLEC7A;HMOX1;CCR7;CCL19;HAVCR2;HLA-DPA1;CD74;ANXA1;FCER1G;TGFB1;SYK;RFTN1;LAPTM5;CYBA;RUNX1;SULF2;FGR;TYROBP;PTPRC;IL1B;HLA-DPB1;TLR8;F2RL1;CHI3L1;XCL1;HPSE;TLR4
Fatty acid metabolic process	22/124	7.75101e-09	9.17437e-07	PON3;HPGD;ACOT12;LPL;ACSL4;AOAH;ALKBH7;ABCB11;PTGS2;ACADSB;CYP4F12;ACACA;ACLY;FASN;ALOX5;ALOX5AP;CYP1A1;PNPLA3;CD36;GGT1;PPARGC1A;SLC27A5
Cholesterol biosynthetic process	12/35	8.44647e-09	9.7035e-07	IDI1;FDPS;ACLY;SQLE;NSDHL;HMGCS1;NPC1L1;CYP51A1;APOA4;MVD;HMGCR;FDFT1
Positive regulation of intracellular signal transduction	53/546	9.18304e-09	1.01699e-06	RET;CD86;IRS1;SCHIP1;CD80;IRS2;TREM2;PIK3CG;LGALS1;RAC2;CASP1;ITGAV;CCR7;TRIM22;PDGFRB;SIRT1;FGR;IL1B;CHI3L1;CARD16;GAS6;S100A9;MET;TLR4;S100A8;ENG;HBEGF;BIRC3;LTF;LRRC19;PDGFA;IQGAP1;LRP2;WNT11;CLEC7A;UBD;HMOX1;S100A12;CCL19;ECT2;APOL3;CD74;TGFB1;CCL21;SEMA4D;LAPTM5;AKR1C2;IGF1;BMP2;PTPRC;AXL;F2RL1;HPSE
Positive regulation of cellular process	58/625	9.37322e-09	1.01699e-06	CD86;IRS1;HBB;IRS2;TREM2;NAMPT;CHEK1;RPS6KA1;ITGAX;ITGAV;CCR7;TIMP1;CD36;PDGFRB;EPHA4;CR1;FCER1G;CAMK1D;PRKCD;EMP2;CYBA;SIRT1;PRLR;GREM1;ACLY;HCK;SLFN11;IL1B;MVD;GAS6;DOCK2;S100A9;TLR4;S100A8;HBEGF;CSF1R;PRKAA2;PDGFA;FPR2;IL2RG;CST7;ACACA;CLEC7A;CXCR2;STX3;PRODH;FGF21;TGFB1;AKR1C2;CDC7;CDC6;IGF1;SLC6A6;BAMBI;FASN;IL2RB;ACER3;IL7R
Positive regulation of cell motility	30/221	1.16273e-08	1.22746e-06	RET;CSF1R;CD151;PDGFA;PIK3R3;WNT11;GPNMB;PLAU;CLEC7A;ITGAX;CCR7;CCL19;CCR1;PDGFRB;SUN2;TGFB1;CCL21;SEMA4D;IGF1;MMP9;COL1A1;VIL1;FGR;BMP2;IL1B;PECAM1;SNAI2;F2RL1;ITGA6;HBEGF
Monocarboxylic acid metabolic process	23/143	2.4602e-08	2.52883e-06	GAMT;SLC16A1;ACOT12;LPL;ACSL4;IGF1;AOAH;ALKBH7;ABCB11;CYP3A4;ACADSB;CYP4F12;CYP26A1;SCPEP1;PC;MTHFD1L;FASN;CYP1A2;CYP1A1;ME1;CD36;ME2;GGT1
Myeloid leukocyte differentiation	16/71	2.56844e-08	2.57239e-06	CSF1R;CDKN1A;SNX10;TREM2;MMP9;SIRT1;DHRS2;RUNX1;TYROBP;IFI16;UBD;GPR183;E2F1;F2RL1;CCR7;CCL19
Regulated exocytosis	26/180	3.03218e-08	2.96093e-06	LGALS3BP;SNAP25;ITIH3;STXBP1;SERPINE1;PLEK;F13A1;PDGFA;CRHBP;PCLO;CD36;TIMP1;SRGN;ABCC4;TGFB1;ANXA5;IGF1;PPBP;TUBA4A;SYT7;MANF;RAB31;PECAM1;TAGLN2;MAGED2;GAS6
Negative regulation of cytokine production	26/182	3.81761e-08	3.63697e-06	PTGER4;CD84;TREM2;HERC5;GPNMB;NCKAP1L;CCR7;VSIG4;HAVCR2;SRGN;ANXA1;CR1;LAPTM5;INHBB;LILRB4;RNF125;TYROBP;PTPRC;NAV3;AXL;TLR8;XCL1;F2RL1;GAS6;TLR4;TNFRSF21
Positive regulation of kinase activity	20/114	4.49846e-08	4.14402e-06	PDGFRB;RET;EPHA4;CSF1R;CD74;CDKN1A;CCL21;TREM2;IQGAP1;RASSF2;PTPRC;AXL;EEF1A2;CCR7;LCP2;CCL19;GAS6;EPHB1;MET;EPHA3
Platelet degranulation	21/125	4.56203e-08	4.14402e-06	LGALS3BP;SRGN;ABCC4;ITIH3;TGFB1;STXBP1;SERPINE1;PLEK;ANXA5;F13A1;PDGFA;IGF1;PPBP;TUBA4A;MANF;PECAM1;TAGLN2;MAGED2;CD36;TIMP1;GAS6
Steroid metabolic process	19/104	4.95414e-08	4.39792e-06	SRD5A2;CYP51A1;AKR1C2;LRP2;CYP2C19;CYP7B1;ABCB11;CYP3A4;LIPA;PRLR;CYP7A1;DHRS2;SULT1A1;CYP26A1;DHRS9;CYP1A2;CYP1A1;SULT2A1;FDFT1
Positive regulation of response to external stimulus	22/139	6.64599e-08	5.76872e-06	PDGFRB;PTGER4;TGFB1;CCL21;SERPINE1;LY86;LPL;CYBA;TREM2;FPR2;PLA2G7;IL1B;NAPEPLD;S100A12;TLR8;F2RL1;CCL19;STX3;S100A9;TLR4;OPTN;S100A8
Glutamate metabolic process	9/22	1.07962e-07	9.16738e-06	OAT;AADAT;GLS2;TAT;ALDH18A1;GCLM;GGT1;PRODH;GLS
Leukocyte aggregation	6/8	1.31746e-07	1.09489e-05	SEMA4D;IL1B;RAC2;S100A9;CD44;S100A8
Transmembrane receptor protein tyrosine kinase signaling pathway	41/404	1.36165e-07	1.10804e-05	CYFIP2;RET;CSF1R;NRP1;IRS1;NCF2;MVP;NCF4;PDGFA;SLA;PIK3R3;IRS2;SOCS2;GHR;NAMPT;NCKAP1L;ITGAV;EPHB1;ANKS1B;FGF21;PDGFRB;EPHA4;SYK;SORT1;CYBB;CYBA;ARPC5;IGF1;PRLR;MMP9;SULF2;COL1A1;EFNA1;FGR;HCK;COL4A2;AXL;LCP2;ATP6V0D1;MET;EPHA3
Innate immune response	34/302	1.4137e-07	1.12692e-05	FCN1;CRP;IFITM1;FCN3;NCF2;SLA;DEFB1;TREM2;CORO1A;TREM1;PIK3CG;CLEC7A;UBD;S100A12;TRIM22;CD74;FCER1G;CR1;SYK;GCH1;RNASE6;CYBB;CYBA;APOA4;FGR;HCK;CXCL10;MFAP4;TYROBP;IFI27;TLR8;CFHR5;TLR4;LTF
Cellular amino acid catabolic process	17/90	1.50634e-07	1.17675e-05	GCDH;SDS;GLS2;AADAT;HAAO;ACADSB;GLS;ACMSD;ALDH6A1;HAL;AMDHD1;CBS;SARDH;BLMH;BCAT1;PRODH;AASS
Negative regulation of T cell activation	12/45	1.98425e-07	1.5197e-05	CD86;LGALS3;CR1;GPNMB;CD80;FGL1;LAPTM5;NCKAP1L;VSIG4;LILRB4;TNFRSF21;HAVCR2
Regulation of peptidyl-tyrosine phosphorylation	17/92	2.102e-07	1.57893e-05	NRP1;CD74;TGFB1;SEMA4D;CD80;ITGB2;PRKCD;PDGFA;TREM2;IGF1;SAMSN1;GHR;EFNA1;PTPRC;ENPP2;PECAM1;CD44
Defense response to bacterium	24/176	3.06657e-07	2.26e-05	CRP;FCER1G;SYK;SERPINE1;PRKCD;RNASE6;STAB2;DEFB1;TREM2;FPR2;LYZ;MPEG1;AQP1;FGR;OAS2;OAS3;SLAMF8;S100A12;CTSG;S100A9;TLR4;OPTN;S100A8;LTF
Positive regulation of neutrophil chemotaxis	8/19	4.31698e-07	3.07424e-05	CD74;CAMK1D;CCL21;RAC2;XCL1;CCR7;NCKAP1L;CCL19
Transport across blood-brain barrier	16/86	4.32935e-07	3.07424e-05	ABCC4;SLC38A1;SLC16A1;KCNJ8;SLC1A2;SLC2A3;LRP2;SLC7A2;SLC6A6;SLC7A8;LEPR;SLC16A7;SLC29A4;CD36;SLC38A2;ABCG2
Regulation of T cell proliferation	15/76	4.45592e-07	3.07424e-05	CD86;ANXA1;CR1;CD80;LILRB4;LGALS3;PTPRC;GPNMB;IL1B;HLA-DPB1;NCKAP1L;VSIG4;CCL19;TNFRSF21;HLA-DPA1
Monocarboxylic acid transport	13/57	4.50162e-07	3.07424e-05	ABCC4;SLC16A1;ABCB4;ABCB11;SLC16A14;SLCO1B3;SLCO1A2;SLC16A7;CD36;SLC16A9;SLC16A4;SLC27A5;ABCG2
Fatty acid derivative biosynthetic process	11/40	4.56492e-07	3.07424e-05	GCDH;ACLY;HPGD;SCD;ALOX5;FASN;ALOX5AP;PPT1;GGT1;ACACA;SLC27A5
Cellular response to interferon-gamma	19/121	5.8692e-07	3.88561e-05	CCL21;CCL20;PRKCD;IFI30;MID1;HCK;OAS2;OAS3;CASP1;HLA-DPB1;HLA-DRA;XCL1;CCL19;TLR4;TRIM22;HLA-DQA1;CD44;HLA-DPA1;HLA-DQB1
Negative regulation of programmed cell death	38/381	6.03431e-07	3.92833e-05	TNFAIP8;PRKAA2;GATA6;TREM2;LRP2;ASCL1;AQP1;SOCS2;WNT11;RPS6KA1;NCKAP1L;TMEM14A;CD74;ANXA1;SEMA4D;ANXA5;LAPTM5;PLAUR;IGF1;PRAP1;SIRT1;DHRS2;PRLR;MMP9;GREM1;HCK;AXL;WNK3;IL2RB;PPT1;PPIF;ATF5;GAS6;EVI2B;MET;CD44;BIRC3;LTF
Sterol metabolic process	14/70	9.079e-07	5.68921e-05	CETP;CYP51A1;APOA4;HMGCR;CYP7B1;LIPA;CYP7A1;NR0B2;CH25H;CYP26A1;SQLE;NSDHL;APOF;SULT2A1
Positive regulation of protein kinase B signaling	22/161	9.13249e-07	5.68921e-05	CD86;PDGFRB;RET;TGFB1;CCL21;IRS1;CD80;PDGFA;AKR1C2;IRS2;LRP2;PIK3CG;AXL;RAC2;CHI3L1;CCR7;HPSE;CCL19;GAS6;MET;ENG;HBEGF
Mitotic DNA replication	6/10	9.19581e-07	5.68921e-05	GINS1;CDC45;MCM3;MCM4;MCM6;MCM2
Positive regulation of metabolic process	18/113	9.3218e-07	5.68921e-05	CAMK1D;SYK;CXCR4;OXT;PRLR;ACACA;GADD45G;PLAC8;ACLY;FABP4;CLEC7A;SCD;FASN;UCP2;LEPR;CD36;PPARGC1A;FGF21
Positive regulation of transport	16/91	9.60777e-07	5.77353e-05	ANXA1;CAMK1D;FCER1G;CD151;ANXA2;TREM2;CYBA;FPR2;IL2RG;CLEC7A;IL1B;IL2RB;CCL19;DOCK2;GAS6;SGK1
Regulation of interleukin-1 beta production	15/83	1.45562e-06	8.6146e-05	LPL;IGF1;LILRB4;TYROBP;IFI16;CLEC7A;CASP1;TLR8;F2RL1;CCR7;MNDA;CD36;CARD16;CCL19;TLR4
Fatty-acyl-CoA metabolic process	8/22	1.63419e-06	9.11878e-05	GCDH;ACLY;DGAT2;SCD;FASN;PPT1;ACSL4;ACACA
Negative regulation of interleukin-2 production	8/22	1.63419e-06	9.11878e-05	CR1;PTPRC;NAV3;LAPTM5;XCL1;VSIG4;LILRB4;HAVCR2
Positive regulation of granulocyte chemotaxis	8/22	1.63419e-06	9.11878e-05	CD74;CAMK1D;CCL21;RAC2;XCL1;CCR7;NCKAP1L;CCL19
Positive regulation of neutrophil migration	8/22	1.63419e-06	9.11878e-05	CD74;CAMK1D;CCL21;RAC2;XCL1;CCR7;NCKAP1L;CCL19
Vascular transport	15/84	1.70485e-06	9.31116e-05	ABCC4;SLC38A1;SLC16A1;KCNJ8;SLC1A2;SLC2A3;LRP2;SLC7A2;SLC6A6;SLC7A8;LEPR;SLC16A7;SLC29A4;SLC38A2;ABCG2
Neutrophil activation	7/16	1.71634e-06	9.31116e-05	PREX1;FCER1G;TYROBP;SYK;PRKCD;CXCR2;F2RL1
Complement receptor mediated signaling pathway	6/11	1.95175e-06	0.000104432	CR1;C5AR1;C3AR1;FPR1;FPR3;FPR2
Alpha-amino acid catabolic process	9/30	2.30092e-06	0.000120877	CBS;AADAT;HAAO;TAT;SARDH;BLMH;PRODH;ACADSB;ACMSD
Regulation of interferon-gamma production	15/86	2.32099e-06	0.000120877	CR1;LAPTM5;LILRB4;CLEC7A;AXL;IL1B;HLA-DPB1;TLR8;XCL1;F2RL1;CCR7;GAS6;TLR4;HAVCR2;HLA-DPA1
Negative regulation of dendritic cell apoptotic process	5/7	2.39667e-06	0.000121576	CCL21;AXL;CCR7;CCL19;GAS6
Regulation of prostaglandin biosynthetic process	5/7	2.39667e-06	0.000121576	CD74;ANXA1;IL1B;PTGS2;SIRT1
Positive regulation of T cell proliferation	13/66	2.66127e-06	0.000133268	CD86;ANXA1;SYK;CD80;IGFBP2;IGF1;PTPRC;IL1B;HLA-DPB1;NCKAP1L;CCL19;CD24;HLA-DPA1
Positive regulation of cytosolic calcium ion concentration	20/147	3.03061e-06	0.000146977	CCR1;PTGER4;CD52;GPR65;C5AR1;FPR1;CXCR4;FPR3;FPR2;GPR174;CXCR1;TRPV4;CCRL2;CXCR2;C3AR1;F2RL1;CCR7;CD36;CD24;F2RL2
Negative regulation of lymphocyte proliferation	10/39	3.08388e-06	0.000146977	CD86;CR1;TYROBP;GPNMB;CD300A;CD80;MNDA;VSIG4;LILRB4;TNFRSF21
Dicarboxylic acid metabolic process	12/57	3.08424e-06	0.000146977	ACLY;MTHFD1L;AADAT;TAT;GPT2;HAAO;ME1;ME2;ALDH18A1;GGT1;GCLM;ASS1
Negative regulation of peptidyl-tyrosine phosphorylation	9/31	3.12316e-06	0.000146977	PTPRC;SEMA4D;CD300A;MVP;PRKCD;THY1;SAMSN1;SH2B3;LILRB4
Positive regulation of locomotion	9/31	3.12316e-06	0.000146977	PDGFRB;CSF1R;TGFB1;CCL21;F2RL1;TREM2;CCR7;CCL19;STX3
Positive regulation of protein modification process	25/214	3.22423e-06	0.000149927	CSF1R;NNMT;PIK3R3;TREM2;FPR2;GPNMB;LEPR;FGF21;CD74;TGFB1;SEMA4D;PRKCD;PLAUR;SIRT1;MMP9;EFNA1;MARCO;RAP2A;BMP2;IL1B;PECAM1;TNIK;GAS6;RAMP1;ENG
Positive regulation of endocytosis	11/48	3.29193e-06	0.000151274	CD151;RAB31;CCL21;AXL;SERPINE1;PPT1;F2RL1;TREM2;NCKAP1L;CCL19;BICD1
Dendritic cell differentiation	8/24	3.49036e-06	0.000158527	AXL;UBD;F2RL1;TREM2;CCR7;CCL19;GAS6;DHRS2
Collagen fibril organization	15/89	3.62108e-06	0.000162574	CD151;COL14A1;LUM;COL12A1;LAMA3;DPT;GREM1;COL1A1;COL3A1;COL1A2;COL4A2;P4HA1;COL4A1;COL5A2;ITGA6
Interferon-gamma-mediated signaling pathway	13/68	3.78098e-06	0.000167824	PRKCD;IFI30;MID1;HCK;OAS2;OAS3;HLA-DPB1;HLA-DRA;TRIM22;CD44;HLA-DQA1;HLA-DPA1;HLA-DQB1
Regulation of chemotaxis	9/32	4.18578e-06	0.000183704	PDGFRB;TGFB1;CCL21;GPR183;CXCR4;F2RL1;TREM2;CCL19;STX3
Supramolecular fiber organization	34/351	4.46694e-06	0.000192444	CD151;COL14A1;COL12A1;LAMA3;STMN2;DPT;LTBP2;PPP1R9A;RND2;CORO1A;RHOBTB1;PPP1R9B;RND1;RAC2;CD36;LUM;MYO5A;EMP2;APOA4;LYZ;COL1A1;GREM1;MFAP4;COL3A1;COL1A2;TPPP2;COL4A2;P4HA1;COL4A1;TRPV4;COL5A2;FAT1;ITGA6;LTF
Cell chemotaxis	13/69	4.48347e-06	0.000192444	PDGFRB;CCR1;NRP1;CCL21;CCL20;PRKCD;CXCR4;CXCR1;CCRL2;CXCR2;CCR7;EPHB1;HBEGF
Response to lipid	17/114	4.71268e-06	0.000200084	TGFB1;ANXA1;GCH1;GATA6;APOA4;ASCL1;SOCS2;SCD;IL1B;HSD17B2;SPP1;ALPL;CD36;GGT1;S100A9;TLR4;S100A8
Cellular response to lipid	25/219	4.88514e-06	0.000205176	RET;CD86;CXCL9;IRS1;ABCB4;CD80;SERPINE1;LPL;TFPI;CXCL2;AQP1;CRHBP;WNT11;SPP1;CASP1;CTSG;MSN;PPBP;CXCL10;AXL;IL1B;CARD16;TLR4;CFTR;EPHA3
Regulation of neutrophil chemotaxis	8/25	4.94644e-06	0.00020554	CD74;CAMK1D;CCL21;RAC2;XCL1;CCR7;NCKAP1L;CCL19
Regulation of inflammatory response	24/206	5.28876e-06	0.000217451	PTGER4;ANXA1;LRRC19;SERPINE1;PRKCD;LPL;FPR2;AOAH;PTGS2;PLA2G7;MMP9;ACE2;HCK;IL1B;ALOX5;NAPEPLD;CASP1;S100A12;XCL1;GGT1;TLR4;S100A9;S100A8;BIRC3
Cellular response to chemokine	12/60	5.44203e-06	0.000218747	CCR1;CXCL10;CXCL9;CCL21;CCL20;WNK1;DOCK8;XCL1;CCL19;PPBP;CXCL2;SH2B3
Regulation of lipid metabolic process	15/92	5.53645e-06	0.000218747	IDI1;FDPS;HMGCS1;CYP51A1;IRS2;HMGCR;ACACA;TM6SF2;SQLE;SCD;IL1B;FASN;MVD;THRSP;FDFT1
Retinoid metabolic process	15/92	5.53645e-06	0.000218747	DHRS13;AKR1B1;LPL;APOA4;LRP2;CYP3A4;SCPEP1;CYP26A1;APOM;AKR1B10;RDH12;DHRS9;CYP1A2;CYP1A1;NAPEPLD
Apoptotic cell clearance	9/33	5.54428e-06	0.000218747	FCN1;FCN3;ANXA1;TYROBP;RAC2;TREM2;ITGAV;GAS6;RHOBTB1
Regulation of protein kinase B signaling	24/207	5.75206e-06	0.000224676	RET;CD86;PDGFRB;TGFB1;CCL21;IRS1;CD80;PDGFA;AKR1C2;IRS2;LRP2;SIRT1;PIK3CG;AXL;RAC2;CHI3L1;CCR7;CCL19;HPSE;GAS6;MET;SH2B3;ENG;HBEGF
Regulation of apoptotic process	57/742	6.13948e-06	0.000234041	TNFAIP8;AQP1;PREX1;LGALS1;RASSF2;RPS6KA1;CASP1;TMEM14A;ANXA1;TNFRSF12A;ANXA5;PLAUR;PRAP1;SIRT1;PRLR;MMP9;GREM1;HCK;PPIF;ARHGEF4;ITGA6;ALPK2;ATF5;GAS6;SGK1;CD44;BIRC3;LTF;PRKAA2;ARHGEF26;GLS2;GATA6;LRP2;ASCL1;SOCS2;ACVR1C;WNT11;UBD;E2F1;NCKAP1L;ECT2;CD74;SEMA4D;GADD45A;IGF1;DHRS2;GADD45G;CXCL10;BMP2;TP53I3;AXL;STK17B;IL2RB;WNK3;PPT1;MNDA;EVI2B
Immunological synapse formation	5/8	6.1716e-06	0.000234041	CCL21;MSN;CCR7;CCL19;CORO1A
Pre-replicative complex assembly involved in nuclear cell cycle DNA replication	5/8	6.1716e-06	0.000234041	MCM3;MCM4;MCM5;MCM6;MCM2
Regulation of chemokine production	10/42	6.37452e-06	0.000239412	CSF1R;CD74;LPL;HMOX1;F2RL1;SNAI2;TREM2;HIF1A;LILRB4;TLR4
Regulation of cell adhesion mediated by integrin	9/34	7.26369e-06	0.00026619	RET;EFNA1;CCL21;SYK;PLAU;SERPINE1;SNAI2;NCKAP1L;PIK3CG
Regulation of kinase activity	15/94	7.27099e-06	0.00026619	RET;PDGFRB;EPHA4;CSF1R;CD74;IRS2;TREM2;EMP2;FGR;AXL;SLAMF8;ECT2;EPHB1;MET;EPHA3
Regulation of response to external stimulus	18/130	7.29195e-06	0.00026619	ANXA1;LRRC19;GATA6;CXCR4;TREM2;PTGS2;HERC5;FGR;ACE2;HCK;ALOX5;CASP1;CNGA1;XCL1;F2RL1;CD36;GGT1;BIRC3
Nitrogen compound transport	19/143	7.56183e-06	0.000270977	ARRDC4;SLC38A1;ABCB6;HBB;SLC16A10;LRP2;SLC7A2;AQP1;SLC6A6;SLC7A6;SLC7A8;PPT1;TXNIP;SLC29A4;SLC38A2;RHBG;RAMP1;ABCG2;SLC19A2
Receptor-mediated endocytosis	19/143	7.56183e-06	0.000270977	MSR1;ITGAM;FCER1G;SYK;MX2;ITGB2;STAB2;HBB;FPR2;LRP2;LILRB4;MARCO;RAB31;HSPH1;CXCR1;CXCR2;PPT1;CD36;RAMP1
Positive regulation of cell population proliferation	41/474	8.20639e-06	0.000291401	CD86;CSF1R;CDKN1A;IRS1;C5AR1;PDGFA;IRS2;AQP1;CLEC7A;NAMPT;CXCR2;ITGAX;E2F1;HMOX1;ITGAV;TIMP1;STX3;FGF21;PDGFRB;CD74;CR1;TGFB1;AKR1C2;CDC7;EMP2;IGF1;SIRT1;PRLR;GREM1;HCK;BMP2;PTPRC;BAMBI;IL1B;ACER3;MVD;HPSE;GAS6;IL7R;HBEGF;LTF
Positive regulation of chemokine production	11/53	9.18649e-06	0.000322789	CSF1R;CD74;SYK;CLEC7A;IL1B;OAS3;LPL;HMOX1;F2RL1;TLR4;HIF1A
Monocarboxylic acid biosynthetic process	12/63	9.25559e-06	0.000322789	GAMT;ACLY;CH25H;SDS;ALOX5;LPL;CYP7B1;ABCB11;CYP7A1;SLC27A5;ACACA;ACMSD
Regulation of phosphatidylinositol 3-kinase activity	9/35	9.41959e-06	0.000325601	PDGFRB;FGR;TGFB1;CCL21;PIK3IP1;IRS1;PIK3R3;CCR7;CCL19
Lymphocyte chemotaxis	10/44	9.96927e-06	0.000341365	CH25H;CXCL10;CCL21;CCL20;GPR183;XCL1;CCL19;CYP7B1;GAS6;PIK3CG
Regulation of smooth muscle cell migration	7/20	1.00504e-05	0.000341365	PDGFRB;NRP1;PLAU;SERPINE1;PDGFA;IGF1;S100A11
Negative regulation of multicellular organismal process	24/214	1.01774e-05	0.000342698	PTGER4;SRGN;TGFB1;NPR3;CYP51A1;APOA4;HMGCR;ACVR2B;ROBO1;EFNA1;CRHBP;RGS2;BMP2;APOM;ACVR1C;WNT11;GPNMB;IL1B;HEY2;SLAMF8;ALPK2;TIMP1;GAS6;TLR4
Positive regulation of peptidyl-tyrosine phosphorylation	18/134	1.11934e-05	0.000373686	EPHA4;CSF1R;NRP1;CD74;TGFB1;SEMA4D;CD80;TREM2;IGF1;EFNA1;GHR;GREM1;PTPRC;ENPP2;PECAM1;UNC119;GAS6;CD44
Positive regulation of lymphocyte proliferation	13/75	1.16699e-05	0.000386293	CD86;CD74;ANXA1;CD80;IRS2;TNFSF13B;PTPRC;IL1B;GPR183;HLA-DPB1;NCKAP1L;CCL19;HLA-DPA1
Positive regulation of chemotaxis	10/45	1.23441e-05	0.000405178	PDGFRB;NRP1;TGFB1;CCL21;F2RL1;XCL1;TREM2;CCL19;STX3;MET
Leukocyte cell-cell adhesion	8/28	1.27225e-05	0.000410695	NT5E;SEMA4D;SYK;ITGB2;PECAM1;OLR1;MSN;APOA4
Positive regulation of phosphatidylinositol 3-kinase activity	8/28	1.27225e-05	0.000410695	PDGFRB;FGR;TGFB1;CCL21;IRS1;CCR7;FPR2;CCL19
Organic substance transport	18/136	1.37723e-05	0.000440939	ARRDC4;CETP;ABCB6;ABCA6;SPNS2;APOA4;LRP2;DISP1;SLCO1B3;SLCO1A2;PPT1;TXNIP;SLC29A4;PLTP;RAMP1;SLC17A3;ABCG2;SLC19A2
Negative regulation of apoptotic process	41/485	1.41773e-05	0.000450216	TNFAIP8;PRKAA2;GATA6;TREM2;LRP2;ASCL1;AQP1;SOCS2;WNT11;RPS6KA1;NCKAP1L;CTSG;PPARGC1A;TMEM14A;CD74;ANXA1;SEMA4D;PRKCD;ANXA5;PLAUR;IGF1;PRAP1;SIRT1;DHRS2;PRLR;MMP9;GREM1;HCK;AXL;IL2RB;WNK3;PPT1;PPIF;SNAI2;CARD16;ATF5;GAS6;EVI2B;CD44;BIRC3;LTF
Positive regulation of prostaglandin biosynthetic process	4/5	1.43089e-05	0.00045073	CD74;ANXA1;IL1B;PTGS2
Purinergic nucleotide receptor signaling pathway	7/21	1.45361e-05	0.000454223	ENTPD1;NT5E;IL1B;C3AR1;CASP1;TXNIP;CTSG
Alpha-amino acid metabolic process	10/46	1.51906e-05	0.0004672	OAT;GLS2;CBS;AADAT;GPT2;GPT;ALDH18A1;ASS1;GLS;GNMT
Regulation of B cell proliferation	10/46	1.51906e-05	0.0004672	CD74;PTPRC;TYROBP;CD300A;GPR183;IRS2;NCKAP1L;MNDA;TNFRSF21;TNFSF13B
Glutamine family amino acid metabolic process	9/37	1.54026e-05	0.00047002	OAT;GLS2;AADAT;TAT;ALDH18A1;GGT1;PRODH;GCLM;GLS
Chemokine-mediated signaling pathway	11/56	1.60175e-05	0.000481264	CCR1;CXCL10;CXCL9;CCL21;CCL20;WNK1;XCL1;CCL19;PPBP;CXCL2;SH2B3
Positive regulation of interleukin-1 beta production	11/56	1.60175e-05	0.000481264	TYROBP;IFI16;CLEC7A;CASP1;TLR8;LPL;F2RL1;MNDA;CD36;CCL19;TLR4
Negative regulation of interferon-gamma production	8/29	1.69322e-05	0.000504865	CR1;AXL;LAPTM5;XCL1;GAS6;LILRB4;TLR4;HAVCR2
Regulation of protein phosphorylation	27/266	1.84056e-05	0.000544637	CSF1R;ITGB2;PDGFA;PIK3R3;TREM2;FPR2;GPNMB;LEPR;ECT2;FNIP2;FGF21;CD74;TGFB1;SEMA4D;PLAUR;SIRT1;MMP9;EFNA1;FGR;MARCO;RAP2A;BMP2;IL1B;PECAM1;TNIK;GAS6;ENG
Regulation of wound healing	10/47	1.85838e-05	0.000545777	VIL1;ANXA1;TNFRSF12A;CLEC7A;PLAU;ALOX5;PRKCE;SERPINE1;F2RL1;HBEGF
Carboxylic acid transport	11/57	1.91103e-05	0.00055705	SLC6A6;SLC38A1;SLC7A6;SLC16A1;SLC7A8;SLC16A7;SLC16A9;SLC38A2;SLC16A4;SLC17A3;SLC16A14
Regulation of I-kappaB kinase/NF-kappaB signaling	24/224	2.18918e-05	0.000633404	CD74;CCL21;SUMO4;TREM2;SIRT1;LILRB4;PER1;LGALS1;CLEC7A;IL1B;UBD;CASP1;HMOX1;S100A12;F2RL1;CCR7;CCL19;CARD16;ECT2;TRIM22;OPTN;APOL3;BIRC3;LTF
Positive regulation of lipid kinase activity	8/30	2.22527e-05	0.000639112	PDGFRB;FGR;TGFB1;CCL21;IRS1;EEF1A2;CCR7;CCL19
Receptor metabolic process	11/58	2.27068e-05	0.000647393	FCER1G;RAB31;TGFB1;SYK;CXCR1;MX2;ITGB2;CXCR2;CD36;LILRB4;RAMP1
Lipid biosynthetic process	13/80	2.3991e-05	0.000679049	PRKAA2;SRD5A2;CYP51A1;LPL;HMGCR;PRLR;ACACA;ACLY;SCD;ALOX5;MVD;FADS1;FDFT1
Regulation of protein tyrosine kinase activity	9/39	2.43517e-05	0.0006843	EFNA1;CSF1R;EPHA4;PTPRC;MVP;UNC119;THY1;GAS6;LILRB4
Regulation of phagocytosis, engulfment	5/10	2.58997e-05	0.000722602	RAB31;CD300A;F2RL1;NCKAP1L;TREM2
Receptor internalization	10/49	2.73571e-05	0.000756595	FCER1G;RAB31;SYK;CXCR1;MX2;ITGB2;CXCR2;CD36;LILRB4;RAMP1
Regulation of interleukin-8 production	13/81	2.75055e-05	0.000756595	FCN1;CRP;CD74;ANXA1;SYK;SERPINE1;PTPRC;CLEC7A;IL1B;CHI3L1;TLR8;F2RL1;TLR4
Positive regulation of mononuclear cell migration	8/31	2.89066e-05	0.000789574	CCR1;LGALS3;CXCL10;SERPINE1;CCR7;FPR2;GAS6;PLA2G7
Regulation of defense response	13/83	3.59061e-05	0.000973952	ANXA1;LRRC19;TREM2;PTGS2;HERC5;FGR;ACE2;HCK;ALOX5;CASP1;XCL1;GGT1;BIRC3
Cellular response to lipopolysaccharide	16/120	3.72713e-05	0.000999712	CD86;CXCL9;TGFB1;CD80;PRKCE;SERPINE1;PPBP;CXCL2;CXCL10;HCK;AXL;IL1B;CASP1;CTSG;CARD16;TLR4
Cortical cytoskeleton organization	9/41	3.73676e-05	0.000999712	TRPV4;PLEK;EPB41L3;RAC2;NCKAP1L;LCP1;RND2;RHOBTB1;RND1
Immune response-activating cell surface receptor signaling pathway	7/24	3.87902e-05	0.00103071	CR1;FCER1G;C5AR1;FPR1;C3AR1;FPR3;FPR2
Membrane raft assembly	4/6	4.15088e-05	0.00108814	ANXA2;RFTN1;EMP2;S100A10
Regulation of resting membrane potential	4/6	4.15088e-05	0.00108814	KCNK5;TREM2;NALCN;KCNJ2
Acyl-CoA biosynthetic process	6/17	4.21772e-05	0.00109829	GCDH;ACLY;SCD;FASN;PPT1;ACACA
Positive regulation of interleukin-1 production	11/62	4.35707e-05	0.00112398	TYROBP;IFI16;CLEC7A;CASP1;TLR8;LPL;F2RL1;MNDA;CD36;CCL19;TLR4
Regulation of cytosolic calcium ion concentration	18/148	4.37389e-05	0.00112398	CCR1;PTGER4;CD52;C5AR1;FPR1;CXCR4;FPR3;FPR2;CXCR1;TRPV4;CCRL2;CXCR2;C3AR1;CDH23;F2RL1;CCR7;CD36;CD24
Glutamine family amino acid biosynthetic process	5/11	4.58566e-05	0.00115559	GLS2;LGSN;ALDH18A1;ASS1;GLS
Nuclear DNA replication	5/11	4.58566e-05	0.00115559	MCM3;MCM4;MCM5;MCM6;MCM2
Regulation of dendritic cell apoptotic process	5/11	4.58566e-05	0.00115559	CCL21;AXL;CCR7;CCL19;GAS6
Positive regulation of multicellular organismal process	31/345	5.01139e-05	0.00125477	PTGER4;SERPINE1;CXCR4;OXT;TREM2;PIK3CG;PLAC8;GHR;IFI16;GLIPR2;UCP2;LEPR;ITGAX;CD36;PPARGC1A;FGF21;TGFB1;SYK;INHBB;SIRT1;PRLR;GADD45G;COL1A1;FGR;BMP2;FABP4;BAMBI;SCD;IL1B;F2RL1;GAS6
Positive regulation of vascular endothelial growth factor production	7/25	5.19518e-05	0.00128512	TGFB1;IL1B;BRCA1;HPSE;PTGS2;HIF1A;SULF2
Positive regulation of defense response	14/98	5.22297e-05	0.00128512	PTGER4;SERPINE1;LPL;CYBA;FPR2;PLA2G7;IL1B;NAPEPLD;S100A12;TLR8;S100A9;TLR4;OPTN;S100A8
Regulation of cytokine production	18/150	5.23128e-05	0.00128512	SRGN;CRP;PTGER4;ANXA1;LRRC19;TREM2;BTN3A3;PIK3CG;FGR;ACE2;PER1;PTPRC;GPNMB;IFI16;ALOX5;SNAI2;CCR7;LTF
Integrin-mediated signaling pathway	12/75	5.73924e-05	0.00138558	FGR;NRP1;HCK;LAMA5;COL3A1;SYK;ITGB2;PLEK;LAMA3;ITGBL1;ITGAV;THY1
Positive regulation of T cell activation	12/75	5.73924e-05	0.00138558	CD86;ANXA1;PTPRC;CD80;DOCK8;IL1B;HLA-DPB1;CCR7;NCKAP1L;THY1;CCL19;HLA-DPA1
Regulation of immune response	20/179	5.74665e-05	0.00138558	CD96;IFITM1;KLRB1;SYK;CD300A;FGL1;ITGB2;TREM2;PILRA;TREM1;HERC5;COL1A1;FGR;COL3A1;TYROBP;COL1A2;SELL;SLAMF7;HLA-DRA;BIRC3
Lipid homeostasis	11/64	5.91035e-05	0.00141631	CETP;DGAT2;PRKAA2;ABCB4;PNPLA3;IRS2;TREM2;APOA4;ABCB11;SIRT1;TM6SF2
Positive chemotaxis	6/18	6.10469e-05	0.00145396	NRP1;LGALS3;GPNMB;FPR2;CORO1A;MET
Organic acid transport	14/100	6.55154e-05	0.00155093	ABCC4;SLC38A1;SLC16A1;SLC16A10;ABCB11;SLC7A2;SLC6A6;SLC7A6;SLC7A8;SLCO1B3;SLCO1A2;SLC38A2;SLC27A5;ABCG2
Positive regulation of leukocyte chemotaxis	10/54	6.60295e-05	0.00155368	CCR1;CSF1R;CXCL10;SERPINE1;XCL1;F2RL1;CCR7;FPR2;GAS6;PLA2G7
Steroid biosynthetic process	11/65	6.85061e-05	0.00158448	CH25H;SQLE;SRD5A2;CYP51A1;HMGCR;CYP7B1;ABCB11;PRLR;CYP7A1;SLC27A5;FDFT1
Positive regulation of interleukin-2 production	7/26	6.85553e-05	0.00158448	CD86;ANXA1;PTPRC;CLEC7A;CD80;IL1B;RUNX1
Regulation of monocyte chemotaxis	7/26	6.85553e-05	0.00158448	CCR1;GREM1;CXCL10;SERPINE1;SLAMF8;FPR2;PLA2G7
Positive regulation of protein kinase activity	18/154	7.40383e-05	0.00170114	EPHA4;CSF1R;CDKN1A;CCL21;PRKCD;EMP2;IQGAP1;EFNA1;RASSF2;PTPRC;UNC119;CCR7;LCP2;TNIK;CCL19;ECT2;GAS6;LTF
Second-messenger-mediated signaling	13/89	7.59005e-05	0.00171416	CCR1;CHRM3;MCTP1;FPR1;CXCR4;FPR2;PPP1R9A;PPP1R9B;CXCR1;CCRL2;CXCR2;CCR7;CD36
Negative regulation of leukocyte apoptotic process	5/12	7.59215e-05	0.00171416	CCL21;AXL;CCR7;CCL19;GAS6
Positive regulation of protein depolymerization	5/12	7.59215e-05	0.00171416	VIL1;TRPV4;PLEK;STMN2;F2RL1
Cellular component disassembly	11/66	7.91612e-05	0.00176688	SCUBE1;HTRA1;MMP19;CTSG;CAPG;TIMP1;LCP1;TPSAB1;MMP9;CTSS;CD44
Extracellular matrix disassembly	11/66	7.91612e-05	0.00176688	SCUBE1;HTRA1;MMP19;CTSG;CAPG;TIMP1;LCP1;TPSAB1;MMP9;CTSS;CD44
Calcium-mediated signaling	14/102	8.16556e-05	0.0018122	CCR1;CHRM3;MCTP1;CCL20;CXCR4;DEFB1;FPR2;PPP1R9A;PPP1R9B;PTPRC;CXCR1;CCRL2;CXCR2;CCR7
Positive regulation of nitric oxide biosynthetic process	7/27	8.92494e-05	0.00195847	CLEC7A;IL1B;HBB;CD36;PTGS2;TLR4;ASS1
Regulation of vascular endothelial growth factor production	7/27	8.92494e-05	0.00195847	TGFB1;IL1B;BRCA1;HPSE;PTGS2;HIF1A;SULF2
Macrophage activation	8/36	9.22322e-05	0.00201262	ITGAM;CD93;SYK;C5AR1;ITGB2;TREM2;FPR2;TLR4
Positive regulation of unsaturated fatty acid biosynthetic process	4/7	9.36588e-05	0.00202117	CD74;ANXA1;IL1B;PTGS2
Terpenoid metabolic process	4/7	9.36588e-05	0.00202117	CYP1A2;CYP2C19;CYP3A4;FDFT1
Negative regulation of cell migration	17/144	0.000102713	0.00220437	EPHA4;CD74;IFITM1;MCTP1;SERPINE1;THY1;PODN;ROBO1;RAP2A;COL3A1;ACVR1C;WNT11;NAV3;HMOX1;TIMP1;RECK;ENG
Icosanoid metabolic process	10/57	0.000106476	0.00227265	PON3;HPGD;ALOX5;ALOX5AP;GGT1;CYP4F22;PTGS2;CYP4F12;FADS1;PTGS1
Positive regulation of fibroblast proliferation	7/28	0.000114759	0.00242296	CD74;CDKN1A;E2F1;PDGFA;IGF1;GAS6;AQP1
Positive regulation of nitric oxide metabolic process	7/28	0.000114759	0.00242296	CLEC7A;IL1B;HBB;CD36;PTGS2;TLR4;ASS1
Regulation of chemokine	5/13	0.000119155	0.00250227	CD74;OAS3;LPL;F2RL1;TLR4
Regulation of GTPase activity	20/189	0.00012271	0.00256313	EPHA4;CCL21;SEMA4D;CCL20;DOCK8;RGS16;THY1;DOCK10;DOCK11;WNT11;RGS1;WNK1;XCL1;F2RL1;ITGA6;PLXNC1;CCL19;ECT2;EPHA3;S100A10
Positive regulation of tumor necrosis factor superfamily cytokine production	12/81	0.000123729	0.00257066	CD86;TYROBP;PTPRC;SYK;OAS2;CLEC7A;OAS3;LPL;CYBA;CCL19;TLR4;HAVCR2
Regulation of cell adhesion	16/133	0.000130209	0.00269098	RET;EPHA4;SEMA4D;CXCR4;PRKX;ZDHHC2;PIK3CG;RND1;EFNA1;PLAU;RAC2;CCR7;ITGAV;PLXNC1;STX3;CYTIP
DNA replication initiation	8/38	0.000138489	0.00284704	CDC45;MCM3;MCM4;CDC7;MCM5;CDC6;MCM6;MCM2
DNA replication	14/108	0.000152527	0.00311922	FEN1;RFC1;CDC7;CDC6;BRCA1;FAM111B;CDC45;CHEK1;MCM3;MCM4;RBMS1;MCM5;MCM6;MCM2
Fatty acid biosynthetic process	11/71	0.000156278	0.00316824	ACLY;HPGD;SCD;ALOX5;CYP1A2;CYP1A1;LPL;CYP3A4;PTGS2;FADS1;ACACA
Positive regulation of hydrolase activity	17/149	0.000156546	0.00316824	CCL21;SEMA4D;CCL20;DOCK8;RGS16;THY1;DOCK10;DOCK11;BMP2;WNT11;RGS1;XCL1;F2RL1;ITGA6;CCL19;ECT2;S100A10
Protein localization to plasma membrane	16/136	0.000169369	0.00341007	KCNB1;STXBP1;TTC7B;MYO5A;ATP1B3;EMP2;ZDHHC2;RAP2A;EHD4;RAB40B;EPB41L3;WNK3;TNIK;GAS6;RAMP1;S100A10
Cellular response to low-density lipoprotein particle stimulus	5/14	0.000179024	0.00350524	FCER1G;SYK;ITGB2;LPL;CD36
Positive regulation of glucose metabolic process	5/14	0.000179024	0.00350524	NNMT;IRS1;IRS2;SIRT1;PPARGC1A
Positive regulation of glycoprotein biosynthetic process	5/14	0.000179024	0.00350524	CCL21;CCR7;IGF1;CCL19;RAMP1
Positive regulation of leukocyte degranulation	5/14	0.000179024	0.00350524	FGR;ITGAM;SYK;ITGB2;F2RL1
Positive regulation of membrane invagination	4/8	0.000181147	0.00350524	RAB31;F2RL1;NCKAP1L;TREM2
Positive regulation of monocyte chemotactic protein-1 production	4/8	0.000181147	0.00350524	SYK;CLEC7A;IL1B;OAS3
Regulation of response to wounding	4/8	0.000181147	0.00350524	VIL1;TNFRSF12A;PLAU;ALOX5
Fatty-acyl-CoA biosynthetic process	7/30	0.000183513	0.00350524	GCDH;ACLY;SCD;FASN;PPT1;ACSL4;ACACA
Long-chain fatty acid biosynthetic process	7/30	0.000183513	0.00350524	HPGD;ALOX5;CYP1A2;CYP1A1;CYP3A4;PTGS2;FADS1
Positive regulation of cold-induced thermogenesis	13/97	0.000185489	0.00350524	SYK;CXCR4;OXT;PRLR;GADD45G;PLAC8;FABP4;SCD;UCP2;LEPR;CD36;PPARGC1A;FGF21
Positive regulation of cellular biosynthetic process	19/180	0.000185583	0.00350524	PDGFRB;NNMT;CCL21;IRS1;HBB;IRS2;APOA4;IGF1;PTGS2;HIF1A;SIRT1;ASS1;CLEC7A;IL1B;CD36;CCL19;CPEB3;PPARGC1A;TLR4
Regulation of interleukin-6 production	14/110	0.000185762	0.00350524	CD74;SYK;LPL;CYBA;TREM2;LILRB4;TYROBP;CLEC7A;IL1B;TLR8;F2RL1;NCKAP1L;GAS6;TLR4
Regulation of protein kinase activity	14/110	0.000185762	0.00350524	CDKN1A;CCL21;C5AR1;IQGAP1;THY1;SIRT1;FGR;RASSF2;PTPRC;CCR7;LCP2;CCL19;ECT2;GAS6
Regulation of cell population proliferation	53/764	0.000188601	0.00354171	CD86;CDKN1A;IFITM1;CXCL9;TES;IRS1;ELN;IRS2;PPP1R9B;NAMPT;ITGAX;ITGAV;TIMP1;PDGFRB;CR1;EMP2;SIRT1;PRLR;RUNX1;GREM1;ACE2;HCK;IL1B;MVD;ATF5;SGK1;ENG;HBEGF;CSF1R;NPR3;PDGFA;TOB1;GPNMB;CLEC7A;CXCR2;STAT4;STX3;SH2B3;S100A11;FGF21;TGFB1;AKR1C2;CDC7;CDC6;IGF1;PODN;DHRS2;SQLE;CXCL10;BMP2;BAMBI;ACER3;IL7R
Positive regulation of interleukin-8 production	10/61	0.000191424	0.00357752	FCN1;CD74;SYK;CLEC7A;IL1B;SERPINE1;CHI3L1;TLR8;F2RL1;TLR4
Regulation of tumor necrosis factor production	15/124	0.000196708	0.00365878	ARG2;SYK;LPL;CYBA;IGF1;TYROBP;PTPRC;CLEC7A;OAS2;OAS3;CCL19;GAS6;TLR4;HAVCR2;LTF
Defense response to Gram-negative bacterium	11/73	0.000201423	0.00372871	SERPINE1;RNASE6;DEFB1;TREM2;CTSG;LYZ;TLR4;MPEG1;OPTN;AQP1;LTF
Microglial cell activation	6/22	0.000212768	0.00386545	ITGAM;TYROBP;C5AR1;ITGB2;TREM2;FPR2
Negative regulation of B cell activation	6/22	0.000212768	0.00386545	TYROBP;CD300A;LAPTM5;MNDA;SAMSN1;TNFRSF21
Negative regulation of biomineral tissue development	6/22	0.000212768	0.00386545	CCR1;SRGN;GREM1;TGFB1;HEY2;GAS6
Osteoclast differentiation	6/22	0.000212768	0.00386545	CSF1R;TYROBP;ANXA2;GPR183;SNX10;TREM2
Blood circulation	9/51	0.000223771	0.00404652	SCPEP1;ACE2;CXCL10;ELN;MYOF;C3AR1;OLR1;LPA;GCLM
Regulation of cytoskeleton organization	14/112	0.000225061	0.0040511	PDGFRB;PRKAA2;PRKCD;PDGFA;IQGAP1;RND2;CORO1A;BICD1;RHOBTB1;RND1;RAC2;S100A9;EPHA3;S100A8
Protein localization to cell periphery	16/140	0.000237275	0.00425136	KCNB1;STXBP1;TTC7B;MYO5A;ATP1B3;EMP2;ZDHHC2;RAP2A;EHD4;RAB40B;EPB41L3;WNK3;TNIK;GAS6;RAMP1;S100A10
Positive regulation of GTPase activity	21/214	0.00024239	0.00432318	CCL21;ARHGEF26;SEMA4D;GRTP1;CCL20;GPR65;DOCK8;RGS16;THY1;DOCK10;DOCK11;WNT11;RGS1;F2RL1;XCL1;CCR7;TAX1BP3;ITGA6;CCL19;ECT2;S100A10
Positive regulation of immune response	11/75	0.000257145	0.00456361	CD74;ITGAM;PTPRC;ITGB2;TLR8;F2RL1;HLA-DRA;CCR7;CYBA;FPR2;SIRT1
Lipoxygenase pathway	5/15	0.000259376	0.00456361	PON3;HPGD;ALOX5;ALOX5AP;PTGS2
Membrane raft organization	5/15	0.000259376	0.00456361	ANXA2;RFTN1;PPT1;EMP2;S100A10
Positive regulation of CD8-positive, alpha-beta T cell activation	4/9	0.000315338	0.0054987	XCL1;NCKAP1L;LILRB4;RUNX1
Positive regulation of phagocytosis, engulfment	4/9	0.000315338	0.0054987	RAB31;F2RL1;NCKAP1L;TREM2
Positive regulation of tumor necrosis factor production	11/77	0.000325347	0.00564802	TYROBP;PTPRC;SYK;OAS2;CLEC7A;OAS3;LPL;CYBA;CCL19;TLR4;HAVCR2
Chemical homeostasis	10/65	0.000327229	0.00565555	CETP;WNK1;ABCB4;WNK3;PNPLA3;IRS2;TREM2;APOA4;ABCB11;TM6SF2
Response to lipopolysaccharide	17/159	0.000341634	0.00587851	CD86;CXCL9;GCH1;CD80;SERPINE1;PPBP;CXCL2;CXCL10;AXL;IL1B;CASP1;CTSG;CARD16;GGT1;S100A9;TLR4;S100A8
Muscle cell development	7/33	0.000345473	0.00589266	NEBL;HEY2;MYOF;NEB;IGF1;ALPK2;ENG
Primary alcohol metabolic process	7/33	0.000345473	0.00589266	RDH12;DHRS9;CYP1A2;CYP1A1;NAPEPLD;IGF1;CYP3A4
Negative regulation of immune effector process	5/16	0.000364418	0.00618878	LGALS3;CR1;CD300A;SLAMF8;HAVCR2
Positive regulation of supramolecular fiber organization	12/91	0.000377953	0.0063633	VIL1;HCK;NAV3;CCL21;PRKCE;TRPV4;PLEK;STMN2;F2RL1;CCR7;NCKAP1L;MET
Regulation of actin cytoskeleton organization	12/91	0.000377953	0.0063633	PDGFRB;CSF1R;PRKCD;RAC2;PDGFA;NEB;IQGAP1;RND2;CORO1A;EPHA3;RHOBTB1;RND1
T cell activation	12/92	0.000418521	0.00701606	CD74;PTPRC;CCL21;CLEC7A;LEPR;MSN;F2RL1;CCR7;LCP1;CCL19;PIK3CG;CD44
Negative regulation of endocytosis	6/25	0.000453962	0.00751164	LGALS3;MCTP1;CD300A;PACSIN3;UNC119;EPHA3
Positive regulation of T cell migration	6/25	0.000453962	0.00751164	CXCL10;CCL21;CCL20;WNK1;DOCK8;XCL1
Response to interferon-gamma	11/80	0.000455775	0.00751164	CD74;IFITM1;CCL21;GCH1;CCL20;UBD;CASP1;XCL1;CCL19;TLR4;HLA-DPA1
Skin development	11/80	0.000455775	0.00751164	COL1A1;COL3A1;ANXA1;COL1A2;ABCB6;COL5A2;GATA6;TXNIP;PDGFA;ITGA6;MET
Negative regulation of macromolecule metabolic process	19/194	0.000481924	0.00790923	CCR1;MSR1;TGFB1;PRKAA2;IGF1;HIF1A;NR0B2;SIRT1;RUNX1;ROBO1;TNRC6C;BMP2;PC;CILP;HEY2;ATOH8;OPTN;HAVCR2;ENG
Regulation of osteoblast proliferation	5/17	0.000498686	0.00813693	GREM1;BMP2;NPR3;HPSE;LTF
Negative regulation of T cell proliferation	7/35	0.000505891	0.00813693	CD86;CR1;GPNMB;CD80;VSIG4;LILRB4;TNFRSF21
Positive regulation of lymphocyte activation	7/35	0.000505891	0.00813693	TYROBP;SH3KBP1;CLEC7A;HLA-DPB1;NCKAP1L;THY1;HLA-DPA1
Dicarboxylic acid biosynthetic process	4/10	0.000508298	0.00813693	MTHFD1L;GLS2;HAAO;GLS
Granulocyte activation	4/10	0.000508298	0.00813693	PREX1;CXCR2;PRKCD;F2RL1
Primary alcohol catabolic process	4/10	0.000508298	0.00813693	SULT1A1;AKR1B10;SULT1A2;SULT2A1
Protein localization to membrane	19/195	0.000513687	0.00818963	KCNB1;STXBP1;RFTN1;ITGB2;TTC7B;MYO5A;EMP2;ATP1B3;THY1;ZDHHC2;RAP2A;EHD4;RAB40B;EPB41L3;WNK3;TNIK;GAS6;RAMP1;S100A10
Peptidyl-tyrosine phosphorylation	10/69	0.000535372	0.00850067	GHR;PDGFRB;FGR;EPHA4;HCK;CSF1R;EFEMP1;SYK;PRLR;EPHA3
Regulation of fibroblast proliferation	8/46	0.000551086	0.00871475	CD74;CDKN1A;CD300A;E2F1;PDGFA;IGF1;GAS6;AQP1
Lipid transport	13/109	0.000589692	0.00928765	CETP;ABCC4;ABCA6;SPNS2;APOA4;ABCB11;PITPNC1;NPC1L1;SLCO1B3;SLCO1A2;CD36;PLTP;SLC27A5
Cellular response to organic substance	14/123	0.000594057	0.00931882	CSF1R;TGFB1;CXCR4;LRP2;ACVR2B;CACNA1H;SOCS2;GHR;ACVR1C;IL1B;CYP1A1;CASP1;CCR7;RAMP1
Actin filament organization	16/152	0.00059996	0.00937378	NEBL;MYO5A;NEB;EMP2;CAPG;PPP1R9A;RND2;CORO1A;RHOBTB1;PPP1R9B;RND1;VIL1;TRPV4;FAT1;RAC2;LCP1
Aortic valve development	7/36	0.00060574	0.00938897	EFNA1;BMP2;TGFB1;ELN;HEY2;SNAI2;ROBO1
Positive regulation of cytokine-mediated signaling pathway	7/36	0.00060574	0.00938897	CD74;AXL;CASP1;LAPTM5;CXCR4;GAS6;HIF1A
Long-chain fatty acid metabolic process	11/83	0.000627361	0.00964753	FADS2;HPGD;ALOX5;CYP1A2;CYP1A1;PNPLA3;ACSL4;CYP3A4;PTGS2;CYP4F12;FADS1
Regulation of osteoblast differentiation	11/83	0.000627361	0.00964753	GREM1;IFITM1;BMP2;SEMA4D;BAMBI;SMOC1;SNAI2;IGF1;NPNT;ACVR2B;LTF
Response to tumor necrosis factor	13/110	0.000643827	0.00981852	CCL21;GCH1;CCL20;BRCA1;NPNT;SIRT1;CRHBP;UBD;CHI3L1;XCL1;CCL19;GGT1;TNFRSF21
Negative regulation of leukocyte cell-cell adhesion	5/18	0.00066701	0.00981852	GPNMB;WNK1;FGL1;LAPTM5;ASS1
Regulation of transforming growth factor beta production	5/18	0.00066701	0.00981852	XCL1;ITGAV;PTGS2;HIF1A;LTBP1
T cell migration	5/18	0.00066701	0.00981852	CXCL10;CCL20;GPR183;MSN;PIK3CG
Alkaloid metabolic process	3/5	0.000671159	0.00981852	NNMT;CYP1A2;CYP3A4
Establishment of T cell polarity	3/5	0.000671159	0.00981852	CCL21;CCR7;CCL19
Mature conventional dendritic cell differentiation	3/5	0.000671159	0.00981852	F2RL1;CCR7;CCL19
Positive regulation of CD8-positive, alpha-beta T cell differentiation	3/5	0.000671159	0.00981852	NCKAP1L;LILRB4;RUNX1
Positive regulation of glycoprotein metabolic process	3/5	0.000671159	0.00981852	CCL21;CCL19;IGF1
Regulation of hippocampal neuron apoptotic process	3/5	0.000671159	0.00981852	ITGAM;TYROBP;TREM2
Regulation of natural killer cell differentiation	3/5	0.000671159	0.00981852	AXL;PRDM1;GAS6
Regulation of neutrophil degranulation	3/5	0.000671159	0.00981852	ITGAM;SYK;ITGB2
Response to prostaglandin	3/5	0.000671159	0.00981852	CCL21;CCR7;CCL19
Cholesterol homeostasis	10/71	0.000674772	0.00983455	CETP;DGAT2;APOM;LPL;APOA4;CYP7B1;ABCB11;CD24;SIRT1;CYP7A1
Regulation of MAP kinase activity	12/97	0.000680779	0.00988521	PDGFRB;RGS2;TGFB1;CD300A;IL1B;PRKCD;PDGFA;S100A12;CD24;SH2B3;PIK3CG;ROBO1
Phagocytosis, engulfment	7/37	0.000720614	0.0104249	MSR1;MARCO;ITGAM;ITGB2;RAC2;CD36;RHOBTB1
Regulation of interleukin-10 production	8/48	0.000740761	0.0106768	TYROBP;SYK;CLEC7A;F2RL1;XCL1;LILRB4;TLR4;TNFRSF21
Fc-gamma receptor signaling pathway	10/72	0.000754956	0.0108017	CYFIP2;FGR;HCK;FCER1G;SYK;WIPF1;PRKCE;PRKCD;NCKAP1L;ARPC5
Sterol homeostasis	10/72	0.000754956	0.0108017	CETP;DGAT2;APOM;LPL;APOA4;CYP7B1;ABCB11;CD24;SIRT1;CYP7A1
Regulation of monocyte chemotactic protein-1 production	4/11	0.000772551	0.010973	SYK;CLEC7A;IL1B;OAS3
Response to prostaglandin E	4/11	0.000772551	0.010973	PTGER4;CCL21;CCR7;CCL19
Response to organic cyclic compound	9/60	0.00077937	0.0110298	SOCS2;ANXA1;TGFB1;IL1B;ABCB4;SPP1;CYP1A1;ALPL;GGT1
Positive regulation of I-kappaB kinase/NF-kappaB signaling	17/171	0.000790797	0.0111511	CD74;CCL21;LGALS1;CLEC7A;UBD;CASP1;HMOX1;S100A12;F2RL1;CCR7;CARD16;CCL19;ECT2;TRIM22;APOL3;BIRC3;LTF
Regulation of actin filament-based process	10/73	0.000842818	0.0118191	PDGFRB;PRKCD;RAC2;PDGFA;IQGAP1;RND2;CORO1A;EPHA3;RHOBTB1;RND1
Cellular defense response	8/49	0.000853544	0.0118191	LGALS3BP;CXCL9;TYROBP;NCF2;C5AR1;CXCR2;DCDC2;MNDA
Cellular response to mechanical stimulus	8/49	0.000853544	0.0118191	PTGER4;GADD45A;IL1B;CHEK1;CASP1;TLR8;TLR4;AQP1
Response to hydrogen peroxide	8/49	0.000853544	0.0118191	ANXA1;PRKCD;PPIF;HBB;HMOX1;ECT2;SIRT1;AQP1
Secondary alcohol metabolic process	8/49	0.000853544	0.0118191	CH25H;CETP;SQLE;NSDHL;APOF;APOA4;NR0B2;SULT2A1
Positive regulation of signal transduction	22/252	0.000872386	0.0118191	NRP1;CD74;MAML2;IRS1;CD80;LY86;DCDC2;EMP2;TREM2;IGF1;HIF1A;SIRT1;ROBO1;SULF2;BMP2;PTPRC;ELF3;AXL;IL1B;ITGAV;GAS6;IL7R
Cellular response to interleukin-7	5/19	0.000874481	0.0118191	SOCS2;IRS1;IRS2;IL2RG;IL7R
Fatty acid transmembrane transport	5/19	0.000874481	0.0118191	PRKAA2;THRSP;CD36;ACACA;SLC27A5
Interleukin-7-mediated signaling pathway	5/19	0.000874481	0.0118191	SOCS2;IRS1;IRS2;IL2RG;IL7R
Positive regulation of monocyte chemotaxis	5/19	0.000874481	0.0118191	CCR1;CXCL10;SERPINE1;FPR2;PLA2G7
Regulation of insulin-like growth factor receptor signaling pathway	5/19	0.000874481	0.0118191	IGFBP1;BMP2;CILP;IGFBP2;IGF1
Regulation of neuroinflammatory response	5/19	0.000874481	0.0118191	IL1B;TREM2;IGF1;PTGS2;MMP9
Cell-matrix adhesion	12/100	0.000895825	0.0120658	SGCE;CD96;COL3A1;CCL21;ITGB2;ITGBL1;ITGAV;EMP2;THY1;HPSE;NPNT;CD44
Negative regulation of cell motility	13/114	0.000904174	0.0121364	EPHA4;CD74;IFITM1;MCTP1;SERPINE1;THY1;PODN;ROBO1;RAP2A;WNT11;NAV3;RECK;ENG
Skeletal system development	16/158	0.000914477	0.0122327	PTGER4;NPR3;LECT2;IGF1;HAPLN4;PCSK5;SULF2;COL1A1;BMP2;VCAN;COL1A2;WNT11;TRPS1;ALPL;CHI3L1;CD44
Fc receptor mediated stimulatory signaling pathway	10/74	0.000938908	0.0125166	CYFIP2;FGR;HCK;FCER1G;SYK;WIPF1;PRKCE;PRKCD;NCKAP1L;ARPC5
Epithelial cell differentiation	12/101	0.000979004	0.012952	VIL1;LGALS3;SCUBE1;ANXA1;DHRS9;BASP1;CDHR2;GATA6;AKR1C2;TAGLN2;ALDOC;ASCL1
Organic hydroxy compound biosynthetic process	8/50	0.000979697	0.012952	CH25H;SQLE;SRD5A2;HMGCR;CYP7B1;ABCB11;CYP7A1;SLC27A5
Cellular response to molecule of bacterial origin	13/115	0.000981515	0.012952	CD86;CXCL9;CD80;SERPINE1;PPBP;CXCL2;CXCL10;AXL;IL1B;CASP1;CTSG;CARD16;TLR4
Cellular response to ketone	7/39	0.00100171	0.0131741	PTGER4;KLF9;SPP1;AKR1C2;MSN;CFTR;AQP1
Regulation of primary metabolic process	14/130	0.00103101	0.0135139	IDI1;FDPS;HMGCS1;CYP51A1;IRS2;HMGCR;ACACA;PSMB9;TM6SF2;SQLE;SCD;FASN;MVD;FDFT1
Lipid catabolic process	6/29	0.00105675	0.0137589	CYP1A2;PPT1;LPL;APOA4;CYP3A4;CYP4F12
Regulation of response to biotic stimulus	6/29	0.00105675	0.0137589	HERC5;FGR;GATA6;TREM2;CD36;BIRC3
Actin cytoskeleton reorganization	9/63	0.00111703	0.014285	NRP1;RAP2A;ANXA1;GPR65;TRPV4;PLEK;THSD7A;TNIK;ANTXR1
Positive regulation of Ras protein signal transduction	9/63	0.00111703	0.014285	GPR174;COL3A1;GPR65;F2RL1;IRS2;IGF1;PIK3CG;F2RL2;ROBO1
Glomerular visceral epithelial cell differentiation	4/12	0.00112087	0.014285	BASP1;IQGAP1;CD24;KLF15
Modulation by host of viral process	4/12	0.00112087	0.014285	CRP;PC;IFI27;LTF
Negative regulation of B cell proliferation	4/12	0.00112087	0.014285	TYROBP;CD300A;MNDA;TNFRSF21
Positive regulation of myeloid leukocyte mediated immunity	4/12	0.00112087	0.014285	ITGAM;TYROBP;ITGB2;F2RL1
Lipopolysaccharide-mediated signaling pathway	5/20	0.00112641	0.014285	HCK;TGFB1;PRKCE;IL1B;TLR4
Regulation of tissue remodeling	5/20	0.00112641	0.014285	TGFB1;GPNMB;LEPR;SYT7;RUNX1
Regulation of cysteine-type endopeptidase activity involved in apoptotic process	11/89	0.00113348	0.014328	ACVR1C;SYK;CLEC7A;RPS6KA1;CASP1;CARD16;GAS6;SIRT1;GRAMD4;CD44;AQP1
Positive regulation of interleukin-6 production	10/76	0.00115807	0.0145917	CD74;TYROBP;SYK;CLEC7A;IL1B;TLR8;LPL;F2RL1;CYBA;TLR4
Regulation of nitric oxide biosynthetic process	7/40	0.00117127	0.0147106	CLEC7A;IL1B;HBB;CD36;PTGS2;TLR4;ASS1
Antimicrobial humoral immune response mediated by antimicrobial peptide	9/64	0.00125279	0.0153504	CXCL10;CXCL9;RNASE6;S100A12;DEFB1;PPBP;CXCL2;S100A9;LTF
Artery morphogenesis	6/30	0.00127506	0.0153504	PDGFRB;NRP1;HPGD;HEY2;LRP2;ENG
Estrogen metabolic process	6/30	0.00127506	0.0153504	SULT1A1;HSD17B2;CYP1A2;CYP1A1;CYP3A4;HSD17B11
Positive regulation of B cell proliferation	6/30	0.00127506	0.0153504	CD74;PTPRC;GPR183;IRS2;NCKAP1L;TNFSF13B
Positive regulation of phosphatidylinositol 3-kinase signaling	10/77	0.00128236	0.0153504	PDGFRB;FGR;SEMA4D;PDGFA;F2RL1;IRS2;TREM2;IGF1;SIRT1;PIK3CG
Defense response to virus	14/133	0.00128769	0.0153504	FCN3;IFITM1;MX2;RNASE6;IFI44L;CXCL10;SLFN11;PTPRC;IFI27;IFI16;OAS2;OAS3;TLR8;F2RL1
B cell chemotaxis	3/6	0.00130081	0.0153504	CH25H;CYP7B1;GAS6
Establishment of lymphocyte polarity	3/6	0.00130081	0.0153504	CCL21;CCR7;CCL19
Glomerular epithelial cell differentiation	3/6	0.00130081	0.0153504	BASP1;CD24;KLF15
Lipoxin metabolic process	3/6	0.00130081	0.0153504	HPGD;ALOX5;ALOX5AP
Mitotic DNA replication initiation	3/6	0.00130081	0.0153504	MCM3;MCM4;MCM2
Monoterpenoid metabolic process	3/6	0.00130081	0.0153504	CYP1A2;CYP2C19;CYP3A4
Nuclear cell cycle DNA replication initiation	3/6	0.00130081	0.0153504	MCM3;MCM4;MCM2
Positive regulation of antigen processing and presentation	3/6	0.00130081	0.0153504	CCL21;CCR7;CCL19
Positive regulation of dendritic cell antigen processing and presentation	3/6	0.00130081	0.0153504	CCL21;CCR7;CCL19
Positive regulation of gluconeogenesis	3/6	0.00130081	0.0153504	NNMT;PPARGC1A;SIRT1
Positive regulation of osteoblast proliferation	3/6	0.00130081	0.0153504	BMP2;HPSE;LTF
Positive regulation of receptor binding	3/6	0.00130081	0.0153504	NRP1;ANXA2;MMP9
Regulation of glomerular filtration	3/6	0.00130081	0.0153504	F2RL1;EMP2;GAS6
Renal filtration cell differentiation	3/6	0.00130081	0.0153504	BASP1;CD24;KLF15
Import into cell	7/41	0.00136252	0.0159866	SNAP25;SLC6A6;SLC38A1;SLC7A8;IL10RA;TREM2;LRP2
Toll-like receptor signaling pathway	11/91	0.00136292	0.0159866	ITGAM;ITGB2;RFTN1;TLR8;CD36;CNPY3;S100A9;TLR4;CTSS;S100A8;BIRC3
Androgen metabolic process	5/21	0.00142831	0.0166537	SRD5A2;DHRS9;SPP1;CYP3A4;HSD17B11
Retinol metabolic process	5/21	0.00142831	0.0166537	DHRS9;RDH12;CYP1A2;CYP1A1;CYP3A4
Negative regulation of cysteine-type endopeptidase activity	8/53	0.00144977	0.0168036	IFI16;RPS6KA1;CARD16;GAS6;CST7;CD44;AQP1;LTF
Positive regulation of B cell activation	8/53	0.00144977	0.0168036	CD74;PTPRC;SYK;SH3KBP1;GPR183;IRS2;NCKAP1L;TNFSF13B
Response to cytokine	15/150	0.0014813	0.0171182	CSF1R;CD74;IFITM1;ANXA1;GCH1;MX2;CXCR4;COL3A1;UBD;IL1B;CASP1;CHI3L1;CCR7;TIMP1;GGT1
Positive regulation of macromolecule metabolic process	29/384	0.00149657	0.017201	CRP;PIK3R3;TREM2;BRCA1;HIF1A;ROBO1;WNT11;CLEC7A;HEY2;ITGAX;E2F1;CD36;PPARGC1A;SLC38A2;FGF21;CD74;TGFB1;ANXA2;LAPTM5;MSN;IGF1;NR0B2;GREM1;TNRC6C;BMP2;TYROBP;IL1B;GAS6;TLR4
Regulation of phosphatidylinositol 3-kinase signaling	12/106	0.00149727	0.017201	PDGFRB;FGR;SEMA4D;PIK3IP1;PIP4K2A;PDGFA;F2RL1;IRS2;TREM2;IGF1;SIRT1;PIK3CG
Positive regulation of Rho protein signal transduction	6/31	0.00152621	0.0173802	GPR174;COL3A1;GPR65;F2RL1;F2RL2;ROBO1
Prostaglandin metabolic process	6/31	0.00152621	0.0173802	CD74;HPGD;AKR1C2;PTGS2;PTGDS;PTGS1
Regulation of macrophage derived foam cell differentiation	6/31	0.00152621	0.0173802	CRP;CETP;MSR1;LPL;ITGAV;CD36
Positive regulation of lipid transport	4/13	0.00156608	0.0177822	CETP;ABCB4;SPP1;PRAP1
Protein homooligomerization	13/121	0.00157092	0.0177855	ATL3;TMEM120A;SLC1A2;ACACA;GLS;DISP1;GNMT;EHD4;CTH;ALOX5AP;HPRT1;ECT2;KCNJ2
Monocyte chemotaxis	7/42	0.0015773	0.0178062	LGALS3;ANXA1;CCL21;CCL20;S100A12;XCL1;CCL19
Regulation of humoral immune response	8/54	0.00164103	0.0184723	C1QB;CR1;C5AR1;C3AR1;GATA6;CFHR5;CCR7;CPN1
Positive regulation of cell adhesion	10/80	0.00172181	0.0193258	RET;EPHA4;SYK;CCL21;CCR7;ITGAV;NCKAP1L;STX3;NPNT;FSTL3
Vascular endothelial growth factor receptor signaling pathway	9/67	0.00174161	0.0194921	CYFIP2;NRP1;NCF2;AXL;NCF4;CYBB;ITGAV;CYBA;NCKAP1L
Hemopoiesis	11/94	0.00177735	0.0197046	CSF1R;SELPLG;TGFB1;PTPRC;IFI16;GLRX5;PLEK;PRKX;SH2B3;RUNX1;FSTL3
Negative regulation of lymphocyte activation	5/22	0.00178582	0.0197046	LGALS3;GPNMB;FGL1;LAPTM5;SAMSN1
Positive regulation of lipid catabolic process	5/22	0.00178582	0.0197046	IRS1;IL1B;PRKCD;APOA4;IRS2
Regulation of lipid storage	5/22	0.00178582	0.0197046	CRP;LPL;ITGAV;ALKBH7;SIRT1
Regulation of platelet activation	5/22	0.00178582	0.0197046	FCER1G;SYK;PLEK;PDGFA;TLR4
Aortic valve morphogenesis	6/32	0.00181329	0.0197203	EFNA1;TGFB1;ELN;HEY2;SNAI2;ROBO1
Endodermal cell differentiation	6/32	0.00181329	0.0197203	COL4A2;COL12A1;ITGB2;LAMA3;ITGAV;MMP9
Hematopoietic progenitor cell differentiation	6/32	0.00181329	0.0197203	CSF1R;TGFB1;PTPRC;PLEK;MLLT3;FSTL3
Superoxide metabolic process	6/32	0.00181329	0.0197203	PREX1;NCF2;NCF4;CYBB;APOA4;CYBA
Cellular glucose homeostasis	7/43	0.00181754	0.0197203	PRKAA2;KCNB1;GAS6;CYP7A1;HIF1A;PPARGC1A;SIRT1
Regulation of cytokine production involved in inflammatory response	7/43	0.00181754	0.0197203	PER1;CLEC7A;ALOX5;TREM2;HIF1A;LILRB4;TLR4
Negative regulation of cytokine-mediated signaling pathway	8/55	0.00185172	0.0199801	PTPRC;OAS3;F2RL1;TREM2;CARD16;GAS6;SH2B3;ROBO1
Pyruvate metabolic process	8/55	0.00185172	0.0199801	SDS;SLC16A1;PC;PKLR;ME1;ALDOC;ME2;ENO3
Antigen receptor-mediated signaling pathway	17/185	0.00187704	0.0201976	SYK;RFTN1;BTN3A3;THY1;PSMB9;PTPRC;WNK1;INPP5D;HLA-DPB1;HLA-DRA;NCKAP1L;LCP2;MNDA;HLA-DQA1;TNFRSF21;HLA-DPA1;HLA-DQB1
Phospholipase C-activating G protein-coupled receptor signaling pathway	10/81	0.00189277	0.0203109	GPR174;GPR65;C5AR1;CXCR2;C3AR1;FPR1;F2RL1;FPR3;FPR2;F2RL2
Defense response to symbiont	13/124	0.00196093	0.0209847	FCN3;IFITM1;MX2;RNASE6;IFI44L;SLFN11;PTPRC;IFI27;IFI16;OAS2;OAS3;TLR8;F2RL1
Peptidyl-tyrosine modification	8/56	0.00208317	0.0217577	PDGFRB;FGR;EPHA4;HCK;CSF1R;EFEMP1;SYK;EPHA3
Positive regulation of cell-matrix adhesion	7/44	0.00208521	0.0217577	NRP1;CCL21;CCR7;EMP2;THY1;CD36;S100A10
Positive regulation of receptor-mediated endocytosis	7/44	0.00208521	0.0217577	GREM1;ANXA2;CCL21;SERPINE1;PPT1;CCL19;BICD1
Response to amyloid-beta	7/44	0.00208521	0.0217577	EPHA4;TREM2;FPR2;CD36;IGF1;MMP9;TLR4
Axon guidance	18/203	0.00208542	0.0217577	RET;EPHA4;NRP1;LAMA5;LAMA2;SEMA4D;SH3KBP1;LAMA3;CXCR4;IRS2;IGSF9;ROBO1;EFNA1;RAC2;PLXNC1;EPHB1;EPHA3;SPTBN2
Regulation of angiogenesis	18/203	0.00208542	0.0217577	SERPINE1;GATA6;EMP2;BRCA1;ISM1;THBS2;HIF1A;SIRT1;AQP1;RUNX1;CXCL10;GPNMB;COL4A2;IL1B;ALOX5;ITGAX;HMOX1;CHI3L1
Enzyme linked receptor protein signaling pathway	14/140	0.00209979	0.0217577	PDGFRB;RET;EPHA4;CSF1R;SYK;SLA;ACVR2B;FGR;HCK;AXL;LCP2;EPHB1;MET;EPHA3
Negative regulation of cartilage development	4/14	0.0021209	0.0217577	GREM1;EFEMP1;WNT11;SNAI2
Negative regulation of DNA damage response, signal transduction by p53 class mediator	4/14	0.0021209	0.0217577	CD74;SNAI2;SIRT1;CD44
Negative regulation of neuroinflammatory response	4/14	0.0021209	0.0217577	PTPRC;TREM2;IGF1;CST7
Positive regulation of lymphocyte migration	4/14	0.0021209	0.0217577	CXCL10;CCL21;CCL20;DOCK8
Positive regulation of T-helper cell differentiation	4/14	0.0021209	0.0217577	CD86;ANXA1;CD80;CCL19
Regulation of macrophage cytokine production	4/14	0.0021209	0.0217577	CD74;TGFB1;LAPTM5;SIRT1
Response to chemokine	4/14	0.0021209	0.0217577	CCL21;WNK1;DOCK8;SH2B3
Steroid catabolic process	4/14	0.0021209	0.0217577	CYP1A2;SPP1;CYP3A4;HSD17B11
Negative regulation of gene expression	25/322	0.00212229	0.0217577	PTGER4;PRKAA2;HIF1A;TOB1;ROBO1;GPNMB;HEY2;ATOH8;HAVCR2;CCR1;SRGN;MSR1;HELLS;CENPV;TGFB1;IGF1;NR0B2;SIRT1;RUNX1;TNRC6C;BMP2;PC;CILP;CPEB3;ENG
Regulation of cell differentiation	15/156	0.0021845	0.021761	TGFB1;EMP2;RUNX1;GREM1;LGALS3;SLC6A6;TRPS1;ALOX5;SMOC1;RPS6KA1;HEY2;SNAI2;CD24;FADS1;EPHA3
Blood vessel endothelial cell migration	5/23	0.00220472	0.021761	GREM1;NRP1;PIK3R3;EMP2;ROBO1
Positive regulation of protein autophosphorylation	5/23	0.00220472	0.021761	GREM1;RAP2A;RASSF2;GPNMB;PDGFA
Ethanol catabolic process	3/7	0.00220618	0.021761	SULT1A1;SULT1A2;SULT2A1
Lipoxin biosynthetic process	3/7	0.00220618	0.021761	HPGD;ALOX5;ALOX5AP
Positive regulation of chemokine	3/7	0.00220618	0.021761	CD74;LPL;TLR4
Positive regulation of potassium ion import across plasma membrane	3/7	0.00220618	0.021761	WNK1;WNK3;ATP1B3
Regulation of bile acid metabolic process	3/7	0.00220618	0.021761	ABCB11;CYP7A1;SIRT1
Regulation of bone remodeling	3/7	0.00220618	0.021761	GREM1;LEPR;SYT7
Regulation of CD8-positive, alpha-beta T cell differentiation	3/7	0.00220618	0.021761	NCKAP1L;LILRB4;RUNX1
Regulation of dopamine metabolic process	3/7	0.00220618	0.021761	ITGAM;ITGB2;HPRT1
Regulation of phospholipid transport	3/7	0.00220618	0.021761	CETP;ABCB4;PRAP1
Regulation of T-helper 1 cell differentiation	3/7	0.00220618	0.021761	ANXA1;CD80;CCL19
Regulation of transforming growth factor beta activation	3/7	0.00220618	0.021761	GATA6;ITGAV;LTBP1
Skin morphogenesis	3/7	0.00220618	0.021761	COL1A1;COL1A2;ITGA6
Cellular response to oxygen-containing compound	25/323	0.00221252	0.0217685	RET;CD86;CXCL9;IRS1;ABCB4;CD80;SERPINE1;LPL;CXCL2;AQP1;CRHBP;WNT11;CASP1;CTSG;PRKCD;PPBP;MMP9;CXCL10;AXL;IL1B;CARD16;CPEB3;TLR4;CFTR;EPHA3
Arachidonic acid metabolic process	8/57	0.00233676	0.0229332	ALOX5;CYP1A2;CYP1A1;PTGDS;CYP2C19;PTGS2;CYP4F12;PTGS1
Antigen processing and presentation of exogenous peptide antigen via MHC class II	11/98	0.00248419	0.0243189	CD74;HLA-DMA;FCER1G;HLA-DPB1;HLA-DRA;IFI30;HLA-DQA1;CTSS;SPTBN2;HLA-DPA1;HLA-DQB1
Organic cyclic compound biosynthetic process	6/34	0.00250802	0.0244298	GCH1;SRD5A2;ALOX5;CYP51A1;PRLR;FDFT1
Positive regulation of interleukin-12 production	6/34	0.00250802	0.0244298	SYK;CLEC7A;LAPTM5;CCR7;CCL19;TLR4
Sulfur compound biosynthetic process	12/113	0.00258442	0.0251113	CHST9;VCAN;CHST11;CBS;LUM;DSEL;CTH;ST3GAL6;CHAC1;GGT1;GCLM;ST3GAL1
Muscle organ development	8/58	0.00261393	0.0253192	SGCE;CXCL10;MRAS;LAMA2;NEB;IGF1;CACNA1H;HBEGF
Fc-gamma receptor signaling pathway involved in phagocytosis	9/71	0.00261879	0.0253192	CYFIP2;FGR;HCK;SYK;WIPF1;PRKCE;PRKCD;NCKAP1L;ARPC5
Defense response to fungus	5/24	0.00269084	0.0258877	CLEC7A;S100A12;S100A9;S100A8;LTF
Protein kinase B signaling	5/24	0.00269084	0.0258877	TGFB1;IL1B;PIK3R3;IGF1;GAS6
Acetyl-CoA metabolic process	4/15	0.00279782	0.0266544	ACLY;HMGCS1;MVD;ACACA
Prostanoid biosynthetic process	4/15	0.00279782	0.0266544	CD74;PTGS2;PTGDS;PTGS1
Regulation of T cell chemotaxis	4/15	0.00279782	0.0266544	CXCL10;CCL21;WNK1;XCL1
Superoxide anion generation	4/15	0.00279782	0.0266544	NCF2;NCF4;CYBB;CYBA
Antigen processing and presentation of peptide antigen via MHC class II	11/100	0.00291444	0.0276376	CD74;HLA-DMA;FCER1G;HLA-DPB1;HLA-DRA;IFI30;HLA-DQA1;CTSS;SPTBN2;HLA-DPA1;HLA-DQB1
Cellular response to amyloid-beta	6/35	0.00292226	0.0276376	EPHA4;TREM2;FPR2;CD36;IGF1;TLR4
Cellular response to hydrogen peroxide	6/35	0.00292226	0.0276376	ANXA1;PRKCD;PPIF;ECT2;SIRT1;AQP1
Regulation of DNA binding	7/47	0.00307341	0.028927	TGFB1;IFI16;E2F1;PLAUR;SUMO4;IGF1;MMP9
Regulation of T cell activation	7/47	0.00307341	0.028927	LGALS3;GPNMB;FGL1;LAPTM5;HLA-DPB1;THY1;HLA-DPA1
Protein phosphorylation	34/496	0.00308579	0.0289738	RET;CSF1R;PRKAA2;PRKX;EFEMP1;ACVR1C;WNT11;CHEK1;RPS6KA1;CTSG;FNIP2;EPHB1;IP6K3;PDGFRB;EPHA4;TGFB1;CAMK1D;SYK;PRKCE;GLYCTK;PRKCD;CDC7;ACVR2B;FGR;HCK;BMP2;WNK1;STK17B;WNK3;TNIK;GAS6;SGK1;TLR4;EPHA3
Neurotransmitter transport	9/73	0.00317224	0.029714	SNAP25;SLC38A1;SLC6A16;GLS2;STXBP1;SLC1A2;SLC29A4;SLC38A2;GLS
Negative regulation of antigen receptor-mediated signaling pathway	5/25	0.00325006	0.0302256	LGALS3;CD300A;LAPTM5;THY1;LILRB4
Negative regulation of sequestering of calcium ion	5/25	0.00325006	0.0302256	PTPRC;CCL21;XCL1;CCR7;CCL19
Outflow tract septum morphogenesis	5/25	0.00325006	0.0302256	NRP1;GATA6;LRP2;ROBO1;ENG
Endoderm formation	6/36	0.00338556	0.0307909	COL4A2;COL12A1;ITGB2;LAMA3;ITGAV;MMP9
Positive regulation of vasculature development	11/102	0.00340272	0.0307909	IL1B;SERPINE1;GATA6;ITGAX;HMOX1;CHI3L1;BRCA1;HIF1A;SIRT1;AQP1;RUNX1
Amine metabolic process	3/8	0.00342121	0.0307909	SULT1A1;SULT1C2;SULT1A2
Cysteine metabolic process	3/8	0.00342121	0.0307909	CBS;CTH;GGT1
Natural killer cell differentiation	3/8	0.00342121	0.0307909	PTPRC;AXL;PBX1
Negative regulation of glial cell apoptotic process	3/8	0.00342121	0.0307909	PRKCD;TREM2;GAS6
Negative regulation of phospholipase activity	3/8	0.00342121	0.0307909	RGS2;ANXA1;BICD1
Positive regulation of dendritic cell chemotaxis	3/8	0.00342121	0.0307909	CCL21;CCR7;GAS6
Positive regulation of leukocyte differentiation	3/8	0.00342121	0.0307909	LGALS3;LGALS1;NCKAP1L
Regulation of chemokine-mediated signaling pathway	3/8	0.00342121	0.0307909	HIF1A;SH2B3;ROBO1
Regulation of dendritic cell chemotaxis	3/8	0.00342121	0.0307909	SLAMF8;CCR7;GAS6
Regulation of potassium ion import	3/8	0.00342121	0.0307909	WNK1;WNK3;ATP1B3
Sulfur amino acid biosynthetic process	3/8	0.00342121	0.0307909	CBS;CTH;GGT1
Vascular associated smooth muscle cell differentiation	3/8	0.00342121	0.0307909	HEY2;GATA6;ENG
Pattern recognition receptor signaling pathway	8/61	0.00360167	0.0320377	FCN1;TLR8;CD36;CNPY3;S100A9;TLR4;CTSS;S100A8
Aromatic amino acid family catabolic process	4/16	0.00360896	0.0320377	AADAT;HAAO;TAT;ACMSD
Positive regulation of small molecule metabolic process	4/16	0.00360896	0.0320377	IRS1;PRKCE;IRS2;PPM1K
Regulation of interleukin-1 production	4/16	0.00360896	0.0320377	ANXA1;CCR7;GAS6;TLR4
Regulation of mast cell degranulation	4/16	0.00360896	0.0320377	FGR;CD84;SYK;CD300A
Sphingolipid catabolic process	4/16	0.00360896	0.0320377	ACER3;ENPP2;PPT1;SMPDL3A
Antigen processing and presentation of exogenous peptide antigen	11/103	0.00367031	0.0325085	CD74;HLA-DMA;FCER1G;HLA-DPB1;HLA-DRA;IFI30;HLA-DQA1;CTSS;SPTBN2;HLA-DPA1;HLA-DQB1
Positive regulation of inflammatory response	10/89	0.0038104	0.0336729	PTGER4;IL1B;SERPINE1;NAPEPLD;LPL;S100A12;S100A9;TLR4;PLA2G7;S100A8
Cellular response to drug	5/26	0.00388827	0.034015	CRHBP;RAP2A;IL1B;SLAMF8;GAS6
Mononuclear cell differentiation	5/26	0.00388827	0.034015	CSF1R;IFI16;AXL;TREM2;GAS6
Positive regulation of ion transmembrane transporter activity	5/26	0.00388827	0.034015	WNK1;WNK3;ATP1B3;CTSS;CFTR
Proteoglycan metabolic process	5/26	0.00388827	0.034015	CHST9;CHST11;IGF1;HPSE;SULF2
Regulation of p38MAPK cascade	6/37	0.00390136	0.034015	PER1;BMP2;GADD45A;IL1B;TREM2;GADD45G
Regulation of protein autophosphorylation	6/37	0.00390136	0.034015	RAP2A;RASSF2;GPNMB;MVP;PDGFA;ENG
Regulation of MAPK cascade	15/166	0.00396038	0.0344527	RET;CD74;SYK;LAPTM5;PDGFA;IQGAP1;IGF1;LILRB4;GREM1;BMP2;PTPRC;IL1B;TNIK;CD24;EPHB1
Positive regulation of cysteine-type endopeptidase activity	8/62	0.00398807	0.0346165	CYFIP2;ACVR1C;SYK;IFI16;CLEC7A;CASP1;SIRT1;GRAMD4
Cellular response to hormone stimulus	9/76	0.00417063	0.0360409	GHR;SOCS2;CRHBP;KLF9;AKR1C2;TFPI;RAMP1;CTSS;CACNA1H
Regulation of epithelial to mesenchymal transition	9/76	0.00417063	0.0360409	GREM1;COL1A1;EFNA1;BMP2;TGFB1;GLIPR2;BAMBI;IL1B;EPHA3
Cytoskeleton organization	12/120	0.00424136	0.0365351	PCLO;SH3KBP1;DPYSL2;MICAL1;EPB41L3;RAC2;PACSIN3;TNIK;THY1;RND2;RHOBTB1;RND1
Positive regulation of cellular metabolic process	11/105	0.00425588	0.0365351	PDGFRB;GREM1;ACE2;ACLY;CDKN1A;TGFB1;ANXA2;GADD45A;FASN;APOA4;ACACA
Regulation of JNK cascade	11/105	0.00425588	0.0365351	PER1;RAP2A;RASSF2;CCL21;GADD45A;IL1B;F2RL1;CCR7;CCL19;EPHB1;GADD45G
Amino acid transport	7/50	0.00438472	0.0374764	SLC6A6;SLC38A1;SLC7A6;SLC7A8;SLC16A10;SLC38A2;SLC7A2
Regulation of complement activation	7/50	0.00438472	0.0374764	C1QB;CR1;IL1B;C5AR1;C3AR1;CFHR5;CPN1
Cellular response to UV	9/77	0.0045529	0.03835	MFAP4;CDKN1A;CHEK1;PRKCD;TIMP1;CARD16;MMP9;SIRT1;AQP1
Cell surface receptor signaling pathway involved in heart development	4/17	0.00456597	0.03835	BMP2;TGFB1;HEY2;SNAI2
Cellular modified amino acid catabolic process	4/17	0.00456597	0.03835	SARDH;CHAC1;GGT1;PRODH
Cellular response to fatty acid	4/17	0.00456597	0.03835	DGAT2;IRS1;AKR1C2;LPL
Positive regulation of smooth muscle cell migration	4/17	0.00456597	0.03835	PDGFRB;NRP1;IGF1;S100A11
Regulation of leukocyte migration	4/17	0.00456597	0.03835	ANXA1;RAC2;HMOX1;NCKAP1L
Ruffle organization	4/17	0.00456597	0.03835	CSF1R;CCL21;PLEK;CCR7
Sulfation	4/17	0.00456597	0.03835	SULT1A1;SULT1C2;SULT1A2;SULT2A1
Positive regulation of protein serine/threonine kinase activity	11/106	0.0045753	0.03835	PDGFRB;CSF1R;TGFB1;IL1B;PDGFA;S100A12;CD24;SIRT1;PIK3CG;ROBO1;LTF
Bile acid biosynthetic process	5/27	0.00461133	0.0384048	CH25H;ABCB11;CYP7B1;CYP7A1;SLC27A5
L-alpha-amino acid transmembrane transport	5/27	0.00461133	0.0384048	SLC38A1;SLC25A18;SLC7A8;SLC1A2;SLC7A2
Release of sequestered calcium ion into cytosol	5/27	0.00461133	0.0384048	PTPRC;CCL21;XCL1;CCR7;CCL19
Diterpenoid metabolic process	8/64	0.00485609	0.0401427	APOM;AKR1B10;RDH12;NAPEPLD;AKR1B1;LPL;APOA4;LRP2
Regulation of interleukin-12 production	7/51	0.00490406	0.0401427	SYK;CLEC7A;LAPTM5;TLR8;CCR7;CCL19;TLR4
Antigen processing and presentation of exogenous peptide antigen via MHC class I	9/78	0.00496189	0.0401427	FCER1G;NCF2;NCF4;CYBB;ITGAV;CYBA;CD36;IFI30;PSMB9
Epithelial to mesenchymal transition involved in endocardial cushion formation	3/9	0.00497416	0.0401427	HEY2;SNAI2;ENG
Isoprenoid biosynthetic process	3/9	0.00497416	0.0401427	IDI1;MVD;HMGCR
Lipoprotein metabolic process	3/9	0.00497416	0.0401427	NPC1L1;OLR1;APOA4
Negative regulation of biomineralization	3/9	0.00497416	0.0401427	TGFB1;HEY2;GAS6
Negative regulation of leukocyte degranulation	3/9	0.00497416	0.0401427	CD84;CD300A;NCKAP1L
Positive regulation of macrophage cytokine production	3/9	0.00497416	0.0401427	CD74;LAPTM5;SIRT1
Regulation of dendritic cell antigen processing and presentation	3/9	0.00497416	0.0401427	CCL21;CCR7;CCL19
Regulation of respiratory burst	3/9	0.00497416	0.0401427	CAMK1D;CLEC7A;RAC2
Regulation of vesicle fusion	3/9	0.00497416	0.0401427	ANXA1;ANXA2;STXBP1
Response to leptin	3/9	0.00497416	0.0401427	LEPR;LRP2;SIRT1
Synapse pruning	3/9	0.00497416	0.0401427	C1QB;ITGAM;TREM2
Very-low-density lipoprotein particle remodeling	3/9	0.00497416	0.0401427	CETP;LPL;APOA4
Negative regulation of protein secretion	6/39	0.00510427	0.0410232	IRS1;KCNB1;IL1B;CYP51A1;INHBB;HMGCR
Regulation of viral entry into host cell	6/39	0.00510427	0.0410232	FCN1;CD74;FCN3;IFITM1;LGALS1;TRIM22
Negative regulation of transmembrane receptor protein serine/threonine kinase signaling pathway	11/108	0.00527109	0.042277	GREM1;BMP2;TGFB1;BAMBI;CILP;PEG10;ADAMTSL2;LRP2;SIRT1;ACVR2B;FSTL3
Bile acid and bile salt transport	5/28	0.00542503	0.0431572	ABCC4;SLCO1B3;SLCO1A2;ABCB11;SLC27A5
L-amino acid transport	5/28	0.00542503	0.0431572	SLC25A18;SLC7A8;SLC1A2;SLC38A2;SLC7A2
Positive regulation of cytosolic calcium ion concentration involved in phospholipase C-activating G protein-coupled signaling pathway	5/28	0.00542503	0.0431572	GPR174;GPR65;C3AR1;F2RL1;F2RL2
Response to ketone	5/28	0.00542503	0.0431572	TGFB1;CCL21;ABCB4;CCR7;CCL19
Cartilage development	7/52	0.00546833	0.0433251	BMP2;TGFB1;TRPV4;CHI3L1;CD44;RUNX1;SULF2
Positive regulation of protein localization to plasma membrane	7/52	0.00546833	0.0433251	LGALS3;PRKCE;WNK3;TREM2;STX3;ZDHHC2;EPHA3
Cell migration involved in sprouting angiogenesis	4/18	0.00567996	0.0441072	GREM1;NRP1;PIK3R3;ROBO1
DNA strand elongation	4/18	0.00567996	0.0441072	GINS1;GINS2;MCM3;MCM4
DNA strand elongation involved in DNA replication	4/18	0.00567996	0.0441072	GINS1;GINS2;MCM3;MCM4
High-density lipoprotein particle remodeling	4/18	0.00567996	0.0441072	CETP;APOM;APOA4;PLTP
Negative regulation of peptide hormone secretion	4/18	0.00567996	0.0441072	CRHBP;IRS1;KCNB1;INHBB
Negative regulation of signal transduction by p53 class mediator	4/18	0.00567996	0.0441072	CD74;SNAI2;SIRT1;CD44
Positive regulation of cell adhesion mediated by integrin	4/18	0.00567996	0.0441072	RET;CCL21;SYK;NCKAP1L
Positive regulation of interleukin-4 production	4/18	0.00567996	0.0441072	CD86;FCER1G;SYK;HAVCR2
Regulation of brown fat cell differentiation	4/18	0.00567996	0.0441072	FNDC5;NAPEPLD;PTGS2;SIRT1
Response to interferon-alpha	4/18	0.00567996	0.0441072	IFITM1;AXL;MX2;GAS6
Carboxylic acid metabolic process	6/40	0.00579833	0.0446711	PON3;CYP1A2;SLC2A3;CYP4F22;ST3GAL1;GNMT
Lymphocyte migration	6/40	0.00579833	0.0446711	RET;CCL21;CCL20;MSN;XCL1;CCL19
Organic hydroxy compound transport	6/40	0.00579833	0.0446711	ABCC4;SLC16A1;SLCO1B3;SLCO1A2;ABCB11;SLC27A5
Positive regulation of wound healing	6/40	0.00579833	0.0446711	ANXA1;CLEC7A;PRKCE;SERPINE1;HPSE;HBEGF
Positive regulation of cell death	8/66	0.00586188	0.0450067	SLC6A6;ITGAM;SLFN11;TYROBP;ITGB2;HBB;CD36;PRODH
Negative regulation of extrinsic apoptotic signaling pathway	9/80	0.00586493	0.0450067	LGALS3;IL1B;SERPINE1;HMOX1;SNAI2;ITGAV;ITGA6;BRCA1;IGF1
Cellular response to oxidative stress	12/125	0.00587824	0.0450204	PRKAA2;NCF2;NCF4;PRKCD;CYBB;HMOX1;SUMO4;CYBA;HIF1A;PPARGC1A;MMP9;DHRS2
Positive regulation of cellular catabolic process	13/141	0.00595555	0.0455233	PRKAA2;IRS1;PRKCD;LAPTM5;MSN;IRS2;APOA4;IGF1;HIF1A;IL1B;PACSIN3;TRIM22;OPTN
Regulation of immune effector process	7/53	0.00607985	0.0463826	C1QB;CR1;C5AR1;C3AR1;CFHR5;HLA-DRA;CPN1
Cellular response to growth factor stimulus	14/158	0.00625373	0.0475235	NRP1;TGFB1;ANXA1;STMN2;IQGAP1;LRP2;ACVR2B;VIL1;BMP2;ACVR1C;CILP;SNAI2;XCL1;CD44
T cell receptor signaling pathway	14/158	0.00625373	0.0475235	RFTN1;BTN3A3;THY1;PSMB9;PTPRC;WNK1;INPP5D;HLA-DPB1;HLA-DRA;LCP2;HLA-DQA1;TNFRSF21;HLA-DPA1;HLA-DQB1
Positive regulation of leukocyte migration	5/29	0.00633509	0.0480483	LGALS3;F2RL1;XCL1;NCKAP1L;THY1
Carboxylic acid transmembrane transport	6/41	0.00655875	0.0496482	SLC38A1;SLC7A6;SLC16A1;SLC7A8;SLC16A7;SLC38A2
B cell homeostasis	3/10	0.0068881	0.049984	DOCK10;DOCK11;NCKAP1L
Cellular response to oxidised low-density lipoprotein particle stimulus	3/10	0.0068881	0.049984	TREM2;CD36;TLR4
Complement activation, lectin pathway	3/10	0.0068881	0.049984	FCN1;MFAP4;FCN3
Immunoglobulin mediated immune response	3/10	0.0068881	0.049984	CD74;FCER1G;TLR8
Indolalkylamine catabolic process	3/10	0.0068881	0.049984	AADAT;HAAO;ACMSD
Negative regulation of cell adhesion mediated by integrin	3/10	0.0068881	0.049984	WNK1;SERPINE1;SNAI2
Negative regulation of cellular protein catabolic process	3/10	0.0068881	0.049984	EFNA1;EPHA4;ANXA2
Negative regulation of leukocyte migration	3/10	0.0068881	0.049984	CD300A;SLAMF8;HMOX1
Negative regulation of peptidyl-lysine acetylation	3/10	0.0068881	0.049984	BRCA1;KLF15;SIRT1
Negative regulation of transforming growth factor beta production	3/10	0.0068881	0.049984	TYROBP;GATA6;CD24
Omega-hydroxylase P450 pathway	3/10	0.0068881	0.049984	CYP1A2;CYP1A1;CYP2C19
Positive regulation of cell activation	3/10	0.0068881	0.049984	PLEK;RPS6KA1;TLR4
Regulation of cell activation	3/10	0.0068881	0.049984	FCER1G;SYK;TREM2
Regulation of glycoprotein biosynthetic process	3/10	0.0068881	0.049984	CCL21;CCL19;IGF1
Regulation of low-density lipoprotein particle clearance	3/10	0.0068881	0.049984	ANXA2;TREM2;FGF21
Regulation of neutrophil migration	3/10	0.0068881	0.049984	RAC2;SLAMF8;NCKAP1L
Regulation of peptidyl-lysine acetylation	3/10	0.0068881	0.049984	PRKAA2;KLF15;SIRT1
Regulation of podosome assembly	3/10	0.0068881	0.049984	HCK;CAPG;LCP1
Sulfur amino acid catabolic process	3/10	0.0068881	0.049984	CBS;CTH;BLMH
Toxin transport	3/10	0.0068881	0.049984	RAB40B;SLC29A4;ANTXR1
Positive regulation of cytoskeleton organization	9/82	0.00688964	0.049984	VIL1;NRP1;HCK;CCL21;PRKCE;PLEK;F2RL1;CCR7;NCKAP1L
Aspartate family amino acid catabolic process	4/19	0.00696142	0.049984	GCDH;SDS;AADAT;AASS
Epoxygenase P450 pathway	4/19	0.00696142	0.049984	CYP1A2;CYP1A1;CYP2C19;CYP4F12
Myeloid cell activation involved in immune response	4/19	0.00696142	0.049984	FCER1G;TYROBP;SYK;DOCK2
Negative regulation of T cell receptor signaling pathway	4/19	0.00696142	0.049984	LGALS3;LAPTM5;THY1;LILRB4
Prostaglandin biosynthetic process	4/19	0.00696142	0.049984	CD74;PTGS2;PTGDS;PTGS1
Purine ribonucleoside bisphosphate metabolic process	4/19	0.00696142	0.049984	SULT1A1;SULT1C2;SULT1A2;SULT2A1
Response to fatty acid	4/19	0.00696142	0.049984	IRS1;SCD;LPL;CD36
Double-strand break repair via homologous recombination	10/97	0.00701616	0.0502846	GINS2;FEN1;CDC45;MCM3;MCM4;CDC7;MCM5;BRCA1;MCM6;MCM2
Cell projection organization	5/30	0.0073471	0.0523801	PLEK;RAC2;PDGFA;CAPG;NCKAP1L
Plasma membrane invagination	5/30	0.0073471	0.0523801	MSR1;MARCO;ITGAM;ITGB2;CD36
Calcium ion transmembrane import into cytosol	6/42	0.00738899	0.0523801	PTPRC;CCL21;TRPV4;XCL1;CCR7;CCL19
Phosphatidylinositol phosphate biosynthetic process	6/42	0.00738899	0.0523801	SOCS2;TTC7B;PIK3R3;PIP4K2A;PIK3CG;IP6K3
Positive regulation of epithelial to mesenchymal transition	6/42	0.00738899	0.0523801	COL1A1;BMP2;TGFB1;GLIPR2;BAMBI;IL1B
Positive regulation of protein tyrosine kinase activity	6/42	0.00738899	0.0523801	EFNA1;CSF1R;EPHA4;UNC119;GAS6;HBEGF
Negative regulation of cysteine-type endopeptidase activity involved in apoptotic process	7/55	0.00745396	0.0526495	RPS6KA1;PLAUR;CARD16;GAS6;MMP9;CD44;AQP1
Triglyceride metabolic process	7/55	0.00745396	0.0526495	CETP;DGAT2;FABP4;PNPLA3;LPL;SIRT1;SLC27A5
DNA-dependent DNA replication	12/129	0.00751846	0.0529137	GINS1;GINS2;CDC45;RFC1;MCM3;MCM4;CDC7;MCM5;CDC6;MCM6;MCM2;PSMB9
Positive regulation of macromolecule biosynthetic process	12/129	0.00751846	0.0529137	PDGFRB;HSPH1;CCL21;IRS1;IL1B;NAMPT;IRS2;IGF1;CCL19;CPEB3;SIRT1;TLR4
Positive regulation of protein polymerization	8/69	0.00765787	0.0537979	HCK;TPPP2;NAV3;CCL21;PRKCE;CCR7;NCKAP1L;MET
Organic anion transport	10/99	0.00807483	0.0565238	CA12;ABCC4;SLCO1B3;SLCO1A2;HBB;CA14;CFTR;SLC17A3;AQP1;ABCG2
Positive regulation of stress-activated MAPK cascade	10/99	0.00807483	0.0565238	BMP2;RASSF2;CCL21;GADD45A;IL1B;F2RL1;CCR7;CCL19;MID1;GADD45G
Cardiac epithelial to mesenchymal transition	4/20	0.00842018	0.0581082	BMP2;HEY2;SNAI2;ENG
Cellular modified amino acid biosynthetic process	4/20	0.00842018	0.0581082	GAMT;CHAC1;GCLM;GGT1
Myeloid cell development	4/20	0.00842018	0.0581082	ANXA2;NCKAP1L;EVI2B;SH2B3
Negative regulation of osteoclast differentiation	4/20	0.00842018	0.0581082	LILRB4;TLR4;FSTL3;LTF
Positive regulation of lymphocyte differentiation	4/20	0.00842018	0.0581082	SYK;AXL;NCKAP1L;GAS6
Positive regulation of peptidyl-lysine acetylation	4/20	0.00842018	0.0581082	PRKAA2;IL1B;BRCA1;PPARGC1A
Regulation of T cell migration	4/20	0.00842018	0.0581082	CXCL10;CCL21;CCL20;DOCK8
Toll-like receptor 4 signaling pathway	4/20	0.00842018	0.0581082	ITGAM;PRKCE;ITGB2;TLR4
Cellular nitrogen compound biosynthetic process	5/31	0.00846651	0.0581198	GCHFR;ARG2;GCH1;ACER3;SULT1A2
Positive regulation of leukocyte cell-cell adhesion	5/31	0.00846651	0.0581198	ITGB2;HLA-DPB1;THY1;CD44;HLA-DPA1
Triglyceride homeostasis	5/31	0.00846651	0.0581198	CETP;DGAT2;LPL;APOA4;SIRT1
Regulation of signal transduction	16/198	0.00866196	0.0593572	IGFBP1;TCF7L1;TGFB1;CD80;RGS16;IGFBP2;DCDC2;TREM2;SIRT1;RUNX1;SOCS2;RGS2;ZIC1;CD36;TIMP1;CD24
Positive regulation of transferase activity	13/148	0.00884126	0.0604767	ARRDC4;PDGFRB;RET;EPHA4;CSF1R;CD74;TGFB1;TREM2;GREM1;AXL;EPHB1;MET;EPHA3
Proteolysis	21/287	0.00890478	0.0604767	RET;CPA3;SRGN;FBXO2;HTRA1;AEBP1;PCSK5;TRHDE;MMP9;CTSS;CNDP1;CPN1;CAPN12;PLAU;UBD;CASP1;OLR1;MMP19;CTSG;TPSAB1;GGT1
Positive regulation of angiogenesis	11/116	0.0089271	0.0604767	IL1B;SERPINE1;GATA6;ITGAX;HMOX1;CHI3L1;BRCA1;HIF1A;SIRT1;AQP1;RUNX1
Positive regulation of interferon-gamma production	7/57	0.00904505	0.0604767	CLEC7A;IL1B;HLA-DPB1;TLR8;F2RL1;TLR4;HLA-DPA1
Regulation of bone mineralization	7/57	0.00904505	0.0604767	SRGN;GREM1;CCR1;BMP2;TGFB1;ALOX5;ACVR2B
Regulation of reactive oxygen species metabolic process	7/57	0.00904505	0.0604767	PDGFRB;ACE2;CDKN1A;GADD45A;ALOX5;RAC2;BRCA1
B cell mediated immunity	3/11	0.00918144	0.0604767	CD74;FCER1G;TLR8
Carnitine shuttle	3/11	0.00918144	0.0604767	PRKAA2;THRSP;ACACA
Cellular response to interleukin-2	3/11	0.00918144	0.0604767	SYK;IL2RB;IL2RG
Cyclooxygenase pathway	3/11	0.00918144	0.0604767	PTGDS;PTGS2;PTGS1
Fatty acid homeostasis	3/11	0.00918144	0.0604767	DGAT2;PRKAA2;SIRT1
Glutathione biosynthetic process	3/11	0.00918144	0.0604767	CHAC1;GCLM;GGT1
Insulin-like growth factor receptor signaling pathway	3/11	0.00918144	0.0604767	GHR;IRS1;IGF1
Interleukin-2-mediated signaling pathway	3/11	0.00918144	0.0604767	SYK;IL2RB;IL2RG
Positive regulation of phospholipid transport	3/11	0.00918144	0.0604767	CETP;ABCB4;PRAP1
Positive regulation of transforming growth factor beta production	3/11	0.00918144	0.0604767	GATA6;XCL1;PTGS2
Regulation of cardiac muscle cell differentiation	3/11	0.00918144	0.0604767	GREM1;BMP2;TGFB1
Regulation of lamellipodium morphogenesis	3/11	0.00918144	0.0604767	VIL1;ENPP2;CD44
Regulation of toll-like receptor 2 signaling pathway	3/11	0.00918144	0.0604767	F2RL1;CYBA;TREM2
T cell chemotaxis	3/11	0.00918144	0.0604767	CXCL10;GPR183;PIK3CG
Tryptophan catabolic process	3/11	0.00918144	0.0604767	AADAT;HAAO;ACMSD
Tryptophan metabolic process	3/11	0.00918144	0.0604767	AADAT;HAAO;ACMSD
Urate metabolic process	3/11	0.00918144	0.0604767	SLC16A9;SLC17A3;ABCG2
Positive regulation of cell cycle process	10/101	0.0092523	0.0605663	PDGFRB;FEN1;CENPV;PRKCE;IL1B;NUSAP1;CDC7;CDC6;IGF1;ECT2
Positive regulation of protein localization to membrane	10/101	0.0092523	0.0605663	LGALS3;ITGAM;KCNB1;PRKCE;WNK3;ITGB2;E2F1;TREM2;STX3;EPHA3
Branching morphogenesis of an epithelial tube	6/44	0.00927257	0.0605663	NRP1;BMP2;COL4A1;NPNT;MET;ENG
Positive regulation of biosynthetic process	6/44	0.00927257	0.0605663	TGFB1;APOA4;CYBA;CD36;TLR4;RUNX1
Positive regulation of osteoblast differentiation	6/44	0.00927257	0.0605663	IFITM1;BMP2;IGF1;NPNT;ACVR2B;LTF
Regulation of cell motility	12/133	0.00949802	0.0618321	DOCK10;CSF1R;TGFB1;CCL21;ENPP2;CCR7;PRKX;PLXNC1;CCL19;SGK1;FGF21;HBEGF
Transmembrane receptor protein serine/threonine kinase signaling pathway	12/133	0.00949802	0.0618321	BMP2;COL3A1;TGFB1;COL1A2;ACVR1C;HPGD;BAMBI;LTBP2;INHBB;SIRT1;ACVR2B;ENG
Long-chain fatty acid transport	5/32	0.00969859	0.062928	PRKAA2;FABP4;THRSP;CD36;ACACA
Positive regulation of interleukin-10 production	5/32	0.00969859	0.062928	SYK;CLEC7A;F2RL1;XCL1;TLR4
Chordate embryonic development	7/58	0.00992775	0.0642016	COL1A1;BMP2;WNT11;TGFB1;BRCA1;PCSK5;SULF2
Regulation of tumor necrosis factor-mediated signaling pathway	7/58	0.00992775	0.0642016	SYK;CASP1;LAPTM5;F2RL1;CARD16;GAS6;BIRC3
NAD biosynthetic process	4/21	0.0100653	0.0645569	NNMT;HAAO;NAMPT;PTGS2
Positive regulation of phosphatase activity	4/21	0.0100653	0.0645569	PDGFRB;BMP2;CD300A;PLEK
Regulation of lipopolysaccharide-mediated signaling pathway	4/21	0.0100653	0.0645569	LY86;CARD16;CD36;LTF
Regulation of lipoprotein lipase activity	4/21	0.0100653	0.0645569	SORT1;LPL;APOA4;PCSK5
Sterol transport	4/21	0.0100653	0.0645569	CETP;MSR1;NPC1L1;CD36
Positive regulation of protein-containing complex assembly	11/118	0.0100914	0.0646178	LGALS3;TGFB1;TPPP2;SYK;CLEC7A;PLEK;CAPG;CD36;LCP1;TLR4;FNIP2
Amino acid transmembrane transport	6/45	0.0103326	0.0659464	SLC6A6;SLC38A1;SLC25A18;SLC7A6;SLC7A8;SLC38A2
Cellular response to radiation	6/45	0.0103326	0.0659464	CDKN1A;IFI16;GADD45A;GPR88;ECT2;SIRT1
Positive regulation of JNK cascade	8/73	0.0106596	0.0677012	RASSF2;CCL21;GADD45A;IL1B;F2RL1;CCR7;CCL19;GADD45G
Regulation of Rho protein signal transduction	8/73	0.0106596	0.0677012	GPR174;NRP1;COL3A1;GPR65;F2RL1;MET;F2RL2;ROBO1
Response to molecule of bacterial origin	8/73	0.0106596	0.0677012	GCH1;IL1B;GGT1;CD24;CXCL2;S100A9;TLR4;S100A8
Bile acid metabolic process	5/33	0.0110484	0.0697176	CH25H;ABCB11;CYP7B1;CYP7A1;SLC27A5
Positive regulation of ATP metabolic process	5/33	0.0110484	0.0697176	PRKAA2;TREM2;IGF1;HIF1A;PPARGC1A
Positive regulation of cholesterol transport	5/33	0.0110484	0.0697176	CETP;ABCB4;TREM2;PLTP;SIRT1
Positive regulation of organelle organization	5/33	0.0110484	0.0697176	ANXA1;ATL3;ANXA2;TREM2;PPARGC1A
Positive regulation of gene expression	31/482	0.0110688	0.0697332	CRP;PTGER4;PIK3R3;TREM2;BRCA1;HIF1A;PIK3CG;ROBO1;WNT11;IFI16;CLEC7A;HEY2;ITGAX;E2F1;CD36;PPARGC1A;SLC38A2;FGF21;CD74;TGFB1;MSN;IGF1;NR0B2;TNRC6C;FGR;BMP2;TYROBP;IL1B;CPEB3;GAS6;TLR4
Positive regulation of nucleocytoplasmic transport	6/46	0.0114759	0.0721814	TGFB1;IL1B;ZIC1;PRKCD;ECT2;GAS6
Regulation of cytokine-mediated signaling pathway	8/74	0.0115296	0.0723208	CD74;PTPRC;SYK;AXL;GAS6;CD24;RUNX1;BIRC3
Angiotensin maturation	3/12	0.0118683	0.0723208	CPA3;ACE2;CTSG
Fat-soluble vitamin catabolic process	3/12	0.0118683	0.0723208	CYP26A1;CYP3A4;CYP4F12
Gas transport	3/12	0.0118683	0.0723208	MB;HBB;AQP1
Glutamine metabolic process	3/12	0.0118683	0.0723208	GLS2;LGSN;GLS
Hemidesmosome assembly	3/12	0.0118683	0.0723208	CD151;LAMA3;ITGA6
Homocysteine metabolic process	3/12	0.0118683	0.0723208	CBS;CTH;BLMH
Lysine catabolic process	3/12	0.0118683	0.0723208	GCDH;AADAT;AASS
Lysine metabolic process	3/12	0.0118683	0.0723208	GCDH;AADAT;AASS
Neurotransmitter uptake	3/12	0.0118683	0.0723208	SNAP25;SLC38A1;SLC29A4
Nonribosomal peptide biosynthetic process	3/12	0.0118683	0.0723208	CHAC1;GCLM;GGT1
Positive regulation of actin filament depolymerization	3/12	0.0118683	0.0723208	VIL1;PLEK;F2RL1
Positive regulation of fatty acid oxidation	3/12	0.0118683	0.0723208	IRS1;IRS2;PPARGC1A
Positive regulation of pseudopodium assembly	3/12	0.0118683	0.0723208	CCL21;F2RL1;CCR7
Positive regulation of sodium ion transmembrane transport	3/12	0.0118683	0.0723208	WNK1;WNK3;ATP1B3
Regulation of actin filament depolymerization	3/12	0.0118683	0.0723208	VIL1;PLEK;F2RL1
Regulation of angiotensin levels in blood	3/12	0.0118683	0.0723208	CPA3;ACE2;CTSG
Regulation of CD4-positive, alpha-beta T cell differentiation	3/12	0.0118683	0.0723208	HLA-DRA;NCKAP1L;RUNX1
Regulation of pseudopodium assembly	3/12	0.0118683	0.0723208	CCL21;F2RL1;CCR7
Serine family amino acid biosynthetic process	3/12	0.0118683	0.0723208	CBS;CTH;GGT1
Cell projection assembly	4/22	0.0119052	0.0724327	RAC2;PDGFA;CAPG;NCKAP1L
Neuron projection development	14/171	0.0121483	0.0737969	EPHA4;CTNND2;CDNF;STMN2;PPP1R9A;MANF;PPP1R9B;DOCK10;EPB41L3;NCKAP1L;TNIK;STX3;SGK1;EPHB1
B cell receptor signaling pathway	5/34	0.0125209	0.0758244	PTPRC;SYK;RFTN1;NCKAP1L;MNDA
Positive regulation of DNA binding	5/34	0.0125209	0.0758244	TGFB1;PLAUR;SUMO4;IGF1;MMP9
Epithelial to mesenchymal transition	6/47	0.0127055	0.0768229	BMP2;TGFB1;HEY2;SNAI2;HIF1A;ENG
Epithelium development	11/122	0.0127665	0.0770725	VIL1;LGALS3;BMP2;TGFB1;DHRS9;CDHR2;GATA6;SNAI2;AKR1C2;TAGLN2;ALDOC
Phospholipid metabolic process	8/76	0.0134251	0.0809233	SMPD3;ENPP2;PNPLA3;PIP4K2A;PLBD1;LPL;FADS1;FDFT1
Artery development	4/23	0.0139474	0.0829405	NRP1;ACVR2B;ROBO1;ENG
Hyaluronan metabolic process	4/23	0.0139474	0.0829405	TGFB1;IL1B;STAB2;CD44
Negative regulation of G protein-coupled receptor signaling pathway	4/23	0.0139474	0.0829405	RGS2;PLEK;BICD1;MET
Regulation of cysteine-type endopeptidase activity	4/23	0.0139474	0.0829405	IFI16;PSMB9;BIRC3;LTF
Regulation of interleukin-4 production	4/23	0.0139474	0.0829405	CD86;FCER1G;SYK;HAVCR2
Cation transport	14/174	0.0139818	0.0829405	KCNK5;KCNJ8;KCND3;LRP2;AQP1;SLC6A6;SLC7A6;SLC7A8;SLC29A4;ANO10;SGK1;RHBG;KCNJ2;SLC17A3
Cellular response to alcohol	6/48	0.0140246	0.0829405	PTGER4;KLF9;AKR1C2;BRCA1;CYP7A1;CFTR
Cellular response to ionizing radiation	6/48	0.0140246	0.0829405	CDKN1A;IFI16;GADD45A;ECT2;PRAP1;SIRT1
Negative regulation of tumor necrosis factor superfamily cytokine production	6/48	0.0140246	0.0829405	ARG2;IGF1;GAS6;TLR4;HAVCR2;LTF
Positive regulation of blood vessel endothelial cell migration	6/48	0.0140246	0.0829405	ANXA1;TGFB1;HMOX1;PTGS2;HIF1A;SIRT1
Substrate adhesion-dependent cell spreading	6/48	0.0140246	0.0829405	EFNA1;LAMA5;NRP1;LAMC3;ITGAV;ANTXR1
Response to retinoic acid	7/62	0.0140928	0.0829405	RET;WNT11;HSD17B2;GATA6;ASCL1;EPHA3;AQP1
Bicarbonate transport	5/35	0.0141207	0.0829405	CA12;HBB;CA14;CFTR;AQP1
Blood vessel diameter maintenance	5/35	0.0141207	0.0829405	CRP;SCPEP1;ACE2;F2RL1;GCLM
Oxoacid metabolic process	5/35	0.0141207	0.0829405	SULT1A1;SULT1C2;SULT1A2;SULT2A1;GNMT
Regulation of ion transmembrane transport	5/35	0.0141207	0.0829405	CHRM3;KCNJ8;WNK1;WNK3;KCNJ2
Regulation of T cell receptor signaling pathway	5/35	0.0141207	0.0829405	LGALS3;CD300A;LAPTM5;THY1;LILRB4
Negative regulation of developmental process	8/77	0.0144537	0.084275	GREM1;BMP2;WNT11;TGFB1;HEY2;ALPK2;THY1;GAS6
Entry into host	3/13	0.014959	0.084275	CXCR4;ITGAV;MET
Lipid oxidation	3/13	0.014959	0.084275	ALOX5;PLA2G7;PPARGC1A
Macrophage activation involved in immune response	3/13	0.014959	0.084275	TYROBP;SYK;TREM2
Mature B cell differentiation involved in immune response	3/13	0.014959	0.084275	DOCK10;DOCK11;GPR183
Negative regulation of intrinsic apoptotic signaling pathway in response to DNA damage by p53 class mediator	3/13	0.014959	0.084275	CD74;SIRT1;CD44
Negative regulation of macrophage derived foam cell differentiation	3/13	0.014959	0.084275	CRP;CETP;ITGAV
Positive regulation of CD4-positive, alpha-beta T cell activation	3/13	0.014959	0.084275	HLA-DRA;XCL1;NCKAP1L
Positive regulation of cellular carbohydrate metabolic process	3/13	0.014959	0.084275	IRS1;PRKCE;IRS2
Positive regulation of nuclear-transcribed mRNA pol	3/13	0.014959	0.084275	TNRC6C;CPEB3;TOB1
Positive regulation of reactive oxygen species biosynthetic process	3/13	0.014959	0.084275	CYBA;CD36;TLR4
Pteridine-containing compound metabolic process	3/13	0.014959	0.084275	GCHFR;GCH1;MTHFD1L
Regulation of antigen receptor-mediated signaling pathway	3/13	0.014959	0.084275	PTPRC;CD300A;RUNX1
Regulation of nucleocytoplasmic transport	3/13	0.014959	0.084275	TGFB1;IFI27;MX2
Regulation of tube diameter	3/13	0.014959	0.084275	ACE2;SCPEP1;GCLM
Response to interleukin-6	3/13	0.014959	0.084275	SELPLG;CHI3L1;ST3GAL6
Response to nitric oxide	3/13	0.014959	0.084275	CCR7;CCL19;AQP1
Triglyceride-rich lipoprotein particle remodeling	3/13	0.014959	0.084275	CETP;LPL;APOA4
Vascular process in circulatory system	3/13	0.014959	0.084275	ACE2;SCPEP1;GCLM
Regulation of protein secretion	11/125	0.0151025	0.084275	SNAP25;TGFB1;KCNB1;IL1B;ALOX5;CYP51A1;TREM2;IGF1;HMGCR;SYT7;DISP1
Cellular response to reactive oxygen species	7/63	0.0153037	0.084275	ANXA1;PRKCD;PPIF;ECT2;MMP9;SIRT1;AQP1
Negative regulation of endopeptidase activity	7/63	0.0153037	0.084275	CR1;IFI16;SERPINE1;TIMP1;SERPINB8;RECK;LTF
Organonitrogen compound catabolic process	7/63	0.0153037	0.084275	CTH;ENPP2;PPT1;NPL;CYP3A4;PLA2G7;TRHDE
Regulation of stress-activated MAPK cascade	6/49	0.0154362	0.084275	GREM1;PER1;RAP2A;F2RL1;EPHB1;MID1
Response to glucose	6/49	0.0154362	0.084275	PRKAA2;KCNB1;LPL;IRS2;GAS6;CYP7A1
Negative regulation of apoptotic signaling pathway	8/78	0.0155385	0.084275	LGALS3;PLAUR;PPIF;ITGAV;ITGA6;IGF1;TMEM14A;MMP9
MAPK cascade	21/303	0.0156776	0.084275	RET;PTGER4;PDGFRB;TGFB1;IRS1;PDGFA;IRS2;CSF2RB;IGF1;RASAL2;IL2RG;PSMB9;RASGRP3;MRAS;IL1B;IL2RB;ITGAV;TNIK;MET;SPTBN2;HBEGF
Negative regulation of toll-like receptor signaling pathway	5/36	0.0158522	0.084275	CD300A;F2RL1;TREM2;GRAMD4;TLR4
Positive regulation of bone mineralization	5/36	0.0158522	0.084275	BMP2;TGFB1;ALOX5;ACVR2B;LTF
Cellular response to salt stress	2/5	0.0158582	0.084275	AKR1B1;AQP1
Cellular response to testosterone stimulus	2/5	0.0158582	0.084275	SPP1;MSN
Chemokine	2/5	0.0158582	0.084275	CXCR4;TREM2
Diaphragm development	2/5	0.0158582	0.084275	BASP1;DISP1
Glial cell-derived neurotrophic factor receptor signaling pathway	2/5	0.0158582	0.084275	RET;SULF2
Glucose-6-phosphate transport	2/5	0.0158582	0.084275	SLC37A2;SLC17A3
Hexose phosphate transport	2/5	0.0158582	0.084275	SLC37A2;SLC17A3
Homoserine metabolic process	2/5	0.0158582	0.084275	CBS;CTH
Isopentenyl diphosphate biosynthetic process	2/5	0.0158582	0.084275	IDI1;MVD
Negative regulation of cysteine-type endopeptidase activity involved in apoptotic signaling pathway	2/5	0.0158582	0.084275	PLAUR;MMP9
Negative regulation of insulin-like growth factor receptor signaling pathway	2/5	0.0158582	0.084275	BMP2;CILP
Negative regulation of interleukin-5 production	2/5	0.0158582	0.084275	LILRB4;TNFRSF21
Negative regulation of mast cell activation involved in immune response	2/5	0.0158582	0.084275	CD84;CD300A
Negative regulation of metallopeptidase activity	2/5	0.0158582	0.084275	TIMP1;RECK
Negative regulation of protein acetylation	2/5	0.0158582	0.084275	KLF15;SIRT1
Negative regulation of transforming growth factor beta1 production	2/5	0.0158582	0.084275	TYROBP;GATA6
Ornithine transport	2/5	0.0158582	0.084275	SLC7A6;SLC7A2
Peptidyl-cysteine S-nitrosylation	2/5	0.0158582	0.084275	S100A9;S100A8
Positive regulation of amine transport	2/5	0.0158582	0.084275	ACE2;KCNB1
Positive regulation of dendritic cell differentiation	2/5	0.0158582	0.084275	LGALS3;LGALS1
Positive regulation of heat generation	2/5	0.0158582	0.084275	IL1B;PTGS2
Positive regulation of low-density lipoprotein receptor activity	2/5	0.0158582	0.084275	ANXA2;FGF21
Positive regulation of mast cell activation involved in immune response	2/5	0.0158582	0.084275	FGR;SYK
Positive regulation of smooth muscle cell differentiation	2/5	0.0158582	0.084275	OLFM2;ENG
Positive regulation of T-helper 1 cell cytokine production	2/5	0.0158582	0.084275	IL1B;XCL1
Protein sialylation	2/5	0.0158582	0.084275	ST6GALNAC2;ST3GAL1
Pulmonary artery morphogenesis	2/5	0.0158582	0.084275	HEY2;LRP2
Pyridine-containing compound metabolic process	2/5	0.0158582	0.084275	NNMT;HAAO
Receptor-mediated virion attachment to host cell	2/5	0.0158582	0.084275	ACE2;GAS6
Regulation of endothelial tube morphogenesis	2/5	0.0158582	0.084275	CXCL10;ITGAX
Regulation of fever generation	2/5	0.0158582	0.084275	IL1B;PTGS2
Regulation of histone H4-K16 acetylation	2/5	0.0158582	0.084275	BRCA1;SIRT1
Regulation of intestinal lipid absorption	2/5	0.0158582	0.084275	APOA4;PRAP1
Regulation of microglial cell mediated cytotoxicity	2/5	0.0158582	0.084275	ITGAM;TYROBP
Regulation of neutrophil activation	2/5	0.0158582	0.084275	SYK;CD300A
Regulation of ribonuclease activity	2/5	0.0158582	0.084275	OAS2;OAS3
Regulation of T-helper 1 cell cytokine production	2/5	0.0158582	0.084275	IL1B;XCL1
Retina vasculature development in camera-type eye	2/5	0.0158582	0.084275	PDGFRB;ACVR2B
Transsulfuration	2/5	0.0158582	0.084275	CBS;CTH
Urate transport	2/5	0.0158582	0.084275	ABCC4;SLC17A3
Zymogen inhibition	2/5	0.0158582	0.084275	CARD16;CST7
Positive regulation of epithelial cell migration	9/94	0.0161658	0.085158	VIL1;NRP1;GLIPR2;PRKCE;ATOH8;ENPP2;MMP9;HIF1A;PIK3CG
Amino acid import across plasma membrane	4/24	0.0161988	0.085158	SLC6A6;SLC7A8;SLC1A2;SLC7A2
C21-steroid hormone metabolic process	4/24	0.0161988	0.085158	DHRS9;AKR1B1;AKR1C2;DHRS2
Cardiac muscle cell development	4/24	0.0161988	0.085158	PDGFRB;HEY2;ALPK2;PDLIM5
Lymphocyte activation involved in immune response	4/24	0.0161988	0.085158	CD74;GPR183;F2RL1;LCP1
Negative regulation of protein tyrosine kinase activity	4/24	0.0161988	0.085158	PTPRC;MVP;THY1;LILRB4
Positive regulation of p38MAPK cascade	4/24	0.0161988	0.085158	BMP2;GADD45A;IL1B;GADD45G
Positive regulation of viral life cycle	4/24	0.0161988	0.085158	CD74;LGALS1;AXL;KPNA2
Positive regulation of programmed cell death	20/286	0.0165511	0.0868467	TNFAIP8;SYK;TNFRSF12A;ARHGEF26;GADD45A;LAPTM5;SIRT1;GADD45G;PREX1;BMP2;RASSF2;ACVR1C;CLEC7A;STK17B;UBD;E2F1;ARHGEF4;ITGA6;MNDA;ECT2
Plasma membrane organization	7/64	0.0165867	0.0868467	CR1;MYOF;PLSCR4;EPB41L3;CXCR4;PACSIN3;SYT7
Pre-replicative complex assembly	7/64	0.0165867	0.0868467	MCM3;MCM4;MCM5;MCM6;CDC6;MCM2;PSMB9
Negative regulation of immune response	14/178	0.01675	0.0875846	PTGER4;CR1;SYK;CD300A;TREM2;SAMSN1;FGR;LGALS3;HCK;COL3A1;IFI16;GGT1;RAMP1;HAVCR2
Sensory perception of light stimulus	9/95	0.0172225	0.0899348	DNAJC19;COL1A1;EFEMP1;OAT;RDH12;RGS16;GRM8;CDH23;UNC119
Glycerophospholipid metabolic process	8/80	0.0178828	0.0931336	PDGFRB;CETP;CSF1R;PLEK;PNPLA3;APOA4;PLA2G7;IP6K3
Regulation of protein localization to plasma membrane	8/80	0.0178828	0.0931336	LGALS3;TGFB1;PRKCE;WNK3;TREM2;STX3;ZDHHC2;EPHA3
Regulation of cell-matrix adhesion	7/65	0.0179439	0.0932437	CCL21;PLAU;CCR7;EMP2;CD36;THY1;EPHA3
Phosphatidylinositol metabolic process	10/112	0.018217	0.0932437	PDGFRB;CSF1R;INPP5D;PLEK;PIP4K2A;PLBD1;PIK3R3;PLEKHA4;IP6K3;PIK3CG
2-oxoglutarate metabolic process	3/14	0.0184603	0.0932437	AADAT;GPT2;TAT
Branching involved in blood vessel morphogenesis	3/14	0.0184603	0.0932437	NRP1;COL4A1;ENG
Immune response-regulating cell surface receptor signaling pathway	3/14	0.0184603	0.0932437	FGR;FPR2;CD24
Low-density lipoprotein particle remodeling	3/14	0.0184603	0.0932437	CETP;LPA;PLA2G7
Microvillus organization	3/14	0.0184603	0.0932437	RAP2A;FXYD5;TNIK
Myeloid dendritic cell activation	3/14	0.0184603	0.0932437	UBD;DOCK2;DHRS2
NAD biosynthesis via nicotinamide riboside salvage pathway	3/14	0.0184603	0.0932437	NNMT;NAMPT;PTGS2
Negative regulation of bone mineralization	3/14	0.0184603	0.0932437	CCR1;SRGN;GREM1
Negative regulation of T cell mediated immunity	3/14	0.0184603	0.0932437	PTPRC;XCL1;LILRB4
Positive regulation of alpha-beta T cell differentiation	3/14	0.0184603	0.0932437	NCKAP1L;LILRB4;RUNX1
Positive regulation of brown fat cell differentiation	3/14	0.0184603	0.0932437	FNDC5;NAPEPLD;PTGS2
Positive regulation of glycogen biosynthetic process	3/14	0.0184603	0.0932437	IRS1;IRS2;IGF1
Positive regulation of regulatory T cell differentiation	3/14	0.0184603	0.0932437	CR1;HLA-DRA;LILRB4
Positive regulation of T cell chemotaxis	3/14	0.0184603	0.0932437	CCL21;WNK1;XCL1
Positive regulation of type 2 immune response	3/14	0.0184603	0.0932437	CD86;CD74;XCL1
Regulation of cell projection organization	3/14	0.0184603	0.0932437	SEMA4D;TREM2;CCL19
Regulation of fatty acid beta-oxidation	3/14	0.0184603	0.0932437	IRS1;IRS2;ABCB11
Regulation of intrinsic apoptotic signaling pathway in response to DNA damage by p53 class mediator	3/14	0.0184603	0.0932437	CD74;SIRT1;CD44
Renal absorption	3/14	0.0184603	0.0932437	HBB;MAGED2;SGK1
Sequestering of extracellular ligand from receptor	3/14	0.0184603	0.0932437	GREM1;BMP2;LTBP1
Cholesterol transport	6/51	0.0185485	0.0932437	CETP;MSR1;APOM;NPC1L1;APOA4;CD36
Inositol lipid-mediated signaling	6/51	0.0185485	0.0932437	PDGFRB;CSF1R;IRS1;IRS2;IGF1;PIK3CG
Mesenchymal cell differentiation	6/51	0.0185485	0.0932437	BMP2;TGFB1;HEY2;SNAI2;HIF1A;ENG
Positive regulation of actin filament bundle assembly	6/51	0.0185485	0.0932437	VIL1;NRP1;WNT11;GPR65;PLEK;S100A10
Regulation of epithelial cell migration	6/51	0.0185485	0.0932437	VIL1;GLIPR2;PRKCE;ENPP2;EMP2;HIF1A
3'-phosphoadenosine 5'-phosphosulfate metabolic process	4/25	0.0186652	0.0933499	SULT1A1;SULT1C2;SULT1A2;SULT2A1
Cellular response to hexose stimulus	4/25	0.0186652	0.0933499	PRKAA2;KCNB1;GAS6;CYP7A1
Fat-soluble vitamin metabolic process	4/25	0.0186652	0.0933499	CYP1A1;LRP2;CYP3A4;CYP4F12
Regulation of heterotypic cell-cell adhesion	4/25	0.0186652	0.0933499	WNK1;IL1B;THY1;CD44
Cellular response to nutrient levels	7/66	0.0193774	0.0967879	PRKAA2;KCNB1;LPL;WIPI1;INHBB;SIRT1;FADS1
Negative regulation of innate immune response	5/38	0.0197265	0.0981552	CR1;IFI16;OAS3;SLAMF8;VSIG4
Positive regulation of production of molecular mediator of immune response	5/38	0.0197265	0.0981552	CD86;PTPRC;LAPTM5;F2RL1;XCL1
Response to estradiol	5/38	0.0197265	0.0981552	SOCS2;CRHBP;ANXA1;TGFB1;GGT1
Negative regulation of BMP signaling pathway	6/52	0.0202546	0.100145	GREM1;BMP2;BAMBI;LRP2;ACVR2B;FSTL3
Negative regulation of protein metabolic process	6/52	0.0202546	0.100145	CD84;CYP51A1;TREM2;ITGAV;INHBB;HMGCR
Positive regulation of protein localization to cell periphery	6/52	0.0202546	0.100145	LGALS3;PRKCE;WNK3;TREM2;STX3;EPHA3
Protein homotetramerization	6/52	0.0202546	0.100145	CTH;HPRT1;ACACA;KCNJ2;GLS;GNMT
Sprouting angiogenesis	6/52	0.0202546	0.100145	GREM1;NRP1;PIK3R3;RECK;ROBO1;ENG
Activation of protein kinase activity	10/114	0.0203654	0.100312	CD86;GHR;PRKCD;CHI3L1;EMP2;TNIK;IGF1;ECT2;GAS6;PRLR
Cellular response to transforming growth factor beta stimulus	10/114	0.0203654	0.100312	COL3A1;TGFB1;COL1A2;HPGD;BAMBI;CILP;XCL1;LTBP2;SIRT1;ENG
Positive regulation of cellular component organization	10/114	0.0203654	0.100312	LGALS3;CD151;TGFB1;SYK;CLEC7A;ABCB4;TREM2;CCL19;FNIP2;RUNX1
Positive regulation of intracellular protein transport	12/148	0.0206955	0.101809	TGFB1;ITGAM;KCNB1;IL1B;PRKCD;ITGB2;ZIC1;RAC2;E2F1;ECT2;GAS6;ZDHHC2
Nervous system development	28/447	0.0207718	0.102056	CHRM3;COX7B;CXCR4;CAPG;HMGCR;ASCL1;HAPLN4;RAPGEFL1;ROBO1;ACVR1C;DPYSL2;ZIC1;ST8SIA4;CHAC1;ECT2;EPHB1;TGFB1;CYP51A1;ARHGAP26;SDCBP2;VCAN;NAV3;AXL;IL1RAPL2;B3GNT5;PPT1;UNC119;MET
Endothelial cell development	4/26	0.0213519	0.103861	PECAM1;MSN;F2RL1;MET
Negative regulation of intrinsic apoptotic signaling pathway in response to DNA damage	4/26	0.0213519	0.103861	CD74;SNAI2;SIRT1;CD44
Positive regulation of filopodium assembly	4/26	0.0213519	0.103861	NRP1;DOCK11;CCL21;CCR7
Positive regulation of glucose import	4/26	0.0213519	0.103861	IRS1;IRS2;IGF1;FGF21
Positive regulation of microtubule polymerization or depolymerization	4/26	0.0213519	0.103861	NAV3;TRPV4;STMN2;MET
Regulation of chondrocyte differentiation	4/26	0.0213519	0.103861	GREM1;EFEMP1;TRPS1;SNAI2
Regulation of glycogen biosynthetic process	4/26	0.0213519	0.103861	PPP1R3C;IRS1;IRS2;IGF1
Regulation of myelination	4/26	0.0213519	0.103861	ITGAX;CST7;TNFRSF21;TYMP
Regulation of receptor-mediated endocytosis	5/39	0.0218769	0.103996	CCL21;SERPINE1;PPT1;CCL19;BICD1
Positive regulation of NIK/NF-kappaB signaling	6/53	0.0220641	0.103996	CD86;LRRC19;IL1B;LAPTM5;CCL19;TLR4
Aflatoxin metabolic process	3/15	0.0223759	0.103996	CYP1A2;CYP3A4;GGT1
Cardiac myofibril assembly	3/15	0.0223759	0.103996	PDGFRB;NEBL;NEB
Fibrinolysis	3/15	0.0223759	0.103996	PLAU;SERPINE1;PLAUR
Ganglioside biosynthetic process	3/15	0.0223759	0.103996	ST8SIA4;ST3GAL1;ST6GALNAC6
Icosanoid biosynthetic process	3/15	0.0223759	0.103996	ALOX5;ALOX5AP;FADS1
Macrophage differentiation	3/15	0.0223759	0.103996	CSF1R;MMP9;SIRT1
Membrane repolarization during cardiac muscle cell action potential	3/15	0.0223759	0.103996	KCNJ8;KCND3;KCNJ2
Microvillus assembly	3/15	0.0223759	0.103996	RAP2A;FXYD5;TNIK
Mycotoxin metabolic process	3/15	0.0223759	0.103996	CYP1A2;CYP3A4;GGT1
Negative regulation of chondrocyte differentiation	3/15	0.0223759	0.103996	GREM1;EFEMP1;SNAI2
Negative regulation of leukocyte activation	3/15	0.0223759	0.103996	CD84;CD300A;HAVCR2
Nitric oxide biosynthetic process	3/15	0.0223759	0.103996	GCHFR;ARG2;GCH1
Organic heteropentacyclic compound metabolic process	3/15	0.0223759	0.103996	CYP1A2;CYP3A4;GGT1
Positive regulation of cell killing	3/15	0.0223759	0.103996	SYK;CLEC7A;CYBA
Positive regulation of glycogen metabolic process	3/15	0.0223759	0.103996	IRS1;IRS2;IGF1
Positive regulation of heterotypic cell-cell adhesion	3/15	0.0223759	0.103996	IL1B;THY1;CD44
Positive regulation of natural killer cell activation	3/15	0.0223759	0.103996	TYROBP;AXL;GAS6
Positive regulation of nuclear-transcribed mRNA catabolic process, deadenylation-dependent decay	3/15	0.0223759	0.103996	TNRC6C;CPEB3;TOB1
Positive regulation of response to cytokine stimulus	3/15	0.0223759	0.103996	CD74;AXL;GAS6
Protein homotrimerization	3/15	0.0223759	0.103996	ALOX5AP;SLC1A2;DISP1
Protein trimerization	3/15	0.0223759	0.103996	ALOX5AP;SLC1A2;DISP1
Regulation of microglial cell activation	3/15	0.0223759	0.103996	PTPRC;TREM2;CST7
Regulation of nuclear-transcribed mRNA catabolic process, deadenylation-dependent decay	3/15	0.0223759	0.103996	TNRC6C;CPEB3;TOB1
Regulation of nuclear-transcribed mRNA pol	3/15	0.0223759	0.103996	TNRC6C;CPEB3;TOB1
Regulation of sequestering of triglyceride	3/15	0.0223759	0.103996	LPL;TREM2;PLIN2
T cell proliferation	3/15	0.0223759	0.103996	DOCK8;MSN;PIK3CG
Vitamin D metabolic process	3/15	0.0223759	0.103996	CYP1A1;LRP2;CYP3A4
Positive regulation of cell differentiation	18/258	0.022637	0.103996	MSR1;IFITM1;TGFB1;LPL;IGF1;ASCL1;NPNT;ACVR2B;COL1A1;SLC6A6;BMP2;GLIPR2;BAMBI;IL1B;RPS6KA1;CD36;ECT2;LTF
Axonogenesis	17/240	0.0230543	0.103996	RET;EPHA4;NRP1;LAMA5;LAMA2;SEMA4D;SH3KBP1;LAMA3;CXCR4;IRS2;IGSF9;ROBO1;EFNA1;SLITRK3;EPHB1;EPHA3;SPTBN2
Activation of Janus kinase activity	2/6	0.0231369	0.103996	GHR;PRLR
Aromatic amino acid transport	2/6	0.0231369	0.103996	SLC7A8;SLC16A10
Cellular hyperosmotic response	2/6	0.0231369	0.103996	AKR1B1;AQP1
Cellular triglyceride homeostasis	2/6	0.0231369	0.103996	DGAT2;SIRT1
Hydrogen sulfide metabolic process	2/6	0.0231369	0.103996	CBS;CTH
Isoleucine metabolic process	2/6	0.0231369	0.103996	SDS;ACADSB
Leukocyte chemotaxis involved in inflammatory response	2/6	0.0231369	0.103996	ALOX5;SLAMF8
Negative regulation of cellular extravasation	2/6	0.0231369	0.103996	PTGER4;CCL21
Negative regulation of chemokine-mediated signaling pathway	2/6	0.0231369	0.103996	SH2B3;ROBO1
Negative regulation of fat cell proliferation	2/6	0.0231369	0.103996	E2F1;TREM2
Negative regulation of mast cell activation	2/6	0.0231369	0.103996	CD84;CD300A
Negative regulation of monocyte chemotaxis	2/6	0.0231369	0.103996	GREM1;SLAMF8
Negative regulation of myeloid leukocyte mediated immunity	2/6	0.0231369	0.103996	CD84;CD300A
Negative regulation of trophoblast cell migration	2/6	0.0231369	0.103996	ACVR1C;TIMP1
Neutrophil extravasation	2/6	0.0231369	0.103996	PECAM1;PIK3CG
Peptide antigen assembly with MHC protein complex	2/6	0.0231369	0.103996	HLA-DMA;HLA-DRA
Positive regulation of cholesterol storage	2/6	0.0231369	0.103996	MSR1;LPL
Positive regulation of fever generation	2/6	0.0231369	0.103996	IL1B;PTGS2
Positive regulation of granulocyte differentiation	2/6	0.0231369	0.103996	EVI2B;RUNX1
Positive regulation of killing of cells of other organism	2/6	0.0231369	0.103996	SYK;CLEC7A
Positive regulation of lipoprotein particle clearance	2/6	0.0231369	0.103996	ANXA2;TREM2
Positive regulation of sterol transport	2/6	0.0231369	0.103996	CETP;ABCB4
Positive regulation of toll-like receptor 2 signaling pathway	2/6	0.0231369	0.103996	F2RL1;CYBA
Positive regulation of Wnt signaling pathway, planar cell polarity pathway	2/6	0.0231369	0.103996	PLEKHA4;MLLT3
Regulation of digestive system process	2/6	0.0231369	0.103996	SGK1;TYMP
Regulation of NK T cell activation	2/6	0.0231369	0.103996	HSPH1;CD300A
Regulation of nuclease activity	2/6	0.0231369	0.103996	OAS2;OAS3
Regulation of superoxide metabolic process	2/6	0.0231369	0.103996	GCH1;SYK
Regulation of T cell activation via T cell receptor contact with antigen bound to MHC molecule on antigen presenting cell	2/6	0.0231369	0.103996	LGALS3;HAVCR2
Renal system process involved in regulation of blood volume	2/6	0.0231369	0.103996	EMP2;CYP4F12
Response to testosterone	2/6	0.0231369	0.103996	SPP1;MSN
Retinal ganglion cell axon guidance	2/6	0.0231369	0.103996	NRP1;EPHB1
Sialylation	2/6	0.0231369	0.103996	ST6GALNAC2;ST3GAL1
Taurine metabolic process	2/6	0.0231369	0.103996	GHR;CSAD
Valine metabolic process	2/6	0.0231369	0.103996	ALDH6A1;BCAT1
Response to insulin	8/84	0.0233131	0.104668	RAB31;PKLR;IRS1;SORT1;MYO5A;IRS2;INHBB;SIRT1
Unsaturated fatty acid metabolic process	6/54	0.0239795	0.10733	FADS2;SCD;ALOX5;CYP4F12;FADS1;PTGS1
Cellular response to calcium ion	7/69	0.0241543	0.10733	CRHBP;PRKAA2;ALOX5AP;PPIF;IQGAP1;ECT2;SYT7
Cellular response to decreased oxygen levels	7/69	0.0241543	0.10733	GATA6;HMOX1;CARD16;PTGS2;SIRT1;HIF1A;AQP1
Positive regulation of MAP kinase activity	7/69	0.0241543	0.10733	PDGFRB;TGFB1;PDGFA;S100A12;CD24;PIK3CG;ROBO1
Negative regulation of blood coagulation	5/40	0.0241738	0.10733	PLAU;SERPINE1;PLAUR;PDGFA;TFPI
Sulfur compound catabolic process	5/40	0.0241738	0.10733	VCAN;LUM;CTH;CHAC1;GGT1
Chondroitin sulfate proteoglycan biosynthetic process	4/27	0.0242633	0.10733	CHST9;VCAN;CHST11;B3GAT1
Dendritic spine organization	4/27	0.0242633	0.10733	DOCK10;CTNND2;TREM2;EPHB1
Negative regulation of insulin receptor signaling pathway	4/27	0.0242633	0.10733	IRS1;IL1B;PRKCD;PIP4K2A
Positive regulation of calcium ion transmembrane transport	4/27	0.0242633	0.10733	CXCL10;CXCL9;XCL1;THY1
Positive regulation of cellular component movement	4/27	0.0242633	0.10733	CSF1R;CCL21;CCR7;CCL19
Positive regulation of nuclear division	4/27	0.0242633	0.10733	PDGFRB;IL1B;NUSAP1;IGF1
Regulation of blood coagulation	4/27	0.0242633	0.10733	SERPINE1;F2RL1;HPSE;TFPI
Cellular response to chemical stress	9/101	0.0246444	0.108893	PRKAA2;NCF2;TRPV4;NCF4;CYBB;SUMO4;CYBA;PPARGC1A;DHRS2
Negative regulation of response to external stimulus	10/118	0.0252076	0.111255	PTGER4;EPHA4;IFI16;ALOX5;SERPINE1;PRKCD;CARD16;FPR2;AOAH;LTF
Cell-cell adhesion via plasma-membrane adhesion molecules	13/170	0.0253428	0.111726	CD84;ITGAM;ITGB2;CLDN2;IGSF9;ROBO1;SELL;SLITRK3;CDH23;PECAM1;DSG1;HMCN1;MPZL2
Defense response to Gram-positive bacterium	7/70	0.0259114	0.113847	FGR;CRP;STAB2;RNASE6;DEFB1;LYZ;MPEG1
Positive regulation of cell-substrate adhesion	7/70	0.0259114	0.113847	NRP1;CCL21;CCR7;EMP2;CD36;NPNT;S100A10
Wound healing	7/70	0.0259114	0.113847	COL3A1;MYOF;PDGFA;HMOX1;IGF1;HPSE;SYT7
Intrinsic apoptotic signaling pathway	9/102	0.0260724	0.114257	CDKN1A;IFI16;PRKCD;E2F1;CHAC1;BRCA1;PRODH;CD24;FNIP2
Glucose homeostasis	8/86	0.0264224	0.114257	PRKAA2;IRS1;KCNB1;ALOX5;LEPR;SIRT1;HIF1A;PPARGC1A
Response to interleukin-1	8/86	0.0264224	0.114257	ANXA1;CCL21;CCL20;IL1B;CHI3L1;XCL1;CCL19;HIF1A
Positive regulation of cysteine-type endopeptidase activity involved in apoptotic process	10/119	0.0265371	0.114257	ACVR1C;SYK;CLEC7A;CASP1;LAPTM5;S100A9;SIRT1;GRAMD4;S100A8;ROBO1
Negative regulation of cell-cell adhesion	5/41	0.0266203	0.114257	BMP2;TGFB1;WNK1;FXYD5;ASS1
Regulation of filopodium assembly	5/41	0.0266203	0.114257	NRP1;DOCK11;CCL21;PRKCD;CCR7
Regulation of intracellular signal transduction	27/437	0.0266313	0.114257	PRKAA2;ARHGEF26;SUMO4;TREM2;BRCA1;PRDM1;PREX1;RASSF2;CLEC7A;TAGAP;CHEK1;GNA12;RAC2;PIP4K2A;ITGAV;ECT2;FBXO9;ARHGAP26;IL1B;CCNG1;ARHGEF4;F2RL1;TNIK;CD24;SGK1;OPTN;BIRC3
Dendritic spine morphogenesis	3/16	0.0267068	0.114257	DOCK10;CTNND2;EPHB1
DNA unwinding involved in DNA replication	3/16	0.0267068	0.114257	MCM4;MCM6;MCM2
Epiboly involved in wound healing	3/16	0.0267068	0.114257	CD151;LCP1;CD44
Glutamine family amino acid catabolic process	3/16	0.0267068	0.114257	GLS2;PRODH;GLS
Heme catabolic process	3/16	0.0267068	0.114257	SLCO1B3;HMOX1;ABCG2
Membrane repolarization	3/16	0.0267068	0.114257	KCND3;ATP1B3;KCNJ2
Negative regulation of DNA replication	3/16	0.0267068	0.114257	SLFN11;CDC6;S100A11
Negative regulation of platelet activation	3/16	0.0267068	0.114257	PRKCD;PDGFA;SH2B3
Nitric oxide metabolic process	3/16	0.0267068	0.114257	GCHFR;ARG2;GCH1
Platelet-derived growth factor receptor signaling pathway	3/16	0.0267068	0.114257	PDGFRB;NRP1;PDGFA
Porphyrin-containing compound catabolic process	3/16	0.0267068	0.114257	SLCO1B3;HMOX1;ABCG2
Positive regulation of myeloid leukocyte cytokine production involved in immune response	3/16	0.0267068	0.114257	CD74;LAPTM5;SIRT1
Positive regulation of syncytium formation by plasma membrane fusion	3/16	0.0267068	0.114257	CD53;TYROBP;TREM2
Regulation of amyloid-beta clearance	3/16	0.0267068	0.114257	CYP51A1;TREM2;HMGCR
Regulation of cholesterol storage	3/16	0.0267068	0.114257	MSR1;LPL;TREM2
Regulation of granulocyte macrophage colony-stimulating factor production	3/16	0.0267068	0.114257	CD84;CD80;IL1B
Transepithelial transport	3/16	0.0267068	0.114257	SLC1A2;RHBG;ABCG2
Negative regulation of cellular response to insulin stimulus	4/28	0.027403	0.116091	IRS1;IL1B;PRKCD;PIP4K2A
Neutral amino acid transport	4/28	0.027403	0.116091	SLC6A6;SLC38A1;SLC7A8;SLC38A2
Positive regulation of monooxygenase activity	4/28	0.027403	0.116091	GCH1;IL1B;NPR3;HIF1A
Positive regulation of protein import into nucleus	4/28	0.027403	0.116091	TGFB1;ZIC1;PRKCD;ECT2
Positive regulation of response to wounding	4/28	0.027403	0.116091	ANXA1;CLEC7A;PRKCE;HBEGF
Regulation of B cell activation	4/28	0.027403	0.116091	SH3KBP1;SLAMF8;LAPTM5;SAMSN1
Regulation of DNA damage response, signal transduction by p53 class mediator	4/28	0.027403	0.116091	CD74;SNAI2;SIRT1;CD44
Regulation of reactive oxygen species biosynthetic process	4/28	0.027403	0.116091	ALOX5;CYBA;CD36;TLR4
T cell activation involved in immune response	4/28	0.027403	0.116091	CD74;FCER1G;F2RL1;LCP1
Blood vessel morphogenesis	6/56	0.0281369	0.118942	NRP1;TGFB1;SYK;COL4A1;HEY2;ENG
Glycosaminoglycan catabolic process	6/56	0.0281369	0.118942	VCAN;TGFB1;LUM;STAB2;HPSE;CD44
Phosphorylation	25/400	0.0284003	0.119926	RET;PRKAA2;PIK3CG;FGGY;ACVR1C;WNT11;CHEK1;CTSG;FNIP2;IP6K3;TGFB1;SYK;PRKCE;GLYCTK;PRKCD;ACVR2B;FGR;HCK;BMP2;WNK1;STK17B;WNK3;TNIK;GAS6;SGK1
Negative regulation of cell differentiation	14/191	0.0286767	0.120962	CRP;CETP;TGFB1;SEMA4D;ASCL1;SIRT1;EFNA1;GREM1;EFEMP1;BAMBI;COL5A2;E2F1;SNAI2;ITGAV
Regulation of insulin secretion	9/104	0.0291021	0.122624	SNAP25;IRS1;KCNB1;IL1B;ALOX5;IRS2;ACSL4;INHBB;SYT7
Positive regulation of protein secretion	7/72	0.0296832	0.124669	TGFB1;F2RL1;IRS2;TREM2;ACSL4;IGF1;TLR4
Positive regulation of secretion by cell	7/72	0.0296832	0.124669	BMP2;TGFB1;KCNB1;IL1B;TREM2;IGF1;CFTR
Response to ionizing radiation	7/72	0.0296832	0.124669	CDKN1A;ANXA1;IFI16;GADD45A;BRCA1;ECT2;SIRT1
Cellular response to peptide	6/57	0.030383	0.124823	EPHA4;TREM2;CD36;FPR2;IGF1;TLR4
Positive regulation of cell junction assembly	6/57	0.030383	0.124823	NRP1;ACE2;IL1RAP;THY1;EPHB1;S100A10
Negative regulation of signal transduction	18/267	0.030473	0.124823	IRS1;PRKCD;PLEK;FSTL3;SULF2;CRHBP;CYP26A1;RGS2;BMP2;PTPRC;CILP;IL1B;PIP4K2A;SNAI2;TAX1BP3;CHAC1;CARD16;LTF
Regulation of gluconeogenesis	4/29	0.0307739	0.124823	NNMT;PPARGC1A;SIRT1;GNMT
Aorta morphogenesis	3/17	0.0314512	0.124823	PDGFRB;HEY2;ENG
Negative regulation of ATPase activity	3/17	0.0314512	0.124823	PPIF;SIRT1;LTF
Negative regulation of chemokine production	3/17	0.0314512	0.124823	OAS3;F2RL1;LILRB4
Negative regulation of cytokine production involved in immune response	3/17	0.0314512	0.124823	TGFB1;XCL1;LILRB4
Negative regulation of insulin secretion	3/17	0.0314512	0.124823	IRS1;KCNB1;INHBB
Negative regulation of interleukin-10 production	3/17	0.0314512	0.124823	TYROBP;LILRB4;TNFRSF21
Negative regulation of intrinsic apoptotic signaling pathway by p53 class mediator	3/17	0.0314512	0.124823	CD74;SIRT1;CD44
Negative regulation of viral entry into host cell	3/17	0.0314512	0.124823	FCN1;FCN3;IFITM1
Positive regulation of cytokine production involved in inflammatory response	3/17	0.0314512	0.124823	CLEC7A;HIF1A;TLR4
Pyrimidine-containing compound catabolic process	3/17	0.0314512	0.124823	NT5E;DPYSL2;TYMP
Regulation of NLRP3 inflammasome complex assembly	3/17	0.0314512	0.124823	TREM2;CD36;TLR4
Regulation of steroid biosynthetic process	3/17	0.0314512	0.124823	BMP2;CYP7A1;SIRT1
Reverse cholesterol transport	3/17	0.0314512	0.124823	CETP;APOM;APOA4
Acylglycerol acyl-chain remodeling	2/7	0.0315092	0.124823	DGAT2;PNPLA3
Ammonium transport	2/7	0.0315092	0.124823	RHBG;AQP1
Arginine catabolic process	2/7	0.0315092	0.124823	ARG2;OAT
Bleb assembly	2/7	0.0315092	0.124823	EMP1;EMP2
Citrulline metabolic process	2/7	0.0315092	0.124823	ALDH18A1;ASS1
Collagen-activated tyrosine kinase receptor signaling pathway	2/7	0.0315092	0.124823	COL1A1;COL4A2
Complement activation, alternative pathway	2/7	0.0315092	0.124823	CR1;CFHR5
Detection of stimulus involved in sensory perception of pain	2/7	0.0315092	0.124823	TMEM120A;EPHB1
Dorsal aorta development	2/7	0.0315092	0.124823	HEY2;ENG
Dorsal aorta morphogenesis	2/7	0.0315092	0.124823	HEY2;ENG
Gland morphogenesis	2/7	0.0315092	0.124823	TGFB1;MSN
Glutamine transport	2/7	0.0315092	0.124823	SLC38A1;SLC38A2
Glutathione catabolic process	2/7	0.0315092	0.124823	CHAC1;GGT1
Inhibition of cysteine-type endopeptidase activity	2/7	0.0315092	0.124823	CARD16;CST7
Iron coordination entity transport	2/7	0.0315092	0.124823	ABCB6;LTF
Lipid hydroxylation	2/7	0.0315092	0.124823	CYP1A1;CYP3A4
Malate metabolic process	2/7	0.0315092	0.124823	ME1;ME2
Marginal zone B cell differentiation	2/7	0.0315092	0.124823	DOCK10;DOCK11
Negative regulation of cardiocyte differentiation	2/7	0.0315092	0.124823	BMP2;HEY2
Oxygen transport	2/7	0.0315092	0.124823	MB;HBB
Positive regulation of aspartic-type endopeptidase activity involved in amyloid precursor protein catabolic process	2/7	0.0315092	0.124823	EFNA1;EPHA4
Positive regulation of cardiac muscle cell differentiation	2/7	0.0315092	0.124823	GREM1;TGFB1
Positive regulation of gliogenesis	2/7	0.0315092	0.124823	IL1B;LRP2
Positive regulation of humoral immune response	2/7	0.0315092	0.124823	IL1B;CCR7
Positive regulation of lamellipodium morphogenesis	2/7	0.0315092	0.124823	VIL1;ENPP2
Positive regulation of pinocytosis	2/7	0.0315092	0.124823	AXL;PPT1
Positive regulation of podosome assembly	2/7	0.0315092	0.124823	CAPG;LCP1
Positive regulation of respiratory burst	2/7	0.0315092	0.124823	CAMK1D;CLEC7A
Positive regulation of vascular associated smooth muscle cell differentiation	2/7	0.0315092	0.124823	CTH;ENG
Positive regulation of vesicle fusion	2/7	0.0315092	0.124823	ANXA1;ANXA2
Proline metabolic process	2/7	0.0315092	0.124823	ALDH18A1;PRODH
Regulation of fat cell proliferation	2/7	0.0315092	0.124823	E2F1;TREM2
Regulation of glial cell apoptotic process	2/7	0.0315092	0.124823	PRKCD;TREM2
Regulation of glial cell differentiation	2/7	0.0315092	0.124823	EPHA4;TNFRSF21
Regulation of oxidative stress-induced neuron intrinsic apoptotic signaling pathway	2/7	0.0315092	0.124823	TREM2;HIF1A
Regulation of transforming growth factor beta1 production	2/7	0.0315092	0.124823	TYROBP;GATA6
Regulation of transforming growth factor beta2 production	2/7	0.0315092	0.124823	GATA6;HIF1A
Thyroid hormone transport	2/7	0.0315092	0.124823	SLC7A8;SLC16A10
Vascular associated smooth muscle cell development	2/7	0.0315092	0.124823	HEY2;ENG
Transforming growth factor beta receptor signaling pathway	8/89	0.031609	0.125074	COL3A1;TGFB1;COL1A2;HPGD;BAMBI;LTBP2;SIRT1;ENG
Antigen processing and presentation of exogenous peptide antigen via MHC class I, TAP-dependent	7/73	0.0317008	0.125074	NCF2;NCF4;CYBB;ITGAV;CYBA;CD36;PSMB9
Negative regulation of cell adhesion	7/73	0.0317008	0.125074	TGFB1;PTPRC;SEMA4D;SERPINE1;SNAI2;PLXNC1;RND1
Regulation of actin filament polymerization	7/73	0.0317008	0.125074	VIL1;HCK;CCL21;PRKCE;PRKCD;CCR7;NCKAP1L
Neuron projection morphogenesis	11/140	0.0318323	0.125466	DOCK10;CTNND2;EPB41L3;SLITRK3;DCDC2;NCKAP1L;TNIK;IQGAP1;LRP2;SGK1;EPHB1
Negative regulation of proteolysis	5/43	0.0319727	0.125893	EFNA1;EPHA4;CHAC1;TIMP1;CST7
Cellular response to tumor necrosis factor	14/194	0.0321448	0.126443	TNFRSF12A;CCL21;CCL20;BRCA1;NPNT;SIRT1;PSMB9;TNFSF13B;CRHBP;CHI3L1;XCL1;CCL19;TNFRSF21;BIRC3
Regulation of anatomical structure morphogenesis	10/123	0.0323576	0.127152	EPHA4;RAP2A;TGFB1;GPNMB;SEMA4D;HMOX1;EMP2;TNIK;PDLIM5;TANC2
Regulation of pathway-restricted SMAD protein phosphorylation	6/58	0.0327432	0.128538	GREM1;BMP2;TGFB1;INHBB;ENG;INHBE
Positive regulation of binding	8/90	0.0334821	0.131306	BMP2;BAMBI;PLAUR;SUMO4;IGF1;CLIC2;MMP9;MET
Regulation of peptide hormone secretion	7/74	0.0338082	0.132452	SNAP25;CRHBP;KCNB1;RASL10B;IL1B;ALOX5;SYT7
Chondroitin sulfate metabolic process	4/30	0.034378	0.134146	CHST9;VCAN;CHST11;DSEL
Negative regulation of interleukin-1 production	4/30	0.034378	0.134146	IGF1;CARD16;GAS6;LILRB4
Positive regulation of protein import	4/30	0.034378	0.134146	TGFB1;ZIC1;PRKCD;ECT2
Response to alcohol	4/30	0.034378	0.134146	TGFB1;CCL21;CCR7;CCL19
Cation transmembrane transport	5/44	0.034883	0.13571	KCNJ8;SLC7A8;SLC29A4;CACNA1H;SLC7A2
Hexose biosynthetic process	5/44	0.034883	0.13571	PC;AKR1B1;ALDOC;ENO3;PPARGC1A
Neurogenesis	5/44	0.034883	0.13571	ANXA1;CXCR4;CHAC1;ASCL1;EPHB1
Regulation of phosphorylation	10/125	0.0355807	0.138287	NRP1;CDKN1A;SLAMF8;NCKAP1L;EMP2;ITGA6;CD24;HIF1A;SIRT1;FNIP2
Neuron development	11/143	0.0363337	0.139903	WNK1;CDNF;STMN2;PPT1;STX3;PPP1R9A;ASCL1;PBX1;RUNX1;MANF;PPP1R9B
Acidic amino acid transport	3/18	0.0366055	0.139903	SLC6A6;SLC25A18;SLC1A2
Cellular response to glucocorticoid stimulus	3/18	0.0366055	0.139903	ANXA1;KLF9;AQP1
Hyaluronan catabolic process	3/18	0.0366055	0.139903	TGFB1;STAB2;CD44
Negative regulation of tumor necrosis factor-mediated signaling pathway	3/18	0.0366055	0.139903	F2RL1;CARD16;GAS6
Positive regulation of cell migration involved in sprouting angiogenesis	3/18	0.0366055	0.139903	ANXA1;HMOX1;PTGS2
Positive regulation of extracellular matrix organization	3/18	0.0366055	0.139903	BMP2;TGFB1;RUNX1
Positive regulation of glial cell differentiation	3/18	0.0366055	0.139903	BMP2;TGFB1;CXCR4
Positive regulation of lymphocyte chemotaxis	3/18	0.0366055	0.139903	CCL21;WNK1;XCL1
Positive regulation of macrophage derived foam cell differentiation	3/18	0.0366055	0.139903	MSR1;LPL;CD36
Positive regulation of nitric-oxide synthase activity	3/18	0.0366055	0.139903	GCH1;NPR3;HIF1A
Positive regulation of phosphoprotein phosphatase activity	3/18	0.0366055	0.139903	PDGFRB;PTPRC;CD300A
Programmed necrotic cell death	3/18	0.0366055	0.139903	PPIF;ALKBH7;TLR4
Prostanoid metabolic process	3/18	0.0366055	0.139903	HPGD;AKR1C2;PTGS1
Regulation of B cell differentiation	3/18	0.0366055	0.139903	SYK;SLAMF8;NCKAP1L
Regulation of cartilage development	3/18	0.0366055	0.139903	BMP2;WNT11;TRPS1
Regulation of platelet aggregation	3/18	0.0366055	0.139903	SYK;PRKCD;SH2B3
Regulation of gene expression	57/1079	0.0370696	0.141539	TREM2;BRCA1;PRDM1;ROBO1;EFEMP1;HEY2;ITGAX;CD36;FADS1;TRIM22;HAVCR2;TCF19;BTN3A3;SIRT1;RUNX1;ACE2;TYROBP;IL1B;ALPK2;ATF5;GAS6;TLR4;ENG;LTF;CRP;PRKAA2;LRRC19;PIK3R3;ASCL1;TOB1;HIF1A;WNT11;IFI16;CLEC7A;ATOH8;E2F1;PPARGC1A;SLC38A2;FGF21;CCR1;MSR1;CD74;TCF7L1;TGFB1;SORT1;MSN;IGF1;NR0B2;ACVR2B;TNRC6C;PER1;BMP2;PC;PTPRC;CILP;SNAI2;SSBP2
Positive regulation of cellular component biogenesis	8/92	0.0374515	0.142857	SMPD3;VIL1;LGALS3;TGFB1;SYK;CLEC7A;PLEK;FNIP2
Homophilic cell adhesion via plasma membrane adhesion molecules	6/60	0.0378126	0.143933	CD84;PECAM1;HMCN1;IGSF9;ROBO1;MPZL2
Notch signaling pathway	6/60	0.0378126	0.143933	BMP2;MAML2;HEY2;SNAI2;ASCL1;PBX1
Inorganic cation transmembrane transport	18/274	0.0378441	0.143933	KCNK5;KCNJ8;SLC6A16;KCND3;KCNB1;ATP1B3;NALCN;CACNA1H;SLC6A6;TRPV4;UCP2;SLC9A9;ITGAV;SLC39A7;ATP6V0D1;GAS6;RHBG;KCNJ2
Mitotic G2/M transition checkpoint	5/45	0.0379518	0.144062	CDKN1A;CHEK1;BRCA1;CDC6;DTL
Regulation of insulin receptor signaling pathway	5/45	0.0379518	0.144062	IRS1;IL1B;PRKCD;PIP4K2A;SIRT1
Negative regulation of DNA binding	4/31	0.0382168	0.144227	IFI16;HEY2;E2F1;SUMO4
Negative regulation of interleukin-6 production	4/31	0.0382168	0.144227	NCKAP1L;GAS6;LILRB4;TLR4
Negative regulation of response to DNA damage stimulus	4/31	0.0382168	0.144227	CD74;SNAI2;SIRT1;CD44
Proteoglycan biosynthetic process	4/31	0.0382168	0.144227	CHST9;CHST11;B3GAT1;IGF1
Regulation of calcium ion-dependent exocytosis	4/31	0.0382168	0.144227	KCNB1;STXBP1;CACNA1H;SYT7
Steroid hormone biosynthetic process	4/31	0.0382168	0.144227	SRD5A2;HSD17B2;AKR1B1;HSD17B11
Regulation of BMP signaling pathway	7/76	0.0382977	0.144393	GREM1;BMP2;BAMBI;LRP2;ACVR2B;ENG;FSTL3
Visual perception	8/93	0.0395498	0.146464	DNAJC19;COL1A1;EFEMP1;OAT;RDH12;RGS16;GRM8;UNC119
Negative regulation of response to stimulus	6/61	0.0405247	0.146464	COL3A1;MCTP1;ALOX5;THY1;SIRT1;SH2B3
Regulation of endocytosis	6/61	0.0405247	0.146464	LGALS3;MCTP1;CD151;PACSIN3;CCL19;EPHA3
Inorganic cation import across plasma membrane	7/77	0.0406821	0.146464	KCNJ8;TRPV4;SLC9A9;SLC39A10;ATP1B3;SLC12A8;KCNJ2
Purine ribonucleotide metabolic process	7/77	0.0406821	0.146464	SULT1A1;SULT1C2;ACLY;ACOT12;HPRT1;SULT2A1;SULT1A2
Plasma membrane bounded cell projection organization	10/128	0.0408234	0.146464	CSF1R;CCL21;CDNF;PLEK;STMN2;CCR7;STX3;PPP1R9A;MANF;PPP1R9B
Aromatic compound biosynthetic process	2/8	0.0408719	0.146464	GCH1;ACMSD
Cell migration involved in heart development	2/8	0.0408719	0.146464	PDGFRB;SNAI2
Cell-cell adhesion mediated by cadherin	2/8	0.0408719	0.146464	CDHR2;PLEKHA7
Cellular response to interferon-alpha	2/8	0.0408719	0.146464	AXL;GAS6
Cellular response to interleukin-21	2/8	0.0408719	0.146464	STAT4;IL2RG
Cellular response to potassium ion	2/8	0.0408719	0.146464	CRHBP;CACNA1H
Cellular response to UV-B	2/8	0.0408719	0.146464	MFAP4;CDKN1A
Coronary vasculature morphogenesis	2/8	0.0408719	0.146464	NRP1;LRP2
Fructose metabolic process	2/8	0.0408719	0.146464	AKR1B1;ALDOC
Fusion of virus membrane with host plasma membrane	2/8	0.0408719	0.146464	CXCR4;GAS6
Histidine catabolic process	2/8	0.0408719	0.146464	HAL;AMDHD1
Histidine metabolic process	2/8	0.0408719	0.146464	HAL;AMDHD1
Interleukin-21-mediated signaling pathway	2/8	0.0408719	0.146464	STAT4;IL2RG
Isoprenoid metabolic process	2/8	0.0408719	0.146464	MVD;HMGCR
Membrane fusion involved in viral entry into host cell	2/8	0.0408719	0.146464	CXCR4;GAS6
Negative regulation of amyloid-beta clearance	2/8	0.0408719	0.146464	CYP51A1;HMGCR
Negative regulation of keratinocyte proliferation	2/8	0.0408719	0.146464	KLF9;SNAI2
Negative regulation of lipid kinase activity	2/8	0.0408719	0.146464	PIK3IP1;PIP4K2A
Negative regulation of long-term synaptic potentiation	2/8	0.0408719	0.146464	EPHA4;TYROBP
Negative regulation of microglial cell activation	2/8	0.0408719	0.146464	PTPRC;CST7
Negative regulation of neuron projection regeneration	2/8	0.0408719	0.146464	EPHA4;THY1
Negative regulation of nitrogen compound metabolic process	2/8	0.0408719	0.146464	TGFB1;ACMSD
Negative regulation of sodium ion transport	2/8	0.0408719	0.146464	WNK1;WNK3
Negative regulation of T cell mediated cytotoxicity	2/8	0.0408719	0.146464	PTPRC;NCKAP1L
Platelet activating factor metabolic process	2/8	0.0408719	0.146464	LPCAT2;PLA2G7
Positive regulation of aspartic-type peptidase activity	2/8	0.0408719	0.146464	EFNA1;EPHA4
Positive regulation of CD4-positive, alpha-beta T cell differentiation	2/8	0.0408719	0.146464	HLA-DRA;NCKAP1L
Positive regulation of fibroblast migration	2/8	0.0408719	0.146464	TGFB1;PRKCE
Positive regulation of isomerase activity	2/8	0.0408719	0.146464	ITGAM;ITGB2
Positive regulation of myeloid cell apoptotic process	2/8	0.0408719	0.146464	ANXA1;SIRT1
Purine ribonucleoside monophosphate catabolic process	2/8	0.0408719	0.146464	NT5E;HPRT1
Pyrimidine nucleobase catabolic process	2/8	0.0408719	0.146464	ALDH6A1;DPYSL2
Regulation of endodeoxyribonuclease activity	2/8	0.0408719	0.146464	PRKCD;SIRT1
Regulation of epithelial to mesenchymal transition involved in endocardial cushion formation	2/8	0.0408719	0.146464	TGFB1;ENG
Regulation of osteoclast development	2/8	0.0408719	0.146464	TYROBP;LTF
Regulation of oxidative stress-induced neuron death	2/8	0.0408719	0.146464	TREM2;TLR4
Regulation of pattern recognition receptor signaling pathway	2/8	0.0408719	0.146464	CD36;BIRC3
Regulation of RNA biosynthetic process	2/8	0.0408719	0.146464	FCN3;IL1B
Regulation of stem cell division	2/8	0.0408719	0.146464	EVI2B;MLLT3
Regulation of T-helper 2 cell differentiation	2/8	0.0408719	0.146464	CD86;ANXA1
Regulation of transcription from RNA polymerase II promoter in response to oxidative stress	2/8	0.0408719	0.146464	HMOX1;HIF1A
Regulation of vascular wound healing	2/8	0.0408719	0.146464	ALOX5;SERPINE1
Response to hydroperoxide	2/8	0.0408719	0.146464	PRKCD;APOA4
Response to potassium ion	2/8	0.0408719	0.146464	CRHBP;CACNA1H
Sequestering of BMP from receptor via BMP binding	2/8	0.0408719	0.146464	GREM1;BMP2
Stress-induced premature senescence	2/8	0.0408719	0.146464	CDKN1A;SIRT1
Venous blood vessel development	2/8	0.0408719	0.146464	ACVR2B;ENG
Ventricular cardiac muscle cell membrane repolarization	2/8	0.0408719	0.146464	KCNJ8;KCND3
Negative regulation of tumor necrosis factor production	5/46	0.0411805	0.147435	ARG2;IGF1;GAS6;TLR4;HAVCR2
DNA metabolic process	18/277	0.0413726	0.147987	HELLS;FEN1;RFC1;GADD45A;CDC7;CDC6;BRCA1;NT5E;CDC45;CBS;UBE2T;CHEK1;MCM3;MCM4;MCM5;MCM6;KPNA2;MCM2
Regulation of protein serine/threonine kinase activity	9/111	0.0416307	0.148774	HERC5;CSF1R;CDKN1A;GADD45A;CCNG1;THY1;CDC6;SIRT1;LTF
Negative regulation of MAPK cascade	8/94	0.041725	0.148974	RGS2;PTPRC;CD300A;IL1B;PRKCD;TLR4;SH2B3;LILRB4
Activin receptor signaling pathway	3/19	0.0421638	0.149087	ACVR1C;INHBB;ACVR2B
Atrioventricular valve morphogenesis	3/19	0.0421638	0.149087	EFNA1;BMP2;HEY2
Cardiac atrium morphogenesis	3/19	0.0421638	0.149087	BMP2;HEY2;ENG
Ethanol metabolic process	3/19	0.0421638	0.149087	SULT1A1;SULT1A2;SULT2A1
Leukotriene biosynthetic process	3/19	0.0421638	0.149087	ALOX5;ALOX5AP;GGT1
Negative regulation of immune system process	3/19	0.0421638	0.149087	COL3A1;HMOX1;LILRB4
Positive regulation of focal adhesion assembly	3/19	0.0421638	0.149087	NRP1;THY1;S100A10
Regulation of leukocyte chemotaxis	3/19	0.0421638	0.149087	CAMK1D;F2RL1;XCL1
Ureteric bud development	3/19	0.0421638	0.149087	BMP2;WNT11;NPNT
Ureteric bud morphogenesis	3/19	0.0421638	0.149087	BMP2;WNT11;NPNT
Cellular response to glucose stimulus	4/32	0.0422908	0.149087	PRKAA2;KCNB1;GAS6;CYP7A1
Chondrocyte differentiation	4/32	0.0422908	0.149087	BMP2;TGFB1;RUNX1;SULF2
Positive regulation of glucose transmembrane transport	4/32	0.0422908	0.149087	IRS1;IRS2;IGF1;FGF21
Regulation of dendritic spine morphogenesis	4/32	0.0422908	0.149087	EFNA1;EPHA4;PDLIM5;TANC2
Negative regulation of protein serine/threonine kinase activity	7/78	0.043161	0.152017	RGS2;CD300A;GADD45A;IL1B;PRKCD;SIRT1;SH2B3
Cellular protein modification process	54/1025	0.0433413	0.152515	RET;CHRM3;ST6GALNAC2;F13A1;HERC5;LGALS1;CHEK1;CTSG;TIMP1;FBXO9;IGFBP1;ANXA1;SYK;FBXO2;PRKCE;PRKCD;WIPI1;DUSP8;SIRT1;FGR;HCK;VCAN;B3GNT5;TNIK;GAS6;SGK1;DTL;PRKAA2;HIF1A;LTBP1;FSTL3;SOCS2;ACVR1C;WNT11;UBD;SPP1;ST8SIA4;ST3GAL6;ST3GAL1;FNIP2;IP6K3;TGFB1;GOLM1;GLYCTK;ACVR2B;PSMB9;GNMT;COL3A1;BMP2;PTPRC;WNK1;STK17B;CTH;WNK3
Protein-containing complex subunit organization	9/112	0.0436766	0.153556	VIL1;CD74;WIPF1;IL2RB;KNTC1;NCKAP1L;CAPG;IL1RAP;PPARGC1A
Epidermal growth factor receptor signaling pathway	5/47	0.0445704	0.155997	VIL1;EFEMP1;TGFB1;IQGAP1;HBEGF
Positive regulation of cell-cell adhesion	5/47	0.0445704	0.155997	IL1B;PLAUR;THY1;CD44;FSTL3
Positive regulation of pathway-restricted SMAD protein phosphorylation	5/47	0.0445704	0.155997	BMP2;TGFB1;INHBB;INHBE;ENG
Regulation of cellular metabolic process	5/47	0.0445704	0.155997	ACLY;FASN;ABCB11;ACACA;CNDP1
Regulation of synapse assembly	5/47	0.0445704	0.155997	IL1RAPL2;SLITRK3;IL1RAP;PDLIM5;EPHB1
Regulation of vesicle-mediated transport	8/96	0.0463099	0.161796	FGR;NRP1;HCK;PTPRC;SYK;PACSIN3;ITGAV;SYT7
Cellular response to metal ion	10/131	0.0465721	0.161796	CRHBP;PRKAA2;ALOX5AP;PPIF;IQGAP1;ECT2;MMP9;CACNA1H;SYT7;AQP1
Mitotic G2 DNA damage checkpoint signaling	4/33	0.0466001	0.161796	CDKN1A;CHEK1;BRCA1;DTL
Negative chemotaxis	4/33	0.0466001	0.161796	SEMA4D;PDGFA;ITGAV;ROBO1
Positive regulation of cytokine production involved in immune response	4/33	0.0466001	0.161796	CLEC7A;LAPTM5;F2RL1;XCL1
Regulation of cholesterol efflux	4/33	0.0466001	0.161796	CETP;TREM2;PLTP;SIRT1
Regulation of histone acetylation	4/33	0.0466001	0.161796	IL1B;CHEK1;BRCA1;PPARGC1A
Regulation of interleukin-17 production	4/33	0.0466001	0.161796	TGFB1;RFTN1;NCKAP1L;TLR4
Vasculogenesis	4/33	0.0466001	0.161796	PDGFRB;TGFB1;HEY2;ENG
Branched-chain amino acid catabolic process	3/20	0.0481185	0.165317	ALDH6A1;BCAT1;ACADSB
Branched-chain amino acid metabolic process	3/20	0.0481185	0.165317	ALDH6A1;BCAT1;ACADSB
Cortical actin cytoskeleton organization	3/20	0.0481185	0.165317	PLEK;NCKAP1L;LCP1
Glucose transmembrane transport	3/20	0.0481185	0.165317	SORT1;SLC2A3;PPBP
Growth hormone receptor signaling pathway	3/20	0.0481185	0.165317	GHR;SOCS2;PRLR
Negative regulation of lipid storage	3/20	0.0481185	0.165317	CRP;TREM2;ITGAV
Negative regulation of viral life cycle	3/20	0.0481185	0.165317	FCN1;FCN3;IFITM1
Positive regulation of activated T cell proliferation	3/20	0.0481185	0.165317	IGFBP2;IGF1;CD24
Positive regulation of alpha-beta T cell activation	3/20	0.0481185	0.165317	HSPH1;SYK;HLA-DRA
Regulation of lymphocyte differentiation	3/20	0.0481185	0.165317	SLAMF8;NCKAP1L;PRDM1
Myelination	5/48	0.0481223	0.165317	PLLP;EPB41L3;ACER3;CXCR4;TNFRSF21
Negative regulation of MAP kinase activity	5/48	0.0481223	0.165317	RGS2;CD300A;IL1B;PRKCD;SH2B3
Negative regulation of cellular response to growth factor stimulus	7/80	0.0484063	0.166001	GREM1;BMP2;BAMBI;LRP2;ACVR2B;FSTL3;SULF2
Regulation of NIK/NF-kappaB signaling	7/80	0.0484063	0.166001	CD86;RASSF2;LRRC19;IL1B;LAPTM5;CCL19;TLR4
Cellular response to organic cyclic compound	11/150	0.0485306	0.166281	CRHBP;TGFB1;ABCB4;IL1B;CYP1A1;SPP1;MSN;BRCA1;TFPI;CFTR;AQP1
Glycosaminoglycan biosynthetic process	8/97	0.048721	0.166787	CHST9;VCAN;CHST11;LUM;DSEL;IL1B;ST3GAL6;ST3GAL1
Regulation of innate immune response	6/64	0.0493844	0.16731	FGR;IFI16;TLR8;TREM2;FPR2;BIRC3
Cellular amide metabolic process	9/115	0.0502146	0.16731	SMPD3;NNMT;PC;MTHFD1L;ACOT12;NAPEPLD;AEBP1;ST3GAL1;CPN1
Alpha-amino acid biosynthetic process	2/9	0.0511284	0.16731	SDS;ALDH18A1
Bone cell development	2/9	0.0511284	0.16731	ANXA2;SH2B3
Cellular response to leptin stimulus	2/9	0.0511284	0.16731	LEPR;SIRT1
Chylomicron remodeling	2/9	0.0511284	0.16731	LPL;APOA4
Collagen-activated signaling pathway	2/9	0.0511284	0.16731	COL1A1;COL4A2
Complement activation, classical pathway	2/9	0.0511284	0.16731	C1QB;CRP
Estrogen biosynthetic process	2/9	0.0511284	0.16731	HSD17B2;HSD17B11
Hormone transport	2/9	0.0511284	0.16731	SLC7A8;SLC16A10
Intestinal cholesterol absorption	2/9	0.0511284	0.16731	NPC1L1;CD36
Ketone biosynthetic process	2/9	0.0511284	0.16731	SRD5A2;CACNA1H
Negative regulation of leukocyte proliferation	2/9	0.0511284	0.16731	CRP;GREM1
Negative regulation of lipase activity	2/9	0.0511284	0.16731	RGS2;SORT1
Negative regulation of lipid localization	2/9	0.0511284	0.16731	CRP;ITGAV
Negative regulation of platelet aggregation	2/9	0.0511284	0.16731	PRKCD;SH2B3
Negative regulation of T cell cytokine production	2/9	0.0511284	0.16731	XCL1;LILRB4
Organic acid catabolic process	2/9	0.0511284	0.16731	PON3;CTH
Organic cyclic compound catabolic process	2/9	0.0511284	0.16731	CYP1A2;CYP3A4
Ornithine metabolic process	2/9	0.0511284	0.16731	ARG2;ALDH18A1
Peptidyl-cysteine modification	2/9	0.0511284	0.16731	S100A9;S100A8
Positive regulation of ATP biosynthetic process	2/9	0.0511284	0.16731	TREM2;PPARGC1A
Positive regulation of B cell differentiation	2/9	0.0511284	0.16731	SYK;NCKAP1L
Positive regulation of fatty acid beta-oxidation	2/9	0.0511284	0.16731	IRS1;IRS2
Positive regulation of mast cell degranulation	2/9	0.0511284	0.16731	FGR;SYK
Positive regulation of NLRP3 inflammasome complex assembly	2/9	0.0511284	0.16731	CD36;TLR4
Positive regulation of sequestering of triglyceride	2/9	0.0511284	0.16731	LPL;PLIN2
Positive regulation of tumor necrosis factor-mediated signaling pathway	2/9	0.0511284	0.16731	CASP1;LAPTM5
Progesterone metabolic process	2/9	0.0511284	0.16731	DHRS9;AKR1C2
Protein K6-linked ubiquitination	2/9	0.0511284	0.16731	UBE2T;BRCA1
Regulation of aspartic-type endopeptidase activity involved in amyloid precursor protein catabolic process	2/9	0.0511284	0.16731	EFNA1;EPHA4
Regulation of cellular response to oxidative stress	2/9	0.0511284	0.16731	GCH1;ALOX5
Regulation of complement activation, classical pathway	2/9	0.0511284	0.16731	CR1;TREM2
Regulation of fibroblast apoptotic process	2/9	0.0511284	0.16731	STK17B;GAS6
Regulation of gap junction assembly	2/9	0.0511284	0.16731	ACE2;IL1B
Regulation of interleukin-23 production	2/9	0.0511284	0.16731	CLEC7A;TLR4
Regulation of pinocytosis	2/9	0.0511284	0.16731	AXL;PPT1
Regulation of smooth muscle cell apoptotic process	2/9	0.0511284	0.16731	IGF1;SIRT1
Regulation of transmembrane transporter activity	2/9	0.0511284	0.16731	ACE2;CHRM3
Regulation of Wnt signaling pathway, planar cell polarity pathway	2/9	0.0511284	0.16731	PLEKHA4;MLLT3
Response to vitamin	2/9	0.0511284	0.16731	SPP1;ALPL
Response to vitamin D	2/9	0.0511284	0.16731	SPP1;ALPL
Sympathetic ganglion development	2/9	0.0511284	0.16731	NRP1;ASCL1
Unsaturated fatty acid biosynthetic process	2/9	0.0511284	0.16731	SCD;FADS1
Cell-substrate junction assembly	4/34	0.051144	0.16731	CD151;LAMA3;ITGA6;THY1
Epithelial tube morphogenesis	4/34	0.051144	0.16731	CSF1R;COL4A1;PRKX;MET
Positive regulation of calcium ion transport into cytosol	4/34	0.051144	0.16731	CXCL10;CXCL9;XCL1;THY1
Positive regulation of protein dephosphorylation	4/34	0.051144	0.16731	PDGFRB;TGFB1;CD300A;PRKCD
Positive regulation of release of sequestered calcium ion into cytosol	4/34	0.051144	0.16731	CXCL10;CXCL9;XCL1;THY1
Regulation of activated T cell proliferation	4/34	0.051144	0.16731	IGFBP2;IGF1;CD24;LILRB4
Regulation of amyloid-beta formation	4/34	0.051144	0.16731	EFNA1;EPHA4;RTN1;IGF1
Regulation of glucose metabolic process	4/34	0.051144	0.16731	IRS1;IRS2;SIRT1;GNMT
Sister chromatid segregation	4/34	0.051144	0.16731	CENPK;NUSAP1;TUBG1;ZWINT
Positive regulation of actin filament polymerization	5/49	0.0518366	0.169434	HCK;CCL21;PRKCE;CCR7;NCKAP1L
Ephrin receptor signaling pathway	7/82	0.0540399	0.176096	EFNA1;EPHA4;ARPC5;EPHB1;MMP9;EPHA3;ANKS1B
Calcium-mediated signaling using intracellular calcium source	3/21	0.0544607	0.176096	PTPRC;CCL20;DEFB1
Chondroitin sulfate biosynthetic process	3/21	0.0544607	0.176096	CHST9;VCAN;CHST11
Innate immune response in mucosa	3/21	0.0544607	0.176096	APOA4;DEFB1;LTF
Intracellular lipid transport	3/21	0.0544607	0.176096	PRKAA2;THRSP;ACACA
Linoleic acid metabolic process	3/21	0.0544607	0.176096	FADS2;ALOX5;FADS1
Myotube differentiation	3/21	0.0544607	0.176096	SORT1;IGF1;CACNA1H
Negative regulation of reproductive process	3/21	0.0544607	0.176096	ACVR1C;IGF1;TIMP1
Negative regulation of response to wounding	3/21	0.0544607	0.176096	EPHA4;ALOX5;SERPINE1
Positive regulation of glycolytic process	3/21	0.0544607	0.176096	PRKAA2;IGF1;HIF1A
Positive regulation of lipid storage	3/21	0.0544607	0.176096	MSR1;LPL;PLIN2
Positive regulation of purine nucleotide metabolic process	3/21	0.0544607	0.176096	PRKAA2;IGF1;HIF1A
Regulation of fibroblast migration	3/21	0.0544607	0.176096	TGFB1;PRKCE;GNA12
Embryonic organ development	6/66	0.0559022	0.180073	TGFB1;HEY2;PDGFA;PCSK5;SH2B3;PBX1
ERBB signaling pathway	6/66	0.0559022	0.180073	VIL1;EFEMP1;TGFB1;MVP;IQGAP1;HBEGF
Cellular response to virus	4/35	0.0559212	0.180073	CXCL10;VWCE;CCL19;HIF1A
Embryonic skeletal system development	4/35	0.0559212	0.180073	COL1A1;WNT11;PCSK5;SULF2
Muscle cell differentiation	4/35	0.0559212	0.180073	NEBL;HEY2;GATA6;NEB
Glycoprotein biosynthetic process	7/83	0.057004	0.183257	CHST9;ST6GALNAC2;CHST11;B3GNT5;ST8SIA4;ST3GAL6;IGF1
Positive regulation of plasma membrane bounded cell projection assembly	7/83	0.057004	0.183257	NRP1;DOCK11;CCL21;RAC2;F2RL1;CCR7;CCL19
Positive regulation of NF-kappaB transcription factor activity	11/155	0.0587739	0.188792	CLEC7A;IL1B;S100A12;IL1RAP;CARD16;CD36;S100A9;TLR4;TRIM22;S100A8;LTF
Intrinsic apoptotic signaling pathway in response to DNA damage	5/51	0.0597534	0.191466	IFI16;E2F1;BRCA1;SIRT1;FNIP2
Negative regulation of transport	5/51	0.0597534	0.191466	LGALS3;MCTP1;PACSIN3;ITGAV;EPHA3
Positive regulation of fat cell differentiation	5/51	0.0597534	0.191466	FNDC5;BMP2;NAPEPLD;LPL;PTGS2
Dendrite morphogenesis	4/36	0.0609299	0.191568	DOCK10;CTNND2;DCDC2;EPHB1
Membrane assembly	4/36	0.0609299	0.191568	ANXA2;RFTN1;EMP2;S100A10
Platelet aggregation	4/36	0.0609299	0.191568	STXBP1;PLEK;HBB;PIK3CG
Positive regulation of interferon-beta production	4/36	0.0609299	0.191568	OAS2;OAS3;TLR8;TLR4
Positive regulation of mitotic nuclear division	4/36	0.0609299	0.191568	PDGFRB;IL1B;NUSAP1;IGF1
Positive regulation of myeloid leukocyte differentiation	4/36	0.0609299	0.191568	CCR1;CD74;EVI2B;RUNX1
Regulation of microtubule-based process	4/36	0.0609299	0.191568	PRKAA2;ATF5;BICD1;EPHA3
Regulation of osteoclast differentiation	4/36	0.0609299	0.191568	CCR1;LILRB4;TLR4;FSTL3
Regulation of protein import into nucleus	4/36	0.0609299	0.191568	TGFB1;ZIC1;PRKCD;ECT2
Cellular response to osmotic stress	3/22	0.06118	0.191568	TRPV4;WNK3;AQP1
Exogenous drug catabolic process	3/22	0.06118	0.191568	CYP1A2;CYP2C19;CYP3A4
Negative regulation of phosphate metabolic process	3/22	0.06118	0.191568	CDKN1A;PLEK;SIRT1
Regulation of membrane protein ectodomain proteolysis	3/22	0.06118	0.191568	IL1B;PACSIN3;TIMP1
Regulation of response to cytokine stimulus	3/22	0.06118	0.191568	CD24;SH2B3;RUNX1
Cellular response to prostaglandin stimulus	2/10	0.0621885	0.191568	PTGER4;AKR1C2
Chloride ion homeostasis	2/10	0.0621885	0.191568	CA12;SLC12A8
Chondroitin sulfate proteoglycan metabolic process	2/10	0.0621885	0.191568	DSEL;B3GAT1
Ectoderm development	2/10	0.0621885	0.191568	ITGAM;ITGA6
Endothelium development	2/10	0.0621885	0.191568	SCUBE1;PECAM1
Granulocyte migration	2/10	0.0621885	0.191568	ANXA1;ITGB2
L-glutamate transmembrane transport	2/10	0.0621885	0.191568	SLC25A18;SLC1A2
L-serine metabolic process	2/10	0.0621885	0.191568	SDS;CBS
Leptin-mediated signaling pathway	2/10	0.0621885	0.191568	LEPR;SIRT1
Lipoprotein transport	2/10	0.0621885	0.191568	UNC119;CD36
Long-chain fatty acid import into cell	2/10	0.0621885	0.191568	CD36;SLC27A5
Membrane lipid catabolic process	2/10	0.0621885	0.191568	ENPP2;PPT1
Monovalent inorganic anion homeostasis	2/10	0.0621885	0.191568	CA12;SLC12A8
Myelin maintenance	2/10	0.0621885	0.191568	EPB41L3;CXCR4
Myeloid dendritic cell differentiation	2/10	0.0621885	0.191568	UBD;DHRS2
N-acetylneuraminate metabolic process	2/10	0.0621885	0.191568	NPL;ST3GAL1
Negative regulation of lipopolysaccharide-mediated signaling pathway	2/10	0.0621885	0.191568	CARD16;LTF
Negative regulation of phosphatidylinositol 3-kinase signaling	2/10	0.0621885	0.191568	PIK3IP1;TREM2
Negative regulation of protein autophosphorylation	2/10	0.0621885	0.191568	MVP;ENG
Negative regulation of transmembrane transport	2/10	0.0621885	0.191568	IL1B;IRS2
Phosphatidylcholine catabolic process	2/10	0.0621885	0.191568	ENPP2;PLA2G7
Pinocytosis	2/10	0.0621885	0.191568	PPT1;DOCK2
Positive regulation by symbiont of entry into host	2/10	0.0621885	0.191568	CD74;LGALS1
Positive regulation of coagulation	2/10	0.0621885	0.191568	SERPINE1;HPSE
Positive regulation of hemostasis	2/10	0.0621885	0.191568	SERPINE1;HPSE
Positive regulation of toll-like receptor 4 signaling pathway	2/10	0.0621885	0.191568	F2RL1;LTF
Positive regulation of vascular endothelial growth factor receptor signaling pathway	2/10	0.0621885	0.191568	IL1B;HIF1A
Positive regulation of viral entry into host cell	2/10	0.0621885	0.191568	CD74;LGALS1
Regulation of bile acid biosynthetic process	2/10	0.0621885	0.191568	CYP7A1;SIRT1
Regulation of granulocyte differentiation	2/10	0.0621885	0.191568	EVI2B;RUNX1
Regulation of hair cycle	2/10	0.0621885	0.191568	PER1;HPSE
Serine family amino acid catabolic process	2/10	0.0621885	0.191568	SDS;CBS
SNARE complex assembly	2/10	0.0621885	0.191568	STXBP1;VAMP1
Urea cycle	2/10	0.0621885	0.191568	ARG2;ASS1
UV protection	2/10	0.0621885	0.191568	MFAP4;FEN1
Negative regulation of transforming growth factor beta receptor signaling pathway	6/68	0.0629138	0.193649	TGFB1;BAMBI;PEG10;ADAMTSL2;SIRT1;LTBP1
G1/S transition of mitotic cell cycle	7/85	0.0632287	0.194466	CDKN1A;CDC45;E2F1;CDC7;CDC6;BCAT1;PHF8
Negative regulation of cellular biosynthetic process	5/52	0.0639554	0.196083	FCN3;PLEK;SNAI2;BRCA1;ACMSD
Regulation of intrinsic apoptotic signaling pathway	5/52	0.0639554	0.196083	PLAUR;PPIF;MMP9;S100A9;S100A8
Regulation of release of sequestered calcium ion into cytosol	5/52	0.0639554	0.196083	CXCL10;CXCL9;XCL1;THY1;CLIC2
Response to peptide hormone	5/52	0.0639554	0.196083	ANXA1;IRS1;SORT1;STAT4;SIRT1
Phagosome maturation	4/37	0.0661675	0.201757	RAB31;SLAMF8;ATP6V0D1;CORO1A
Phospholipid biosynthetic process	4/37	0.0661675	0.201757	IDI1;FDPS;MVD;FADS1
Positive regulation of calcium ion transport	4/37	0.0661675	0.201757	CCR1;PDGFRB;LGALS3;WNK3
Positive regulation of cytokinesis	4/37	0.0661675	0.201757	CENPV;PRKCE;CDC6;ECT2
Positive regulation of signaling receptor activity	4/37	0.0661675	0.201757	GREM1;NRP1;HIF1A;HBEGF
Regulation of glucose import	4/37	0.0661675	0.201757	IRS1;IRS2;IGF1;FGF21
Regulation of microtubule cytoskeleton organization	4/37	0.0661675	0.201757	PRKAA2;STMN2;BICD1;EPHA3
Positive regulation of endothelial cell migration	7/86	0.06649	0.202582	NRP1;TGFB1;ATOH8;SIRT1;MET;HIF1A;PIK3CG
Potassium ion transport	9/122	0.0678764	0.20622	KCNK5;KCNJ8;KCND3;KCNB1;SLC9A9;ATP1B3;NALCN;KCNJ2;AQP1
Cellular protein metabolic process	24/417	0.0679794	0.20622	IGFBP1;CHRM3;GOLM1;FBXO2;IGFBP2;GATA6;CSF2RB;IGF1;ZDHHC2;PCSK5;LTBP1;FSTL3;GNMT;VCAN;LGALS1;EEF1A2;SPP1;ST8SIA4;ST3GAL6;CTSG;TIMP1;IGFALS;GAS6;ST3GAL1
Drug catabolic process	3/23	0.0682649	0.20622	CYP1A2;CYP2C19;CYP3A4
ERK1 and ERK2 cascade	3/23	0.0682649	0.20622	PTGER4;ITGAV;IGF1
Positive regulation of cholesterol efflux	3/23	0.0682649	0.20622	TREM2;SIRT1;PLTP
Positive regulation of histone acetylation	3/23	0.0682649	0.20622	IL1B;BRCA1;PPARGC1A
Regulation of B cell receptor signaling pathway	3/23	0.0682649	0.20622	CD300A;SLC39A10;RUNX1
Regulation of mononuclear cell migration	3/23	0.0682649	0.20622	CSF1R;LGALS3;MSN
Regulation of protein export from nucleus	3/23	0.0682649	0.20622	IFI27;IL1B;GAS6
Regulation of toll-like receptor 4 signaling pathway	3/23	0.0682649	0.20622	F2RL1;TREM2;LTF
Triglyceride catabolic process	3/23	0.0682649	0.20622	FABP4;PNPLA3;LPL
Regulation of cell cycle	18/296	0.0693705	0.209398	CDKN1A;TGFB1;HPGD;GADD45A;MX2;GATA6;IQGAP1;BRCA1;SIRT1;GADD45G;PPP1R9B;BMP2;PTPRC;CHEK1;CKS2;EVI2B;DTL;BIRC3
Connective tissue development	4/38	0.0716312	0.215722	NAMPT;CHI3L1;CD44;SULF2
Lymphocyte proliferation	4/38	0.0716312	0.215722	HELLS;PTPRC;MSN;PIK3CG
Negative regulation of G0 to G1 transition	4/38	0.0716312	0.215722	CHEK1;E2F1;CDC7;BRCA1
Negative regulation of viral genome replication	5/54	0.0728435	0.216418	IFITM1;IFI16;OAS2;OAS3;LTF
Regulation of cyclin-dependent protein kinase activity	5/54	0.0728435	0.216418	HERC5;CDKN1A;GADD45A;CCNG1;CDC6
Plasma membrane bounded cell projection assembly	17/278	0.0729691	0.216418	TTC36;NRP1;ABCC4;CCL21;DNAH5;EMP1;DCDC2;SNX10;EMP2;PPP1R9B;RAP2A;EHD4;ARHGEF4;FXYD5;TNIK;ATP6V0D1;DZIP1
Negative regulation of binding	7/88	0.0733113	0.216418	CDKN1A;IFI16;PRKCD;E2F1;SUMO4;CFHR5;CARD16
Actin filament depolymerization	2/11	0.0739679	0.216418	VIL1;MICAL1
Aminoglycan metabolic process	2/11	0.0739679	0.216418	CHST9;B3GAT1
Axonal transport of mitochondrion	2/11	0.0739679	0.216418	HIF1A;SYBU
Cardiac muscle cell membrane repolarization	2/11	0.0739679	0.216418	KCND3;KCNJ2
Cell-cell junction maintenance	2/11	0.0739679	0.216418	CSF1R;F2RL1
Cellular response to UV-A	2/11	0.0739679	0.216418	TIMP1;MMP9
Erythrocyte development	2/11	0.0739679	0.216418	NCKAP1L;SH2B3
Establishment of epithelial cell apical/basal polarity	2/11	0.0739679	0.216418	RAP2A;MSN
Golgi to lysosome transport	2/11	0.0739679	0.216418	SORT1;LAPTM5
Humoral immune response mediated by circulating immunoglobulin	2/11	0.0739679	0.216418	C1QB;CRP
Intestinal lipid absorption	2/11	0.0739679	0.216418	NPC1L1;CD36
Lipoprotein localization	2/11	0.0739679	0.216418	UNC119;CD36
Monocyte differentiation	2/11	0.0739679	0.216418	CSF1R;IFI16
Negative regulation of homotypic cell-cell adhesion	2/11	0.0739679	0.216418	PRKCD;SH2B3
Negative regulation of interleukin-17 production	2/11	0.0739679	0.216418	NCKAP1L;TLR4
Negative regulation of response to cytokine stimulus	2/11	0.0739679	0.216418	PTPRC;SH2B3
Negative regulation of steroid biosynthetic process	2/11	0.0739679	0.216418	BMP2;SNAI2
Notch signaling involved in heart development	2/11	0.0739679	0.216418	HEY2;SNAI2
Organophosphate catabolic process	2/11	0.0739679	0.216418	ENPP2;PLBD1
Positive regulation of bone resorption	2/11	0.0739679	0.216418	SYK;SPP1
Positive regulation of ceramide biosynthetic process	2/11	0.0739679	0.216418	SMPD3;PRKCD
Positive regulation of leukocyte apoptotic process	2/11	0.0739679	0.216418	ANXA1;SIRT1
Positive regulation of myelination	2/11	0.0739679	0.216418	ITGAX;CST7
Positive regulation of nitric-oxide synthase biosynthetic process	2/11	0.0739679	0.216418	NAMPT;TLR4
Positive regulation of non-canonical Wnt signaling pathway	2/11	0.0739679	0.216418	PLEKHA4;MLLT3
Positive regulation of sphingolipid biosynthetic process	2/11	0.0739679	0.216418	SMPD3;PRKCD
Positive regulation of vacuole organization	2/11	0.0739679	0.216418	ANXA2;PIP4K2A
Pyrimidine nucleoside catabolic process	2/11	0.0739679	0.216418	NT5E;TYMP
Regulation of biosynthetic process	2/11	0.0739679	0.216418	ALOX5;THRSP
Regulation of cysteine-type endopeptidase activity involved in apoptotic signaling pathway	2/11	0.0739679	0.216418	PLAUR;MMP9
Regulation of histone H3-K9 acetylation	2/11	0.0739679	0.216418	CHEK1;BRCA1
Regulation of lipid kinase activity	2/11	0.0739679	0.216418	EEF1A2;PIK3R3
Sphingomyelin metabolic process	2/11	0.0739679	0.216418	SMPD3;SMPDL3A
Tetrahydrobiopterin metabolic process	2/11	0.0739679	0.216418	GCHFR;GCH1
Cellular response to peptide hormone stimulus	8/106	0.0740844	0.216597	CRHBP;RAB31;PKLR;IRS1;PRKCD;MYO5A;IRS2;INHBB
Phosphatidylinositol-mediated signaling	6/71	0.0743586	0.216912	PDGFRB;CSF1R;IRS1;IRS2;IGF1;PIK3CG
Protein tetramerization	6/71	0.0743586	0.216912	CTH;HPRT1;ACACA;KCNJ2;GLS;GNMT
Regulation of TOR signaling	6/71	0.0743586	0.216912	PRKAA2;GNA12;TREM2;GAS6;SIRT1;FBXO9
Canonical glycolysis	3/24	0.0757029	0.21871	PKLR;ALDOC;ENO3
Extracellular matrix assembly	3/24	0.0757029	0.21871	MFAP4;TGFB1;GAS6
Glucose catabolic process to pyruvate	3/24	0.0757029	0.21871	PKLR;ALDOC;ENO3
Heterochromatin assembly	3/24	0.0757029	0.21871	HELLS;CENPV;SIRT1
Leukotriene metabolic process	3/24	0.0757029	0.21871	ALOX5;ALOX5AP;GGT1
Negative regulation of ossification	3/24	0.0757029	0.21871	CCR1;SRGN;GREM1
Phospholipid catabolic process	3/24	0.0757029	0.21871	ENPP2;PLBD1;SMPDL3A
Positive regulation of carbohydrate metabolic process	3/24	0.0757029	0.21871	PRKAA2;IGF1;HIF1A
Positive regulation of cell-substrate junction organization	3/24	0.0757029	0.21871	NRP1;THY1;S100A10
Positive regulation of protein targeting to membrane	3/24	0.0757029	0.21871	ITGAM;KCNB1;ITGB2
Potassium ion homeostasis	3/24	0.0757029	0.21871	ATP1B3;KCNJ2;SLC12A8
Sulfur amino acid metabolic process	3/24	0.0757029	0.21871	AHCY;CBS;CTH
Wound healing, spreading of cells	3/24	0.0757029	0.21871	CD151;LCP1;CD44
DNA integrity checkpoint signaling	4/39	0.0773174	0.222551	CDC45;CHEK1;E2F1;CDC6
Regulation of dendrite development	4/39	0.0773174	0.222551	RAP2A;CAMK1D;SEMA4D;TNIK
Regulation of ion transmembrane transporter activity	4/39	0.0773174	0.222551	CHRM3;WNK3;PPIF;FXYD5
Regulation of nitric-oxide synthase activity	4/39	0.0773174	0.222551	GCH1;IL1B;NPR3;HIF1A
Response to peptide	4/39	0.0773174	0.222551	ANXA1;IRS1;STAT4;MMP9
Glycoprotein metabolic process	5/55	0.0775275	0.222992	FBXO2;ST8SIA4;HPSE;HIF1A;ST6GALNAC6
Cell morphogenesis involved in differentiation	6/72	0.07842	0.225227	EFNA1;NRP1;LAMA5;LAMC3;ITGAV;ANTXR1
Negative regulation of epithelial cell proliferation	6/72	0.07842	0.225227	TGFB1;ALOX5;ATOH8;KLF9;SNAI2;ROBO1
Cellular component assembly	16/261	0.0787615	0.226041	CD74;TGFB1;WIPF1;PDGFA;CAPG;IL1RAP;VIL1;PCLO;MICAL1;IL2RB;RAC2;NCKAP1L;KNTC1;LCP1;GAS6;PPARGC1A
Bone development	4/40	0.0832222	0.236458	PTGER4;PTPRC;SULF2;LTF
Negative regulation of I-kappaB kinase/NF-kappaB signaling	4/40	0.0832222	0.236458	PER1;TREM2;LILRB4;SIRT1
Positive regulation of ossification	4/40	0.0832222	0.236458	BMP2;TGFB1;ALOX5;ACVR2B
Regulation of sodium ion transmembrane transporter activity	4/40	0.0832222	0.236458	WNK1;PRKCE;WNK3;FXYD5
Synaptic vesicle exocytosis	4/40	0.0832222	0.236458	SNAP25;PCLO;STX3;SYT7
Adenylate cyclase-modulating G protein-coupled receptor signaling pathway	11/165	0.0832952	0.236458	PTGER4;CXCL10;MARCO;CXCL9;RGS1;GPR65;GRM8;GNA12;FPR1;FPR2;RAMP1
Acylglycerol homeostasis	3/25	0.0834808	0.236458	CETP;LPL;APOA4
Glycolytic process through glucose-6-phosphate	3/25	0.0834808	0.236458	PKLR;ALDOC;ENO3
Negative regulation of ion transport	3/25	0.0834808	0.236458	WNK1;WNK3;PACSIN3
Peptide catabolic process	3/25	0.0834808	0.236458	CHAC1;GGT1;TRHDE
Positive regulation of lipid metabolic process	3/25	0.0834808	0.236458	IL1B;EEF1A2;APOA4
Positive regulation of peptidyl-threonine phosphorylation	3/25	0.0834808	0.236458	TGFB1;WNK3;CHI3L1
Positive regulation of release of cytochrome c from mitochondria	3/25	0.0834808	0.236458	PLAUR;PPIF;MMP9
Receptor signaling pathway via STAT	3/25	0.0834808	0.236458	GHR;SOCS2;STAT4
Regulation of calcium ion import	3/25	0.0834808	0.236458	PDGFRB;LGALS3;WNK3
Regulation of cholesterol transport	3/25	0.0834808	0.236458	CETP;ABCB4;APOA4
Regulation of interferon-alpha production	3/25	0.0834808	0.236458	TLR8;TLR4;HAVCR2
Regulation of microtubule depolymerization	3/25	0.0834808	0.236458	NAV3;TRPV4;STMN2
Adipose tissue development	2/12	0.0863878	0.236628	DGAT2;NAMPT
Axonal fasciculation	2/12	0.0863878	0.236628	EPHA4;EPHA3
Carboxylic acid catabolic process	2/12	0.0863878	0.236628	PON3;NPL
Cardiocyte differentiation	2/12	0.0863878	0.236628	BMP2;GATA6
Catecholamine biosynthetic process	2/12	0.0863878	0.236628	MOXD1;GCH1
Cellular response to growth hormone stimulus	2/12	0.0863878	0.236628	GHR;SOCS2
Cellular response to thyroid hormone stimulus	2/12	0.0863878	0.236628	KLF9;CTSS
Dermatan sulfate biosynthetic process	2/12	0.0863878	0.236628	VCAN;DSEL
Epithelial cell-cell adhesion	2/12	0.0863878	0.236628	SERPINB8;PLEKHA7
Ganglion development	2/12	0.0863878	0.236628	NRP1;ASCL1
Glycine metabolic process	2/12	0.0863878	0.236628	SDS;GCAT
Inorganic ion transmembrane transport	2/12	0.0863878	0.236628	KCNJ8;CACNA1H
Intrinsic apoptotic signaling pathway in response to oxidative stress	2/12	0.0863878	0.236628	PRKCD;PRODH
Microtubule anchoring at microtubule organizing center	2/12	0.0863878	0.236628	NIN;BICD1
Mitochondrial genome maintenance	2/12	0.0863878	0.236628	SLC25A36;TYMP
Morphogenesis of a polarized epithelium	2/12	0.0863878	0.236628	LAMA5;LAMA3
Negative regulation by host of viral process	2/12	0.0863878	0.236628	CRP;LTF
Negative regulation of complement activation	2/12	0.0863878	0.236628	CR1;VSIG4
Negative regulation of fatty acid biosynthetic process	2/12	0.0863878	0.236628	BRCA1;SIRT1
Negative regulation of hemostasis	2/12	0.0863878	0.236628	SERPINE1;TFPI
Negative regulation of histone acetylation	2/12	0.0863878	0.236628	BRCA1;SIRT1
Negative regulation of leukocyte chemotaxis	2/12	0.0863878	0.236628	GREM1;SLAMF8
Nucleoside catabolic process	2/12	0.0863878	0.236628	NT5E;TYMP
Nucleoside salvage	2/12	0.0863878	0.236628	HPRT1;TYMP
Organic hydroxy compound catabolic process	2/12	0.0863878	0.236628	CYP3A4;CYP4F12
Phagolysosome assembly	2/12	0.0863878	0.236628	CORO1A;SYT7
Phospholipid homeostasis	2/12	0.0863878	0.236628	CETP;ABCB11
Positive regulation of cardiocyte differentiation	2/12	0.0863878	0.236628	GREM1;TGFB1
Positive regulation of cellular senescence	2/12	0.0863878	0.236628	ARG2;SIRT1
Positive regulation of neuroinflammatory response	2/12	0.0863878	0.236628	IL1B;TREM2
Positive regulation of T-helper 1 type immune response	2/12	0.0863878	0.236628	IL1B;XCL1
Positive regulation of vascular permeability	2/12	0.0863878	0.236628	TGFB1;TRPV4
Pyrimidine nucleobase metabolic process	2/12	0.0863878	0.236628	ALDH6A1;DPYSL2
Pyrimidine-containing compound metabolic process	2/12	0.0863878	0.236628	SLC19A2;TYMP
Regulation of actin nucleation	2/12	0.0863878	0.236628	VIL1;CORO1A
Regulation of astrocyte differentiation	2/12	0.0863878	0.236628	EPHA4;BMP2
Regulation of dendritic cell differentiation	2/12	0.0863878	0.236628	LGALS3;LGALS1
Regulation of hemopoiesis	2/12	0.0863878	0.236628	LGALS3;RUNX1
Regulation of histone H3-K9 methylation	2/12	0.0863878	0.236628	BRCA1;SIRT1
Regulation of leukocyte cell-cell adhesion	2/12	0.0863878	0.236628	WNK1;ASS1
Regulation of natural killer cell activation	2/12	0.0863878	0.236628	TYROBP;PRDM1
Regulation of plasminogen activation	2/12	0.0863878	0.236628	SERPINE1;RUNX1
Regulation of response to oxidative stress	2/12	0.0863878	0.236628	MCTP1;ALOX5
Replicative senescence	2/12	0.0863878	0.236628	CHEK1;SERPINE1
Smooth muscle cell differentiation	2/12	0.0863878	0.236628	HEY2;GATA6
Synaptic vesicle fusion to presynaptic active zone membrane	2/12	0.0863878	0.236628	SNAP25;STX3
Tricarboxylic acid metabolic process	2/12	0.0863878	0.236628	ACLY;ASS1
Regulation of stress fiber assembly	6/74	0.0869093	0.237889	PTGER4;NRP1;WNT11;GPR65;MET;S100A10
Regulation of mitotic nuclear division	5/57	0.0873685	0.238978	PDGFRB;IL1B;CHEK1;NUSAP1;IGF1
Cellular response to insulin stimulus	9/129	0.0890003	0.242675	RAB31;PKLR;IRS1;NAMPT;PIK3R3;MYO5A;IRS2;INHBB;ATP6V0D1
Acylglycerol metabolic process	4/41	0.0893413	0.242675	CETP;DGAT2;PNPLA3;LPL
Gluconeogenesis	4/41	0.0893413	0.242675	PC;ALDOC;ENO3;PPARGC1A
Positive regulation of biomineral tissue development	4/41	0.0893413	0.242675	BMP2;TGFB1;ALOX5;ACVR2B
Regulation of cell development	4/41	0.0893413	0.242675	IL1B;HEY2;SLAMF8;ASCL1
Regulation of G0 to G1 transition	4/41	0.0893413	0.242675	CHEK1;E2F1;CDC7;BRCA1
Regulation of release of cytochrome c from mitochondria	4/41	0.0893413	0.242675	PLAUR;PPIF;IGF1;MMP9
Response to growth factor	4/41	0.0893413	0.242675	ACVR1C;GATA6;LRP2;ACVR2B
T cell differentiation	4/41	0.0893413	0.242675	ANXA1;FCER1G;PTPRC;LEPR
Visual system development	4/41	0.0893413	0.242675	ITGAM;SMOC1;PBX1;FREM2
Negative regulation of cell development	3/26	0.0915846	0.247392	IL1B;IGF1;LTF
Negative regulation of interleukin-1 beta production	3/26	0.0915846	0.247392	IGF1;CARD16;LILRB4
Negative regulation of signaling receptor activity	3/26	0.0915846	0.247392	CRHBP;ACE2;LILRB4
Regulation of actin filament bundle assembly	3/26	0.0915846	0.247392	PTGER4;VIL1;PLEK
Regulation of biomineral tissue development	3/26	0.0915846	0.247392	TGFB1;HEY2;GAS6
Regulation of regulatory T cell differentiation	3/26	0.0915846	0.247392	CR1;LILRB4;RUNX1
Regulation of viral life cycle	3/26	0.0915846	0.247392	AXL;KPNA2;TRIM22
Retinoic acid metabolic process	3/26	0.0915846	0.247392	SCPEP1;CYP26A1;CYP3A4
Eye development	5/58	0.0925218	0.249235	EFEMP1;SMOC1;COL5A2;FREM2;PBX1
Fat cell differentiation	5/58	0.0925218	0.249235	TMEM120A;INHBB;ATF5;SIRT1;PPARGC1A
Negative regulation of neuron projection development	5/58	0.0925218	0.249235	EFNA1;EPHA4;TRPV4;STMN2;THY1
Positive regulation of mitochondrion organization	5/58	0.0925218	0.249235	PLAUR;PPIF;TREM2;MMP9;PPARGC1A
Potassium ion import across plasma membrane	4/42	0.09567	0.257183	KCNJ8;ATP1B3;KCNJ2;SLC12A8
Regulation of extrinsic apoptotic signaling pathway via death domain receptors	4/42	0.09567	0.257183	LGALS3;SERPINE1;HMOX1;BRCA1
Regulation of nervous system development	4/42	0.09567	0.257183	IL1B;HEY2;ASCL1;TYMP
Water-soluble vitamin metabolic process	6/76	0.0958818	0.257575	NNMT;PC;MTHFD1L;ACP5;SLC2A3;SLC19A2
Response to reactive oxygen species	5/59	0.0978276	0.26016	HBB;HMOX1;MMP9;SIRT1;HIF1A
Alpha-linolenic acid metabolic process	2/13	0.0993749	0.26016	FADS2;FADS1
Cellular potassium ion homeostasis	2/13	0.0993749	0.26016	ATP1B3;KCNJ2
Cellular response to interleukin-15	2/13	0.0993749	0.26016	IL2RB;IL2RG
Central nervous system projection neuron axonogenesis	2/13	0.0993749	0.26016	EPHA4;EPHB1
Dermatan sulfate metabolic process	2/13	0.0993749	0.26016	VCAN;DSEL
Glucan biosynthetic process	2/13	0.0993749	0.26016	PPP1R3C;GYG1
Glucose import	2/13	0.0993749	0.26016	SORT1;SLC2A3
Glycogen biosynthetic process	2/13	0.0993749	0.26016	PPP1R3C;GYG1
High-density lipoprotein particle assembly	2/13	0.0993749	0.26016	APOM;APOA4
Homeostasis of number of cells	2/13	0.0993749	0.26016	LRRC19;NAPEPLD
Icosanoid secretion	2/13	0.0993749	0.26016	ABCC4;ANXA1
Interleukin-15-mediated signaling pathway	2/13	0.0993749	0.26016	IL2RB;IL2RG
Mitochondrion transport along microtubule	2/13	0.0993749	0.26016	HIF1A;SYBU
Negative regulation of alcohol biosynthetic process	2/13	0.0993749	0.26016	BMP2;PLEK
Negative regulation of CD4-positive, alpha-beta T cell activation	2/13	0.0993749	0.26016	XCL1;RUNX1
Negative regulation of histone methylation	2/13	0.0993749	0.26016	BRCA1;AASS
Negative regulation of macromolecule biosynthetic process	2/13	0.0993749	0.26016	FCN3;TGFB1
Negative regulation of mononuclear cell migration	2/13	0.0993749	0.26016	GREM1;SLAMF8
Pathway-restricted SMAD protein phosphorylation	2/13	0.0993749	0.26016	BMP2;TGFB1
Plasma membrane repair	2/13	0.0993749	0.26016	MYOF;SYT7
Positive regulation of adaptive immune response based on somatic recombination of immune receptors built from immunoglobulin superfamily domains	2/13	0.0993749	0.26016	CLEC7A;IL1B
Positive regulation of calcium ion import	2/13	0.0993749	0.26016	PDGFRB;LGALS3
Positive regulation of calcium ion-dependent exocytosis	2/13	0.0993749	0.26016	KCNB1;CACNA1H
Positive regulation of calcium-mediated signaling	2/13	0.0993749	0.26016	CLEC7A;TREM2
Positive regulation of cell aging	2/13	0.0993749	0.26016	ARG2;SIRT1
Positive regulation of insulin receptor signaling pathway	2/13	0.0993749	0.26016	IRS1;SIRT1
Positive regulation of protein localization to cell surface	2/13	0.0993749	0.26016	TYROBP;STX3
Positive regulation of purine nucleotide biosynthetic process	2/13	0.0993749	0.26016	TREM2;PPARGC1A
Positive regulation of transporter activity	2/13	0.0993749	0.26016	WNK3;SGK1
Regulation of homotypic cell-cell adhesion	2/13	0.0993749	0.26016	SYK;PLAUR
Regulation of interleukin-5 production	2/13	0.0993749	0.26016	LILRB4;TNFRSF21
Regulation of receptor signaling pathway via STAT	2/13	0.0993749	0.26016	PTPRC;IL7R
Regulation of response to stress	2/13	0.0993749	0.26016	CRHBP;SLC38A2
Relaxation of cardiac muscle	2/13	0.0993749	0.26016	RGS2;KCNJ2
Response to thyroid hormone	2/13	0.0993749	0.26016	KLF9;CTSS
Response to UV-B	2/13	0.0993749	0.26016	MFAP4;CDKN1A
Semaphorin-plexin signaling pathway involved in neuron projection guidance	2/13	0.0993749	0.26016	NRP1;PLXNC1
Cellular lipid catabolic process	3/27	0.0999997	0.260226	ENPP2;PLBD1;AOAH
Cellular senescence	3/27	0.0999997	0.260226	CDKN1A;PRKCD;SIRT1
Microtubule polymerization or depolymerization	3/27	0.0999997	0.260226	TPPP2;TRPV4;STMN2
Positive regulation of striated muscle cell differentiation	3/27	0.0999997	0.260226	GREM1;TGFB1;IGF1
Positive regulation of toll-like receptor signaling pathway	3/27	0.0999997	0.260226	F2RL1;CYBA;LTF
Regulation of cell junction assembly	3/27	0.0999997	0.260226	SNAI2;PDLIM5;RUNX1
Regulation of toll-like receptor signaling pathway	3/27	0.0999997	0.260226	TREM2;CD36;BIRC3
Regulation of transcription regulatory region DNA binding	3/27	0.0999997	0.260226	TGFB1;HEY2;IGF1
Regulation of vasculature development	3/27	0.0999997	0.260226	GPNMB;HMOX1;EMP2
Phosphatidylcholine metabolic process	6/77	0.100547	0.261475	CETP;LPCAT2;ENPP2;PLBD1;APOA4;PLA2G7
Negative regulation of protein phosphorylation	10/152	0.101988	0.264374	GREM1;RASSF2;TGFB1;PTPRC;SEMA4D;MVP;PRKCD;THY1;SAMSN1;ENG
Anion transport	4/43	0.102203	0.264374	SLCO1B3;SLCO1A2;SLC17A3;ABCG2
Cellular response to retinoic acid	4/43	0.102203	0.264374	RET;WNT11;EPHA3;AQP1
Lipid modification	4/43	0.102203	0.264374	ALOX5;CYP1A1;CYP3A4;PLA2G7
Natural killer cell activation	4/43	0.102203	0.264374	PTPRC;AXL;SLAMF7;PBX1
Positive regulation of leukocyte mediated cytotoxicity	4/43	0.102203	0.264374	ITGAM;TYROBP;HLA-DRA;XCL1
Positive regulation of T cell differentiation	4/43	0.102203	0.264374	CR1;HLA-DRA;NCKAP1L;LILRB4
Regulation of cell-substrate adhesion	4/43	0.102203	0.264374	RAC2;EMP2;THY1;NPNT
Adenylate cyclase-inhibiting G protein-coupled receptor signaling pathway	5/60	0.103284	0.266992	CHRM3;MARCO;RGS1;GRM8;FPR2
Negative regulation of inflammatory response	13/212	0.104965	0.27116	PTGER4;SYK;PRKCD;TREM2;FPR2;IGF1;AOAH;FGR;HCK;ALOX5;SLAMF8;GGT1;RAMP1
Protein modification process	6/78	0.105329	0.271919	CHRM3;FBXO2;ST8SIA4;ST3GAL6;ST3GAL1;GNMT
Calcium ion transport	8/115	0.106146	0.273849	CCR1;TRPV4;CDH23;ITGAV;GAS6;NALCN;RAMP1;CACNA1H
Regulation of canonical Wnt signaling pathway	15/253	0.106821	0.275408	IGFBP1;TGFB1;CTNND2;IGFBP2;PLEKHA4;MLLT3;BICC1;PSMB9;COL1A1;GREM1;BMP2;WNT11;WNK1;BAMBI;SNAI2
Amide transport	3/28	0.108711	0.277199	PLTP;DISP1;ABCG2
Cellular response to epidermal growth factor stimulus	3/28	0.108711	0.277199	VIL1;SNAI2;IQGAP1
Keratan sulfate biosynthetic process	3/28	0.108711	0.277199	LUM;ST3GAL6;ST3GAL1
Mucosal immune response	3/28	0.108711	0.277199	DEFB1;APOA4;LTF
Positive regulation of synapse assembly	3/28	0.108711	0.277199	SEMA4D;IL1RAP;EPHB1
Protein depolymerization	3/28	0.108711	0.277199	VIL1;MICAL1;STMN2
Protein localization to cell surface	3/28	0.108711	0.277199	FCN1;WNT11;EMP2
Regulation of calcium-mediated signaling	3/28	0.108711	0.277199	CLEC7A;PLEK;TREM2
Regulation of extrinsic apoptotic signaling pathway in absence of ligand	3/28	0.108711	0.277199	RET;IL1B;SNAI2
Regulation of immunoglobulin production	3/28	0.108711	0.277199	CD86;CR1;PTPRC
Regulation of multicellular organismal development	3/28	0.108711	0.277199	OAS2;HPSE;CD24
Regulation of postsynapse organization	3/28	0.108711	0.277199	EPHA4;PDLIM5;TANC2
Regulation of small molecule metabolic process	3/28	0.108711	0.277199	ABCB11;FMO5;SIRT1
Response to interferon-beta	3/28	0.108711	0.277199	IFITM1;IFI16;MNDA
Sulfur compound transport	3/28	0.108711	0.277199	SLC6A6;SLC19A2;ABCG2
Antibacterial humoral response	4/44	0.108935	0.277199	RNASE6;DEFB1;CTSG;LTF
Homotypic cell-cell adhesion	4/44	0.108935	0.277199	STXBP1;PLEK;HBB;PIK3CG
Positive regulation of cell division	4/44	0.108935	0.277199	CENPV;PRKCE;CDC6;ECT2
Positive regulation of potassium ion transmembrane transport	4/44	0.108935	0.277199	WNK1;WNK3;ATP1B3;KCNJ2
Positive regulation of stress fiber assembly	4/44	0.108935	0.277199	NRP1;WNT11;GPR65;S100A10
Neuron differentiation	11/174	0.110077	0.279844	WNT11;WNK1;CDNF;ATOH8;PPT1;ACSL4;ASCL1;MET;PBX1;RUNX1;MANF
Regulation of protein-containing complex assembly	8/116	0.110118	0.279844	LGALS3;HCK;TGFB1;SYK;CLEC7A;STXBP1;CD36;FNIP2
Negative regulation of cell population proliferation	21/379	0.111295	0.279894	IFITM1;CDKN1A;TES;TGFB1;CD300A;GATA6;TREM2;CDC6;PODN;DHRS2;TOB1;GREM1;BMP2;ACVR1C;GPNMB;IL1B;E2F1;HMOX1;ATF5;SH2B3;S100A11
Activation of cysteine-type endopeptidase activity	2/14	0.112861	0.279894	CYFIP2;IFI16
Aorta development	2/14	0.112861	0.279894	PDGFRB;ROBO1
C4-dicarboxylate transport	2/14	0.112861	0.279894	SLC25A18;SLC1A2
Cell junction maintenance	2/14	0.112861	0.279894	CSF1R;F2RL1
Ceramide transport	2/14	0.112861	0.279894	ABCB4;PLTP
CGMP-mediated signaling	2/14	0.112861	0.279894	CD36;AQP1
Covalent chromatin modification	2/14	0.112861	0.279894	HELLS;SIRT1
Endothelial cell differentiation	2/14	0.112861	0.279894	SCUBE1;ACVR2B
Ether lipid metabolic process	2/14	0.112861	0.279894	NCEH1;PLA2G7
Growth hormone receptor signaling pathway via JAK-STAT	2/14	0.112861	0.279894	GHR;PRLR
Intestinal absorption	2/14	0.112861	0.279894	NPC1L1;CD36
Membrane repolarization during action potential	2/14	0.112861	0.279894	KCND3;KCNJ2
Negative regulation of cell activation	2/14	0.112861	0.279894	PDGFA;TREM2
Negative regulation of coagulation	2/14	0.112861	0.279894	SERPINE1;TFPI
Negative regulation of interleukin-12 production	2/14	0.112861	0.279894	TLR8;CCR7
Nucleoside phosphate catabolic process	2/14	0.112861	0.279894	ENTPD1;SMPDL3A
Polarized epithelial cell differentiation	2/14	0.112861	0.279894	RAP2A;MSN
Positive regulation of cellular response to insulin stimulus	2/14	0.112861	0.279894	IRS1;SIRT1
Positive regulation of granulocyte macrophage colony-stimulating factor production	2/14	0.112861	0.279894	CD80;IL1B
Positive regulation of sodium ion transmembrane transporter activity	2/14	0.112861	0.279894	WNK1;WNK3
Potassium ion export across plasma membrane	2/14	0.112861	0.279894	KCNK5;KCND3
Protein modification by small protein conjugation or removal	2/14	0.112861	0.279894	UBA6;UBD
Regulation of histone methylation	2/14	0.112861	0.279894	NNMT;AASS
Regulation of integrin-mediated signaling pathway	2/14	0.112861	0.279894	EMP2;TIMP1
Regulation of lamellipodium organization	2/14	0.112861	0.279894	VIL1;CD44
Regulation of lipase activity	2/14	0.112861	0.279894	LPL;PCSK5
Regulation of nitric-oxide synthase biosynthetic process	2/14	0.112861	0.279894	NAMPT;TLR4
Regulation of response to endoplasmic reticulum stress	2/14	0.112861	0.279894	ALOX5;MANF
Regulation of trophoblast cell migration	2/14	0.112861	0.279894	ACVR1C;TIMP1
Regulation of vasculogenesis	2/14	0.112861	0.279894	HEY2;EMP2
Relaxation of muscle	2/14	0.112861	0.279894	RGS2;KCNJ2
Respiratory electron transport chain	2/14	0.112861	0.279894	SLC25A18;PPARGC1A
Response to UV-A	2/14	0.112861	0.279894	TIMP1;MMP9
Response to X-ray	2/14	0.112861	0.279894	ANXA1;PRAP1
Sodium-independent organic anion transport	2/14	0.112861	0.279894	SLCO1A2;SLCO1B3
Substrate-dependent cell migration	2/14	0.112861	0.279894	NRP1;PTPRC
T-helper cell differentiation	2/14	0.112861	0.279894	PTGER4;GPR183
Positive regulation of cell projection organization	8/117	0.11417	0.282961	RET;CAMK1D;STMN2;ITGA6;PLXNC1;S100A9;EPHA3;ROBO1
Glucose metabolic process	5/62	0.114635	0.283935	PC;IRS2;ALDOC;ENO3;PPARGC1A
Negative regulation of cellular component organization	6/80	0.115239	0.285069	LGALS3;MCTP1;APOM;PACSIN3;APOA4;EPHA3
Regulation of fat cell differentiation	6/80	0.115239	0.285069	BMP2;TGFB1;ALOX5;E2F1;LPL;SIRT1
Positive regulation of response to biotic stimulus	4/45	0.11586	0.285881	LY86;TLR8;CYBA;FPR2
Regulation of pri-miRNA transcription by RNA polymerase II	4/45	0.11586	0.285881	TGFB1;ATOH8;HIF1A;LILRB4
Regulation of receptor signaling pathway via JAK-STAT	4/45	0.11586	0.285881	GHR;PTPRC;IL10RA;SH2B3
Zymogen activation	4/45	0.11586	0.285881	CYFIP2;IFI16;PLAU;GGT1
Establishment of endothelial barrier	3/29	0.117704	0.288427	PECAM1;MSN;F2RL1
Glycolytic process	3/29	0.117704	0.288427	PKLR;ALDOC;ENO3
Hydrogen peroxide metabolic process	3/29	0.117704	0.288427	HBB;APOA4;CYBA
Limb development	3/29	0.117704	0.288427	GREM1;SMOC1;PCSK5
Negative regulation of myeloid leukocyte differentiation	3/29	0.117704	0.288427	LILRB4;TLR4;FSTL3
Negative regulation of wound healing	3/29	0.117704	0.288427	ALOX5;SERPINE1;TFPI
Positive regulation of dephosphorylation	3/29	0.117704	0.288427	BMP2;TGFB1;PRKCD
Regulation of DNA biosynthetic process	3/29	0.117704	0.288427	PDGFRB;CDKN1A;PDGFA
Regulation of fatty acid biosynthetic process	3/29	0.117704	0.288427	PRKAA2;APOA4;BRCA1
Regulation of protein targeting to membrane	3/29	0.117704	0.288427	ITGAM;KCNB1;ITGB2
Regulation of T cell mediated cytotoxicity	3/29	0.117704	0.288427	PTPRC;HLA-DRA;XCL1
Anterior/posterior pattern specification	5/63	0.120525	0.29497	BMP2;BASP1;HEY2;PCSK5;ACVR2B
Cell cycle G1/S phase transition	5/63	0.120525	0.29497	CDKN1A;E2F1;CDC7;BCAT1;PHF8
Interleukin-12-mediated signaling pathway	4/46	0.122973	0.300207	ANXA2;STAT4;MSN;LCP1
Positive regulation of response to stimulus	4/46	0.122973	0.300207	ARG2;CD80;PRKCD;SIRT1
Positive regulation of smooth muscle cell proliferation	4/46	0.122973	0.300207	PDGFRB;HMOX1;IGF1;MMP9
Vesicle organization	4/46	0.122973	0.300207	SRGN;SORT1;SNX10;CORO1A
Negative regulation of intracellular signal transduction	12/198	0.123277	0.300761	PER1;PDE11A;PRKAA2;PIK3IP1;PLEK;PPIF;PLAUR;TREM2;SIRT1;LILRB4;MMP9;SH2B3
Potassium ion transmembrane transport	9/139	0.125186	0.303313	KCNK5;KCNJ8;KCND3;KCNB1;SLC9A9;ATP1B3;NALCN;SLC12A8;KCNJ2
Cell-cell junction organization	6/82	0.125601	0.303313	CSF1R;TGFB1;CTNND2;TRPV4;DSG1;F2RL1
Protein autophosphorylation	10/159	0.126507	0.303313	PDGFRB;FGR;EPHA4;CSF1R;HCK;STK17B;WNK3;PRKX;TNIK;EPHB1
Negative regulation of intrinsic apoptotic signaling pathway	5/64	0.126554	0.303313	PLAUR;PPIF;SNAI2;MMP9;SIRT1
Regulation of extrinsic apoptotic signaling pathway	5/64	0.126554	0.303313	LGALS3;TNFRSF12A;ITGAV;ITGA6;IGF1
C21-steroid hormone biosynthetic process	2/15	0.126781	0.303313	AKR1B1;CACNA1H
Dermatan sulfate proteoglycan biosynthetic process	2/15	0.126781	0.303313	VCAN;DSEL
Electron transport chain	2/15	0.126781	0.303313	DHRS2;PPARGC1A
Engulfment of apoptotic cell	2/15	0.126781	0.303313	RAC2;RHOBTB1
Establishment of apical/basal cell polarity	2/15	0.126781	0.303313	RAP2A;MSN
Heterocycle biosynthetic process	2/15	0.126781	0.303313	GCH1;ALOX5
Histone H3 deacetylation	2/15	0.126781	0.303313	PER1;SIRT1
Negative regulation of protein processing	2/15	0.126781	0.303313	SERPINE1;CHAC1
Positive regulation of acute inflammatory response	2/15	0.126781	0.303313	IL1B;PTGS2
Positive regulation of membrane protein ectodomain proteolysis	2/15	0.126781	0.303313	IL1B;PACSIN3
Positive regulation of osteoclast differentiation	2/15	0.126781	0.303313	CCR1;TYROBP
Positive regulation of protein export from nucleus	2/15	0.126781	0.303313	IL1B;GAS6
Positive regulation of secretion	2/15	0.126781	0.303313	ABCB11;AQP1
Pyrimidine nucleoside metabolic process	2/15	0.126781	0.303313	NT5E;TYMP
Regulation of extracellular matrix organization	2/15	0.126781	0.303313	AEBP1;RUNX1
Regulation of integrin activation	2/15	0.126781	0.303313	PTGER4;PLEK
Regulation of phospholipase C activity	2/15	0.126781	0.303313	PDGFRB;BICD1
Regulation of secretion	2/15	0.126781	0.303313	OAS2;SGK1
Response to acidic pH	2/15	0.126781	0.303313	GPR65;CTSS
Heterotypic cell-cell adhesion	3/30	0.126963	0.303313	ITGB2;ITGAX;ITGAV
Maintenance of blood-brain barrier	3/30	0.126963	0.303313	LAMA2;WNK3;PECAM1
Microtubule polymerization	3/30	0.126963	0.303313	TPPP2;TRPV4;TUBG1
Morphogenesis of an epithelium	3/30	0.126963	0.303313	LAMA5;LAMA3;PRKX
Positive regulation of endopeptidase activity	3/30	0.126963	0.303313	EFNA1;EPHA4;CR1
Positive regulation of phosphate metabolic process	3/30	0.126963	0.303313	NRP1;NCKAP1L;ITGA6
Positive regulation of small GTPase mediated signal transduction	3/30	0.126963	0.303313	IRS2;ITGAV;IGF1
Primary neural tube formation	3/30	0.126963	0.303313	TGFB1;MTHFD1L;LRP2
Regulation of long-term synaptic potentiation	3/30	0.126963	0.303313	EPHA4;TYROBP;ZDHHC2
Synaptic vesicle cycle	3/30	0.126963	0.303313	SNAP25;PCLO;SYT7
Positive regulation of neuron death	4/47	0.130266	0.311014	ITGAM;TYROBP;ITGB2;TLR4
Regulation of cell death	7/102	0.132006	0.314976	SLFN11;WNT11;ACER3;HBB;CD36;PRODH;EPHB1
Cellular response to type I interferon	5/65	0.132719	0.31629	IFITM1;IFI27;OAS2;OAS3;MX2
Type I interferon signaling pathway	5/65	0.132719	0.31629	IFITM1;IFI27;OAS2;OAS3;MX2
Cellular response to cAMP	3/31	0.136471	0.323849	CRHBP;CFTR;AQP1
Negative regulation of osteoblast differentiation	3/31	0.136471	0.323849	GREM1;SEMA4D;BAMBI
Negative regulation of response to biotic stimulus	3/31	0.136471	0.323849	IFI16;CARD16;LTF
Peptide cross-linking	3/31	0.136471	0.323849	COL3A1;ANXA1;F13A1
Receptor signaling pathway via JAK-STAT	3/31	0.136471	0.323849	GHR;SOCS2;STAT4
Regulation of transmembrane receptor protein serine/threonine kinase signaling pathway	3/31	0.136471	0.323849	TGFB1;FSTL3;ENG
Tube closure	3/31	0.136471	0.323849	TGFB1;MTHFD1L;LRP2
Protein transport	20/369	0.137269	0.325544	ARRDC4;CD74;GRTP1;STXBP1;IL10RA;LAPTM5;LTBP2;LRP2;ARL4C;OLFM2;RAB31;PPT1;TMED3;TXNIP;UNC119;CD36;STX3;ATP6V0D1;RAMP1;OPTN
Ras protein signal transduction	9/142	0.137378	0.325605	CDKN1A;RAP2A;COL1A2;MRAS;GNA12;RAC2;TAX1BP3;IGF1;RASGRP3
Cellular response to interleukin-12	4/48	0.137733	0.32625	ANXA2;STAT4;MSN;LCP1
Basement membrane organization	2/16	0.141078	0.329182	COL4A1;CTSS
Cellular polysaccharide catabolic process	2/16	0.141078	0.329182	MGAM;AOAH
Eosinophil chemotaxis	2/16	0.141078	0.329182	LGALS3;CCL21
Eosinophil migration	2/16	0.141078	0.329182	LGALS3;CCL21
Filopodium assembly	2/16	0.141078	0.329182	ARHGEF4;PPP1R9B
Glycosphingolipid biosynthetic process	2/16	0.141078	0.329182	ST8SIA4;ST6GALNAC6
Golgi to endosome transport	2/16	0.141078	0.329182	SORT1;WIPI1
Mesenchyme development	2/16	0.141078	0.329182	BMP2;WNT11
Motor neuron axon guidance	2/16	0.141078	0.329182	EPHA4;RAC2
Negative regulation of histone modification	2/16	0.141078	0.329182	BRCA1;AASS
Negative regulation of macrophage activation	2/16	0.141078	0.329182	PTPRC;CST7
Negative regulation of release of cytochrome c from mitochondria	2/16	0.141078	0.329182	PPIF;IGF1
Polyol biosynthetic process	2/16	0.141078	0.329182	ACER3;IP6K3
Positive regulation of alpha-beta T cell proliferation	2/16	0.141078	0.329182	SYK;XCL1
Positive regulation of collagen biosynthetic process	2/16	0.141078	0.329182	TGFB1;RUNX1
Positive regulation of leukocyte adhesion to vascular endothelial cell	2/16	0.141078	0.329182	ALOX5;ITGB2
Regulation of activin receptor signaling pathway	2/16	0.141078	0.329182	ACVR2B;FSTL3
Regulation of ATP biosynthetic process	2/16	0.141078	0.329182	TREM2;PPARGC1A
Regulation of ceramide biosynthetic process	2/16	0.141078	0.329182	SMPD3;PRKCD
Regulation of fatty acid oxidation	2/16	0.141078	0.329182	ABCB11;PPARGC1A
Regulation of leukocyte activation	2/16	0.141078	0.329182	CD74;LILRB4
Regulation of systemic arterial blood pressure by hormone	2/16	0.141078	0.329182	ACE2;RASL10B
Serine family amino acid metabolic process	2/16	0.141078	0.329182	CBS;CTH
Sympathetic nervous system development	2/16	0.141078	0.329182	NRP1;ASCL1
T cell mediated immunity	2/16	0.141078	0.329182	BTN3A3;EMP2
Negative regulation of defense response	6/85	0.141955	0.331031	PTGER4;IFI16;ALOX5;PRKCD;AOAH;FPR2
Regulation of interferon-beta production	4/49	0.145369	0.337337	OAS2;OAS3;TLR8;TLR4
Regulation of smooth muscle cell proliferation	4/49	0.145369	0.337337	PDGFRB;ELN;HMOX1;IGF1
Anion transmembrane transport	5/67	0.14544	0.337337	SLC25A18;SLC7A8;SLC1A2;SLC16A7;SLC7A2
Regulation of epidermal growth factor receptor signaling pathway	5/67	0.14544	0.337337	SH3KBP1;MVP;PLAUR;MMP9;HBEGF
Regulation of viral genome replication	5/67	0.14544	0.337337	IFITM1;IFI16;OAS2;OAS3;LTF
Cardiac muscle tissue morphogenesis	3/32	0.146214	0.337337	BMP2;TGFB1;ENG
Chromatin remodeling at centromere	3/32	0.146214	0.337337	HELLS;CENPV;CENPK
Metal ion export	3/32	0.146214	0.337337	KCNK5;KCND3;ATP1B3
Modulation by host of symbiont process	3/32	0.146214	0.337337	LRRC19;NAPEPLD;AQP1
Negative regulation of intracellular steroid hormone receptor signaling pathway	3/32	0.146214	0.337337	PER1;BRCA1;SIRT1
Positive regulation of immune effector process	3/32	0.146214	0.337337	PTPRC;IL1B;HLA-DRA
Positive regulation of lamellipodium organization	3/32	0.146214	0.337337	VIL1;ENPP2;RAC2
Positive regulation of receptor signaling pathway via STAT	3/32	0.146214	0.337337	GHR;IL10RA;IL7R
Regulation of cell migration involved in sprouting angiogenesis	3/32	0.146214	0.337337	ANXA1;HMOX1;PTGS2
Regulation of cellular biosynthetic process	3/32	0.146214	0.337337	PRKAA2;CYP7A1;SIRT1
Regulation of dendrite morphogenesis	3/32	0.146214	0.337337	RAP2A;SEMA4D;TNIK
Regulation of intracellular protein transport	3/32	0.146214	0.337337	TGFB1;IFI27;LCP1
Regulation of transcription involved in G1/S transition of mitotic cell cycle	3/32	0.146214	0.337337	CDC45;E2F1;CDC6
Activation of GTPase activity	7/105	0.146949	0.338833	ARHGEF26;CCL21;GRTP1;GPR65;CCR7;TAX1BP3;ECT2
Regulation of neuron death	6/86	0.147615	0.340168	ITGAM;TYROBP;GPNMB;ITGB2;EPHB1;PPARGC1A
Positive regulation of apoptotic process	17/310	0.149653	0.34466	TNFAIP8;TNFRSF12A;ARHGEF26;GADD45A;SIRT1;GADD45G;PREX1;BMP2;RASSF2;ACVR1C;STK17B;UBD;E2F1;ARHGEF4;ITGA6;MNDA;ECT2
Regulation of neuron projection development	10/165	0.149844	0.344897	RET;EPHA4;CAMK1D;TRPV4;STMN2;ITGA6;PDLIM5;S100A9;TANC2;EPHA3
Protein processing	7/106	0.152101	0.349886	SRGN;CASP1;AEBP1;GGT1;PCSK5;CTSS;CPN1
Actin polymerization or depolymerization	4/50	0.153165	0.352126	VIL1;PREX1;MICAL1;CAPG
Negative regulation of angiogenesis	6/87	0.153375	0.352402	CXCL10;COL4A2;ALOX5;SERPINE1;ISM1;THBS2
Phosphatidylinositol biosynthetic process	8/126	0.154112	0.353777	SOCS2;INPP5D;TTC7B;PIP4K2A;PIK3R3;PLEKHA4;IP6K3;PIK3CG
Diol biosynthetic process	2/17	0.155695	0.353777	GCH1;ACER3
DNA replication checkpoint signaling	2/17	0.155695	0.353777	CDC45;CDC6
Mesenchyme morphogenesis	2/17	0.155695	0.353777	BMP2;ENG
Mesonephric tubule development	2/17	0.155695	0.353777	WNT11;NPNT
Muscle tissue morphogenesis	2/17	0.155695	0.353777	BMP2;HEY2
Negative regulation of amyloid-beta formation	2/17	0.155695	0.353777	RTN1;IGF1
Phosphate ion transport	2/17	0.155695	0.353777	SLC37A2;SLC17A3
Positive regulation of blood coagulation	2/17	0.155695	0.353777	SERPINE1;HPSE
Positive regulation of collagen metabolic process	2/17	0.155695	0.353777	TGFB1;RUNX1
Positive regulation of macrophage activation	2/17	0.155695	0.353777	TREM2;TLR4
Positive regulation of regulated secretory pathway	2/17	0.155695	0.353777	KCNB1;CACNA1H
Positive regulation of transcription of Notch receptor target	2/17	0.155695	0.353777	MAML2;PBX1
Pulmonary valve morphogenesis	2/17	0.155695	0.353777	HEY2;ROBO1
Regulation of receptor recycling	2/17	0.155695	0.353777	ANXA2;OPTN
Regulation of transferase activity	2/17	0.155695	0.353777	SLAMF8;EMP2
Stem cell development	2/17	0.155695	0.353777	PTPRC;SNAI2
Synaptic vesicle membrane organization	2/17	0.155695	0.353777	SNAP25;STX3
Vasculature development	2/17	0.155695	0.353777	PDGFRB;ACVR2B
Keratan sulfate metabolic process	3/33	0.156175	0.354046	LUM;ST3GAL6;ST3GAL1
Positive regulation of histone modification	3/33	0.156175	0.354046	IL1B;BRCA1;PPARGC1A
Positive regulation of receptor signaling pathway via JAK-STAT	3/33	0.156175	0.354046	GHR;IL10RA;PRLR
Regulation of protein localization to cell surface	3/33	0.156175	0.354046	TYROBP;TAX1BP3;STX3
Response to calcium ion	7/107	0.157336	0.35647	CRHBP;PRKAA2;ALOX5AP;PPIF;IQGAP1;ECT2;SYT7
Negative regulation of cellular catabolic process	5/69	0.15866	0.359262	IL10RA;LEPR;TREM2;TIMP1;MET
Positive regulation of neuron projection development	6/88	0.159234	0.360351	RET;CAMK1D;STMN2;ITGA6;S100A9;EPHA3
DNA duplex unwinding	4/51	0.161115	0.363976	ANXA1;MCM4;MCM6;MCM2
Gonad development	4/51	0.161115	0.363976	SRD5A2;BASP1;GATA6;LRP2
Regulation of axonogenesis	4/51	0.161115	0.363976	EPHA4;PLXNC1;THY1;ROBO1
Carbohydrate homeostasis	5/70	0.165448	0.373334	PRKAA2;IRS1;KCNB1;ALOX5;LEPR
Negative regulation of viral process	5/70	0.165448	0.373334	IFITM1;IFI16;OAS2;OAS3;LTF
Negative regulation of extrinsic apoptotic signaling pathway via death domain receptors	3/34	0.16634	0.373618	SERPINE1;HMOX1;BRCA1
Negative regulation of mitochondrion organization	3/34	0.16634	0.373618	PPIF;IGF1;TMEM14A
Neural tube closure	3/34	0.16634	0.373618	TGFB1;MTHFD1L;LRP2
Phosphatidylinositol 3-kinase signaling	3/34	0.16634	0.373618	IRS1;IGF1;PIK3CG
Positive regulation of epidermal growth factor receptor signaling pathway	3/34	0.16634	0.373618	PLAUR;MMP9;HBEGF
Positive regulation of pri-miRNA transcription by RNA polymerase II	3/34	0.16634	0.373618	TGFB1;ATOH8;HIF1A
Regulation of transmembrane transport	3/34	0.16634	0.373618	ACE2;KCNJ8;KCNJ2
Ventricular cardiac muscle tissue morphogenesis	3/34	0.16634	0.373618	TGFB1;LRP2;ENG
Positive regulation of nucleic acid-templated transcription	26/511	0.16793	0.375679	RET;CD86;CD80;GATA6;BRCA1;MLLT3;HIF1A;PHF8;WNT11;HEY2;RPS6KA1;ZIC1;ATOH8;SPP1;E2F1;PPARGC1A;CD74;TGFB1;IGF1;NR0B2;RUNX1;COL1A1;BMP2;BAMBI;IL1B;ATF5
Amide biosynthetic process	4/52	0.169211	0.375679	ARG2;CYP4F22;PCSK5;ASS1
Glycolipid metabolic process	4/52	0.169211	0.375679	SMPD3;B3GNT5;ST3GAL6;ST6GALNAC6
Myeloid cell differentiation	4/52	0.169211	0.375679	IFI16;PRKX;EVI2B;RUNX1
Plasma membrane bounded cell projection morphogenesis	4/52	0.169211	0.375679	EPB41L3;NCKAP1L;TNIK;SGK1
Endothelial cell proliferation	2/18	0.170581	0.375679	HMOX1;PRKX
Leukocyte tethering or rolling	2/18	0.170581	0.375679	SELPLG;SELL
Negative regulation of cation transmembrane transport	2/18	0.170581	0.375679	PPIF;MMP9
Nitric oxide mediated signal transduction	2/18	0.170581	0.375679	FPR1;CD36
Nucleotide biosynthetic process	2/18	0.170581	0.375679	ME1;HPRT1
Positive regulation of amyloid-beta formation	2/18	0.170581	0.375679	EFNA1;EPHA4
Positive regulation of fatty acid metabolic process	2/18	0.170581	0.375679	APOA4;PPARGC1A
Positive regulation of nervous system process	2/18	0.170581	0.375679	ITGAX;CST7
Pulmonary valve development	2/18	0.170581	0.375679	HEY2;ROBO1
Regulation of adaptive immune response	2/18	0.170581	0.375679	SAMSN1;SIRT1
Regulation of catabolic process	2/18	0.170581	0.375679	HPGD;ZDHHC2
Regulation of multicellular organism growth	2/18	0.170581	0.375679	GHR;IGF1
Regulation of oxidative stress-induced intrinsic apoptotic signaling pathway	2/18	0.170581	0.375679	TREM2;SIRT1
Regulation of presynapse assembly	2/18	0.170581	0.375679	IL1RAPL2;SLITRK3
Regulation of presynapse organization	2/18	0.170581	0.375679	IL1RAPL2;SLITRK3
Response to axon injury	2/18	0.170581	0.375679	TYROBP;TREM2
Triglyceride biosynthetic process	2/18	0.170581	0.375679	DGAT2;PNPLA3
Water transport	2/18	0.170581	0.375679	CFTR;AQP1
Negative regulation of protein kinase activity	6/90	0.171234	0.375679	CDKN1A;PTPRC;GADD45A;MVP;THY1;LILRB4
Sodium ion transport	6/90	0.171234	0.375679	SLC6A6;SLC6A16;ATP1B3;SGK1;NALCN;SLC17A3
Positive regulation of cellular protein localization	5/71	0.172349	0.375679	TYROBP;PRKAA2;TGFB1;STX3;BICD1
Regulation of endopeptidase activity	5/71	0.172349	0.375679	SERPINE1;TIMP1;SERPINB8;BIRC3;PSMB9
Regulation of G1/S transition of mitotic cell cycle	5/71	0.172349	0.375679	CDKN1A;ANXA1;SLFN11;GPNMB;E2F1
Negative regulation of Wnt signaling pathway	11/191	0.172504	0.375679	IGFBP1;GREM1;BMP2;WNT11;IGFBP2;SNAI2;TAX1BP3;ALPK2;MLLT3;BICC1;PSMB9
Acylglycerol catabolic process	3/35	0.176691	0.375679	FABP4;PNPLA3;LPL
Negative regulation of cell cycle G1/S phase transition	3/35	0.176691	0.375679	CDKN1A;SLFN11;GPNMB
Positive regulation of immunoglobulin production	3/35	0.176691	0.375679	CD86;PTPRC;XCL1
Regulation of blood circulation	3/35	0.176691	0.375679	ACE2;CELF2;CACNA1H
Regulation of lipid biosynthetic process	3/35	0.176691	0.375679	PRKAA2;APOA4;THRSP
Respiratory system development	3/35	0.176691	0.375679	BASP1;CHI3L1;DISP1
Response to estrogen	3/35	0.176691	0.375679	CRHBP;BRCA1;CD24
Semaphorin-plexin signaling pathway	3/35	0.176691	0.375679	NRP1;SEMA4D;MET
Heart morphogenesis	4/53	0.177447	0.375679	BMP2;HEY2;ALPK2;ENG
Positive regulation of macroautophagy	4/53	0.177447	0.375679	PRKAA2;PIP4K2A;SIRT1;OPTN
Cellular response to hypoxia	8/131	0.178831	0.375679	GATA6;HMOX1;CARD16;PTGS2;HIF1A;SIRT1;AQP1;PSMB9
Regulation of Wnt signaling pathway	7/111	0.179071	0.375679	BMP2;TCF7L1;CTNND2;DCDC2;TAX1BP3;RUNX1;SULF2
Negative regulation of supramolecular fiber organization	5/72	0.179358	0.375679	NAV3;PRKCD;STMN2;TREM2;CORO1A
Positive regulation of transmembrane receptor protein serine/threonine kinase signaling pathway	6/92	0.183597	0.375679	BMP2;TGFB1;INHBB;ACVR2B;ENG;INHBE
Regulation of endothelial cell proliferation	6/92	0.183597	0.375679	NRP1;BMP2;ALOX5;ATOH8;SIRT1;HIF1A
Actin filament capping	2/19	0.185689	0.375679	VIL1;CAPG
Barbed-end actin filament capping	2/19	0.185689	0.375679	VIL1;CAPG
Branching involved in ureteric bud morphogenesis	2/19	0.185689	0.375679	BMP2;NPNT
Carbohydrate derivative catabolic process	2/19	0.185689	0.375679	FBXO2;AOAH
Diol metabolic process	2/19	0.185689	0.375679	GCHFR;GCH1
Dopamine metabolic process	2/19	0.185689	0.375679	MOXD1;GCH1
Endocardial cushion morphogenesis	2/19	0.185689	0.375679	BMP2;ENG
Leukocyte adhesion to vascular endothelial cell	2/19	0.185689	0.375679	SELPLG;SELL
Long-term memory	2/19	0.185689	0.375679	CPEB3;SGK1
Mesenchymal cell development	2/19	0.185689	0.375679	HEY2;SNAI2
Negative regulation of amyloid precursor protein catabolic process	2/19	0.185689	0.375679	RTN1;IGF1
Negative regulation of cytokine production involved in inflammatory response	2/19	0.185689	0.375679	TREM2;LILRB4
Negative regulation of oxidative stress-induced intrinsic apoptotic signaling pathway	2/19	0.185689	0.375679	HIF1A;SIRT1
Negative regulation of RNA metabolic process	2/19	0.185689	0.375679	FCN3;TGFB1
Positive regulation of actin cytoskeleton reorganization	2/19	0.185689	0.375679	NRP1;HCK
Positive regulation of leukocyte activation	2/19	0.185689	0.375679	CLEC7A;TLR4
Positive regulation of macrophage migration	2/19	0.185689	0.375679	CSF1R;TREM2
Protein import into mitochondrial matrix	2/19	0.185689	0.375679	DNAJC19;TOMM40L
Pyroptosis	2/19	0.185689	0.375679	CASP1;TREM2
Regulation of bicellular tight junction assembly	2/19	0.185689	0.375679	SNAI2;RUNX1
Regulation of collagen biosynthetic process	2/19	0.185689	0.375679	TGFB1;RUNX1
Regulation of epithelial cell differentiation	2/19	0.185689	0.375679	PRKX;CD24
Regulation of mitochondrial membrane permeability	2/19	0.185689	0.375679	PPIF;ALKBH7
Regulation of oligodendrocyte differentiation	2/19	0.185689	0.375679	CXCR4;TNFRSF21
Regulation of RIG-I signaling pathway	2/19	0.185689	0.375679	RNF125;BIRC3
Regulation of T cell cytokine production	2/19	0.185689	0.375679	XCL1;LILRB4
Response to cholesterol	2/19	0.185689	0.375679	TGFB1;CYP7A1
Striated muscle cell differentiation	2/19	0.185689	0.375679	BMP2;SORT1
Regulation of focal adhesion assembly	4/54	0.185816	0.375679	NRP1;THY1;EPHA3;S100A10
Insulin receptor signaling pathway	5/73	0.186473	0.375679	IRS1;NAMPT;PIK3R3;IRS2;ATP6V0D1
Calcium-dependent cell-cell adhesion via plasma membrane cell adhesion molecules	3/36	0.187215	0.375679	SELL;CDH23;DSG1
Cyclic-nucleotide-mediated signaling	3/36	0.187215	0.375679	DEFB1;CD36;AQP1
Negative regulation of fat cell differentiation	3/36	0.187215	0.375679	TGFB1;E2F1;SIRT1
Positive regulation of T cell mediated immunity	3/36	0.187215	0.375679	IL1B;HLA-DRA;XCL1
Regulation of sodium ion transport	3/36	0.187215	0.375679	PER1;WNK1;WNK3
Activation of protein kinase C activity	1/5	0.191206	0.375679	CD86
Aggresome assembly	1/5	0.191206	0.375679	UBD
Alditol phosphate metabolic process	1/5	0.191206	0.375679	GPD1
Alpha-beta T cell differentiation	1/5	0.191206	0.375679	ANXA1
Amino-acid betaine biosynthetic process	1/5	0.191206	0.375679	BBOX1
Anion homeostasis	1/5	0.191206	0.375679	GLS
Antifungal humoral response	1/5	0.191206	0.375679	LTF
Atrial cardiac muscle tissue morphogenesis	1/5	0.191206	0.375679	ENG
Axon choice point recognition	1/5	0.191206	0.375679	ROBO1
Bile acid secretion	1/5	0.191206	0.375679	ABCB4
BMP signaling pathway involved in heart development	1/5	0.191206	0.375679	BMP2
Bone marrow development	1/5	0.191206	0.375679	PTPRC
Carbon dioxide transport	1/5	0.191206	0.375679	AQP1
Carnitine biosynthetic process	1/5	0.191206	0.375679	BBOX1
Caveola assembly	1/5	0.191206	0.375679	EMP2
Cell-cell adhesion mediated by integrin	1/5	0.191206	0.375679	NPNT
Cellular response to indole-3-methanol	1/5	0.191206	0.375679	BRCA1
Cellular response to macrophage colony-stimulating factor stimulus	1/5	0.191206	0.375679	CSF1R
Cellular response to nutrient	1/5	0.191206	0.375679	LPL
Cellular response to vitamin	1/5	0.191206	0.375679	GAS6
Cerebral cortex neuron differentiation	1/5	0.191206	0.375679	ASCL1
Chromatin maintenance	1/5	0.191206	0.375679	SIRT1
Chronic inflammatory response	1/5	0.191206	0.375679	S100A9
Coronary artery morphogenesis	1/5	0.191206	0.375679	LRP2
Determination of dorsal/ventral asymmetry	1/5	0.191206	0.375679	GREM1
DNA protection	1/5	0.191206	0.375679	CBS
Dopamine biosynthetic process	1/5	0.191206	0.375679	GCH1
Dopamine catabolic process	1/5	0.191206	0.375679	MOXD1
Drug transport	1/5	0.191206	0.375679	ABCB11
Embryonic viscerocranium morphogenesis	1/5	0.191206	0.375679	MTHFD1L
Ethanolamine-containing compound metabolic process	1/5	0.191206	0.375679	NAPEPLD
Female genitalia development	1/5	0.191206	0.375679	LRP2
Folate transmembrane transport	1/5	0.191206	0.375679	LRP2
Forebrain regionalization	1/5	0.191206	0.375679	BMP2
Fructose catabolic process	1/5	0.191206	0.375679	GLYCTK
Fructose catabolic process to hydroxyacetone phosphate and glyceraldehyde-3-phosphate	1/5	0.191206	0.375679	GLYCTK
Gastro-intestinal system smooth muscle contraction	1/5	0.191206	0.375679	SULF2
Glucose import across plasma membrane	1/5	0.191206	0.375679	SLC2A3
Glycerol ether metabolic process	1/5	0.191206	0.375679	NCEH1
Heart field specification	1/5	0.191206	0.375679	LRP2
Hematopoietic stem cell migration	1/5	0.191206	0.375679	GAS6
Histone H3-K27 demethylation	1/5	0.191206	0.375679	PHF8
Kidney morphogenesis	1/5	0.191206	0.375679	PRKX
L-arginine import across plasma membrane	1/5	0.191206	0.375679	SLC7A2
L-aspartate transmembrane transport	1/5	0.191206	0.375679	SLC1A2
Leukotriene B4 metabolic process	1/5	0.191206	0.375679	CYP4F12
Lipid transport across blood-brain barrier	1/5	0.191206	0.375679	CD36
Lymph node development	1/5	0.191206	0.375679	TGFB1
Mammary gland duct morphogenesis	1/5	0.191206	0.375679	CSF1R
Meiotic sister chromatid segregation	1/5	0.191206	0.375679	HORMAD2
Membrane raft distribution	1/5	0.191206	0.375679	PTPRC
Membrane repolarization during ventricular cardiac muscle cell action potential	1/5	0.191206	0.375679	KCNJ8
Menaquinone metabolic process	1/5	0.191206	0.375679	CYP4F12
Mesonephric duct development	1/5	0.191206	0.375679	WNT11
Microtubule nucleation by microtubule organizing center	1/5	0.191206	0.375679	NIN
Monocyte extravasation	1/5	0.191206	0.375679	PECAM1
N-acylethanolamine metabolic process	1/5	0.191206	0.375679	NAPEPLD
Negative regulation of adaptive immune response	1/5	0.191206	0.375679	SAMSN1
Negative regulation of B cell differentiation	1/5	0.191206	0.375679	CR1
Negative regulation of CD4-positive, alpha-beta T cell differentiation	1/5	0.191206	0.375679	RUNX1
Negative regulation of cellular respiration	1/5	0.191206	0.375679	PPIF
Negative regulation of cGMP-mediated signaling	1/5	0.191206	0.375679	PDE11A
Negative regulation of gene silencing by RNA	1/5	0.191206	0.375679	TGFB1
Negative regulation of gonadotropin secretion	1/5	0.191206	0.375679	INHBB
Negative regulation of heterochromatin assembly	1/5	0.191206	0.375679	PHF8
Negative regulation of histone H4 acetylation	1/5	0.191206	0.375679	SIRT1
Negative regulation of immunoglobulin production	1/5	0.191206	0.375679	CR1
Negative regulation of interferon-alpha production	1/5	0.191206	0.375679	HAVCR2
Negative regulation of interleukin-13 production	1/5	0.191206	0.375679	TNFRSF21
Negative regulation of leukocyte adhesion to vascular endothelial cell	1/5	0.191206	0.375679	CCL21
Negative regulation of lipid transport	1/5	0.191206	0.375679	ITGAV
Negative regulation of macrophage chemotaxis	1/5	0.191206	0.375679	SLAMF8
Negative regulation of macrophage cytokine production	1/5	0.191206	0.375679	TGFB1
Negative regulation of myelination	1/5	0.191206	0.375679	TNFRSF21
Negative regulation of myosin-light-chain-phosphatase activity	1/5	0.191206	0.375679	NCKAP1L
Negative regulation of oxidative stress-induced neuron intrinsic apoptotic signaling pathway	1/5	0.191206	0.375679	HIF1A
Negative regulation of plasminogen activation	1/5	0.191206	0.375679	SERPINE1
Negative regulation of posttranscriptional gene silencing	1/5	0.191206	0.375679	TGFB1
Negative regulation of skeletal muscle cell differentiation	1/5	0.191206	0.375679	EPHB1
Negative regulation of smooth muscle cell apoptotic process	1/5	0.191206	0.375679	IGF1
Negative regulation of tubulin deacetylation	1/5	0.191206	0.375679	PRKAA2
Negative regulation of vitamin D biosynthetic process	1/5	0.191206	0.375679	SNAI2
Nephric duct development	1/5	0.191206	0.375679	WNT11
Nucleoside triphosphate catabolic process	1/5	0.191206	0.375679	SMPDL3A
Oxaloacetate metabolic process	1/5	0.191206	0.375679	ACLY
Peripheral nervous system neuron differentiation	1/5	0.191206	0.375679	RUNX1
Phenol-containing compound metabolic process	1/5	0.191206	0.375679	SULT1A2
Positive regulation of amino acid transport	1/5	0.191206	0.375679	ACE2
Positive regulation of anion transmembrane transport	1/5	0.191206	0.375679	ACE2
Positive regulation of axon extension involved in axon guidance	1/5	0.191206	0.375679	NRP1
Positive regulation of cAMP-dependent protein kinase activity	1/5	0.191206	0.375679	SIRT1
Positive regulation of cardiac muscle contraction	1/5	0.191206	0.375679	RGS2
Positive regulation of CD4-positive, alpha-beta T cell proliferation	1/5	0.191206	0.375679	XCL1
Positive regulation of CD4-positive, CD25-positive, alpha-beta regulatory T cell differentiation	1/5	0.191206	0.375679	HLA-DRA
Positive regulation of deoxyribonuclease activity	1/5	0.191206	0.375679	PRKCD
Positive regulation of epithelial to mesenchymal transition involved in endocardial cushion formation	1/5	0.191206	0.375679	ENG
Positive regulation of gamma-delta T cell activation	1/5	0.191206	0.375679	NCKAP1L
Positive regulation of glial cell proliferation	1/5	0.191206	0.375679	IL1B
Positive regulation of hippo signaling	1/5	0.191206	0.375679	SCHIP1
Positive regulation of histone H3-K9 acetylation	1/5	0.191206	0.375679	BRCA1
Positive regulation of leukocyte mediated immunity	1/5	0.191206	0.375679	CLEC7A
Positive regulation of long-term synaptic depression	1/5	0.191206	0.375679	KCNB1
Positive regulation of macrophage proliferation	1/5	0.191206	0.375679	CSF1R
Positive regulation of membrane permeability	1/5	0.191206	0.375679	LAPTM5
Positive regulation of MHC class I biosynthetic process	1/5	0.191206	0.375679	HSPH1
Positive regulation of myoblast proliferation	1/5	0.191206	0.375679	GATA6
Positive regulation of natural killer cell chemotaxis	1/5	0.191206	0.375679	XCL1
Positive regulation of necrotic cell death	1/5	0.191206	0.375679	SLC6A6
Positive regulation of oxidative stress-induced neuron death	1/5	0.191206	0.375679	TLR4
Positive regulation of prostaglandin secretion	1/5	0.191206	0.375679	IL1B
Positive regulation of protein catabolic process in the vacuole	1/5	0.191206	0.375679	LRP2
Positive regulation of transcription from RNA polymerase II promoter in response to hypoxia	1/5	0.191206	0.375679	HIF1A
Positive regulation of transcription from RNA polymerase II promoter involved in heart development	1/5	0.191206	0.375679	GREM1
Postsynaptic endocytosis	1/5	0.191206	0.375679	MX2
Postsynaptic neurotransmitter receptor internalization	1/5	0.191206	0.375679	MX2
Proline biosynthetic process	1/5	0.191206	0.375679	ALDH18A1
Proline transmembrane transport	1/5	0.191206	0.375679	SLC7A8
Prostaglandin transport	1/5	0.191206	0.375679	ABCC4
Protein localization to axon	1/5	0.191206	0.375679	EPB41L3
Protein localization to membrane raft	1/5	0.191206	0.375679	RFTN1
Quinone catabolic process	1/5	0.191206	0.375679	CYP4F12
Regulation of astrocyte activation	1/5	0.191206	0.375679	TREM2
Regulation of caveolin-mediated endocytosis	1/5	0.191206	0.375679	UNC119
Regulation of cell maturation	1/5	0.191206	0.375679	CLEC7A
Regulation of cell proliferation involved in heart morphogenesis	1/5	0.191206	0.375679	ENG
Regulation of cellular response to osmotic stress	1/5	0.191206	0.375679	EFHD1
Regulation of chloride transport	1/5	0.191206	0.375679	GABRE
Regulation of circadian sleep/wake cycle	1/5	0.191206	0.375679	PTGDS
Regulation of dendritic cell cytokine production	1/5	0.191206	0.375679	CLEC7A
Regulation of Fc-gamma receptor signaling pathway involved in phagocytosis	1/5	0.191206	0.375679	PTPRC
Regulation of glial cell migration	1/5	0.191206	0.375679	GPR183
Regulation of glomerular mesangial cell proliferation	1/5	0.191206	0.375679	PDGFA
Regulation of granulocyte colony-stimulating factor production	1/5	0.191206	0.375679	HAVCR2
Regulation of growth rate	1/5	0.191206	0.375679	RFTN1
Regulation of guanyl-nucleotide exchange factor activity	1/5	0.191206	0.375679	MET
Regulation of heart growth	1/5	0.191206	0.375679	BASP1
Regulation of inflammatory response to wounding	1/5	0.191206	0.375679	ALOX5
Regulation of integrin biosynthetic process	1/5	0.191206	0.375679	S100A9
Regulation of inward rectifier potassium channel activity	1/5	0.191206	0.375679	TREM2
Regulation of low-density lipoprotein particle receptor catabolic process	1/5	0.191206	0.375679	ANXA2
Regulation of mononuclear cell proliferation	1/5	0.191206	0.375679	CRP
Regulation of nucleotide-binding oligomerization domain containing signaling pathway	1/5	0.191206	0.375679	BIRC3
Regulation of phosphatidylinositol biosynthetic process	1/5	0.191206	0.375679	PDGFA
Regulation of protein import	1/5	0.191206	0.375679	TGFB1
Regulation of receptor catabolic process	1/5	0.191206	0.375679	LAPTM5
Regulation of respiratory burst involved in inflammatory response	1/5	0.191206	0.375679	SLAMF8
Regulation of retinal ganglion cell axon guidance	1/5	0.191206	0.375679	NRP1
Regulation of skeletal muscle tissue development	1/5	0.191206	0.375679	TGFB1
Regulation of sterol transport	1/5	0.191206	0.375679	APOA4
Regulation of synaptic vesicle priming	1/5	0.191206	0.375679	STXBP1
Regulation of vascular associated smooth muscle contraction	1/5	0.191206	0.375679	CHRM3
Regulation of vitamin D receptor signaling pathway	1/5	0.191206	0.375679	SNAI2
Renal tubule development	1/5	0.191206	0.375679	COL4A1
Response to cocaine	1/5	0.191206	0.375679	CRHBP
Response to indole-3-methanol	1/5	0.191206	0.375679	BRCA1
Response to macrophage colony-stimulating factor	1/5	0.191206	0.375679	CSF1R
Response to morphine	1/5	0.191206	0.375679	PPP1R9B
Response to salt stress	1/5	0.191206	0.375679	AQP1
Roundabout signaling pathway	1/5	0.191206	0.375679	ROBO1
Salivary gland development	1/5	0.191206	0.375679	TGFB1
Salivary gland morphogenesis	1/5	0.191206	0.375679	TGFB1
Secondary heart field specification	1/5	0.191206	0.375679	LRP2
Serotonin transport	1/5	0.191206	0.375679	SLC29A4
Serotonin uptake	1/5	0.191206	0.375679	SLC29A4
Sialic acid transport	1/5	0.191206	0.375679	SLC17A3
Thorax and anterior abdomen determination	1/5	0.191206	0.375679	BASP1
Tricuspid valve development	1/5	0.191206	0.375679	HEY2
Tricuspid valve morphogenesis	1/5	0.191206	0.375679	HEY2
Ventricular cardiac muscle cell differentiation	1/5	0.191206	0.375679	HEY2
Zygotic determination of anterior/posterior axis, embryo	1/5	0.191206	0.375679	BASP1
Regulation of cell growth	12/217	0.19335	0.379701	SOCS2;CDKN1A;TGFB1;WNT11;RPS6KA1;PPT1;SGK1;SIRT1;S100A9;IL17RB;S100A8;PPP1R9B
Regulation of blood vessel endothelial cell migration	4/55	0.194309	0.381392	TGFB1;GADD45A;SIRT1;HIF1A
Acyl-CoA metabolic process	3/37	0.197896	0.387071	HMGCS1;ACOT12;ACACA
Centromere complex assembly	3/37	0.197896	0.387071	HELLS;CENPV;CENPK
Glutamate receptor signaling pathway	3/37	0.197896	0.387071	KCNB1;GRM8;GRIA3
Negative regulation of G1/S transition of mitotic cell cycle	3/37	0.197896	0.387071	CDKN1A;SLFN11;GPNMB
Negative regulation of stress-activated MAPK cascade	3/37	0.197896	0.387071	PER1;F2RL1;TREM2
Regulation of actin cytoskeleton reorganization	3/37	0.197896	0.387071	CSF1R;NRP1;HCK
Regulation of vascular associated smooth muscle cell proliferation	3/37	0.197896	0.387071	CDKN1A;IGF1;MMP9
Adaptive immune response based on somatic recombination of immune receptors built from immunoglobulin superfamily domains	2/20	0.200974	0.389968	BTN3A3;TLR4
[truncated: 1,908 more rows]
