# Supplementary material for: Integrative network-based analysis on multiple Gene Expression Omnibus datasets identifies novel immune molecular markers implicated in non-alcoholic steatohepatitis
Source: Front Endocrinol (Lausanne). 2023 Mar 16;14:1115890. doi: 10.3389/fendo.2023.1115890 (PMC10061151; doi:10.3389/fendo.2023.1115890)
Supplement: Supplementary Figure 1 — Principal component analysis (PCA) of gene expression data set with the first two components. (A) PCA plot without batch effect elimination. (B) PCA plot with batch effect elimination with ComBat algorithm. PC1, first principal component; PC2, second principal component. [file DataSheet_1.zip › Supplementary Table (6).XLSX]

## Sheet: Sheet1
Table S6. Reactome pathways analysis of DEGs between HC and NASH.
Reactome pathway	GeneRatio	P-value	Adjusted P-value	Genes
Metabolism	165/1908	1.97828e-20	1.9031e-17	CHRM3;GXYLT2;ENO3;GLS;AQP1;FADS2;NSDHL;NAMPT;PIP4K2A;CHAC1;GGT1;PTGDS;GYG1;FADS1;CA14;SULT2A1;GAMT;DGAT2;GPT2;ACOT12;ACSL4;GCAT;CH25H;ACLY;PPP1R3C;GPD1;PLBD1;HPRT1;LPA;SLC27A5;ABCG2;GCDH;CETP;IDI1;NNMT;STXBP1;ABCB4;PIK3R3;LPL;IQGAP1;CYP2C19;CYP4F22;ACACA;ACMSD;SULT1A1;APOM;CHST11;AMDHD1;NPC1L1;DSEL;INPP5D;SLCO1B3;APOF;HMOX1;ST3GAL6;PRODH;PPARGC1A;ST3GAL1;PLTP;IP6K3;SULT1A2;FGF21;FDFT1;SLC19A2;FDP…
Metabolism of lipids and lipoproteins	73/659	1.87917e-14	9.03881e-12	AKR1B1;PIK3CG;SMPD3;FADS2;NSDHL;GLIPR1;ME1;PIP4K2A;CD36;PTGDS;GGT1;FADS1;SULT2A1;DGAT2;HMGCS1;ACOT12;APOA4;ACSL4;CYP7B1;CH25H;ACLY;GPD1;PLBD1;PLIN2;MVD;PLIN1;LPA;SLC27A5;TNFRSF21;CETP;IDI1;PRKAA2;HPGD;ABCB4;PIK3R3;LPL;HMGCR;ABCB11;PTGS2;CYP2C19;CYP4F22;HSD17B11;GDPD5;CYP7A1;ACACA;PTGS1;NPC1L1;ALOX5;INPP5D;SLCO1B3;APOF;PPARGC1A;PLTP;FDFT1;FDPS;SRD5A2;CYP51A1;AKR1C2;SQLE;FABP4;NCEH1;ETNK2;SCD;FASN;…
Extracellular matrix organization	43/283	1.61666e-13	5.18409e-11	LAMA5;CD151;ITGAM;LAMA2;COL14A1;LAMC3;ELN;SERPINE1;COL12A1;ITGB2;LAMA3;HTRA1;PDGFA;LTBP2;LTBP1;CTSS;EFEMP1;SPP1;ITGAX;CTSG;ITGAV;TIMP1;TPSAB1;TGFB1;LUM;PCOLCE;MMP9;COL1A1;MFAP4;COL3A1;BMP2;VCAN;COL1A2;CAPN12;COL4A2;P4HA1;COL4A1;COL5A2;PECAM1;MMP19;ITGA6;CD44;ITGA9
Hemostasis	63/552	3.35375e-13	8.06578e-11	LGALS3BP;CD84;ITGAM;DOCK8;SERPINE1;ITGB2;PLEK;F13A1;HBB;TREM1;PIK3CG;DOCK10;DOCK11;PLAU;ITGAX;RAC2;OLR1;ITGAV;KIF21A;TIMP1;CD36;SRGN;ABCC4;FCER1G;ANXA2;SYK;PRKCE;PRKCD;PLAUR;ATP1B3;SERPINB8;TUBA4A;FGR;SLC7A6;SLC7A8;PECAM1;ITGA6;LCP2;CD48;GAS6;DOCK2;CD44;ITIH3;SELPLG;GATA6;PDGFA;PIK3R3;CSF2RB;IL2RG;TFPI;PDE11A;INPP5D;GNA12;SH2B3;S100A10;CD74;SLC16A1;TGFB1;PPBP;IGF1;SELL;IL2RB;F2RL2
Cell surface interactions at the vascular wall	21/101	8.43697e-10	1.62327e-07	CD74;CD84;ITGAM;FCER1G;SELPLG;SLC16A1;ITGB2;ATP1B3;TREM1;SLC7A6;SELL;SLC7A8;INPP5D;ITGAX;PECAM1;OLR1;ITGAV;ITGA6;CD48;GAS6;CD44
Immune System	114/1547	1.07989e-09	1.73142e-07	CD86;CYFIP2;FCN1;IFITM1;FCN3;CSF3R;NCF2;IRS1;WIPF1;CD80;NCF4;DEFB1;IRS2;IL1RAP;IFI30;HERC5;LGALS3;RPS6KA1;C3AR1;PIP4K2A;KPNA2;TRIM22;PDGFRB;CD96;CD300A;FBXO2;PRKCE;PRKCD;CYBB;CYBA;CNPY3;PRLR;MID1;TYROBP;RNF125;IFI27;TXNIP;ATP6V0D1;CSF1R;KLRB1;UBA6;C5AR1;IL20RB;PDGFA;PIK3R3;CSF2RB;IQGAP1;RASAL2;RASGRP3;SOCS2;CLEC7A;INPP5D;SLAMF7;S100A12;NCKAP1L;HLA-DQA1;SPTBN2;LY86;MYO5A;ARPC5;PTPRC;SELL;HLA-DRA;B…
Unwinding of DNA	8/12	3.66698e-09	5.03947e-07	GINS1;GINS2;CDC45;MCM3;MCM4;MCM5;MCM6;MCM2
Chemokine receptors bind chemokines	14/56	4.68188e-08	5.62996e-06	CCR1;CXCL9;CCL21;CCL20;CXCR4;PPBP;CXCL2;CXCL10;CXCR1;CCRL2;CXCR2;XCL1;CCR7;CCL19
Cross-presentation of particulate exogenous antigens (phagosomes)	6/8	1.31746e-07	1.26739e-05	NCF2;NCF4;CYBB;CYBA;ITGAV;CD36
Metabolism of ingested SeMet, Sec, MeSec into H2Se	6/8	1.31746e-07	1.26739e-05	AHCY;NNMT;CBS;CTH;SCLY;GNMT
Cholesterol biosynthesis	9/23	1.70834e-07	1.49402e-05	FDPS;IDI1;SQLE;NSDHL;HMGCS1;CYP51A1;MVD;HMGCR;FDFT1
DNA strand elongation	10/32	4.07604e-07	3.26763e-05	GINS1;GINS2;FEN1;CDC45;RFC1;MCM3;MCM4;MCM5;MCM6;MCM2
Cytokine Signaling in Immune system	53/620	5.68978e-07	4.21044e-05	RET;IFITM1;CSF3R;IRS1;IRS2;IL1RAP;IFI30;TNFSF13B;HERC5;GHR;CASP1;KPNA2;TRIM22;HAVCR2;HLA-DPA1;PDGFRB;TNFRSF12A;SYK;PRKCD;DUSP8;PRLR;MID1;IL17RB;HCK;IFI27;OAS2;IL1B;OAS3;CD44;HLA-DQB1;HBEGF;BIRC3;CSF1R;IL20RB;PDGFA;PIK3R3;CSF2RB;IQGAP1;RASAL2;IL2RG;RASGRP3;SOCS2;INPP5D;STX3;HLA-DQA1;SPTBN2;IL32;MX2;PSMB9;IL2RB;HLA-DPB1;HLA-DRA;IL7R
Activation of gene expression by SREBF (SREBP)	11/42	7.83328e-07	5.13569e-05	IDI1;FDPS;SQLE;HMGCS1;SCD;FASN;CYP51A1;MVD;HMGCR;ACACA;FDFT1
Platelet activation, signaling and aggregation	29/253	8.00783e-07	5.13569e-05	LGALS3BP;ITIH3;SERPINE1;PLEK;PDGFA;PIK3R3;F13A1;CSF2RB;IL2RG;PIK3CG;GNA12;RAC2;TIMP1;CD36;SRGN;ABCC4;FCER1G;TGFB1;SYK;PRKCE;PRKCD;PPBP;IGF1;TUBA4A;IL2RB;PECAM1;LCP2;GAS6;F2RL2
Innate Immune System	63/807	1.15533e-06	6.9464e-05	CD86;CYFIP2;RET;FCN1;CDKN1A;FCN3;ITGAM;WIPF1;IRS1;CD80;ITGB2;DEFB1;IRS2;TREM2;TREM1;CTSS;HERC5;LGALS3;RPS6KA1;C3AR1;CASP1;PIP4K2A;CD36;PDGFRB;FCER1G;CR1;SYK;PRKCE;PRKCD;CNPY3;DUSP8;FGR;HCK;TYROBP;RNF125;IL1B;TXNIP;TLR8;LCP2;TLR4;BIRC3;HBEGF;CRP;C1QB;C5AR1;PDGFA;PIK3R3;CSF2RB;IQGAP1;RASAL2;IL2RG;RASGRP3;IFI16;CLEC7A;S100A12;NCKAP1L;SPTBN2;LY86;MYO5A;ARPC5;PSMB9;TNRC6C;IL2RB
Peptide ligand-binding receptors	24/193	1.67144e-06	8.96432e-05	CCR1;CXCL9;ANXA1;CCL21;CCL20;C5AR1;FPR1;CXCR4;FPR3;OXT;FPR2;PPBP;CXCL2;CXCL10;XK;CXCR1;CXCR2;CCRL2;C3AR1;F2RL1;XCL1;CCR7;CCL19;F2RL2
Assembly of collagen fibrils and other multimeric structures	12/54	1.67732e-06	8.96432e-05	COL1A1;COL3A1;CD151;COL1A2;COL4A2;COL4A1;LAMA3;COL5A2;PCOLCE;ITGA6;MMP9;CTSS
Collagen formation	15/85	1.99167e-06	0.000100842	CD151;COL14A1;COL12A1;LAMA3;PCOLCE;MMP9;CTSS;COL1A1;COL3A1;COL1A2;COL4A2;P4HA1;COL4A1;COL5A2;ITGA6
Metabolism of amino acids and derivatives	33/335	4.30038e-06	0.000206848	GCDH;OAT;AHCY;NNMT;GLS2;HAAO;TAT;GPT;PPM1K;CSAD;GLS;ACMSD;AMDHD1;CBS;PRODH;AASS;GAMT;ARG2;AADAT;GPT2;BBOX1;ACADSB;GCAT;ASS1;PSMB9;GNMT;ALDH6A1;HAL;CTH;ALDH18A1;SCLY;GCLM;BCAT1
Axon guidance	44/515	5.28932e-06	0.000242301	RET;NRP1;IRS1;PDGFA;IRS2;TREM2;CSF2RB;IQGAP1;RASAL2;IL2RG;CACNA1H;ROBO1;RASGRP3;RND1;CHL1;DPYSL2;RPS6KA1;ST8SIA4;RAC2;ITGAV;PLXNC1;EPHB1;SPTBN2;PDGFRB;EPHA4;CD72;SEMA4D;MSN;ARPC5;DUSP8;MMP9;PSMB9;EFNA1;PTPRC;TYROBP;COL4A2;COL4A1;IL2RB;CNTN1;CD24;MET;EPHA3;HBEGF;ITGA9
Platelet degranulation	16/105	6.7132e-06	0.000271581	LGALS3BP;SRGN;ABCC4;ITIH3;TGFB1;SERPINE1;PLEK;F13A1;PDGFA;PPBP;IGF1;TUBA4A;PECAM1;TIMP1;CD36;GAS6
Dissolution of Fibrin Clot	6/13	6.74774e-06	0.000271581	ANXA2;PLAU;SERPINE1;PLAUR;SERPINB8;S100A10
Scavenging by Class A Receptors	7/19	6.77541e-06	0.000271581	COL1A1;MSR1;MARCO;COL3A1;COL1A2;COL4A2;COL4A1
Arachidonic acid metabolism	11/53	9.18649e-06	0.000353496	HPGD;ALOX5;CYP1A2;ALOX5AP;CYP1A1;PTGDS;GGT1;CYP4F22;CYP2C19;PTGS2;PTGS1
Response to elevated platelet cytosolic Ca2+	16/110	1.23355e-05	0.000456412	LGALS3BP;SRGN;ABCC4;ITIH3;TGFB1;SERPINE1;PLEK;F13A1;PDGFA;PPBP;IGF1;TUBA4A;PECAM1;TIMP1;CD36;GAS6
Fatty acid, triacylglycerol, and ketone body metabolism	24/217	1.2882e-05	0.000458982	DGAT2;PRKAA2;HMGCS1;ABCB4;ACOT12;ACSL4;HMGCR;CYP7A1;ACACA;ACLY;GLIPR1;SCD;FASN;GPD1;CYP1A1;PPT1;ME1;PLIN2;CD36;PPARGC1A;FADS1;TNFRSF21;SULT2A1;FDFT1
Regulation of cholesterol biosynthesis by SREBP (SREBF)	11/55	1.33681e-05	0.000459289	IDI1;FDPS;SQLE;HMGCS1;SCD;FASN;CYP51A1;MVD;HMGCR;ACACA;FDFT1
Activation of ATR in response to replication stress	9/37	1.54026e-05	0.000510941	CDC45;CHEK1;MCM3;MCM4;CDC7;MCM5;CDC6;MCM6;MCM2
Integrin cell surface interactions	12/67	1.78607e-05	0.000572732	ITGAM;COL4A2;COL4A1;LUM;ITGB2;ITGAX;PECAM1;SPP1;ITGAV;ITGA6;CD44;ITGA9
Activation of the pre-replicative complex	8/30	2.22527e-05	0.000690553	CDC45;MCM3;MCM4;CDC7;MCM5;CDC6;MCM6;MCM2
DNA Replication	15/105	2.84921e-05	0.000856544	GINS1;GINS2;FEN1;CDKN1A;RFC1;CDC7;CDC6;PSMB9;CDC45;MCM3;E2F1;MCM4;MCM5;MCM6;MCM2
Biological oxidations	22/199	2.94065e-05	0.000857245	AHCY;NNMT;CYP51A1;FMO1;CYP7B1;CYP4F22;CYP2C19;CYP3A4;CYP7A1;CYP4F12;PTGS1;SULT1A1;CYP26A1;SULT1C2;NAT2;CYP1A2;CYP1A1;CHAC1;GGT1;GCLM;SULT2A1;SULT1A2
Histidine, lysine, phenylalanine, tyrosine, proline and tryptophan catabolism	9/41	3.73676e-05	0.00105728	GCDH;HAL;AMDHD1;AADAT;TAT;HAAO;PRODH;AASS;ACMSD
Bile acid and bile salt metabolism	8/35	7.44248e-05	0.00204562	CH25H;SLCO1B3;SLCO1A2;AKR1C2;ABCB11;CYP7B1;CYP7A1;SLC27A5
ECM proteoglycans	10/55	7.77322e-05	0.00207718	LAMA5;VCAN;TGFB1;LAMA2;LUM;SERPINE1;LAMA3;ITGAX;ITGAV;ITGA9
Other semaphorin interactions	6/19	8.60954e-05	0.00223848	CD72;TYROBP;PTPRC;SEMA4D;TREM2;PLXNC1
Semaphorin interactions	11/67	9.12025e-05	0.00230886	NRP1;TYROBP;CD72;PTPRC;SEMA4D;DPYSL2;RAC2;TREM2;PLXNC1;MET;RND1
Developmental Biology	55/786	0.000114692	0.00282907	RET;NRP1;IRS1;IRS2;TREM2;RND1;ROBO1;CHL1;DPYSL2;RPS6KA1;RAC2;ITGAV;CD36;PLXNC1;EPHB1;PDGFRB;EPHA4;DUSP8;MMP9;TYROBP;COL4A2;COL4A1;PLIN1;MET;EPHA3;ITGA9;HBEGF;GATA6;PDGFA;LPL;CSF2RB;IQGAP1;RASAL2;IL2RG;CACNA1H;RASGRP3;ACVR1C;ST8SIA4;PPARGC1A;SPTBN2;CD72;TGFB1;PKLR;SEMA4D;MSN;ARPC5;ACVR2B;PBX1;PSMB9;EFNA1;FABP4;PTPRC;IL2RB;CNTN1;CD24
RHO GTPases Activate NADPH Oxidases	5/13	0.000119155	0.00286569	NCF2;NCF4;RAC2;CYBB;CYBA
Degradation of the extracellular matrix	14/106	0.000124561	0.00292262	LAMA5;COL14A1;COL12A1;LAMA3;HTRA1;MMP9;CTSS;CAPN12;SPP1;MMP19;CTSG;TIMP1;TPSAB1;CD44
Formyl peptide receptors bind formyl peptides and many other ligands	4/8	0.000181147	0.00396534	ANXA1;FPR1;FPR3;FPR2
ChREBP activates metabolic gene expression	4/8	0.000181147	0.00396534	ACLY;PKLR;FASN;ACACA
Molecules associated with elastic fibres	7/30	0.000183513	0.00396534	MFAP4;BMP2;EFEMP1;TGFB1;LTBP2;ITGAV;LTBP1
Synthesis of DNA	13/97	0.000185489	0.00396534	GINS1;GINS2;FEN1;CDKN1A;RFC1;CDC6;PSMB9;CDC45;MCM3;MCM4;MCM5;MCM6;MCM2
Cytochrome P450 - arranged by substrate type	10/62	0.000219857	0.00458166	CYP26A1;CYP51A1;CYP1A2;CYP1A1;CYP7B1;CYP3A4;CYP4F22;CYP2C19;CYP7A1;CYP4F12
Binding and Uptake of Ligands by Scavenger Receptors	11/74	0.000227848	0.00458166	COL1A1;MSR1;MARCO;COL3A1;HSPH1;COL1A2;COL4A2;COL4A1;STAB2;HBB;CD36
Amino acid transport across the plasma membrane	7/31	0.000228607	0.00458166	SLC6A6;SLC38A1;SLC7A6;SLC7A8;SLC16A10;SLC38A2;SLC7A2
Elastic fibre formation	8/41	0.000242361	0.00474869	MFAP4;BMP2;EFEMP1;TGFB1;ELN;LTBP2;ITGAV;LTBP1
PPARA activates gene expression	14/113	0.000247258	0.00474869	HMGCS1;ABCB4;HMGCR;CYP7A1;GLIPR1;CYP1A1;ME1;PLIN2;CD36;PPARGC1A;FADS1;TNFRSF21;SULT2A1;FDFT1
Collagen biosynthesis and modifying enzymes	10/63	0.00025175	0.00474869	COL1A1;COL3A1;COL1A2;COL4A2;P4HA1;COL14A1;COL4A1;COL12A1;COL5A2;PCOLCE
Laminin interactions	6/23	0.000277806	0.00513942	LAMA5;LAMA2;LAMC3;LAMA3;ITGAV;ITGA6
Non-integrin membrane-ECM interactions	8/42	0.000288606	0.00523847	LAMA5;TGFB1;LAMA2;LAMC3;LAMA3;PDGFA;ITGAV;ITGA6
GPVI-mediated activation cascade	9/53	0.00030267	0.00539201	FCER1G;SYK;IL2RB;RAC2;PIK3R3;LCP2;CSF2RB;IL2RG;PIK3CG
Regulation of lipid metabolism by Peroxisome proliferator-activated receptor alpha (PPARalpha)	14/116	0.000325486	0.00569305	HMGCS1;ABCB4;HMGCR;CYP7A1;GLIPR1;CYP1A1;ME1;PLIN2;CD36;PPARGC1A;FADS1;TNFRSF21;SULT2A1;FDFT1
Glutamate Neurotransmitter Release Cycle	6/24	0.000357479	0.00603324	SNAP25;GLS2;STXBP1;SLC1A2;SLC38A2;GLS
Phosphorylation of CD3 and TCR zeta chains	6/24	0.000357479	0.00603324	PTPRC;HLA-DPB1;HLA-DRA;HLA-DQA1;HLA-DPA1;HLA-DQB1
Phase 1 - Functionalization of compounds	12/92	0.000418521	0.00694168	CYP26A1;CYP51A1;CYP1A2;CYP1A1;FMO1;CYP7B1;CYP3A4;CYP4F22;CYP2C19;CYP7A1;CYP4F12;PTGS1
Amino acid synthesis and interconversion (transamination)	6/25	0.000453962	0.00740189	OAT;GLS2;GPT2;GPT;ALDH18A1;GLS
Interferon gamma signaling	12/93	0.000462703	0.00741866	OAS2;OAS3;PRKCD;HLA-DPB1;HLA-DRA;IFI30;MID1;TRIM22;CD44;HLA-DQA1;HLA-DPA1;HLA-DQB1
Class A/1 (Rhodopsin-like receptors)	27/323	0.000476213	0.00751012	PTGER4;CHRM3;CXCL9;GPR65;C5AR1;FPR1;CXCR4;FPR3;OXT;FPR2;CXCL2;CXCR1;CXCR2;CCRL2;C3AR1;CCR7;CCL19;CCR1;ANXA1;CCL21;CCL20;PPBP;CXCL10;XK;F2RL1;XCL1;F2RL2
Lipid digestion, mobilization, and transport	10/71	0.000674772	0.0104699	CETP;NCEH1;FABP4;NPC1L1;APOF;LPL;APOA4;PLIN1;LPA;PLTP
Synthesis of bile acids and bile salts	6/27	0.000706824	0.0107931	CH25H;AKR1C2;ABCB11;CYP7B1;CYP7A1;SLC27A5
Metabolism of carbohydrates	24/282	0.000746318	0.0112181	CHST9;MGAM;PKLR;LUM;GLYCTK;TREH;B3GAT1;STAB2;AKR1B1;SLC2A3;GXYLT2;ENO3;VCAN;PC;PPP1R3C;CHST11;DSEL;ST3GAL6;ALDOC;HPSE;ST3GAL1;GYG1;CD44;FGF21
Amino acid and oligopeptide SLC transporters	8/49	0.000853544	0.0126325	SLC6A6;SLC38A1;SLC7A6;SLC7A8;SLC1A2;SLC16A10;SLC38A2;SLC7A2
Adaptive Immune System	50/762	0.000989811	0.0144272	CD86;CDKN1A;IFITM1;NCF2;IRS1;SH3KBP1;CD80;NCF4;ITGB2;IRS2;TREM2;IFI30;TREM1;CTSS;MRC2;HERC5;PIP4K2A;ITGAV;CD36;HLA-DPA1;PDGFRB;CD96;SYK;CD300A;FBXO2;CYBB;CYBA;TYROBP;LCP2;HLA-DQB1;HBEGF;KLRB1;UBA6;PDGFA;PIK3R3;RASGRP3;HLA-DMA;INPP5D;SLAMF7;HLA-DQA1;SPTBN2;CD74;LILRB4;PSMB9;TNRC6C;PTPRC;SELL;HLA-DPB1;HLA-DRA;BLMH
Signaling by Interleukins	30/392	0.00101638	0.0145934	RET;CSF1R;CSF3R;IRS1;IL20RB;PDGFA;PIK3R3;IRS2;CSF2RB;IQGAP1;IL1RAP;RASAL2;IL2RG;RASGRP3;INPP5D;CASP1;STX3;HAVCR2;SPTBN2;IL32;PDGFRB;SYK;DUSP8;IL17RB;PSMB9;HCK;IL1B;IL2RB;IL7R;HBEGF
G alpha (i) signalling events	21/240	0.00109888	0.0154723	CCR1;CXCL9;ANXA1;CCL21;CCL20;RGS16;C5AR1;FPR1;CXCR4;FPR3;FPR2;PPBP;CXCL2;CXCL10;CXCR1;RGS1;CXCR2;GRM8;C3AR1;CCR7;CCL19
DAP12 interactions	28/359	0.00110976	0.0154723	RET;CD86;CDKN1A;IRS1;CD80;PDGFA;PIK3R3;IRS2;CSF2RB;TREM2;IQGAP1;RASAL2;IL2RG;TREM1;RASGRP3;PIP4K2A;SPTBN2;PDGFRB;SYK;PRKCE;PRKCD;DUSP8;PSMB9;TNRC6C;TYROBP;IL2RB;LCP2;HBEGF
DAP12 signaling	27/344	0.0012305	0.0169106	RET;CD86;CDKN1A;IRS1;CD80;PDGFA;PIK3R3;IRS2;CSF2RB;TREM2;IQGAP1;RASAL2;IL2RG;RASGRP3;PIP4K2A;SPTBN2;PDGFRB;SYK;PRKCE;PRKCD;DUSP8;PSMB9;TNRC6C;TYROBP;IL2RB;LCP2;HBEGF
LDL-mediated lipid transport	3/6	0.00130081	0.0173803	CETP;APOF;LPA
Synthesis of Lipoxins (LX)	3/6	0.00130081	0.0173803	HPGD;ALOX5;ALOX5AP
Translocation of ZAP-70 to Immunological synapse	5/21	0.00142831	0.018568	HLA-DPB1;HLA-DRA;HLA-DQA1;HLA-DPA1;HLA-DQB1
Regulation of Insulin-like Growth Factor (IGF) transport and uptake by Insulin-like Growth Factor Binding Proteins (IGFBPs)	5/21	0.00142831	0.018568	IGFBP1;IGFBP2;CTSG;IGF1;IGFALS
Triglyceride Biosynthesis	9/66	0.00156417	0.0197061	ACLY;DGAT2;SCD;FASN;GPD1;ACOT12;PPT1;ACSL4;ACACA
Signaling by Activin	4/13	0.00156608	0.0197061	ACVR1C;INHBB;ACVR2B;FSTL3
Fatty Acyl-CoA Biosynthesis	7/42	0.0015773	0.0197061	ACLY;SCD;FASN;ACOT12;PPT1;ACSL4;ACACA
Transmembrane transport of small molecules	40/594	0.00193333	0.0238443	TTYH3;ABCB6;ABCB4;SLC1A2;SLC2A3;NALCN;SLC7A2;AQP1;SLCO1B3;HMOX1;ANO10;SLC16A7;SLC39A7;CLIC2;RHBG;SLC38A2;SLC17A3;FGF21;ABCC4;SLC38A1;SLC16A1;ABCA6;TSC22D3;SLC39A10;SLC16A10;ATP1B3;RUNX1;SLC6A6;SLC7A6;SLC7A8;WNK1;TRPV4;SLC9A9;SLCO1A2;WNK3;SLC29A4;ATP6V0D1;SGK1;CFTR;ABCG2
S Phase	13/124	0.00196093	0.0238787	GINS1;GINS2;FEN1;CDKN1A;RFC1;CDC6;PSMB9;CDC45;MCM3;MCM4;MCM5;MCM6;MCM2
DNA Replication Pre-Initiation	10/82	0.00207718	0.0246697	CDC45;MCM3;E2F1;MCM4;MCM5;CDC7;MCM6;CDC6;MCM2;PSMB9
M/G1 Transition	10/82	0.00207718	0.0246697	CDC45;MCM3;E2F1;MCM4;MCM5;CDC7;MCM6;CDC6;MCM2;PSMB9
Synthesis of Prostaglandins (PG) and Thromboxanes (TX)	4/14	0.0021209	0.0247973	HPGD;PTGS2;PTGDS;PTGS1
Sialic acid metabolism	6/33	0.00213947	0.0247973	ST6GALNAC2;ST8SIA4;ST3GAL6;NPL;ST3GAL1;ST6GALNAC6
Branched-chain amino acid catabolism	5/23	0.00220472	0.0249688	ALDH6A1;BBOX1;PPM1K;BCAT1;ACADSB
PTK6 promotes HIF1A stabilization	3/7	0.00220618	0.0249688	GPNMB;HIF1A;HBEGF
Lipoprotein metabolism	6/34	0.00250802	0.0277324	CETP;APOF;LPL;APOA4;LPA;PLTP
ROS, RNS production in response to bacteria	6/34	0.00250802	0.0277324	NCF2;NCF4;CYBB;CYBA;ATP6V0D1;LTF
Growth hormone receptor signaling	5/24	0.00269084	0.0290125	GHR;SOCS2;IRS1;IRS2;PRLR
Synthesis of bile acids and bile salts via 7alpha-hydroxycholesterol	5/24	0.00269084	0.0290125	AKR1C2;CYP7B1;ABCB11;CYP7A1;SLC27A5
Signaling by VEGF	25/328	0.00271427	0.0290125	CYFIP2;RET;NRP1;NCF2;IRS1;NCF4;PDGFA;IRS2;CSF2RB;IQGAP1;RASAL2;IL2RG;RASGRP3;NCKAP1L;ITGAV;SPTBN2;PDGFRB;PRKCD;CYBB;CYBA;DUSP8;PSMB9;AXL;IL2RB;HBEGF
Signaling by PDGF	27/364	0.00274981	0.0290694	RET;CD86;CDKN1A;IRS1;CD80;PDGFA;PIK3R3;IRS2;CSF2RB;IQGAP1;RASAL2;IL2RG;THBS2;RASGRP3;SPP1;PIP4K2A;SPTBN2;PDGFRB;PRKCE;PRKCD;DUSP8;PSMB9;TNRC6C;COL4A2;COL4A1;IL2RB;HBEGF
Recycling of bile acids and salts	4/15	0.00279782	0.0292555	SLCO1B3;SLCO1A2;ABCB11;SLC27A5
Phase II conjugation	11/100	0.00291444	0.0299065	SULT1A1;SULT1C2;NNMT;AHCY;NAT2;CYP1A2;CHAC1;GGT1;GCLM;SULT2A1;SULT1A2
Generation of second messenger molecules	6/35	0.00292226	0.0299065	HLA-DPB1;HLA-DRA;LCP2;HLA-DQA1;HLA-DPA1;HLA-DQB1
Basigin interactions	5/25	0.00325006	0.0325683	SLC7A6;SLC16A1;SLC7A8;ATP1B3;ITGA6
Sulfur amino acid metabolism	5/25	0.00325006	0.0325683	AHCY;CBS;CTH;CSAD;GCLM
Sema4D mediated inhibition of cell attachment and migration	3/8	0.00342121	0.0333842	SEMA4D;MET;RND1
Synthesis of epoxy (EET) and dihydroxyeicosatrienoic acids (DHET)	3/8	0.00342121	0.0333842	CYP1A2;CYP1A1;CYP2C19
Interferon Signaling	17/196	0.00343559	0.0333842	IFITM1;MX2;PRKCD;IFI30;MID1;HERC5;IFI27;OAS2;OAS3;HLA-DPB1;HLA-DRA;KPNA2;TRIM22;HLA-DQA1;CD44;HLA-DPA1;HLA-DQB1
Metabolism of vitamins and cofactors	14/148	0.00350519	0.0337199	LPL;SLC2A3;APOA4;LRP2;PTGS2;ACACA;APOM;AKR1B10;PC;MTHFD1L;FASN;NAMPT;ACP5;SLC19A2
Constitutive Signaling by Aberrant PI3K in Cancer	8/61	0.00360167	0.034305	CD86;PDGFRB;IRS1;CD80;PIK3R3;PDGFA;IRS2;HBEGF
Regulation of DNA replication	9/75	0.00381388	0.0359701	CDKN1A;MCM3;E2F1;MCM4;MCM5;MCM6;CDC6;MCM2;PSMB9
PD-1 signaling	5/26	0.00388827	0.0363157	HLA-DPB1;HLA-DRA;HLA-DQA1;HLA-DPA1;HLA-DQB1
VEGFA-VEGFR2 Pathway	24/320	0.00399962	0.0369964	CYFIP2;RET;PDGFRB;NCF2;IRS1;PRKCD;NCF4;PDGFA;CYBB;IRS2;CYBA;CSF2RB;IQGAP1;RASAL2;DUSP8;IL2RG;PSMB9;RASGRP3;AXL;IL2RB;NCKAP1L;ITGAV;SPTBN2;HBEGF
Synthesis of substrates in N-glycan biosythesis	8/63	0.00440568	0.0403644	ST6GALNAC2;PMM1;ST8SIA4;MVD;ST3GAL6;NPL;ST3GAL1;ST6GALNAC6
Glycosaminoglycan metabolism	12/121	0.00453535	0.0411604	CHST9;VCAN;CHST11;LUM;DSEL;B3GAT1;STAB2;ST3GAL6;GXYLT2;HPSE;ST3GAL1;CD44
Signaling by SCF-KIT	24/325	0.00484703	0.043578	RET;CD86;PDGFRB;CDKN1A;IRS1;CD80;PDGFA;PIK3R3;IRS2;CSF2RB;IQGAP1;RASAL2;DUSP8;IL2RG;MMP9;PSMB9;RASGRP3;TNRC6C;CHEK1;IL2RB;PIP4K2A;SH2B3;SPTBN2;HBEGF
Type I hemidesmosome assembly	3/9	0.00497416	0.0439003	CD151;LAMA3;ITGA6
Synthesis of (16-20)-hydroxyeicosatetraenoic acids (HETE)	3/9	0.00497416	0.0439003	CYP1A2;CYP1A1;CYP2C19
Signal Transduction	127/2465	0.00567957	0.0492263	CD86;CYFIP2;CHRM3;MAML2;NCF2;IRS1;WIPF1;GPR65;CD80;NCF4;SERPINE1;IRS2;RGS2;RGS1;CCRL2;CHEK1;RPS6KA1;C3AR1;LEPR;PIP4K2A;KNTC1;PDGFRB;PRKCE;PRKCD;CYBB;CYBA;PRLR;COL4A2;COL4A1;ATP6V0D1;CFTR;C5AR1;FPR1;PDGFA;PIK3R3;LPL;FPR3;CSF2RB;FPR2;IQGAP1;RASAL2;HIF1A;RHOBTB1;RASGRP3;APOM;RDH12;ST3GAL6;NCKAP1L;ECT2;SPTBN2;CCR1;TGFB1;INHBB;ARPC5;PPBP;IGF1;ARHGAP26;ZWINT;CXCL10;CYP26A1;BMP2;AKR1B10;BAMBI;NAPEPLD;CN…
Cytosolic sulfonation of small molecules	4/18	0.00567996	0.0492263	SULT1A1;SULT1C2;SULT2A1;SULT1A2
Peptide hormone metabolism	9/81	0.00636145	0.0546403	CPA3;ACE2;MYO5A;CTSG;INHBB;IGF1;PLA2G7;CPN1;INHBE
Assembly of the pre-replicative complex	8/67	0.00642056	0.05466	MCM3;E2F1;MCM4;MCM5;MCM6;CDC6;MCM2;PSMB9
L1CAM interactions	10/96	0.00652884	0.0550942	NRP1;CHL1;DPYSL2;RPS6KA1;CNTN1;MSN;ITGAV;CD24;ITGA9;SPTBN2
Antigen processing-Cross presentation	9/82	0.00688964	0.057321	MRC2;NCF2;NCF4;CYBB;ITGAV;CYBA;CD36;CTSS;PSMB9
G1/S Transition	11/112	0.00691189	0.057321	CDKN1A;CDC45;MCM3;E2F1;MCM4;CDC7;MCM5;CDC6;MCM6;MCM2;PSMB9
GPCR ligand binding	30/447	0.00701041	0.0576411	PTGER4;CHRM3;CXCL9;GPR65;C5AR1;FPR1;CXCR4;FPR3;OXT;FPR2;CXCL2;WNT11;CXCR1;CXCR2;CCRL2;GRM8;C3AR1;CCR7;CCL19;CCR1;ANXA1;CCL21;CCL20;PPBP;CXCL10;XK;XCL1;F2RL1;RAMP1;F2RL2
PI5P, PP2A and IER3 Regulate PI3K/AKT Signaling	9/83	0.00745079	0.0607429	CD86;PDGFRB;IRS1;CD80;PIP4K2A;PIK3R3;PDGFA;IRS2;HBEGF
Switching of origins to a post-replicative state	8/70	0.00833987	0.066858	CDKN1A;MCM3;MCM4;MCM5;MCM6;CDC6;MCM2;PSMB9
Orc1 removal from chromatin	8/70	0.00833987	0.066858	CDKN1A;MCM3;MCM4;MCM5;MCM6;CDC6;MCM2;PSMB9
Xenobiotics	4/20	0.00842018	0.0669439	CYP1A2;CYP1A1;CYP3A4;CYP2C19
SLC-mediated transmembrane transport	20/268	0.00857488	0.067615	SLC38A1;SLC16A1;SLC1A2;SLC39A10;SLC16A10;SLC2A3;SLC7A2;RUNX1;SLC6A6;SLC7A6;SLC7A8;SLC9A9;SLCO1B3;SLCO1A2;SLC29A4;SLC16A7;SLC39A7;RHBG;SLC38A2;FGF21
Stimuli-sensing channels	10/100	0.00864821	0.0676389	TTYH3;WNK1;TRPV4;TSC22D3;WNK3;ANO10;CLIC2;SGK1;NALCN;SLC17A3
Interleukin-7 signaling	3/11	0.00918144	0.0704791	PIK3R3;IL2RG;IL7R
Tryptophan catabolism	3/11	0.00918144	0.0704791	AADAT;HAAO;ACMSD
Interleukin-2 signaling	19/252	0.00923115	0.0704791	RET;PDGFRB;SYK;IRS1;PDGFA;PIK3R3;IRS2;CSF2RB;IQGAP1;RASAL2;DUSP8;IL2RG;PSMB9;RASGRP3;INPP5D;IL2RB;SPTBN2;HAVCR2;HBEGF
PI3K/AKT Signaling in Cancer	9/86	0.00934473	0.0707845	CD86;PDGFRB;CDKN1A;IRS1;CD80;PIK3R3;PDGFA;IRS2;HBEGF
Costimulation by the CD28 family	8/72	0.00983903	0.0733732	CD86;CD80;HLA-DPB1;PIK3R3;HLA-DRA;HLA-DQA1;HLA-DPA1;HLA-DQB1
Removal of licensing factors from origins	8/72	0.00983903	0.0733732	CDKN1A;MCM3;MCM4;MCM5;MCM6;CDC6;MCM2;PSMB9
Synthesis of Leukotrienes (LT) and Eoxins (EX)	4/21	0.0100653	0.0744834	ALOX5;ALOX5AP;CYP4F22;GGT1
MHC class II antigen presentation	10/103	0.0105567	0.0772504	CD74;HLA-DMA;HLA-DPB1;HLA-DRA;IFI30;HLA-DQA1;CTSS;SPTBN2;HLA-DPA1;HLA-DQB1
Downstream signaling of activated FGFR2	23/329	0.0107605	0.0772504	RET;CD86;PDGFRB;CDKN1A;IRS1;PRKCE;CD80;PRKCD;PDGFA;PIK3R3;IRS2;CSF2RB;IQGAP1;RASAL2;DUSP8;IL2RG;PSMB9;RASGRP3;TNRC6C;IL2RB;PIP4K2A;SPTBN2;HBEGF
Downstream signaling of activated FGFR4	23/329	0.0107605	0.0772504	RET;CD86;PDGFRB;CDKN1A;IRS1;PRKCE;CD80;PRKCD;PDGFA;PIK3R3;IRS2;CSF2RB;IQGAP1;RASAL2;DUSP8;IL2RG;PSMB9;RASGRP3;TNRC6C;IL2RB;PIP4K2A;SPTBN2;HBEGF
Downstream signaling of activated FGFR3	23/329	0.0107605	0.0772504	RET;CD86;PDGFRB;CDKN1A;IRS1;PRKCE;CD80;PRKCD;PDGFA;PIK3R3;IRS2;CSF2RB;IQGAP1;RASAL2;DUSP8;IL2RG;PSMB9;RASGRP3;TNRC6C;IL2RB;PIP4K2A;SPTBN2;HBEGF
Signaling by ERBB4	23/330	0.0111292	0.0793056	RET;CD86;PDGFRB;CDKN1A;IRS1;CD80;PDGFA;PIK3R3;IRS2;CSF2RB;IQGAP1;RASAL2;DUSP8;IL2RG;PRLR;PSMB9;RASGRP3;GHR;TNRC6C;IL2RB;PIP4K2A;SPTBN2;HBEGF
PECAM1 interactions	3/12	0.0118683	0.0823382	INPP5D;PECAM1;ITGAV
Lysine catabolism	3/12	0.0118683	0.0823382	GCDH;AADAT;AASS
Signaling by FGFR4	23/332	0.0118971	0.0823382	RET;CD86;PDGFRB;CDKN1A;IRS1;PRKCE;CD80;PRKCD;PDGFA;PIK3R3;IRS2;CSF2RB;IQGAP1;RASAL2;DUSP8;IL2RG;PSMB9;RASGRP3;TNRC6C;IL2RB;PIP4K2A;SPTBN2;HBEGF
Downstream signaling of activated FGFR1	23/332	0.0118971	0.0823382	RET;CD86;PDGFRB;CDKN1A;IRS1;PRKCE;CD80;PRKCD;PDGFA;PIK3R3;IRS2;CSF2RB;IQGAP1;RASAL2;DUSP8;IL2RG;PSMB9;RASGRP3;TNRC6C;IL2RB;PIP4K2A;SPTBN2;HBEGF
Signaling by FGFR3	23/333	0.0122967	0.0835467	RET;CD86;PDGFRB;CDKN1A;IRS1;PRKCE;CD80;PRKCD;PDGFA;PIK3R3;IRS2;CSF2RB;IQGAP1;RASAL2;DUSP8;IL2RG;PSMB9;RASGRP3;TNRC6C;IL2RB;PIP4K2A;SPTBN2;HBEGF
Negative regulation of the PI3K/AKT network	9/90	0.0124093	0.0835467	CD86;PDGFRB;IRS1;CD80;PIP4K2A;PIK3R3;PDGFA;IRS2;HBEGF
PI-3K cascade:FGFR1	11/122	0.0127665	0.0835467	CD86;PDGFRB;TNRC6C;CDKN1A;IRS1;CD80;PIP4K2A;PDGFA;PIK3R3;IRS2;HBEGF
PI-3K cascade:FGFR3	11/122	0.0127665	0.0835467	CD86;PDGFRB;TNRC6C;CDKN1A;IRS1;CD80;PIP4K2A;PDGFA;PIK3R3;IRS2;HBEGF
PI3K events in ERBB4 signaling	11/122	0.0127665	0.0835467	CD86;PDGFRB;TNRC6C;CDKN1A;IRS1;CD80;PIP4K2A;PDGFA;PIK3R3;IRS2;HBEGF
PIP3 activates AKT signaling	11/122	0.0127665	0.0835467	CD86;PDGFRB;TNRC6C;CDKN1A;IRS1;CD80;PIP4K2A;PDGFA;PIK3R3;IRS2;HBEGF
PI-3K cascade:FGFR4	11/122	0.0127665	0.0835467	CD86;PDGFRB;TNRC6C;CDKN1A;IRS1;CD80;PIP4K2A;PDGFA;PIK3R3;IRS2;HBEGF
PI-3K cascade:FGFR2	11/122	0.0127665	0.0835467	CD86;PDGFRB;TNRC6C;CDKN1A;IRS1;CD80;PIP4K2A;PDGFA;PIK3R3;IRS2;HBEGF
Interleukin-3, 5 and GM-CSF signaling	19/261	0.0130646	0.08492	RET;PDGFRB;SYK;IRS1;PDGFA;PIK3R3;IRS2;CSF2RB;IQGAP1;RASAL2;DUSP8;IL2RG;PSMB9;RASGRP3;HCK;INPP5D;IL2RB;SPTBN2;HBEGF
Signaling by FGFR1	23/336	0.0135605	0.0874348	RET;CD86;PDGFRB;CDKN1A;IRS1;PRKCE;CD80;PRKCD;PDGFA;PIK3R3;IRS2;CSF2RB;IQGAP1;RASAL2;DUSP8;IL2RG;PSMB9;RASGRP3;TNRC6C;IL2RB;PIP4K2A;SPTBN2;HBEGF
Signaling by EGFR	24/355	0.0136333	0.0874348	RET;CD86;PDGFRB;CDKN1A;SH3KBP1;IRS1;PRKCE;CD80;PRKCD;PDGFA;PIK3R3;IRS2;CSF2RB;IQGAP1;RASAL2;DUSP8;IL2RG;PSMB9;RASGRP3;TNRC6C;IL2RB;PIP4K2A;SPTBN2;HBEGF
Gastrin-CREB signalling pathway via PKC and MAPK	28/432	0.0138541	0.0882624	RET;CHRM3;IRS1;GPR65;PDGFA;PIK3R3;IRS2;CSF2RB;OXT;FPR2;IQGAP1;RASAL2;IL2RG;RASGRP3;RGS2;RPS6KA1;SPTBN2;PDGFRB;ANXA1;PRKCE;PRKCD;DUSP8;PSMB9;IL2RB;XCL1;F2RL1;F2RL2;HBEGF
Trafficking and processing of endosomal TLR	3/13	0.014959	0.0943414	TLR8;CNPY3;CTSS
GAB1 signalosome	11/125	0.0151025	0.0943414	CD86;PDGFRB;TNRC6C;CDKN1A;IRS1;CD80;PIP4K2A;PDGFA;PIK3R3;IRS2;HBEGF
PI3K/AKT activation	11/125	0.0151025	0.0943414	CD86;PDGFRB;TNRC6C;CDKN1A;IRS1;CD80;PIP4K2A;PDGFA;PIK3R3;IRS2;HBEGF
Biosynthesis of the N-glycan precursor (dolichol lipid-linked oligosaccharide, LLO) and transfer to a nascent protein	8/78	0.0155385	0.0961696	ST6GALNAC2;PMM1;ST8SIA4;MVD;ST3GAL6;NPL;ST3GAL1;ST6GALNAC6
NCAM signaling for neurite out-growth	19/266	0.015683	0.0961696	RET;PDGFRB;IRS1;PDGFA;IRS2;CSF2RB;IQGAP1;RASAL2;DUSP8;IL2RG;CACNA1H;PSMB9;RASGRP3;COL4A2;COL4A1;IL2RB;ST8SIA4;SPTBN2;HBEGF
IRS activation	2/5	0.0158582	0.0961696	IRS1;IRS2
Ficolins bind to repetitive carbohydrate structures on the target cell surface	2/5	0.0158582	0.0961696	FCN1;FCN3
Downstream signal transduction	23/341	0.015895	0.0961696	RET;CD86;PDGFRB;CDKN1A;IRS1;PRKCE;CD80;PRKCD;PDGFA;PIK3R3;IRS2;CSF2RB;IQGAP1;RASAL2;DUSP8;IL2RG;PSMB9;RASGRP3;TNRC6C;IL2RB;PIP4K2A;SPTBN2;HBEGF
Integration of energy metabolism	10/110	0.0162402	0.0976439	CHRM3;ACLY;SNAP25;PRKAA2;PKLR;KCNB1;STXBP1;FASN;IQGAP1;ACACA
Chondroitin sulfate/dermatan sulfate metabolism	6/50	0.0169432	0.101239	CHST9;VCAN;CHST11;DSEL;B3GAT1;GXYLT2
Methylation	3/14	0.0184603	0.108803	AHCY;NNMT;CYP1A2
Glutathione synthesis and recycling	3/14	0.0184603	0.108803	CHAC1;GCLM;GGT1
Neurotransmitter Release Cycle	6/51	0.0185485	0.108803	SNAP25;GLS2;STXBP1;SLC1A2;SLC38A2;GLS
Visual phototransduction	9/97	0.0194857	0.113608	APOM;AKR1B10;RDH12;DHRS9;NAPEPLD;CNGA1;LPL;APOA4;LRP2
Metabolism of water-soluble vitamins and cofactors	9/98	0.0206946	0.119929	PC;MTHFD1L;FASN;NAMPT;ACP5;SLC2A3;PTGS2;ACACA;SLC19A2
Transport of inorganic cations/anions and amino acids/oligopeptides	9/99	0.0219566	0.126481	SLC6A6;SLC38A1;SLC7A6;SLC7A8;SLC9A9;SLC1A2;SLC16A10;SLC38A2;SLC7A2
Synthesis of bile acids and bile salts via 27-hydroxycholesterol	3/15	0.0223759	0.128129	AKR1C2;CYP7B1;CYP7A1
Fructose metabolism	2/6	0.0231369	0.129405	GLYCTK;AKR1B1
Proton-coupled monocarboxylate transport	2/6	0.0231369	0.129405	SLC16A1;SLC16A7
Lectin pathway of complement activation	2/6	0.0231369	0.129405	FCN1;FCN3
Synthesis of 5-eicosatetraenoic acids	2/6	0.0231369	0.129405	ALOX5;ALOX5AP
NGF signalling via TRKA from the plasma membrane	24/374	0.0238897	0.132843	RET;CD86;PDGFRB;CDKN1A;IRS1;PRKCE;CD80;PRKCD;PDGFA;PIK3R3;IRS2;CSF2RB;IQGAP1;RASAL2;DUSP8;IL2RG;PSMB9;RASGRP3;TNRC6C;RPS6KA1;IL2RB;PIP4K2A;SPTBN2;HBEGF
Uptake and actions of bacterial toxins	4/27	0.0242633	0.133379	SNAP25;VAMP1;ANTXR1;HBEGF
Sema4D in semaphorin signaling	4/27	0.0242633	0.133379	SEMA4D;RAC2;MET;RND1
Transport of glucose and other sugars, bile salts and organic acids, metal ions and amine compounds	9/101	0.0246444	0.134704	SLC6A6;SLC16A1;SLC16A7;SLC39A10;SLC2A3;SLC39A7;RHBG;RUNX1;FGF21
Mitotic G1-G1/S phases	11/136	0.0264671	0.143849	CDKN1A;CDC45;MCM3;E2F1;MCM4;CDC7;MCM5;CDC6;MCM6;MCM2;PSMB9
Metabolism of Angiotensinogen to Angiotensins	3/16	0.0267068	0.144337	CPA3;ACE2;CTSG
Interleukin receptor SHC signaling	17/245	0.0274304	0.147419	RET;PDGFRB;IRS1;PDGFA;PIK3R3;IRS2;CSF2RB;IQGAP1;RASAL2;DUSP8;IL2RG;PSMB9;RASGRP3;INPP5D;IL2RB;SPTBN2;HBEGF
Fcgamma receptor (FCGR) dependent phagocytosis	10/120	0.0279161	0.149196	CYFIP2;FGR;HCK;SYK;WIPF1;PRKCE;PRKCD;MYO5A;NCKAP1L;ARPC5
Signaling by FGFR2	23/361	0.028558	0.151783	RET;CD86;PDGFRB;CDKN1A;IRS1;PRKCE;CD80;PRKCD;PDGFA;PIK3R3;IRS2;CSF2RB;IQGAP1;RASAL2;DUSP8;IL2RG;PSMB9;RASGRP3;TNRC6C;IL2RB;PIP4K2A;SPTBN2;HBEGF
Retinoid metabolism and transport	5/42	0.0292192	0.1536	APOM;AKR1B10;LPL;APOA4;LRP2
BMAL1:CLOCK,NPAS2 activates circadian gene expression	5/42	0.0292192	0.1536	PER1;SERPINE1;NAMPT;HIF1A;PPARGC1A
TNF receptor superfamily (TNFSF) members mediating non-canonical NF-kB pathway	3/17	0.0314512	0.159536	TNFRSF12A;TNFSF13B;BIRC3
G1/S-Specific Transcription	3/17	0.0314512	0.159536	CDC45;E2F1;CDC6
Interleukin-1 processing	2/7	0.0315092	0.159536	IL1B;CASP1
Acyl chain remodeling of DAG and TAG	2/7	0.0315092	0.159536	DGAT2;PNPLA3
Defective HLCS causes multiple carboxylase deficiency	2/7	0.0315092	0.159536	PC;ACACA
Defects in biotin (Btn) metabolism	2/7	0.0315092	0.159536	PC;ACACA
Histidine catabolism	2/7	0.0315092	0.159536	HAL;AMDHD1
Toll-Like Receptors Cascades	11/140	0.0318323	0.160328	ITGAM;RPS6KA1;ITGB2;LY86;S100A12;TLR8;CNPY3;CD36;TLR4;CTSS;BIRC3
Signaling by FGFR	23/366	0.0326818	0.16375	RET;CD86;PDGFRB;CDKN1A;IRS1;PRKCE;CD80;PRKCD;PDGFA;PIK3R3;IRS2;CSF2RB;IQGAP1;RASAL2;DUSP8;IL2RG;PSMB9;RASGRP3;TNRC6C;IL2RB;PIP4K2A;SPTBN2;HBEGF
Signalling by NGF	27/450	0.0364715	0.180587	RET;CD86;CDKN1A;IRS1;CD80;PDGFA;PIK3R3;IRS2;CSF2RB;IQGAP1;RASAL2;IL2RG;PCSK5;RASGRP3;RPS6KA1;PIP4K2A;ECT2;SPTBN2;PDGFRB;PRKCE;PRKCD;DUSP8;PSMB9;TNRC6C;IL2RB;ARHGEF4;HBEGF
Phospholipid metabolism	12/161	0.0365504	0.180587	DGAT2;ETNK2;INPP5D;GPD1;LPCAT2;SARDH;PNPLA3;PIP4K2A;PLBD1;PIK3R3;GDPD5;PIK3CG
Regulation of signaling by CBL	3/18	0.0366055	0.180587	HCK;SYK;PIK3R3
ABC-family proteins mediated transport	5/45	0.0379518	0.184869	ABCC4;ABCB6;ABCA6;ABCB4;CFTR
Diseases of metabolism	5/45	0.0379518	0.184869	PC;PPP1R3C;CSF2RB;GYG1;ACACA
Role of LAT2/NTAL/LAB on calcium mobilization	12/162	0.0380499	0.184869	CD86;PDGFRB;TNRC6C;CDKN1A;SYK;IRS1;CD80;PIP4K2A;PDGFA;PIK3R3;IRS2;HBEGF
Erythrocytes take up oxygen and release carbon dioxide	2/8	0.0408719	0.193689	HBB;AQP1
Digestion of dietary carbohydrate	2/8	0.0408719	0.193689	MGAM;TREH
Nef and signal transduction	2/8	0.0408719	0.193689	HCK;DOCK2
Linoleic acid (LA) metabolism	2/8	0.0408719	0.193689	FADS2;FADS1
Nicotinamide salvaging	2/8	0.0408719	0.193689	NAMPT;PTGS2
Fc epsilon receptor (FCERI) signaling	24/395	0.0412625	0.194581	RET;CD86;PDGFRB;CDKN1A;FCER1G;SYK;IRS1;CD80;PDGFA;PIK3R3;IRS2;CSF2RB;IQGAP1;RASAL2;DUSP8;IL2RG;PSMB9;RASGRP3;TNRC6C;IL2RB;PIP4K2A;LCP2;HBEGF;SPTBN2
Activation of Matrix Metalloproteinases	4/32	0.0422908	0.198457	CTSG;TIMP1;TPSAB1;MMP9
Circadian Clock	6/63	0.0463096	0.216262	PER1;SERPINE1;NAMPT;SIRT1;HIF1A;PPARGC1A
Signaling by Leptin	16/243	0.047379	0.219185	RET;PDGFRB;IRS1;PDGFA;IRS2;CSF2RB;IQGAP1;RASAL2;DUSP8;IL2RG;PSMB9;RASGRP3;IL2RB;LEPR;SPTBN2;HBEGF
Chondroitin sulfate biosynthesis	3/20	0.0481185	0.219185	CHST9;VCAN;CHST11
Syndecan interactions	3/20	0.0481185	0.219185	TGFB1;ITGAV;ITGA6
EPH-ephrin mediated repulsion of cells	5/48	0.0481223	0.219185	EFNA1;EPHA4;EPHB1;MMP9;EPHA3
G beta:gamma signalling through PI3Kgamma	5/48	0.0481223	0.219185	IL2RB;PIK3R3;CSF2RB;IL2RG;PIK3CG
Complement cascade	7/80	0.0484063	0.219185	FCN1;CRP;C1QB;FCN3;CR1;C5AR1;C3AR1
G2/M Checkpoints	11/150	0.0485306	0.219185	CDC45;CHEK1;MCM3;MCM4;CDC7;MCM5;CDC6;BRCA1;MCM6;MCM2;PSMB9
Transport of gamma-carboxylated protein precursors from the endoplasmic reticulum to the Golgi apparatus	2/9	0.0511284	0.226731	PROZ;GAS6
CHL1 interactions	2/9	0.0511284	0.226731	NRP1;CHL1
Degradation of cysteine and homocysteine	2/9	0.0511284	0.226731	CTH;CSAD
Synthesis of PIPs at the plasma membrane	4/34	0.051144	0.226731	INPP5D;PIK3R3;PIP4K2A;PIK3CG
Signal transduction by L1	3/21	0.0544607	0.239229	NRP1;ITGAV;ITGA9
Aflatoxin activation and detoxification	3/21	0.0544607	0.239229	CYP1A2;CYP3A4;GGT1
VEGFR2 mediated cell proliferation	16/248	0.05502	0.240587	RET;PDGFRB;IRS1;PRKCD;PDGFA;IRS2;CSF2RB;IQGAP1;RASAL2;DUSP8;IL2RG;PSMB9;RASGRP3;IL2RB;SPTBN2;HBEGF
TCR signaling	9/118	0.0573658	0.249272	PTPRC;INPP5D;HLA-DPB1;HLA-DRA;LCP2;HLA-DQA1;HLA-DPA1;HLA-DQB1;PSMB9
Downstream signaling events of B Cell Receptor (BCR)	13/192	0.057791	0.249272	CD86;PDGFRB;CDKN1A;IRS1;CD80;PDGFA;PIK3R3;IRS2;RASGRP3;PSMB9;TNRC6C;PIP4K2A;HBEGF
Metabolism of fat-soluble vitamins	5/51	0.0597534	0.249272	APOM;AKR1B10;LPL;APOA4;LRP2
G-protein beta:gamma signalling	5/51	0.0597534	0.249272	IL2RB;PIK3R3;CSF2RB;IL2RG;PIK3CG
RHO GTPases Activate WASPs and WAVEs	4/36	0.0609299	0.249272	CYFIP2;WIPF1;NCKAP1L;ARPC5
CD28 dependent PI3K/Akt signaling	3/22	0.06118	0.249272	CD86;CD80;PIK3R3
Neurotoxicity of clostridium toxins	2/10	0.0621885	0.249272	SNAP25;VAMP1
Zinc influx into cells by the SLC39 gene family	2/10	0.0621885	0.249272	SLC39A10;SLC39A7
Removal of aminoterminal propeptides from gamma-carboxylated proteins	2/10	0.0621885	0.249272	PROZ;GAS6
Gamma-carboxylation of protein precursors	2/10	0.0621885	0.249272	PROZ;GAS6
Activation of PPARGC1A (PGC-1alpha) by phosphorylation	2/10	0.0621885	0.249272	PRKAA2;PPARGC1A
Signal attenuation	2/10	0.0621885	0.249272	IRS1;IRS2
Diseases of carbohydrate metabolism	2/10	0.0621885	0.249272	PPP1R3C;GYG1
Myoclonic epilepsy of Lafora	2/10	0.0621885	0.249272	PPP1R3C;GYG1
Glycogen storage diseases	2/10	0.0621885	0.249272	PPP1R3C;GYG1
Dectin-2 family	2/10	0.0621885	0.249272	FCER1G;SYK
Tetrahydrobiopterin (BH4) synthesis, recycling, salvage and regulation	2/10	0.0621885	0.249272	GCHFR;GCH1
Regulation of signaling by NODAL	2/10	0.0621885	0.249272	ACVR1C;ACVR2B
Glycoprotein hormones	2/10	0.0621885	0.249272	INHBB;INHBE
Urea cycle	2/10	0.0621885	0.249272	ARG2;ASS1
Signaling by the B Cell Receptor (BCR)	15/233	0.0626349	0.25002	CD86;PDGFRB;CDKN1A;SYK;SH3KBP1;IRS1;CD80;PDGFA;PIK3R3;IRS2;PSMB9;RASGRP3;TNRC6C;PIP4K2A;HBEGF
Immunoregulatory interactions between a Lymphoid and a non-Lymphoid cell	11/157	0.0632424	0.251402	CD96;IFITM1;TYROBP;KLRB1;SELL;CD300A;ITGB2;SLAMF7;TREM2;TREM1;LILRB4
NCAM1 interactions	4/37	0.0661675	0.256452	COL4A2;COL4A1;ST8SIA4;CACNA1H
Steroid hormones	4/37	0.0661675	0.256452	SRD5A2;AKR1B1;LRP2;HSD17B11
GRB2 events in EGFR signaling	15/235	0.066379	0.256452	RET;PDGFRB;IRS1;PDGFA;IRS2;CSF2RB;IQGAP1;RASAL2;DUSP8;IL2RG;PSMB9;RASGRP3;IL2RB;SPTBN2;HBEGF
SHC1 events in EGFR signaling	15/235	0.066379	0.256452	RET;PDGFRB;IRS1;PDGFA;IRS2;CSF2RB;IQGAP1;RASAL2;DUSP8;IL2RG;PSMB9;RASGRP3;IL2RB;SPTBN2;HBEGF
SOS-mediated signalling	15/235	0.066379	0.256452	RET;PDGFRB;IRS1;PDGFA;IRS2;CSF2RB;IQGAP1;RASAL2;DUSP8;IL2RG;PSMB9;RASGRP3;IL2RB;SPTBN2;HBEGF
SHC1 events in ERBB4 signaling	15/235	0.066379	0.256452	RET;PDGFRB;IRS1;PDGFA;IRS2;CSF2RB;IQGAP1;RASAL2;DUSP8;IL2RG;PSMB9;RASGRP3;IL2RB;SPTBN2;HBEGF
RAF/MAP kinase cascade	15/235	0.066379	0.256452	RET;PDGFRB;IRS1;PDGFA;IRS2;CSF2RB;IQGAP1;RASAL2;DUSP8;IL2RG;PSMB9;RASGRP3;IL2RB;SPTBN2;HBEGF
The canonical retinoid cycle in rods (twilight vision)	3/23	0.0682649	0.258703	DHRS9;RDH12;NAPEPLD
FRS-mediated FGFR2 signaling	15/236	0.0683061	0.258703	RET;PDGFRB;IRS1;PDGFA;IRS2;CSF2RB;IQGAP1;RASAL2;DUSP8;IL2RG;PSMB9;RASGRP3;IL2RB;SPTBN2;HBEGF
FRS-mediated FGFR4 signaling	15/236	0.0683061	0.258703	RET;PDGFRB;IRS1;PDGFA;IRS2;CSF2RB;IQGAP1;RASAL2;DUSP8;IL2RG;PSMB9;RASGRP3;IL2RB;SPTBN2;HBEGF
FRS-mediated FGFR3 signaling	15/236	0.0683061	0.258703	RET;PDGFRB;IRS1;PDGFA;IRS2;CSF2RB;IQGAP1;RASAL2;DUSP8;IL2RG;PSMB9;RASGRP3;IL2RB;SPTBN2;HBEGF
FRS-mediated FGFR1 signaling	15/236	0.0683061	0.258703	RET;PDGFRB;IRS1;PDGFA;IRS2;CSF2RB;IQGAP1;RASAL2;DUSP8;IL2RG;PSMB9;RASGRP3;IL2RB;SPTBN2;HBEGF
Transport of organic anions	2/11	0.0739679	0.27078	SLCO1B3;SLCO1A2
Dermatan sulfate biosynthesis	2/11	0.0739679	0.27078	VCAN;DSEL
Gamma-carboxylation, transport, and amino-terminal cleavage of proteins	2/11	0.0739679	0.27078	PROZ;GAS6
Import of palmitoyl-CoA into the mitochondrial matrix	2/11	0.0739679	0.27078	PRKAA2;ACACA
CDC6 association with the ORC:origin complex	2/11	0.0739679	0.27078	E2F1;CDC6
MyD88 deficiency (TLR2/4)	2/11	0.0739679	0.27078	CD36;TLR4
IRAK4 deficiency (TLR2/4)	2/11	0.0739679	0.27078	CD36;TLR4
Biotin transport and metabolism	2/11	0.0739679	0.27078	PC;ACACA
ARMS-mediated activation	15/239	0.0743097	0.27078	RET;PDGFRB;IRS1;PDGFA;IRS2;CSF2RB;IQGAP1;RASAL2;DUSP8;IL2RG;PSMB9;RASGRP3;IL2RB;SPTBN2;HBEGF
Signalling to p38 via RIT and RIN	15/239	0.0743097	0.27078	RET;PDGFRB;IRS1;PDGFA;IRS2;CSF2RB;IQGAP1;RASAL2;DUSP8;IL2RG;PSMB9;RASGRP3;IL2RB;SPTBN2;HBEGF
Sema4D induced cell migration and growth-cone collapse	3/24	0.0757029	0.273783	SEMA4D;RAC2;RND1
Endogenous sterols	3/24	0.0757029	0.273783	CYP51A1;CYP7B1;CYP7A1
Frs2-mediated activation	15/240	0.0763856	0.275217	RET;PDGFRB;IRS1;PDGFA;IRS2;CSF2RB;IQGAP1;RASAL2;DUSP8;IL2RG;PSMB9;RASGRP3;IL2RB;SPTBN2;HBEGF
Collagen degradation	4/39	0.0773174	0.277535	COL14A1;COL12A1;MMP19;MMP9
Cell Cycle Checkpoints	12/182	0.0776066	0.277537	CDKN1A;CDC45;CHEK1;MCM3;MCM4;CDC7;MCM5;CDC6;BRCA1;MCM6;MCM2;PSMB9
MAPK1/MAPK3 signaling	15/241	0.078499	0.279689	RET;PDGFRB;IRS1;PDGFA;IRS2;CSF2RB;IQGAP1;RASAL2;DUSP8;IL2RG;PSMB9;RASGRP3;IL2RB;SPTBN2;HBEGF
Prolonged ERK activation events	15/242	0.0806501	0.286293	RET;PDGFRB;IRS1;PDGFA;IRS2;CSF2RB;IQGAP1;RASAL2;DUSP8;IL2RG;PSMB9;RASGRP3;IL2RB;SPTBN2;HBEGF
Erythrocytes take up carbon dioxide and release oxygen	2/12	0.0863878	0.296804	HBB;AQP1
O2/CO2 exchange in erythrocytes	2/12	0.0863878	0.296804	HBB;AQP1
Reversible hydration of carbon dioxide	2/12	0.0863878	0.296804	CA12;CA14
Hyaluronan uptake and degradation	2/12	0.0863878	0.296804	STAB2;CD44
CD28 dependent Vav1 pathway	2/12	0.0863878	0.296804	CD86;CD80
The NLRP3 inflammasome	2/12	0.0863878	0.296804	CASP1;TXNIP
Peptide hormone biosynthesis	2/12	0.0863878	0.296804	INHBB;INHBE
Eicosanoids	2/12	0.0863878	0.296804	CYP4F22;CYP4F12
Pyrimidine catabolism	2/12	0.0863878	0.296804	NT5E;TYMP
Signalling to RAS	15/246	0.0896333	0.306859	RET;PDGFRB;IRS1;PDGFA;IRS2;CSF2RB;IQGAP1;RASAL2;DUSP8;IL2RG;PSMB9;RASGRP3;IL2RB;SPTBN2;HBEGF
A tetrasaccharide linker sequence is required for GAG synthesis	3/26	0.0915846	0.310227	VCAN;B3GAT1;GXYLT2
Recycling pathway of L1	3/26	0.0915846	0.310227	DPYSL2;RPS6KA1;MSN
Regulation of Complement cascade	3/26	0.0915846	0.310227	CR1;C5AR1;C3AR1
IGF1R signaling cascade	17/288	0.0933229	0.312811	RET;PDGFRB;PRKAA2;IRS1;PDGFA;IRS2;CSF2RB;IQGAP1;IGF1;RASAL2;DUSP8;IL2RG;PSMB9;RASGRP3;IL2RB;SPTBN2;HBEGF
Signaling by Type 1 Insulin-like Growth Factor 1 Receptor (IGF1R)	17/288	0.0933229	0.312811	RET;PDGFRB;PRKAA2;IRS1;PDGFA;IRS2;CSF2RB;IQGAP1;IGF1;RASAL2;DUSP8;IL2RG;PSMB9;RASGRP3;IL2RB;SPTBN2;HBEGF
IRS-related events triggered by IGF1R	17/288	0.0933229	0.312811	RET;PDGFRB;PRKAA2;IRS1;PDGFA;IRS2;CSF2RB;IQGAP1;IGF1;RASAL2;DUSP8;IL2RG;PSMB9;RASGRP3;IL2RB;SPTBN2;HBEGF
FCERI mediated MAPK activation	17/289	0.0955385	0.319125	RET;PDGFRB;SYK;IRS1;PDGFA;IRS2;CSF2RB;IQGAP1;RASAL2;DUSP8;IL2RG;PSMB9;RASGRP3;IL2RB;LCP2;SPTBN2;HBEGF
Facilitative Na+-independent glucose transporters	2/13	0.0993749	0.326275	SLC2A3;FGF21
TP53 Regulates Transcription of Genes Involved in G1 Cell Cycle Arrest	2/13	0.0993749	0.326275	CDKN1A;E2F1
Advanced glycosylation endproduct receptor signaling	2/13	0.0993749	0.326275	LGALS3;S100A12
alpha-linolenic (omega3) and linoleic (omega6) acid metabolism	2/13	0.0993749	0.326275	FADS2;FADS1
alpha-linolenic acid (ALA) metabolism	2/13	0.0993749	0.326275	FADS2;FADS1
Keratan sulfate biosynthesis	3/27	0.0999997	0.32721	LUM;ST3GAL6;ST3GAL1
G alpha (q) signalling events	12/191	0.101734	0.331757	CHRM3;RGS2;ANXA1;GPR65;PRKCE;PRKCD;PIK3R3;XCL1;F2RL1;OXT;FPR2;F2RL2
PI Metabolism	5/60	0.103284	0.335671	INPP5D;PIP4K2A;PIK3R3;GDPD5;PIK3CG
Signalling to ERKs	15/253	0.106821	0.346	RET;PDGFRB;IRS1;PDGFA;IRS2;CSF2RB;IQGAP1;RASAL2;DUSP8;IL2RG;PSMB9;RASGRP3;IL2RB;SPTBN2;HBEGF
Glucose metabolism	6/79	0.110227	0.354642	PC;PPP1R3C;PKLR;ALDOC;ENO3;GYG1
Transcriptional regulation of white adipocyte differentiation	6/79	0.110227	0.354642	TGFB1;FABP4;LPL;CD36;PLIN1;PPARGC1A
RHO GTPase Effectors	15/255	0.112075	0.355974	CYFIP2;WIPF1;NCF2;NCF4;CYBB;CYBA;IQGAP1;ARPC5;ZWINT;CENPK;RAC2;NCKAP1L;TAX1BP3;KNTC1;CFTR
Early Phase of HIV Life Cycle	2/14	0.112861	0.355974	FEN1;CXCR4
Bile salt and organic anion SLC transporters	2/14	0.112861	0.355974	SLC16A1;SLC16A7
SEMA3A-Plexin repulsion signaling by inhibiting Integrin adhesion	2/14	0.112861	0.355974	NRP1;RND1
Synthesis of bile acids and bile salts via 24-hydroxycholesterol	2/14	0.112861	0.355974	AKR1C2;SLC27A5
Nicotinate metabolism	2/14	0.112861	0.355974	NAMPT;PTGS2
Disease	37/725	0.115338	0.362598	CD86;SNAP25;CDKN1A;FEN1;MAML2;IRS1;CD80;TAT;PDGFA;PIK3R3;CXCR4;IRS2;CSF2RB;THBS2;ANTXR1;ACACA;ADAMTSL2;HEY2;THSD7A;CD36;KPNA2;GYG1;PDGFRB;TGFB1;LUM;PSMB9;HCK;VCAN;PC;PPP1R3C;NAPEPLD;VAMP1;DOCK2;TLR4;CFTR;HBEGF;LTF
Surfactant metabolism	3/29	0.117704	0.36813	GATA6;CSF2RB;ZDHHC2
Downstream TCR signaling	7/99	0.117863	0.36813	INPP5D;HLA-DPB1;HLA-DRA;HLA-DQA1;HLA-DPA1;HLA-DQB1;PSMB9
Association of licensing factors with the pre-replicative complex	2/15	0.126781	0.390217	E2F1;CDC6
Prolactin receptor signaling	2/15	0.126781	0.390217	GHR;PRLR
Glycogen synthesis	2/15	0.126781	0.390217	PPP1R3C;GYG1
Fatty acids	2/15	0.126781	0.390217	CYP4F22;CYP4F12
Metabolism of steroid hormones	3/30	0.126963	0.390217	SRD5A2;AKR1B1;HSD17B11
Glycerophospholipid biosynthesis	7/102	0.132006	0.403987	DGAT2;ETNK2;GPD1;LPCAT2;SARDH;PNPLA3;PLBD1
Signaling by Rho GTPases	20/367	0.132282	0.403987	CYFIP2;WIPF1;NCF2;NCF4;CYBB;CYBA;IQGAP1;ARPC5;ARHGAP26;ZWINT;RHOBTB1;CENPK;TAGAP;RAC2;ARHGEF4;NCKAP1L;TAX1BP3;KNTC1;ECT2;CFTR
MAPK family signaling cascades	16/284	0.135206	0.410225	RET;PDGFRB;IRS1;PDGFA;IRS2;CSF2RB;IQGAP1;RASAL2;DUSP8;IL2RG;PSMB9;RASGRP3;TNRC6C;IL2RB;SPTBN2;HBEGF
IRS-mediated signalling	16/284	0.135206	0.410225	RET;PDGFRB;PRKAA2;IRS1;PDGFA;IRS2;CSF2RB;IQGAP1;RASAL2;DUSP8;IL2RG;PSMB9;RASGRP3;IL2RB;SPTBN2;HBEGF
Toll Like Receptor 4 (TLR4) Cascade	8/122	0.135605	0.410225	ITGAM;RPS6KA1;ITGB2;LY86;S100A12;CD36;TLR4;BIRC3
Ion channel transport	12/203	0.140121	0.422559	TTYH3;WNK1;TSC22D3;TRPV4;WNK3;ANO10;ATP1B3;ATP6V0D1;CLIC2;SGK1;NALCN;SLC17A3
CRMPs in Sema3A signaling	2/16	0.141078	0.424115	NRP1;DPYSL2
Insulin receptor signalling cascade	16/287	0.143933	0.431351	RET;PDGFRB;PRKAA2;IRS1;PDGFA;IRS2;CSF2RB;IQGAP1;RASAL2;DUSP8;IL2RG;PSMB9;RASGRP3;IL2RB;SPTBN2;HBEGF
Creation of C4 and C2 activators	4/49	0.145369	0.432793	FCN1;CRP;C1QB;FCN3
Keratan sulfate/keratin metabolism	3/32	0.146214	0.432793	LUM;ST3GAL6;ST3GAL1
Gluconeogenesis	3/32	0.146214	0.432793	PC;ALDOC;ENO3
Glycolysis	3/32	0.146214	0.432793	PKLR;ALDOC;ENO3
Interferon alpha/beta signaling	5/68	0.15199	0.445818	IFITM1;IFI27;OAS2;OAS3;MX2
Signaling by Insulin receptor	17/311	0.152584	0.445818	RET;PDGFRB;PRKAA2;IRS1;PDGFA;IRS2;CSF2RB;IQGAP1;RASAL2;DUSP8;IL2RG;PSMB9;RASGRP3;IL2RB;ATP6V0D1;SPTBN2;HBEGF
Acetylcholine Neurotransmitter Release Cycle	2/17	0.155695	0.445818	SNAP25;STXBP1
Zinc transporters	2/17	0.155695	0.445818	SLC39A10;SLC39A7
Hyaluronan metabolism	2/17	0.155695	0.445818	STAB2;CD44
Trafficking of GluR2-containing AMPA receptors	2/17	0.155695	0.445818	TSPAN7;GRIA3
Platelet sensitization by LDL	2/17	0.155695	0.445818	FGR;PECAM1
Synthesis, secretion, and deacylation of Ghrelin	2/17	0.155695	0.445818	IGF1;PLA2G7
Chylomicron-mediated lipid transport	2/17	0.155695	0.445818	LPL;APOA4
Inflammasomes	2/17	0.155695	0.445818	CASP1;TXNIP
CD28 co-stimulation	3/33	0.156175	0.445818	CD86;CD80;PIK3R3
E2F mediated regulation of DNA replication	3/33	0.156175	0.445818	CDC45;E2F1;CDC6
EPHA-mediated growth cone collapse	3/34	0.16634	0.473428	EFNA1;EPHA4;EPHA3
Serotonin Neurotransmitter Release Cycle	2/18	0.170581	0.481228	SNAP25;STXBP1
Norepinephrine Neurotransmitter Release Cycle	2/18	0.170581	0.481228	SNAP25;STXBP1
Defects in vitamin and cofactor metabolism	2/18	0.170581	0.481228	PC;ACACA
GABA synthesis, release, reuptake and degradation	2/19	0.185689	0.506721	SNAP25;STXBP1
PCNA-Dependent Long Patch Base Excision Repair	2/19	0.185689	0.506721	FEN1;RFC1
HDL-mediated lipid transport	2/19	0.185689	0.506721	CETP;PLTP
Signaling by NODAL	2/19	0.185689	0.506721	ACVR1C;ACVR2B
Phase 4 - resting membrane potential	2/19	0.185689	0.506721	KCNK5;KCNJ2
Heparan sulfate/heparin (HS-GAG) metabolism	4/54	0.185816	0.506721	VCAN;B3GAT1;GXYLT2;HPSE
Regulation of TP53 Expression and Degradation	3/36	0.187215	0.506721	CCNG1;PRDM1;SGK1
Toxicity of botulinum toxin type D (BoNT/D)	1/5	0.191206	0.506721	VAMP1
Toxicity of botulinum toxin type F (BoNT/F)	1/5	0.191206	0.506721	VAMP1
Abacavir transmembrane transport	1/5	0.191206	0.506721	ABCG2
Extrinsic Pathway of Fibrin Clot Formation	1/5	0.191206	0.506721	TFPI
Synthesis of GDP-mannose	1/5	0.191206	0.506721	PMM1
G2 Phase	1/5	0.191206	0.506721	E2F1
PTK6 Expression	1/5	0.191206	0.506721	HIF1A
Activation of RAS in B cells	1/5	0.191206	0.506721	RASGRP3
Muscarinic acetylcholine receptors	1/5	0.191206	0.506721	CHRM3
Scavenging by Class B Receptors	1/5	0.191206	0.506721	CD36
Vitamin B2 (riboflavin) metabolism	1/5	0.191206	0.506721	ACP5
Estrogen biosynthesis	1/5	0.191206	0.506721	HSD17B11
The fatty acid cycling model	1/5	0.191206	0.506721	UCP2
The proton buffering model	1/5	0.191206	0.506721	UCP2
Mitochondrial Uncoupling Proteins	1/5	0.191206	0.506721	UCP2
Defective B3GALTL causes Peters-plus syndrome (PpS)	3/37	0.197896	0.52301	ADAMTSL2;THSD7A;THBS2
Lagging Strand Synthesis	2/20	0.200974	0.524012	FEN1;RFC1
eNOS activation and regulation	2/20	0.200974	0.524012	GCHFR;GCH1
Metabolism of nitric oxide	2/20	0.200974	0.524012	GCHFR;GCH1
Hormone-sensitive lipase (HSL)-mediated triacylglycerol hydrolysis	2/20	0.200974	0.524012	FABP4;PLIN1
G alpha (12/13) signalling events	5/75	0.200998	0.524012	GNA12;RAC2;ARHGEF4;PIK3R3;ECT2
EPH-Ephrin signaling	6/95	0.20277	0.527203	EFNA1;EPHA4;ARPC5;EPHB1;MMP9;EPHA3
Transport of vitamins, nucleosides, and related molecules	3/38	0.208718	0.538303	SLCO1B3;SLCO1A2;SLC29A4
O-glycosylation of TSR domain-containing proteins	3/38	0.208718	0.538303	ADAMTSL2;THSD7A;THBS2
Glutathione conjugation	3/38	0.208718	0.538303	CHAC1;GGT1;GCLM
Pre-NOTCH Expression and Processing	4/57	0.211641	0.54438	TNRC6C;MAML2;E2F1;ST3GAL6
Cell Cycle, Mitotic	23/462	0.21379	0.548444	GINS1;GINS2;CDKN1A;FEN1;RFC1;CDC7;CDC6;TUBG1;TUBA4A;ZWINT;PHF8;PSMB9;CDC45;CENPK;MCM3;E2F1;MCM4;MCM5;KNTC1;MCM6;OPTN;MCM2;TMPO
Regulation of actin dynamics for phagocytic cup formation	6/97	0.21594	0.551725	CYFIP2;SYK;WIPF1;MYO5A;NCKAP1L;ARPC5
Synthesis of very long-chain fatty acyl-CoAs	2/21	0.216397	0.551725	PPT1;ACSL4
Nuclear signaling by ERBB4	3/39	0.219669	0.551725	GHR;PRLR;HBEGF
Initial triggering of complement	4/58	0.220464	0.551725	FCN1;CRP;C1QB;FCN3
Vasopressin-like receptors	1/6	0.224819	0.551725	OXT
Vitamins	1/6	0.224819	0.551725	CYP26A1
Synthesis of Dolichyl-phosphate	1/6	0.224819	0.551725	MVD
Sensing of DNA Double Strand Breaks	1/6	0.224819	0.551725	KPNA2
TNFR1-mediated ceramide production	1/6	0.224819	0.551725	SMPD3
RSK activation	1/6	0.224819	0.551725	RPS6KA1
Scavenging by Class F Receptors	1/6	0.224819	0.551725	HSPH1
SMAD2/3 Phosphorylation Motif Mutants in Cancer	1/6	0.224819	0.551725	TGFB1
CLEC7A/inflammasome pathway	1/6	0.224819	0.551725	IL1B
Choline catabolism	1/6	0.224819	0.551725	SARDH
Uptake and function of diphtheria toxin	1/6	0.224819	0.551725	HBEGF
Heme degradation	1/6	0.224819	0.551725	HMOX1
Synthesis of 15-eicosatetraenoic acid derivatives	1/6	0.224819	0.551725	PTGS2
RA biosynthesis pathway	2/22	0.231919	0.563398	CYP26A1;DHRS9
Resolution of AP sites via the multiple-nucleotide patch replacement pathway	2/22	0.231919	0.563398	FEN1;RFC1
Telomere C-strand (Lagging Strand) Synthesis	2/22	0.231919	0.563398	FEN1;RFC1
CTLA4 inhibitory signaling	2/22	0.231919	0.563398	CD86;CD80
Factors involved in megakaryocyte development and platelet production	8/141	0.232912	0.564385	DOCK10;DOCK11;DOCK8;GATA6;HBB;KIF21A;DOCK2;SH2B3
Regulation of insulin secretion	5/80	0.23884	0.577296	SNAP25;CHRM3;KCNB1;STXBP1;IQGAP1
Pre-NOTCH Transcription and Translation	3/41	0.241894	0.583213	TNRC6C;MAML2;E2F1
Signaling by NOTCH	7/122	0.244559	0.584563	TNRC6C;MAML2;HEY2;CNTN1;E2F1;ST3GAL6;HIF1A
Dopamine Neurotransmitter Release Cycle	2/23	0.247505	0.584563	SNAP25;STXBP1
Signaling by BMP	2/23	0.247505	0.584563	BMP2;ACVR2B
Transport of nucleosides and free purine and pyrimidine bases across the plasma membrane	1/7	0.257038	0.584563	SLC29A4
POLB-Dependent Long Patch Base Excision Repair	1/7	0.257038	0.584563	FEN1
Vitamin D (calciferol) metabolism	1/7	0.257038	0.584563	LRP2
Defective CHST3 causes SEDCJD	1/7	0.257038	0.584563	VCAN
Defective CHSY1 causes TPBS	1/7	0.257038	0.584563	VCAN
Defective CHST14 causes EDS, musculocontractural type	1/7	0.257038	0.584563	VCAN
Defective CHST6 causes MCDC1	1/7	0.257038	0.584563	LUM
Defective ST3GAL3 causes MCT12 and EIEE15	1/7	0.257038	0.584563	LUM
Defective B4GALT1 causes B4GALT1-CDG (CDG-2d)	1/7	0.257038	0.584563	LUM
Anchoring fibril formation	1/7	0.257038	0.584563	LAMA3
Attachment of GPI anchor to uPAR	1/7	0.257038	0.584563	PLAUR
Clearance of Nuclear Envelope Membranes from Chromatin	1/7	0.257038	0.584563	TMPO
Neurofascin interactions	1/7	0.257038	0.584563	CNTN1
Post-transcriptional silencing by small RNAs	1/7	0.257038	0.584563	TNRC6C
Binding of TCF/LEF:CTNNB1 to target gene promoters	1/7	0.257038	0.584563	TCF7L1
CREB phosphorylation	1/7	0.257038	0.584563	RPS6KA1
Glycerophospholipid catabolism	1/7	0.257038	0.584563	GDPD5
Loss of Function of TGFBR1 in Cancer	1/7	0.257038	0.584563	TGFB1
TGFBR1 KD Mutants in Cancer	1/7	0.257038	0.584563	TGFB1
Loss of Function of SMAD2/3 in Cancer	1/7	0.257038	0.584563	TGFB1
SMAD2/3 MH2 Domain Mutants in Cancer	1/7	0.257038	0.584563	TGFB1
Transmission across Chemical Synapses	11/211	0.262919	0.590033	SNAP25;SLC38A1;GLS2;STXBP1;RPS6KA1;TSPAN7;SLC1A2;SLC38A2;GRIA3;KCNJ2;GLS
Diseases associated with the TLR signaling cascade	2/24	0.263123	0.590033	CD36;TLR4
Diseases of Immune System	2/24	0.263123	0.590033	CD36;TLR4
IKK complex recruitment mediated by RIP1	2/24	0.263123	0.590033	TLR4;BIRC3
Insulin processing	2/24	0.263123	0.590033	MYO5A;CPN1
Pyrimidine metabolism	2/24	0.263123	0.590033	NT5E;TYMP
Iron uptake and transport	3/43	0.264463	0.591658	HMOX1;ATP6V0D1;ABCG2
TP53 Regulates Metabolic Genes	5/84	0.270389	0.603513	TNRC6C;COX7B;PRKAA2;GLS2;GLS
Metal ion SLC transporters	2/25	0.278744	0.617861	SLC39A10;SLC39A7
G0 and Early G1	2/25	0.278744	0.617861	E2F1;CDC6
Acyl chain remodelling of PC	2/25	0.278744	0.617861	LPCAT2;PLBD1
Vitamin C (ascorbate) metabolism	1/8	0.287919	0.621026	SLC2A3
Defective CSF2RB causes pulmonary surfactant metabolism dysfunction 5 (SMDP5)	1/8	0.287919	0.621026	CSF2RB
Defective CSF2RA causes pulmonary surfactant metabolism dysfunction 4 (SMDP4)	1/8	0.287919	0.621026	CSF2RB
ABC transporter disorders	1/8	0.287919	0.621026	CFTR
Insulin-like Growth Factor-2 mRNA Binding Proteins (IGF2BPs/IMPs/VICKZs) bind RNA	1/8	0.287919	0.621026	CD44
HuR (ELAVL1) binds and stabilizes mRNA	1/8	0.287919	0.621026	PRKCD
Activation of PUMA and translocation to mitochondria	1/8	0.287919	0.621026	E2F1
AMPK inhibits chREBP transcriptional activation activity	1/8	0.287919	0.621026	PRKAA2
Signaling by TGF-beta Receptor Complex in Cancer	1/8	0.287919	0.621026	TGFB1
Hydrolysis of LPC	1/8	0.287919	0.621026	PLBD1
NR1D1 (REV-ERBA) represses gene expression	1/8	0.287919	0.621026	PPARGC1A
Interleukin-17 signaling	1/8	0.287919	0.621026	IL17RB
Signaling by GPCR	58/1293	0.288588	0.621078	RET;CHRM3;CXCL9;IRS1;GPR65;OXT;IRS2;CXCL2;PIK3CG;RGS2;RGS1;CCRL2;GRM8;RPS6KA1;C3AR1;RAC2;CCR7;PDGFRB;ANXA1;PRKCE;PRKCD;DUSP8;ARHGEF4;XCL1;HBEGF;PTGER4;RGS16;C5AR1;FPR1;PDGFA;PIK3R3;CXCR4;FPR3;CSF2RB;FPR2;IQGAP1;RASAL2;IL2RG;RASGRP3;PDE11A;WNT11;CXCR1;CXCR2;GNA12;CCL19;ECT2;SPTBN2;CCR1;CCL21;CCL20;PPBP;PSMB9;CXCL10;XK;IL2RB;F2RL1;RAMP1;F2RL2
Diseases associated with glycosaminoglycan metabolism	2/26	0.294341	0.62784	VCAN;LUM
Termination of O-glycan biosynthesis	2/26	0.294341	0.62784	ST6GALNAC2;ST3GAL1
Attenuation phase	2/26	0.294341	0.62784	HSPH1;TNFRSF21
Downregulation of TGF-beta receptor signaling	2/26	0.294341	0.62784	TGFB1;BAMBI
Diseases of glycosylation	5/88	0.302762	0.644107	VCAN;LUM;ADAMTSL2;THSD7A;THBS2
Signaling by PTK6	4/67	0.303306	0.644107	GPNMB;RASAL2;HIF1A;HBEGF
O-linked glycosylation	6/110	0.307315	0.644413	ST6GALNAC2;B3GNT5;ADAMTSL2;THSD7A;THBS2;ST3GAL1
Effects of PIP2 hydrolysis	2/27	0.309888	0.644413	PRKCE;PRKCD
RORA activates gene expression	2/27	0.309888	0.644413	PPARGC1A;SIRT1
NOTCH1 Intracellular Domain Regulates Transcription	3/47	0.310219	0.644413	MAML2;HEY2;HIF1A
Nucleotide-binding domain, leucine rich repeat containing receptor (NLR) signaling pathways	3/47	0.310219	0.644413	CASP1;TXNIP;BIRC3
Diseases of signal transduction	14/288	0.311732	0.644413	CD86;PDGFRB;CDKN1A;TGFB1;MAML2;IRS1;CD80;PDGFA;PIK3R3;IRS2;PSMB9;HEY2;NAPEPLD;HBEGF
Selenoamino acid metabolism	6/111	0.314643	0.644413	NNMT;AHCY;CBS;CTH;SCLY;GNMT
Organic cation transport	1/9	0.317517	0.644413	RUNX1
Retinoid cycle disease events	1/9	0.317517	0.644413	NAPEPLD
Diseases associated with visual transduction	1/9	0.317517	0.644413	NAPEPLD
Crosslinking of collagen fibrils	1/9	0.317517	0.644413	PCOLCE
Sodium/Proton exchangers	1/9	0.317517	0.644413	SLC9A9
EGFR Transactivation by Gastrin	1/9	0.317517	0.644413	HBEGF
SHC-related events triggered by IGF1R	1/9	0.317517	0.644413	IGF1
RHO GTPases Activate Rhotekin and Rhophilins	1/9	0.317517	0.644413	TAX1BP3
Role of Abl in Robo-Slit signaling	1/9	0.317517	0.644413	ROBO1
Inactivation of Cdc42 and Rac	1/9	0.317517	0.644413	ROBO1
Prostanoid ligand receptors	1/9	0.317517	0.644413	PTGER4
Pregnenolone biosynthesis	1/9	0.317517	0.644413	AKR1B1
Pyrimidine salvage reactions	1/9	0.317517	0.644413	TYMP
Interleukin-19, 20, 22, 24	1/9	0.317517	0.644413	IL20RB
TP53 Regulates Transcription of Cell Cycle Genes	3/48	0.321718	0.651563	CDKN1A;GADD45A;E2F1
The role of Nef in HIV-1 replication and disease pathogenesis	2/28	0.325363	0.65481	HCK;DOCK2
Recognition of DNA damage by PCNA-containing replication complex	2/28	0.325363	0.65481	RFC1;DTL
Extension of Telomeres	2/28	0.325363	0.65481	FEN1;RFC1
Cell Cycle	26/566	0.326791	0.656312	CDKN1A;FEN1;BRCA1;PHF8;CDC45;CHEK1;E2F1;KNTC1;TMPO;GINS1;GINS2;SUN2;RFC1;CDC7;CDC6;TUBG1;TUBA4A;ZWINT;PSMB9;CENPK;MCM3;MCM4;MCM5;MCM6;OPTN;MCM2
FCGR activation	3/49	0.333219	0.667826	FGR;HCK;SYK
HSF1 activation	2/29	0.340745	0.674936	HSPH1;TNFRSF21
Creatine metabolism	1/10	0.345887	0.674936	GAMT
Abacavir transport and metabolism	1/10	0.345887	0.674936	ABCG2
Diseases associated with surfactant metabolism	1/10	0.345887	0.674936	CSF2RB
POU5F1 (OCT4), SOX2, NANOG repress genes related to differentiation	1/10	0.345887	0.674936	GATA6
HDR through MMEJ (alt-NHEJ)	1/10	0.345887	0.674936	FEN1
Removal of the Flap Intermediate from the C-strand	1/10	0.345887	0.674936	FEN1
Regulation of gene expression by Hypoxia-inducible Factor	1/10	0.345887	0.674936	HIF1A
TRIF-mediated programmed cell death	1/10	0.345887	0.674936	TLR4
Acetylcholine regulates insulin secretion	1/10	0.345887	0.674936	CHRM3
Synthesis of pyrophosphates in the cytosol	1/10	0.345887	0.674936	IP6K3
Purine catabolism	1/10	0.345887	0.674936	NT5E
Calcitonin-like ligand receptors	1/10	0.345887	0.674936	RAMP1
Signaling by NOTCH1	4/72	0.35079	0.683118	MAML2;HEY2;CNTN1;HIF1A
Amine compound SLC transporters	2/30	0.356015	0.691892	SLC6A6;RHBG
Trafficking of AMPA receptors	2/31	0.371156	0.70373	TSPAN7;GRIA3
Glutamate Binding, Activation of AMPA Receptors and Synaptic Plasticity	2/31	0.371156	0.70373	TSPAN7;GRIA3
NOD1/2 Signaling Pathway	2/31	0.371156	0.70373	CASP1;BIRC3
Inwardly rectifying K+ channels	2/31	0.371156	0.70373	KCNJ8;KCNJ2
Neuronal System	14/301	0.371253	0.70373	SNAP25;SLC38A1;KCNJ8;KCND3;KCNB1;GLS2;STXBP1;SLC1A2;GLS;RPS6KA1;TSPAN7;SLC38A2;GRIA3;KCNJ2
Uptake and function of anthrax toxins	1/11	0.373079	0.70373	ANTXR1
Processive synthesis on the C-strand of the telomere	1/11	0.373079	0.70373	FEN1
TRAF6 mediated IRF7 activation in TLR7/8 or 9 signaling	1/11	0.373079	0.70373	TLR8
Recruitment of NuMA to mitotic centrosomes	1/11	0.373079	0.70373	TUBG1
RHO GTPases activate IQGAPs	1/11	0.373079	0.70373	IQGAP1
Activation of the phototransduction cascade	1/11	0.373079	0.70373	CNGA1
Apoptotic cleavage of cell adhesion proteins	1/11	0.373079	0.70373	DSG1
Androgen biosynthesis	1/11	0.373079	0.70373	SRD5A2
CYP2E1 reactions	1/11	0.373079	0.70373	CYP2C19
Phenylalanine and tyrosine catabolism	1/11	0.373079	0.70373	TAT
Transcriptional Regulation by TP53	16/348	0.37499	0.705949	FANCI;COX7B;CDKN1A;PRKAA2;GADD45A;GLS2;BRCA1;PRDM1;GLS;TNRC6C;TP53I3;CHEK1;CCNG1;CASP1;E2F1;SGK1
Signaling by NOTCH2	2/32	0.386152	0.71992	MAML2;CNTN1
Oncogene Induced Senescence	2/32	0.386152	0.71992	TNRC6C;E2F1
Thrombin signalling through proteinase activated receptors (PARs)	2/32	0.386152	0.71992	GNA12;F2RL2
DAG and IP3 signaling	2/32	0.386152	0.71992	PRKCE;PRKCD
TGF-beta receptor signaling activates SMADs	2/32	0.386152	0.71992	TGFB1;BAMBI
CLEC7A (Dectin-1) signaling	5/99	0.393796	0.728605	SYK;CLEC7A;IL1B;PRKCD;PSMB9
Rho GTPase cycle	6/122	0.39641	0.728605	TAGAP;RAC2;ARHGEF4;ECT2;ARHGAP26;RHOBTB1
Passive transport by Aquaporins	1/12	0.399142	0.728605	AQP1
Keratan sulfate degradation	1/12	0.399142	0.728605	LUM
Endosomal/Vacuolar pathway	1/12	0.399142	0.728605	CTSS
TP53 Regulates Transcription of Caspase Activators and Caspases	1/12	0.399142	0.728605	CASP1
Chk1/Chk2(Cds1) mediated inactivation of Cyclin B:Cdk1 complex	1/12	0.399142	0.728605	CHEK1
Inhibition of replication initiation of damaged DNA by RB1/E2F1	1/12	0.399142	0.728605	E2F1
NOTCH2 intracellular domain regulates transcription	1/12	0.399142	0.728605	MAML2
Vitamin B5 (pantothenate) metabolism	1/12	0.399142	0.728605	FASN
Miscellaneous substrates	1/12	0.399142	0.728605	CYP4F22
Smooth Muscle Contraction	2/33	0.40099	0.72921	ANXA1;ANXA2
Detoxification of Reactive Oxygen Species	2/33	0.40099	0.72921	CYBB;CYBA
C-type lectin receptors (CLRs)	6/123	0.403874	0.733069	FCER1G;SYK;CLEC7A;IL1B;PRKCD;PSMB9
HSF1-dependent transactivation	2/34	0.415655	0.745898	HSPH1;TNFRSF21
Negative regulators of RIG-I/MDA5 signaling	2/34	0.415655	0.745898	HERC5;RNF125
EGFR interacts with phospholipase C-gamma	2/34	0.415655	0.745898	PRKCE;PRKCD
PLC-gamma1 signalling	2/34	0.415655	0.745898	PRKCE;PRKCD
Purine metabolism	2/34	0.415655	0.745898	NT5E;HPRT1
Initiation of Nuclear Envelope Reformation	1/13	0.424123	0.745898	TMPO
Nuclear Envelope Reassembly	1/13	0.424123	0.745898	TMPO
AKT phosphorylates targets in the cytosol	1/13	0.424123	0.745898	CDKN1A
IRF3-mediated induction of type I IFN	1/13	0.424123	0.745898	IFI16
NICD traffics to nucleus	1/13	0.424123	0.745898	MAML2
Notch-HLH transcription pathway	1/13	0.424123	0.745898	MAML2
ERBB2 Activates PTK6 Signaling	1/13	0.424123	0.745898	HBEGF
DEx/H-box helicases activate type I IFN and inflammatory cytokines production	1/13	0.424123	0.745898	S100A12
Signal regulatory protein (SIRP) family interactions	1/13	0.424123	0.745898	TYROBP
Platelet Adhesion to exposed collagen	1/13	0.424123	0.745898	FCER1G
Synthesis of PE	1/13	0.424123	0.745898	ETNK2
Purine salvage	1/13	0.424123	0.745898	HPRT1
Regulation of HSF1-mediated heat shock response	4/80	0.426585	0.748859	HSPH1;HSPA4L;SIRT1;TNFRSF21
Regulation of TP53 Degradation	2/35	0.430138	0.749624	CCNG1;SGK1
Base Excision Repair	2/35	0.430138	0.749624	FEN1;RFC1
Resolution of Abasic Sites (AP sites)	2/35	0.430138	0.749624	FEN1;RFC1
Fanconi Anemia Pathway	2/35	0.430138	0.749624	FANCI;UBE2T
Organic cation/anion/zwitterion transport	1/14	0.448066	0.766044	RUNX1
CS/DS degradation	1/14	0.448066	0.766044	VCAN
TP53 regulates transcription of several additional cell death genes whose specific roles in p53-dependent apoptosis remain uncertain	1/14	0.448066	0.766044	TP53I3
Polymerase switching on the C-strand of the telomere	1/14	0.448066	0.766044	RFC1
Polymerase switching	1/14	0.448066	0.766044	RFC1
Leading Strand Synthesis	1/14	0.448066	0.766044	RFC1
Removal of the Flap Intermediate	1/14	0.448066	0.766044	FEN1
Regulation of necroptotic cell death	1/14	0.448066	0.766044	BIRC3
Activation of Rac	1/14	0.448066	0.766044	ROBO1
Repression of WNT target genes	1/14	0.448066	0.766044	TCF7L1
GPCR downstream signaling	42/983	0.448319	0.766044	PTGER4;CHRM3;CXCL9;GPR65;RGS16;C5AR1;FPR1;PIK3R3;CXCR4;FPR3;OXT;CSF2RB;FPR2;IL2RG;CXCL2;PIK3CG;RGS2;PDE11A;CXCR1;RGS1;GRM8;CXCR2;GNA12;C3AR1;RAC2;CCR7;CCL19;ECT2;CCR1;ANXA1;CCL21;CCL20;PRKCE;PRKCD;PPBP;CXCL10;IL2RB;ARHGEF4;XCL1;F2RL1;RAMP1;F2RL2
Role of phospholipids in phagocytosis	3/60	0.457248	0.779915	SYK;PRKCE;PRKCD
Apoptotic cleavage of cellular proteins	2/37	0.458515	0.780693	PRKCD;DSG1
Cell-Cell communication	6/131	0.463138	0.786736	TYROBP;CD151;LAMA3;ITGA6;IQGAP1;CLDN2
Metabolism of polyamines	4/84	0.4637	0.786736	GAMT;ARG2;ASS1;PSMB9
TP53 Regulates Transcription of DNA Repair Genes	3/61	0.468098	0.787594	FANCI;CHEK1;BRCA1
Ca2+ pathway	3/61	0.468098	0.787594	TNRC6C;TCF7L1;WNT11
Disorders of transmembrane transporters	1/15	0.471015	0.787594	CFTR
Depolymerisation of the Nuclear Lamina	1/15	0.471015	0.787594	TMPO
Processive synthesis on the lagging strand	1/15	0.471015	0.787594	FEN1
Glycogen breakdown (glycogenolysis)	1/15	0.471015	0.787594	GYG1
ERBB2 Regulates Cell Motility	1/15	0.471015	0.787594	HBEGF
Eicosanoid ligand-binding receptors	1/15	0.471015	0.787594	PTGER4
G1 Phase	2/38	0.472393	0.787594	CDKN1A;E2F1
Cyclin D associated events in G1	2/38	0.472393	0.787594	CDKN1A;E2F1
Diseases associated with O-glycosylation of proteins	3/62	0.47885	0.796978	ADAMTSL2;THSD7A;THBS2
Cell junction organization	4/86	0.48194	0.797103	CD151;LAMA3;ITGA6;CLDN2
Formation of Fibrin Clot (Clotting Cascade)	2/39	0.486053	0.797103	F13A1;TFPI
Gamma carboxylation, hypusine formation and arylsulfatase activation	2/39	0.486053	0.797103	PROZ;GAS6
Presynaptic phase of homologous DNA pairing and strand exchange	2/39	0.486053	0.797103	CHEK1;BRCA1
Activation of NMDA receptor upon glutamate binding and postsynaptic events	2/39	0.486053	0.797103	RPS6KA1;GRIA3
STING mediated induction of host immune responses	1/16	0.493011	0.797103	IFI16
Translesion synthesis by REV1	1/16	0.493011	0.797103	RFC1
TRAF6 mediated induction of TAK1 complex	1/16	0.493011	0.797103	TLR4
PI3K events in ERBB2 signaling	1/16	0.493011	0.797103	HBEGF
GRB2 events in ERBB2 signaling	1/16	0.493011	0.797103	HBEGF
Regulated Necrosis	1/16	0.493011	0.797103	BIRC3
RIPK1-mediated regulated necrosis	1/16	0.493011	0.797103	BIRC3
Regulation of KIT signaling	1/16	0.493011	0.797103	SH2B3
Sema3A PAK dependent Axon repulsion	1/16	0.493011	0.797103	NRP1
TGF-beta receptor signaling in EMT (epithelial to mesenchymal transition)	1/16	0.493011	0.797103	TGFB1
Acyl chain remodelling of PI	1/16	0.493011	0.797103	PLBD1
Metabolism of folate and pterines	1/16	0.493011	0.797103	MTHFD1L
Activated TLR4 signalling	5/112	0.499689	0.80576	RPS6KA1;S100A12;CD36;TLR4;BIRC3
HDR through	3/64	0.50004	0.80576	RFC1;CHEK1;BRCA1
Class I MHC mediated antigen processing & presentation	13/305	0.502666	0.808637	NCF2;UBA6;FBXO2;NCF4;CYBB;CYBA;CTSS;PSMB9;HERC5;MRC2;BLMH;ITGAV;CD36
G1/S DNA Damage Checkpoints	3/65	0.51047	0.813417	CDKN1A;CHEK1;PSMB9
Host Interactions with Influenza Factors	2/41	0.512701	0.813417	TGFB1;KPNA2
TNF signaling	2/41	0.512701	0.813417	SMPD3;BIRC3
ABC transporters in lipid homeostasis	1/17	0.514093	0.813417	ABCA6
Formation of Senescence-Associated Heterochromatin Foci (SAHF)	1/17	0.514093	0.813417	CDKN1A
Translesion synthesis by POLK	1/17	0.514093	0.813417	RFC1
Translesion synthesis by POLI	1/17	0.514093	0.813417	RFC1
Ligand-dependent caspase activation	1/17	0.514093	0.813417	TLR4
Unblocking of NMDA receptor, glutamate binding and activation	1/17	0.514093	0.813417	GRIA3
Metabolism of porphyrins	1/17	0.514093	0.813417	HMOX1
O-linked glycosylation of mucins	3/66	0.520784	0.822282	ST6GALNAC2;B3GNT5;ST3GAL1
Signaling by Retinoic Acid	2/42	0.525679	0.822282	CYP26A1;DHRS9
Glucose transport	2/42	0.525679	0.822282	SLC2A3;FGF21
Transcriptional regulation of pluripotent stem cells	2/42	0.525679	0.822282	GATA6;PBX1
	2/42	0.525679	0.822282	CHEK1;BRCA1
EPHB-mediated forward signaling	2/42	0.525679	0.822282	ARPC5;EPHB1
Glucagon-like Peptide-1 (GLP1) regulates insulin secretion	2/42	0.525679	0.822282	KCNB1;IQGAP1
TP53 Regulates Transcription of Genes Involved in G2 Cell Cycle Arrest	1/18	0.534299	0.823564	GADD45A
Pre-NOTCH Processing in Golgi	1/18	0.534299	0.823564	ST3GAL6
Oxygen-dependent proline hydroxylation of Hypoxia-inducible Factor Alpha	1/18	0.534299	0.823564	HIF1A
SHC1 events in ERBB2 signaling	1/18	0.534299	0.823564	HBEGF
Activation of IRF3/IRF7 mediated by TBK1/IKK epsilon	1/18	0.534299	0.823564	TLR4
cGMP effects	1/18	0.534299	0.823564	PDE11A
MyD88:Mal cascade initiated on plasma membrane	4/92	0.53506	0.823564	RPS6KA1;S100A12;CD36;TLR4
Toll Like Receptor TLR1:TLR2 Cascade	4/92	0.53506	0.823564	RPS6KA1;S100A12;CD36;TLR4
Toll Like Receptor TLR6:TLR2 Cascade	4/92	0.53506	0.823564	RPS6KA1;S100A12;CD36;TLR4
Toll Like Receptor 2 (TLR2) Cascade	4/92	0.53506	0.823564	RPS6KA1;S100A12;CD36;TLR4
TP53 Regulates Transcription of Cell Death Genes	2/43	0.538422	0.82478	TP53I3;CASP1
Classical antibody-mediated complement activation	2/43	0.538422	0.82478	CRP;C1QB
Voltage gated Potassium channels	2/43	0.538422	0.82478	KCNB1;KCND3
Amyloid fiber formation	3/68	0.541049	0.827487	APOA4;LYZ;LTF
Interleukin-1 signaling	2/44	0.550925	0.834839	IL1B;IL1RAP
Phospholipase C-mediated cascade; FGFR3	2/44	0.550925	0.834839	PRKCE;PRKCD
Inositol phosphate metabolism	2/44	0.550925	0.834839	INPP5D;IP6K3
Na+/Cl- dependent neurotransmitter transporters	1/19	0.553667	0.834839	SLC6A6
Defective B3GALT6 causes EDSP2 and SEMDJL1	1/19	0.553667	0.834839	VCAN
Defective B4GALT7 causes EDS, progeroid type	1/19	0.553667	0.834839	VCAN
Defective B3GAT3 causes JDSSDHD	1/19	0.553667	0.834839	VCAN
Translesion Synthesis by POLH	1/19	0.553667	0.834839	RFC1
Ephrin signaling	1/19	0.553667	0.834839	EPHB1
TNFR2 non-canonical NF-kB pathway	4/95	0.560576	0.843935	TNFRSF12A;TNFSF13B;BIRC3;PSMB9
NRAGE signals death through JNK	2/45	0.563188	0.846543	ARHGEF4;ECT2
Cellular response to heat stress	4/96	0.568911	0.853811	HSPH1;HSPA4L;SIRT1;TNFRSF21
Muscle contraction	8/196	0.571017	0.85551	KCNK5;ANXA1;ANXA2;KCND3;ATP1B3;NEB;CLIC2;KCNJ2
Regulation of gene expression in beta cells	1/20	0.572229	0.85551	PKLR
DNA Damage Bypass	2/46	0.575209	0.85551	RFC1;DTL
G alpha (z) signalling events	2/46	0.575209	0.85551	PRKCE;PRKCD
Phospholipase C-mediated cascade; FGFR4	2/46	0.575209	0.85551	PRKCE;PRKCD
MyD88-independent TLR3/TLR4 cascade	4/97	0.577158	0.85551	RPS6KA1;S100A12;TLR4;BIRC3
Toll Like Receptor 3 (TLR3) Cascade	4/97	0.577158	0.85551	RPS6KA1;S100A12;TLR4;BIRC3
TRIF-mediated TLR3/TLR4 signaling	4/97	0.577158	0.85551	RPS6KA1;S100A12;TLR4;BIRC3
ISG15 antiviral mechanism	3/72	0.58005	0.857156	HERC5;MX2;KPNA2
Antiviral mechanism by IFN-stimulated genes	3/72	0.58005	0.857156	HERC5;MX2;KPNA2
Antigen activates B Cell Receptor (BCR) leading to generation of second messengers	2/47	0.586986	0.862614	SYK;SH3KBP1
Phospholipase C-mediated cascade: FGFR1	2/47	0.586986	0.862614	PRKCE;PRKCD
Signaling by TGF-beta Receptor Complex	3/73	0.589467	0.862614	TGFB1;BAMBI;SERPINE1
HS-GAG degradation	1/21	0.590021	0.862614	HPSE
NOTCH2 Activation and Transmission of Signal to the Nucleus	1/21	0.590021	0.862614	CNTN1
RIP-mediated NFkB activation via ZBP1	1/21	0.590021	0.862614	S100A12
ERK/MAPK targets	1/21	0.590021	0.862614	RPS6KA1
Potassium Channels	4/99	0.593378	0.866205	KCNJ8;KCND3;KCNB1;KCNJ2
Hexose transport	2/48	0.59852	0.871068	SLC2A3;FGF21
Death Receptor Signalling	2/48	0.59852	0.871068	SMPD3;BIRC3
Regulation of TP53 Activity	6/151	0.602142	0.874258	PRKAA2;CHEK1;CCNG1;PRDM1;BRCA1;SGK1
Common Pathway of Fibrin Clot Formation	1/22	0.607073	0.874258	F13A1
Pink/Parkin Mediated Mitophagy	1/22	0.607073	0.874258	TOMM22
Mitophagy	1/22	0.607073	0.874258	TOMM22
Nephrin interactions	1/22	0.607073	0.874258	IQGAP1
Post-chaperonin tubulin folding pathway	1/22	0.607073	0.874258	TUBA4A
SALM protein interactions at the synapse	1/22	0.607073	0.874258	GRIA3
Cross-presentation of soluble exogenous antigens (endosomes)	2/49	0.609809	0.874272	MRC2;PSMB9
Phospholipase C-mediated cascade; FGFR2	2/49	0.609809	0.874272	PRKCE;PRKCD
Mitochondrial biogenesis	2/49	0.609809	0.874272	PRKAA2;PPARGC1A
CDK-mediated phosphorylation and removal of Cdc6	2/50	0.620855	0.88729	CDC6;PSMB9
Gap-filling DNA repair synthesis and ligation in GG-NER	1/23	0.623417	0.88729	RFC1
RAF-independent MAPK1/3 activation	1/23	0.623417	0.88729	DUSP8
Acyl chain remodelling of PE	1/23	0.623417	0.88729	PLBD1
Metabolism of proteins	43/1074	0.623501	0.88729	ST6GALNAC2;GATA6;PROZ;CSF2RB;BRCA1;NPL;THBS2;PLA2G7;ZDHHC2;CPN1;TOMM22;ADAMTSL2;ST8SIA4;TMED3;CTSG;ST3GAL6;THSD7A;ST3GAL1;SPTBN2;CPA3;IGFBP1;DNAJC19;PMM1;IGFBP2;PLAUR;MYO5A;INHBB;WIPI1;APOA4;IGF1;LYZ;TUBA4A;INHBE;ACE2;EIF5;B3GNT5;EEF1A2;MVD;IGFALS;GAS6;ATP6V0D1;ST6GALNAC6;LTF
Ion homeostasis	2/51	0.631658	0.896246	ATP1B3;CLIC2
Apoptotic execution phase	2/51	0.631658	0.896246	PRKCD;DSG1
Asparagine N-linked glycosylation	10/259	0.638583	0.898915	ST6GALNAC2;PMM1;ST8SIA4;TMED3;ST3GAL6;MVD;NPL;ST3GAL1;SPTBN2;ST6GALNAC6
TNFs bind their physiological receptors	1/24	0.639082	0.898915	TNFSF13B
TRAF6 mediated NF-kB activation	1/24	0.639082	0.898915	S100A12
Nuclear Events (kinase and transcription factor activation)	1/24	0.639082	0.898915	RPS6KA1
p53-Independent DNA Damage Response	2/52	0.642219	0.898915	CHEK1;PSMB9
p53-Independent G1/S DNA damage checkpoint	2/52	0.642219	0.898915	CHEK1;PSMB9
Ubiquitin Mediated Degradation of Phosphorylated Cdc25A	2/52	0.642219	0.898915	CHEK1;PSMB9
PI3K Cascade	3/79	0.643047	0.898915	PRKAA2;IRS1;IRS2
RIG-I/MDA5 mediated induction of IFN-alpha/beta pathways	3/79	0.643047	0.898915	HERC5;RNF125;S100A12
XBP1(S) activates chaperone genes	2/53	0.652539	0.898915	WIPI1;ATP6V0D1
Post-translational modification: synthesis of GPI-anchored proteins	1/25	0.654097	0.898915	PLAUR
ATF4 activates genes	1/25	0.654097	0.898915	IGFBP1
Constitutive Signaling by AKT1 E17K in Cancer	1/25	0.654097	0.898915	CDKN1A
HDMs demethylate histones	1/25	0.654097	0.898915	PHF8
Formation of tubulin folding intermediates by CCT/TriC	1/25	0.654097	0.898915	TUBA4A
Activation of G protein gated Potassium channels	1/25	0.654097	0.898915	KCNJ2
Inhibition of voltage gated Ca2+ channels via Gbeta/gamma subunits	1/25	0.654097	0.898915	KCNJ2
G protein gated Potassium channels	1/25	0.654097	0.898915	KCNJ2
Nitric oxide stimulates guanylate cyclase	1/25	0.654097	0.898915	PDE11A
Synthesis of IP3 and IP4 in the cytosol	1/25	0.654097	0.898915	INPP5D
TRP channels	1/25	0.654097	0.898915	TRPV4
Glyoxylate metabolism and glycine degradation	1/25	0.654097	0.898915	GNMT
Mitochondrial protein import	2/54	0.662621	0.900678	DNAJC19;TOMM22
Cardiac conduction	5/135	0.665233	0.900678	KCNK5;KCND3;ATP1B3;CLIC2;KCNJ2
Cellular responses to stress	14/367	0.666513	0.900678	CDKN1A;PRKAA2;HSPA4L;CYBB;CYBA;WIPI1;HIF1A;SIRT1;TNRC6C;HSPH1;RPS6KA1;E2F1;TNIK;TNFRSF21
Resolution of D-loop Structures through Synthesis-Dependent Strand Annealing (SDSA)	1/26	0.668487	0.900678	BRCA1
Regulation of Hypoxia-inducible Factor (HIF) by oxygen	1/26	0.668487	0.900678	HIF1A
Cellular response to hypoxia	1/26	0.668487	0.900678	HIF1A
PTK6 Regulates RHO GTPases, RAS GTPase and MAP kinases	1/26	0.668487	0.900678	RASAL2
ZBP1(DAI) mediated induction of type I IFNs	1/26	0.668487	0.900678	S100A12
TAK1 activates NFkB by phosphorylation and activation of IKKs complex	1/26	0.668487	0.900678	S100A12
TNFR1-induced NFkappaB signaling pathway	1/26	0.668487	0.900678	BIRC3
WNT ligand biogenesis and trafficking	1/26	0.668487	0.900678	WNT11
CaM pathway	1/26	0.668487	0.900678	PRKCD
Calmodulin induced events	1/26	0.668487	0.900678	PRKCD
Insulin receptor recycling	1/26	0.668487	0.900678	ATP6V0D1
IRE1alpha activates chaperones	2/55	0.672466	0.904773	WIPI1;ATP6V0D1
TRAF6 mediated induction of NFkB and MAP kinases upon TLR7/8 or 9 activation	3/83	0.675921	0.907818	RPS6KA1;TLR8;S100A12
EGFR downregulation	1/27	0.682279	0.907818	SH3KBP1
Caspase activation via extrinsic apoptotic signalig pathway	1/27	0.682279	0.907818	TLR4
Integrin alphaIIb beta3 signaling	1/27	0.682279	0.907818	SYK
Prefoldin mediated transfer of substrate to CCT/TriC	1/27	0.682279	0.907818	TUBA4A
CREB phosphorylation through the activation of Ras	1/27	0.682279	0.907818	RPS6KA1
Phase 1 - inactivation of fast Na+ channels	1/27	0.682279	0.907818	KCND3
Pyruvate metabolism	1/27	0.682279	0.907818	SLC16A1
Meiotic synapsis	2/57	0.691455	0.907828	SUN2;BRCA1
Constitutive Signaling by NOTCH1 HD+PEST Domain Mutants	2/57	0.691455	0.907828	MAML2;HEY2
Signaling by NOTCH1 in Cancer	2/57	0.691455	0.907828	MAML2;HEY2
Signaling by NOTCH1 PEST Domain Mutants in Cancer	2/57	0.691455	0.907828	MAML2;HEY2
Constitutive Signaling by NOTCH1 PEST Domain Mutants	2/57	0.691455	0.907828	MAML2;HEY2
Signaling by NOTCH1 HD+PEST Domain Mutants in Cancer	2/57	0.691455	0.907828	MAML2;HEY2
MyD88 dependent cascade initiated on endosome	3/85	0.691498	0.907828	RPS6KA1;TLR8;S100A12
Toll Like Receptor 7/8 (TLR7/8) Cascade	3/85	0.691498	0.907828	RPS6KA1;TLR8;S100A12
Infectious disease	13/348	0.691982	0.907828	SNAP25;FEN1;TGFB1;TAT;CXCR4;ANTXR1;PSMB9;HCK;VAMP1;KPNA2;DOCK2;HBEGF;LTF
Programmed Cell Death	6/166	0.692314	0.907828	PRKCD;E2F1;DSG1;TLR4;BIRC3;PSMB9
PERK regulates gene expression	1/28	0.695498	0.907828	IGFBP1
Energy dependent regulation of mTOR by LKB1-AMPK	1/28	0.695498	0.907828	PRKAA2
Ca-dependent events	1/28	0.695498	0.907828	PRKCD
Synthesis of PA	1/28	0.695498	0.907828	GPD1
Unfolded Protein Response (UPR)	3/86	0.699073	0.908875	IGFBP1;WIPI1;ATP6V0D1
Chromosome Maintenance	3/86	0.699073	0.908875	FEN1;RFC1;CENPK
CDT1 association with the CDC6:ORC:origin complex	2/58	0.700605	0.908875	CDC6;PSMB9
Regulation of PLK1 Activity at G2/M Transition	3/87	0.706505	0.908875	TUBG1;TUBA4A;OPTN
Platelet homeostasis	3/87	0.706505	0.908875	FGR;PDE11A;PECAM1
Metabolism of nucleotides	3/87	0.706505	0.908875	NT5E;HPRT1;TYMP
Interaction between L1 and Ankyrins	1/29	0.708168	0.908875	SPTBN2
COPI-independent Golgi-to-ER retrograde traffic	1/29	0.708168	0.908875	BICD1
Activation of BH3-only proteins	1/29	0.708168	0.908875	E2F1
Transferrin endocytosis and recycling	1/29	0.708168	0.908875	ATP6V0D1
Telomere Maintenance	2/59	0.709528	0.908875	FEN1;RFC1
DNA Double Strand Break Response	2/59	0.709528	0.908875	BRCA1;KPNA2
The role of GTSE1 in G2/M progression after G2 checkpoint	2/59	0.709528	0.908875	CDKN1A;PSMB9
SCF(Skp2)-mediated degradation of p27/p21	2/59	0.709528	0.908875	CDKN1A;PSMB9
Toll Like Receptor 9 (TLR9) Cascade	3/88	0.713796	0.913127	RPS6KA1;TLR8;S100A12
Translocation of GLUT4 to the plasma membrane	2/60	0.718227	0.913768	PRKAA2;MYO5A
Beta-catenin independent WNT signaling	5/144	0.719309	0.913768	TNRC6C;TCF7L1;WNT11;RAC2;PSMB9
Termination of translesion DNA synthesis	1/30	0.720311	0.913768	RFC1
Activated NOTCH1 Transmits Signal to the Nucleus	1/30	0.720311	0.913768	CNTN1
MAPK targets/ Nuclear events mediated by MAP kinases	1/30	0.720311	0.913768	RPS6KA1
Tight junction interactions	1/30	0.720311	0.913768	CLDN2
Regulation of TP53 Activity through Phosphorylation	3/89	0.720946	0.913768	PRKAA2;CHEK1;BRCA1
DNA Double-Strand Break Repair	5/145	0.724914	0.917589	FEN1;RFC1;CHEK1;BRCA1;KPNA2
Cell death signalling via NRAGE, NRIF and NADE	2/61	0.726706	0.918648	ARHGEF4;ECT2
	4/118	0.727774	0.918791	FEN1;RFC1;CHEK1;BRCA1
Pausing and recovery of Tat-mediated HIV elongation	1/31	0.731949	0.920438	TAT
Tat-mediated HIV elongation arrest and recovery	1/31	0.731949	0.920438	TAT
Regulation of TNFR1 signaling	1/31	0.731949	0.920438	BIRC3
Oxidative Stress Induced Senescence	3/91	0.734828	0.920624	TNRC6C;E2F1;TNIK
PCP/CE pathway	3/91	0.734828	0.920624	WNT11;RAC2;PSMB9
FCERI mediated Ca+2 mobilization	2/62	0.734968	0.920624	SYK;LCP2
Mitotic G2-G2/M phases	6/175	0.739427	0.920736	CDKN1A;E2F1;TUBG1;TUBA4A;OPTN;PSMB9
p53-Dependent G1/S DNA damage checkpoint	2/63	0.743016	0.920736	CDKN1A;PSMB9
p53-Dependent G1 DNA Damage Response	2/63	0.743016	0.920736	CDKN1A;PSMB9
Regulation of beta-cell development	1/32	0.743104	0.920736	PKLR
Resolution of D-loop Structures through Holliday Junction Intermediates	1/32	0.743104	0.920736	BRCA1
SMAD2/SMAD3:SMAD4 heterotrimer regulates transcription	1/32	0.743104	0.920736	SERPINE1
Signaling by Robo receptor	1/32	0.743104	0.920736	ROBO1
Cooperation of Prefoldin and TriC/CCT in actin and tubulin folding	1/32	0.743104	0.920736	TUBA4A
Vesicle-mediated transport	18/492	0.743671	0.920736	MSR1;PRKAA2;SORT1;STAB2;MYO5A;HBB;BICD1;COL1A1;MARCO;COL3A1;HSPH1;COL1A2;COL4A2;COL4A1;TMED3;KIF21A;CD36;SPTBN2
Sphingolipid de novo biosynthesis	1/33	0.753795	0.929681	ACER3
Resolution of D-Loop Structures	1/33	0.753795	0.929681	BRCA1
Inactivation, recovery and regulation of the phototransduction cascade	1/33	0.753795	0.929681	CNGA1
The phototransduction cascade	1/34	0.764042	0.939908	CNGA1
Striated Muscle Contraction	1/34	0.764042	0.939908	NEB
Cytosolic sensors of pathogen-associated DNA	2/66	0.765913	0.941007	IFI16;S100A12
Macroautophagy	2/67	0.773142	0.945941	PRKAA2;WIPI1
Regulation of RAS by GAPs	2/67	0.773142	0.945941	RASAL2;PSMB9
SIRT1 negatively regulates rRNA Expression	1/35	0.773863	0.945941	SIRT1
Post NMDA receptor activation events	1/35	0.773863	0.945941	RPS6KA1
Cyclin E associated events during G1/S transition	2/68	0.780175	0.952447	CDKN1A;PSMB9
Resolution of Sister Chromatid Cohesion	3/99	0.784945	0.955946	CENPK;KNTC1;ZWINT
Cyclin A:Cdk2-associated events at S phase entry	2/69	0.787016	0.955946	CDKN1A;PSMB9
Loss of Nlp from mitotic centrosomes	2/69	0.787016	0.955946	TUBG1;TUBA4A
Loss of proteins required for interphase microtubule organization?from the centrosome	2/69	0.787016	0.955946	TUBG1;TUBA4A
Host Interactions of HIV factors	4/129	0.788849	0.956964	HCK;TAT;DOCK2;PSMB9
HDR through Single Strand Annealing (SSA)	1/37	0.792296	0.957524	BRCA1
Translesion synthesis by Y family DNA polymerases bypasses lesions on DNA template	1/37	0.792296	0.957524	RFC1
Platelet Aggregation (Plug Formation)	1/37	0.792296	0.957524	SYK
Beta defensins	1/38	0.800942	0.965547	DEFB1
MAP2K and MAPK activation	1/38	0.800942	0.965547	IQGAP1
Cellular Senescence	5/161	0.803773	0.965854	TNRC6C;CDKN1A;RPS6KA1;E2F1;TNIK
TRAF6 Mediated Induction of proinflammatory cytokines	2/72	0.806426	0.965854	RPS6KA1;S100A12
AURKA Activation by TPX2	2/72	0.806426	0.965854	TUBG1;TUBA4A
mTOR signalling	1/39	0.809229	0.965854	PRKAA2
NS1 Mediated Effects on Host Pathways	1/39	0.809229	0.965854	KPNA2
Dual Incision in GG-NER	1/39	0.809229	0.965854	RFC1
GABA B receptor activation	1/39	0.809229	0.965854	KCNJ2
Activation of GABAB receptors	1/39	0.809229	0.965854	KCNJ2
Apoptosis	5/163	0.812242	0.968248	PRKCD;E2F1;DSG1;TLR4;PSMB9
PKB-mediated events	1/40	0.817171	0.96932	PRKAA2
Negative regulation of MAPK pathway	1/40	0.817171	0.96932	DUSP8
Class C/3 (Metabotropic glutamate/pheromone receptors)	1/40	0.817171	0.96932	GRM8
Transcriptional activation of mitochondrial biogenesis	1/40	0.817171	0.96932	PPARGC1A
Sphingolipid metabolism	2/74	0.818476	0.969673	SMPD3;ACER3
Post-translational protein modification	18/521	0.820901	0.971349	ST6GALNAC2;PMM1;PROZ;PLAUR;BRCA1;NPL;THBS2;B3GNT5;ADAMTSL2;ST8SIA4;TMED3;ST3GAL6;MVD;THSD7A;GAS6;ST3GAL1;ST6GALNAC6;SPTBN2
Glycosphingolipid metabolism	1/41	0.824782	0.973547	SMPD3
Condensation of Prophase Chromosomes	1/41	0.824782	0.973547	PHF8
Mitotic Prometaphase	3/107	0.82696	0.974921	CENPK;KNTC1;ZWINT
Intrinsic Pathway for Apoptosis	1/42	0.832078	0.975853	E2F1
Deactivation of the beta-catenin transactivating complex	1/42	0.832078	0.975853	TCF7L1
Netrin-1 signaling	1/42	0.832078	0.975853	ROBO1
Senescence-Associated Secretory Phenotype (SASP)	2/77	0.835292	0.975853	CDKN1A;RPS6KA1
HIV Transcription Elongation	1/43	0.839069	0.975853	TAT
Tat-mediated elongation of the HIV-1 transcript	1/43	0.839069	0.975853	TAT
Formation of HIV-1 elongation complex containing HIV-1 Tat	1/43	0.839069	0.975853	TAT
Vasopressin regulates renal water homeostasis via Aquaporins	1/43	0.839069	0.975853	AQP1
Amine ligand-binding receptors	1/43	0.839069	0.975853	CHRM3
COPI-mediated anterograde transport	2/78	0.840577	0.975853	TMED3;SPTBN2
G2/M DNA damage checkpoint	2/78	0.840577	0.975853	CHEK1;BRCA1
Golgi-to-ER retrograde transport	3/110	0.840801	0.975853	TMED3;KIF21A;BICD1
Centrosome maturation	2/79	0.845708	0.975853	TUBG1;TUBA4A
Recruitment of mitotic centrosome proteins and complexes	2/79	0.845708	0.975853	TUBG1;TUBA4A
Kinesins	1/44	0.84577	0.975853	KIF21A
Transcriptional activity of SMAD2/SMAD3:SMAD4 heterotrimer	1/44	0.84577	0.975853	SERPINE1
PLC beta mediated events	1/44	0.84577	0.975853	PRKCD
Neurotransmitter Receptor Binding And Downstream Transmission In The Postsynaptic Cell	4/142	0.846335	0.975853	RPS6KA1;TSPAN7;GRIA3;KCNJ2
HDR through	3/112	0.849489	0.975853	RFC1;CHEK1;BRCA1
Mitotic Anaphase	5/173	0.85028	0.975853	CENPK;KNTC1;ZWINT;TMPO;PSMB9
G2/M Transition	5/173	0.85028	0.975853	CDKN1A;TUBG1;TUBA4A;OPTN;PSMB9
Signaling by ERBB2	1/45	0.852193	0.975853	HBEGF
G-protein mediated events	1/45	0.852193	0.975853	PRKCD
Mitotic Metaphase and Anaphase	5/174	0.853706	0.975853	CENPK;KNTC1;ZWINT;TMPO;PSMB9
COPI-dependent Golgi-to-ER retrograde traffic	2/81	0.855521	0.975853	TMED3;KIF21A
Processing of DNA double-strand break ends	2/81	0.855521	0.975853	CHEK1;BRCA1
RHO GTPases Activate Formins	3/114	0.85776	0.975853	CENPK;KNTC1;ZWINT
Scavenging of heme from plasma	1/46	0.858348	0.975853	HBB
Degradation of beta-catenin by the destruction complex	2/82	0.860211	0.975853	TCF7L1;PSMB9
Toll Like Receptor 10 (TLR10) Cascade	2/82	0.860211	0.975853	RPS6KA1;S100A12
Toll Like Receptor 5 (TLR5) Cascade	2/82	0.860211	0.975853	RPS6KA1;S100A12
MyD88 cascade initiated on plasma membrane	2/82	0.860211	0.975853	RPS6KA1;S100A12
Defensins	1/47	0.864247	0.978707	DEFB1
p75 NTR receptor-mediated signalling	2/83	0.864762	0.978707	ARHGEF4;ECT2
Class B/2 (Secretin family receptors)	2/84	0.869176	0.982212	WNT11;RAMP1
Pyruvate metabolism and Citric Acid (TCA) cycle	1/48	0.869901	0.982212	SLC16A1
Meiosis	2/85	0.873457	0.983918	SUN2;BRCA1
Hedgehog 'on' state	2/85	0.873457	0.983918	DZIP1;PSMB9
Regulation of activated PAK-2p34 by proteasome mediated degradation	1/49	0.875319	0.984787	PSMB9
Regulation of mRNA stability by proteins that bind AU-rich elements	2/86	0.877609	0.984787	PRKCD;PSMB9
Ubiquitin-dependent degradation of Cyclin D1	1/50	0.880512	0.984787	PSMB9
Ubiquitin-dependent degradation of Cyclin D	1/50	0.880512	0.984787	PSMB9
Regulation of Apoptosis	1/50	0.880512	0.984787	PSMB9
Regulation of ornithine decarboxylase (ODC)	1/50	0.880512	0.984787	PSMB9
Nuclear Envelope Breakdown	1/51	0.885489	0.984787	TMPO
Vpu mediated degradation of CD4	1/51	0.885489	0.984787	PSMB9
Autodegradation of the E3 ubiquitin ligase COP1	1/51	0.885489	0.984787	PSMB9
Aquaporin-mediated transport	1/51	0.885489	0.984787	AQP1
Nuclear Receptor transcription pathway	1/51	0.885489	0.984787	NR0B2
Deposition of new CENPA-containing nucleosomes at the centromere	1/52	0.890259	0.98667	CENPK
Nucleosome assembly	1/52	0.890259	0.98667	CENPK
Nonhomologous End-Joining (NHEJ)	1/52	0.890259	0.98667	BRCA1
Vif-mediated degradation of APOBEC3G	1/53	0.894831	0.987593	PSMB9
Golgi Associated Vesicle Biogenesis	1/54	0.899212	0.987593	SORT1
Meiotic recombination	1/54	0.899212	0.987593	BRCA1
SCF-beta-TrCP mediated degradation of Emi1	1/54	0.899212	0.987593	PSMB9
Stabilization of p53	1/54	0.899212	0.987593	PSMB9
AUF1 (hnRNP D0) binds and destabilizes mRNA	1/54	0.899212	0.987593	PSMB9
Degradation of AXIN	1/54	0.899212	0.987593	PSMB9
MAPK6/MAPK4 signaling	2/92	0.899988	0.987593	TNRC6C;PSMB9
HIV Infection	6/222	0.903375	0.987593	HCK;FEN1;TAT;CXCR4;DOCK2;PSMB9
Hh mutants that don't undergo autocatalytic processing are degraded by ERAD	1/55	0.903411	0.987593	PSMB9
GABA receptor activation	1/55	0.903411	0.987593	KCNJ2
Ion transport by P-type ATPases	1/55	0.903411	0.987593	ATP1B3
Degradation of DVL	1/56	0.907436	0.988397	PSMB9
Separation of Sister Chromatids	4/162	0.908723	0.988397	CENPK;KNTC1;ZWINT;PSMB9
DNA Repair	8/285	0.909657	0.988397	FANCI;FEN1;RFC1;UBE2T;CHEK1;BRCA1;KPNA2;DTL
Ribosomal scanning and start codon recognition	1/57	0.911292	0.988397	EIF5
Hh mutants abrogate ligand secretion	1/57	0.911292	0.988397	PSMB9
rRNA modification in the nucleus	1/58	0.914989	0.988397	IMP3
Formation of the beta-catenin:TCF transactivating complex	1/58	0.914989	0.988397	TCF7L1
Recruitment and ATM-mediated phosphorylation of repair and signaling proteins at DNA double strand breaks	1/58	0.914989	0.988397	BRCA1
NIK-->noncanonical NF-kB signaling	1/58	0.914989	0.988397	PSMB9
Anchoring of the basal body to the plasma membrane	2/97	0.915659	0.988397	TUBG1;TUBA4A
DNA Damage/Telomere Stress Induced Senescence	1/59	0.918531	0.988397	CDKN1A
Degradation of GLI1 by the proteasome	1/59	0.918531	0.988397	PSMB9
GLI3 is processed to GLI3R by the proteasome	1/59	0.918531	0.988397	PSMB9
Degradation of GLI2 by the proteasome	1/59	0.918531	0.988397	PSMB9
MAP kinase activation in TLR cascade	1/60	0.921926	0.990942	RPS6KA1
Dectin-1 mediated noncanonical NF-kB signaling	1/61	0.92518	0.992222	PSMB9
Cell-cell junction organization	1/61	0.92518	0.992222	CLDN2
Gap-filling DNA repair synthesis and ligation in TC-NER	1/62	0.928298	0.993351	RFC1
Autodegradation of Cdh1 by Cdh1:APC/C	1/62	0.928298	0.993351	PSMB9
Dual incision in TC-NER	1/63	0.931286	0.994337	RFC1
Asymmetric localization of PCP proteins	1/63	0.931286	0.994337	PSMB9
Hedgehog ligand biogenesis	1/64	0.93415	0.996255	PSMB9
HIV Life Cycle	3/141	0.935993	0.996255	FEN1;TAT;CXCR4
ER-Phagosome pathway	1/65	0.936895	0.996255	PSMB9
G alpha (s) signalling events	3/142	0.937928	0.996255	PTGER4;PDE11A;RAMP1
APC/C:Cdc20 mediated degradation of Securin	1/66	0.939525	0.996255	PSMB9
Activation of NF-kappaB in B cells	1/66	0.939525	0.996255	PSMB9
Mitotic Prophase	2/107	0.940332	0.996255	TMPO;PHF8
Transcription of the HIV genome	1/67	0.942046	0.996973	TAT
Respiratory electron transport, ATP synthesis by chemiosmotic coupling, and heat production by uncoupling proteins.	2/109	0.944365	0.998329	COX7B;UCP2
trans-Golgi Network Vesicle Budding	1/70	0.948997	0.999994	SORT1
Clathrin derived vesicle budding	1/70	0.948997	0.999994	SORT1
APC/C:Cdh1 mediated degradation of Cdc20 and other APC/C:Cdh1 targeted proteins in late mitosis/early G1	1/71	0.951123	0.999994	PSMB9
Cdc20:Phospho-APC/C mediated degradation of Cyclin A	1/71	0.951123	0.999994	PSMB9
APC:Cdc20 mediated degradation of cell cycle proteins prior to satisfation of the cell cycle checkpoint	1/72	0.953161	0.999994	PSMB9
The citric acid (TCA) cycle and respiratory electron transport	3/153	0.955918	0.999994	COX7B;SLC16A1;UCP2
APC/C:Cdc20 mediated degradation of mitotic proteins	1/74	0.956986	0.999994	PSMB9
SUMOylation of DNA damage response and repair proteins	1/75	0.95878	0.999994	BRCA1
Activation of APC/C and APC/C:Cdc20 mediated degradation of mitotic proteins	1/75	0.95878	0.999994	PSMB9
Negative epigenetic regulation of rRNA expression	1/76	0.960499	0.999994	SIRT1
Transcription-Coupled Nucleotide Excision Repair (TC-NER)	1/76	0.960499	0.999994	RFC1
Regulation of APC/C activators between G1/S and early anaphase	1/79	0.965238	0.999994	PSMB9
Opioid Signalling	1/81	0.968078	0.999994	PRKCD
M Phase	6/268	0.968852	0.999994	CENPK;KNTC1;ZWINT;TMPO;PHF8;PSMB9
Global Genome Nucleotide Excision Repair (GG-NER)	1/82	0.969409	0.999994	RFC1
APC/C-mediated degradation of cell cycle proteins	1/85	0.973081	0.999994	PSMB9
Regulation of mitotic cell cycle	1/85	0.973081	0.999994	PSMB9
ER to Golgi Anterograde Transport	2/131	0.974601	0.999994	TMED3;SPTBN2
Respiratory electron transport	1/88	0.976312	0.999994	COX7B
Eukaryotic Translation Elongation	1/89	0.9773	0.999994	EEF1A2
Activation of anterior HOX genes in hindbrain development during early embryogenesis	1/89	0.9773	0.999994	PBX1
Activation of HOX genes during differentiation	1/89	0.9773	0.999994	PBX1
Signaling by Hedgehog	2/136	0.978815	0.999994	DZIP1;PSMB9
Intra-Golgi and retrograde Golgi-to-ER traffic	3/179	0.980933	0.999994	TMED3;KIF21A;BICD1
Chaperonin-mediated protein folding	1/95	0.982423	0.999994	TUBA4A
SUMO E3 ligases SUMOylate target proteins	1/96	0.983157	0.999994	BRCA1
Antigen processing: Ubiquitination & Proteasome degradation	5/260	0.984835	0.999994	HERC5;UBA6;FBXO2;BLMH;PSMB9
Hedgehog 'off' state	1/99	0.98518	0.999994	PSMB9
Influenza Infection	2/147	0.985838	0.999994	TGFB1;KPNA2
SUMOylation	1/101	0.986391	0.999994	BRCA1
Gene Silencing by RNA	1/101	0.986391	0.999994	TNRC6C
Protein folding	1/101	0.986391	0.999994	TUBA4A
Translation	2/151	0.987781	0.999994	EIF5;EEF1A2
GTP hydrolysis and joining of the 60S ribosomal subunit	1/107	0.989464	0.999994	EIF5
Nucleotide Excision Repair	1/108	0.989904	0.999994	RFC1
FCERI mediated NF-kB activation	1/111	0.991117	0.999994	PSMB9
Transport to the Golgi and subsequent modification	2/162	0.991879	0.999994	TMED3;SPTBN2
Cap-dependent Translation Initiation	1/114	0.992184	0.999994	EIF5
Eukaryotic Translation Initiation	1/114	0.992184	0.999994	EIF5
Epigenetic regulation of gene expression	1/115	0.992511	0.999994	SIRT1
Generic Transcription Pathway	21/812	0.994164	0.999994	FANCI;COX7B;CDKN1A;PRKAA2;ZNF470;ZFP1;MAML2;GLS2;GADD45A;SERPINE1;BRCA1;PRDM1;NR0B2;GLS;TNRC6C;TP53I3;CCNG1;CHEK1;E2F1;CASP1;SGK1
Signaling by Wnt	5/295	0.994641	0.999994	TNRC6C;TCF7L1;WNT11;RAC2;PSMB9
Late Phase of HIV Life Cycle	1/128	0.9957	0.999994	TAT
Assembly of the primary cilium	2/187	0.996834	0.999994	TUBG1;TUBA4A
TCF dependent signaling in response to WNT	2/199	0.997996	0.999994	TCF7L1;PSMB9
Membrane Trafficking	7/420	0.998817	0.999994	PRKAA2;SORT1;TMED3;MYO5A;KIF21A;BICD1;SPTBN2
Major pathway of rRNA processing in the nucleolus	1/166	0.999151	0.999994	IMP3
Organelle biogenesis and maintenance	4/326	0.999466	0.999994	PRKAA2;TUBG1;PPARGC1A;TUBA4A
rRNA processing	1/180	0.999532	0.999994	IMP3
Chromatin organization	1/226	0.999932	0.999994	PHF8
Chromatin modifying enzymes	1/226	0.999932	0.999994	PHF8
Gene Expression	28/1631	0.999994	0.999994	COX7B;CDKN1A;PRKAA2;ZNF470;MAML2;GLS2;SERPINE1;BRCA1;PRDM1;GLS;CHEK1;E2F1;CASP1;FANCI;ZFP1;IMP3;GADD45A;PRKCD;NR0B2;SIRT1;PSMB9;TNRC6C;EIF5;TP53I3;CCNG1;EEF1A2;SGK1;CD44
