# Supplementary material for: Integrative network-based analysis on multiple Gene Expression Omnibus datasets identifies novel immune molecular markers implicated in non-alcoholic steatohepatitis
Source: Front Endocrinol (Lausanne). 2023 Mar 16;14:1115890. doi: 10.3389/fendo.2023.1115890 (PMC10061151; doi:10.3389/fendo.2023.1115890)
Supplement: Supplementary Figure 1 — Principal component analysis (PCA) of gene expression data set with the first two components. (A) PCA plot without batch effect elimination. (B) PCA plot with batch effect elimination with ComBat algorithm. PC1, first principal component; PC2, second principal component. [file DataSheet_1.zip › Supplementary Table (7).XLSX]

## Sheet: Sheet1
Table S7. Characteristics of gene modules obtained by WGCNA.
Module	Gene Number	Average node degree	Clustering coefficient	PPI enrichment pvalue
Black	233	1.87	0.37	2.94e-13
Blue	476	10.1	0.33	< 1.0E-16
Brown	348	2.66	0.355	< 1.0E-16
Cyan	127	1.73	0.369	1.13e-13
Green	293	2.54	0.359	< 1.0E-16
Greenyellow	163	0.84	0.288	0.00144
Grey60	86	8.19	0.487	< 1.0E-16
Lightcyan	92	11.5	0.531	< 1.0E-16
Magenta	205	43.4	0.637	< 1.0E-16
Midnightblue	93	7.23	0.479	< 1.0E-16
Pink	220	1.82	0.388	< 1.0E-16
Purple	167	1.32	0.333	4.69e-10
Red	268	6.51	0.449	< 1.0E-16
Salmon	141	2.17	0.418	< 1.0E-16
Tan	144	5.9	0.409	< 1.0E-16
Turquoise	734	22.4	0.427	< 1.0E-16
Yellow	298	2.83	0.348	1.11e-16
