# Supplementary material for: Integrative network-based analysis on multiple Gene Expression Omnibus datasets identifies novel immune molecular markers implicated in non-alcoholic steatohepatitis
Source: Front Endocrinol (Lausanne). 2023 Mar 16;14:1115890. doi: 10.3389/fendo.2023.1115890 (PMC10061151; doi:10.3389/fendo.2023.1115890)
Supplement: Supplementary Figure 1 — Principal component analysis (PCA) of gene expression data set with the first two components. (A) PCA plot without batch effect elimination. (B) PCA plot with batch effect elimination with ComBat algorithm. PC1, first principal component; PC2, second principal component. [file DataSheet_1.zip › Supplementary Table (8).XLSX]

## Sheet: Sheet1
Table S8. GO analysis of genes in each module.
Module	GO Term	GeneRatio	P-value	Adjusted P-value	Genes
Black	Cellular amino acid catabolic process	14/90	2.36706e-12	3.94826e-09	SDS;HIBADH;HGD;ARG1;BCKDHB;KMO;ACADSB;ACMSD;ALDH6A1;AMDHD1;DBT;BLMH;ASPA;AASS
Black	Primary alcohol metabolic process	9/33	1.02404e-10	8.54046e-08	ADH1C;RDH12;CYP1A2;NAAA;CYP1A1;NAPEPLD;IGF1;CYP3A4;ADH6
Black	Retinol metabolic process	6/21	1.09882e-07	4.86488e-05	ADH1C;RDH12;CYP1A2;CYP1A1;CYP3A4;ADH6
Black	Monocarboxylic acid metabolic process	12/143	1.16664e-07	4.86488e-05	SLC16A1;ADH1C;NAAA;CYP1A2;CYP1A1;ANGPTL3;IGF1;BAAT;ABCB11;CYP3A4;ACADSB;ADH6
Black	Monocarboxylic acid transport	8/57	3.04091e-07	0.000101445	CEACAM1;SLC16A1;SLCO1B3;SLCO1A2;SLC16A7;ABCB11;SLC16A4;ABCG2
Black	Alpha-amino acid catabolic process	6/30	1.1014e-06	0.00030619	HGD;TAT;BLMH;KMO;ACADSB;ACMSD
Black	Branched-chain amino acid catabolic process	5/20	2.76312e-06	0.00057611	ALDH6A1;HIBADH;BCKDHB;DBT;ACADSB
Black	Branched-chain amino acid metabolic process	5/20	2.76312e-06	0.00057611	ALDH6A1;HIBADH;BCKDHB;DBT;ACADSB
Black	Steroid metabolic process	9/104	3.56246e-06	0.000660243	SRD5A1;CYP1A2;CYP1A1;BAAT;CYP7B1;ABCB11;CYP3A4;PRLR;SULT2A1
Black	Organic acid transport	8/100	2.2287e-05	0.0035021	CEACAM1;SLC16A1;SLCO1B3;SLCO1A2;SLC16A10;ABCB11;ABCG2;SLC38A4
Black	Estrogen metabolic process	5/30	2.30954e-05	0.0035021	HSD17B2;CYP1A2;CYP1A1;CYP3A4;HSD17B11
Black	Aromatic amino acid family catabolic process	4/16	2.92662e-05	0.00406801	HGD;TAT;KMO;ACMSD
Black	Monocarboxylic acid biosynthetic process	6/63	9.14768e-05	0.01049	SDS;OSBPL6;BAAT;CYP7B1;ABCB11;ACMSD
Black	Carboxylic acid metabolic process	5/40	9.69971e-05	0.01049	PON3;ST6GAL1;GSTO1;CYP1A2;ST3GAL1
Black	Organic hydroxy compound transport	5/40	9.69971e-05	0.01049	CEACAM1;SLC16A1;SLCO1B3;SLCO1A2;ABCB11
Black	Retinoid metabolic process	7/92	0.000100624	0.01049	ADH1C;RDH12;CYP1A2;CYP1A1;NAPEPLD;CYP3A4;ADH6
Black	Steroid biosynthetic process	6/65	0.000109073	0.0107019	OSBPL6;SRD5A1;BAAT;CYP7B1;ABCB11;PRLR
Black	Amino sugar metabolic process	3/10	0.00017632	0.0153145	ST6GAL1;SLC35A3;ST3GAL1
Black	Cholesterol homeostasis	6/71	0.000178458	0.0153145	ABCA1;ANGPTL3;RORA;CYP7B1;ABCB11;SIRT1
Black	Alpha-amino acid metabolic process	5/46	0.000190914	0.0153145	OAT;FOLH1;GPT2;KMO;ASPA
Black	Sterol homeostasis	6/72	0.000192809	0.0153145	ABCA1;ANGPTL3;RORA;CYP7B1;ABCB11;SIRT1
Black	Regulation of synapse assembly	5/47	0.000211632	0.0160455	PTPRD;IL1RAPL2;SLITRK3;IL1RAP;PDLIM5
Black	Bile acid biosynthetic process	4/27	0.000255196	0.0176655	OSBPL6;ABCB11;BAAT;CYP7B1
Black	Organic hydroxy compound biosynthetic process	5/50	0.00028415	0.0176655	OSBPL6;PSAT1;BAAT;CYP7B1;ABCB11
Black	Bile acid and bile salt transport	4/28	0.000295024	0.0176655	CEACAM1;SLCO1B3;SLCO1A2;ABCB11
Black	Regulation of small molecule metabolic process	4/28	0.000295024	0.0176655	RORA;ABCB11;FMO5;SIRT1
Black	Regulation of actin filament depolymerization	3/12	0.000317724	0.0176655	SEMA5A;VIL1;CFL2
Black	Phospholipid homeostasis	3/12	0.000317724	0.0176655	ABCA1;ANGPTL3;ABCB11
Black	Positive regulation of actin filament depolymerization	3/12	0.000317724	0.0176655	SEMA5A;VIL1;CFL2
Black	Positive regulation of protein depolymerization	3/12	0.000317724	0.0176655	SEMA5A;VIL1;CFL2
Black	Cellular amide metabolic process	7/115	0.000401547	0.0216058	ST6GAL1;CPD;NAAA;NAPEPLD;BAAT;ST3GAL1;CPN1
Black	Steroid catabolic process	3/14	0.000516707	0.0269334	CYP1A2;CYP3A4;HSD17B11
Black	Bile acid metabolic process	4/33	0.000563338	0.0284742	OSBPL6;ABCB11;BAAT;CYP7B1
Black	Fatty acid metabolic process	7/124	0.000631691	0.03099	PON3;NAAA;CYP1A1;ANGPTL3;BAAT;ABCB11;ACADSB
Black	Regulation of presynapse assembly	3/18	0.00111915	0.0509683	PTPRD;IL1RAPL2;SLITRK3
Black	Regulation of presynapse organization	3/18	0.00111915	0.0509683	PTPRD;IL1RAPL2;SLITRK3
Black	Negative regulation of I-kappaB kinase/NF-kappaB signaling	4/40	0.00118052	0.0509683	PER1;TLE1;RORA;SIRT1
Black	Aspartate family amino acid catabolic process	3/19	0.00131762	0.0509683	SDS;ASPA;AASS
Black	Aspartate family amino acid metabolic process	3/19	0.00131762	0.0509683	FOLH1;ADI1;ASPA
Black	Ethanol metabolic process	3/19	0.00131762	0.0509683	ADH1C;ADH6;SULT2A1
Black	Alkaloid metabolic process	2/5	0.00132049	0.0509683	CYP1A2;CYP3A4
Black	Ethanolamine-containing compound metabolic process	2/5	0.00132049	0.0509683	NAAA;NAPEPLD
Black	N-acylethanolamine metabolic process	2/5	0.00132049	0.0509683	NAAA;NAPEPLD
Black	Sterol metabolic process	5/70	0.00134449	0.0509683	ABCA1;ANGPTL3;APOF;CYP7B1;SULT2A1
Black	Hepaticobiliary system development	3/20	0.00153689	0.0569674	TGFBR3;PROX1;MET
Black	Lipid transport	6/109	0.00174991	0.0617757	ABCA1;CEACAM1;ABCA6;SLCO1B3;SLCO1A2;ABCB11
Black	Androgen metabolic process	3/21	0.00177772	0.0617757	SRD5A1;CYP3A4;HSD17B11
Black	Regulation of lipid catabolic process	3/21	0.00177772	0.0617757	PDE3B;ANGPTL3;ABCB11
Black	Sialylation	2/6	0.00196552	0.0618583	ST6GAL1;ST3GAL1
Black	Isoleucine metabolic process	2/6	0.00196552	0.0618583	SDS;ACADSB
Black	Tyrosine catabolic process	2/6	0.00196552	0.0618583	HGD;TAT
Black	Valine metabolic process	2/6	0.00196552	0.0618583	ALDH6A1;HIBADH
Black	Monoterpenoid metabolic process	2/6	0.00196552	0.0618583	CYP1A2;CYP3A4
Black	Regulation of steroid metabolic process	3/23	0.00232692	0.0718761	RORA;ABCB11;FMO5
Black	Secondary alcohol metabolic process	4/49	0.00252235	0.0746669	ABCA1;ANGPTL3;APOF;SULT2A1
Black	Phospholipid catabolic process	3/24	0.00263666	0.0746669	ANGPTL3;PRDX6;SMPDL3A
Black	Arginine catabolic process	2/7	0.00273063	0.0746669	OAT;ARG1
Black	Regulation of bile acid metabolic process	2/7	0.00273063	0.0746669	ABCB11;SIRT1
Black	Cardiac muscle cell-cardiac muscle cell adhesion	2/7	0.00273063	0.0746669	CXADR;CTNNA3
Black	Lipid hydroxylation	2/7	0.00273063	0.0746669	CYP1A1;CYP3A4
Black	Terpenoid metabolic process	2/7	0.00273063	0.0746669	CYP1A2;CYP3A4
Black	Regulation of cardiac muscle cell action potential	3/25	0.00297066	0.0796321	CXADR;CTNNA3;CALM1
Black	Vascular transport	5/84	0.00300769	0.0796321	SLC16A1;KCNJ8;LEPR;SLC16A7;ABCG2
Black	Negative regulation of cellular biosynthetic process	4/52	0.00313662	0.0817481	CEACAM1;SNAI2;PROX1;ACMSD
Black	Retinoic acid metabolic process	3/26	0.00332952	0.0829034	ADH1C;CYP3A4;ADH6
Black	Transport across blood-brain barrier	5/86	0.00333005	0.0829034	SLC16A1;KCNJ8;LEPR;SLC16A7;ABCG2
Black	Positive regulation of endothelial cell migration	5/86	0.00333005	0.0829034	SEMA5A;ATOH8;PROX1;SIRT1;MET
Black	Purine ribonucleoside monophosphate catabolic process	2/8	0.00361293	0.0848785	NT5E;HPRT1
Black	Aromatic compound biosynthetic process	2/8	0.00361293	0.0848785	PSAT1;ACMSD
Black	Macromolecule modification	2/8	0.00361293	0.0848785	ST6GAL1;ST3GAL1
Black	Positive regulation of ryanodine-sensitive calcium-release channel activity	2/8	0.00361293	0.0848785	GSTO1;CALM1
Black	Positive regulation of supramolecular fiber organization	5/91	0.00424374	0.0973275	SEMA5A;VIL1;CFL2;PROX1;MET
Black	Regulation of endothelial cell differentiation	2/9	0.00460964	0.0973275	CEACAM1;ATOH8
Black	Cellular response to leptin stimulus	2/9	0.00460964	0.0973275	LEPR;SIRT1
Black	Estrogen biosynthetic process	2/9	0.00460964	0.0973275	HSD17B2;HSD17B11
Black	Regulation of smooth muscle cell apoptotic process	2/9	0.00460964	0.0973275	IGF1;SIRT1
Black	Response to leptin	2/9	0.00460964	0.0973275	LEPR;SIRT1
Black	N-acylphosphatidylethanolamine metabolic process	2/9	0.00460964	0.0973275	NAAA;NAPEPLD
Black	Organic cyclic compound catabolic process	2/9	0.00460964	0.0973275	CYP1A2;CYP3A4
Black	Long-chain fatty acid biosynthetic process	3/30	0.00502447	0.102555	CYP1A2;CYP1A1;CYP3A4
Black	Organic substance transport	6/136	0.00524516	0.102555	ABCA1;ABCA6;SLCO1B3;SLCO1A2;DISP1;ABCG2
Black	Proteoglycan biosynthetic process	3/31	0.00551554	0.102555	HS3ST3B1;B3GAT1;IGF1
Black	Steroid hormone biosynthetic process	3/31	0.00551554	0.102555	SRD5A1;HSD17B2;HSD17B11
Black	Triglyceride homeostasis	3/31	0.00551554	0.102555	ANGPTL3;RORA;SIRT1
Black	Arginine metabolic process	2/10	0.00571797	0.102555	ARG1;ART4
Black	Regulation of bile acid biosynthetic process	2/10	0.00571797	0.102555	PROX1;SIRT1
Black	Regulation of high voltage-gated calcium channel activity	2/10	0.00571797	0.102555	CACNB2;CALM1
Black	Indolalkylamine catabolic process	2/10	0.00571797	0.102555	KMO;ACMSD
Black	L-serine metabolic process	2/10	0.00571797	0.102555	SDS;PSAT1
Black	Leptin-mediated signaling pathway	2/10	0.00571797	0.102555	LEPR;SIRT1
Black	N-acetylneuraminate metabolic process	2/10	0.00571797	0.102555	ST6GAL1;ST3GAL1
Black	Negative regulation of cell adhesion mediated by integrin	2/10	0.00571797	0.102555	PDE3B;SNAI2
Black	Omega-hydroxylase P450 pathway	2/10	0.00571797	0.102555	CYP1A2;CYP1A1
Black	Protein localization to cell periphery	6/140	0.00602753	0.105952	CACNB2;ARL3;WNK3;TSPAN5;EMP2;FAM126B
Black	Liver development	3/32	0.00603444	0.105952	TGFBR3;PROX1;MET
Black	Lipid homeostasis	4/64	0.00660606	0.11478	ABCA1;ANGPTL3;ABCB11;SIRT1
Black	Actin filament depolymerization	2/11	0.00693522	0.115679	VIL1;CFL2
Black	Tryptophan catabolic process	2/11	0.00693522	0.115679	KMO;ACMSD
Black	Tryptophan metabolic process	2/11	0.00693522	0.115679	KMO;ACMSD
Black	Negative regulation of steroid biosynthetic process	2/11	0.00693522	0.115679	SNAI2;PROX1
Black	Organic cyclic compound biosynthetic process	3/34	0.00715725	0.118201	SRD5A1;PRLR;GPHN
Black	Ethanol oxidation	2/12	0.00825873	0.128744	ADH1C;ADH6
Black	Glycine metabolic process	2/12	0.00825873	0.128744	SDS;BAAT
Black	Tyrosine metabolic process	2/12	0.00825873	0.128744	HGD;TAT
Black	Negative regulation of fatty acid biosynthetic process	2/12	0.00825873	0.128744	CEACAM1;SIRT1
Black	Negative regulation of release of sequestered calcium ion into cytosol	2/12	0.00825873	0.128744	GSTO1;CALM1
Black	Negative regulation of ryanodine-sensitive calcium-release channel activity	2/12	0.00825873	0.128744	GSTO1;CALM1
Black	Regulation of sodium ion transport	3/36	0.00839578	0.129668	PER1;CNKSR3;WNK3
Black	Regulation of signal transduction	7/198	0.00868923	0.132969	SEMA5A;RGS5;IFT81;HHIP;IGFBP2;RORA;SIRT1
Black	Glutamine family amino acid metabolic process	3/37	0.00905923	0.137371	OAT;TAT;ART4
Black	Positive regulation of nuclear-transcribed mRNA pol	2/13	0.00968586	0.143313	TNRC6C;TOB1
Black	Positive regulation of sodium ion transport	2/13	0.00968586	0.143313	CNKSR3;WNK3
Black	Regulation of protein serine/threonine kinase activity	5/111	0.00970882	0.143313	HERC5;CCNI;CCNG1;CALM1;SIRT1
Black	Negative regulation of epithelial cell proliferation	4/72	0.00995445	0.145649	TGFBR3;CEACAM1;ATOH8;SNAI2
Black	2-oxoglutarate metabolic process	2/14	0.0112141	0.154587	GPT2;TAT
Black	Regulation of vasculogenesis	2/14	0.0112141	0.154587	CEACAM1;EMP2
Black	Sodium-independent organic anion transport	2/14	0.0112141	0.154587	SLCO1A2;SLCO1B3
Black	Synaptic membrane adhesion	2/14	0.0112141	0.154587	PTPRD;SLITRK3
Black	Negative regulation of DNA damage response, signal transduction by p53 class mediator	2/14	0.0112141	0.154587	SNAI2;SIRT1
Black	Negative regulation of translational initiation	2/14	0.0112141	0.154587	EIF4EBP2;EIF3E
Black	Pancreas development	2/14	0.0112141	0.154587	PROX1;MET
Black	Actomyosin structure organization	4/76	0.0119767	0.157489	EPB41L4B;EPB41L5;FAM171A1;MYOM2
Black	Carboxylic acid transmembrane transport	3/41	0.0120138	0.157489	SLC16A1;SLC16A7;SLC38A4
Black	Cholesterol metabolic process	4/77	0.0125203	0.157489	ABCA1;ANGPTL3;APOF;SULT2A1
Black	Aflatoxin metabolic process	2/15	0.0128408	0.157489	CYP1A2;CYP3A4
Black	Regulation of endothelial cell chemotaxis	2/15	0.0128408	0.157489	SEMA5A;MET
Black	Regulation of nuclear-transcribed mRNA catabolic process, deadenylation-dependent decay	2/15	0.0128408	0.157489	TNRC6C;TOB1
Black	Regulation of nuclear-transcribed mRNA pol	2/15	0.0128408	0.157489	TNRC6C;TOB1
Black	Glucan catabolic process	2/15	0.0128408	0.157489	AGL;CALM1
Black	Glycogen catabolic process	2/15	0.0128408	0.157489	AGL;CALM1
Black	Histone H3 deacetylation	2/15	0.0128408	0.157489	PER1;SIRT1
Black	Vitamin D metabolic process	2/15	0.0128408	0.157489	CYP1A1;CYP3A4
Black	Mycotoxin metabolic process	2/15	0.0128408	0.157489	CYP1A2;CYP3A4
Black	Organic heteropentacyclic compound metabolic process	2/15	0.0128408	0.157489	CYP1A2;CYP3A4
Black	Positive regulation of endothelial cell chemotaxis	2/15	0.0128408	0.157489	SEMA5A;MET
Black	Positive regulation of nuclear-transcribed mRNA catabolic process, deadenylation-dependent decay	2/15	0.0128408	0.157489	TNRC6C;TOB1
Black	Anion transport	3/43	0.0136745	0.166489	SLCO1B3;SLCO1A2;ABCG2
Black	Regulation of cellular carbohydrate metabolic process	2/16	0.0145636	0.168695	RORA;SIRT1
Black	Cellular polysaccharide catabolic process	2/16	0.0145636	0.168695	AGL;CALM1
Black	Filopodium assembly	2/16	0.0145636	0.168695	FGD4;ARHGEF4
Black	Heme catabolic process	2/16	0.0145636	0.168695	SLCO1B3;ABCG2
Black	Transepithelial transport	2/16	0.0145636	0.168695	CXADR;ABCG2
Black	Negative regulation of anoikis	2/16	0.0145636	0.168695	TLE1;SNAI2
Black	Porphyrin-containing compound catabolic process	2/16	0.0145636	0.168695	SLCO1B3;ABCG2
Black	Cell-cell adhesion via plasma-membrane adhesion molecules	6/170	0.0148174	0.170452	PTPRD;CEACAM1;CXADR;CLDN12;SLITRK3;CDH23
Black	Cellular response to radiation	3/45	0.0154593	0.17323	NET1;GPR88;SIRT1
Black	Regulation of pri-miRNA transcription by RNA polymerase II	3/45	0.0154593	0.17323	ATOH8;NFATC3;TEAD1
Black	Regulation of cyclin-dependent protein serine/threonine kinase activity	4/82	0.0154744	0.17323	HERC5;CCNI;CCNG1;PROX1
Black	Positive regulation of cytoskeleton organization	4/82	0.0154744	0.17323	SEMA5A;VIL1;CFL2;PROX1
Black	Regulation of cardiac muscle contraction by regulation of the release of sequestered calcium ion	2/17	0.01638	0.179749	GSTO1;CALM1
Black	Muscle tissue morphogenesis	2/17	0.01638	0.179749	TGFBR3;PROX1
Black	Positive regulation of cardiac muscle tissue growth	2/17	0.01638	0.179749	TGFBR3;IGF1
Black	Histone deacetylation	3/47	0.0173693	0.189359	PER1;TBL1X;SIRT1
Black	Regulation of brown fat cell differentiation	2/18	0.0182876	0.194291	NAPEPLD;SIRT1
Black	Epithelial structure maintenance	2/18	0.0182876	0.194291	CXADR;PBLD
Black	Negative regulation of signal transduction by p53 class mediator	2/18	0.0182876	0.194291	SNAI2;SIRT1
Black	Positive chemotaxis	2/18	0.0182876	0.194291	SEMA5A;MET
Black	Regulation of insulin-like growth factor receptor signaling pathway	2/19	0.020284	0.209475	IGFBP2;IGF1
Black	Diol metabolic process	2/19	0.020284	0.209475	NAAA;CALM1
Black	Epoxygenase P450 pathway	2/19	0.020284	0.209475	CYP1A2;CYP1A1
Black	Regulation of endothelial cell migration	4/89	0.0202941	0.209475	CEACAM1;ATOH8;EMP2;PROX1
Black	Regulation of complement activation	3/50	0.0204702	0.209475	C9;CFHR5;CPN1
Black	Positive regulation of ion transport	3/50	0.0204702	0.209475	CACNB2;CNKSR3;WNK3
Black	Regulation of epithelial cell migration	3/51	0.021567	0.217439	VIL1;CEACAM1;EMP2
Black	Regulation of smoothened signaling pathway	3/51	0.021567	0.217439	IFT81;HHIP;RORA
Black	Protein localization to plasma membrane	5/136	0.0216396	0.217439	CACNB2;WNK3;TSPAN5;EMP2;FAM126B
Black	Cardiac epithelial to mesenchymal transition	2/20	0.0223671	0.220759	TGFBR3;SNAI2
Black	Regulation of tissue remodeling	2/20	0.0223671	0.220759	CEACAM1;LEPR
Black	Positive regulation of activated T cell proliferation	2/20	0.0223671	0.220759	IGFBP2;IGF1
Black	Regulation of endothelial cell proliferation	4/92	0.0226123	0.22138	SEMA5A;ATOH8;PROX1;SIRT1
Black	Response to peptide hormone	3/52	0.0226954	0.22138	TGFBR3;SIRT1;GNAI1
Black	Regulation of immune effector process	3/53	0.0238554	0.231342	C9;CFHR5;CPN1
Black	Positive regulation of epithelial cell migration	4/94	0.0242437	0.232519	VIL1;EPB41L4B;ATOH8;PROX1
Black	Regulation of anoikis	2/21	0.0245344	0.232519	TLE1;SNAI2
Black	Regulation of cardiac muscle contraction by calcium ion signaling	2/21	0.0245344	0.232519	GSTO1;CALM1
Black	Negative regulation of reproductive process	2/21	0.0245344	0.232519	ACVR1C;IGF1
Black	Regulation of cyclin-dependent protein kinase activity	3/54	0.025047	0.233757	HERC5;CCNI;CCNG1
Black	Regulation of humoral immune response	3/54	0.025047	0.233757	C9;CFHR5;CPN1
Black	Sensory perception of light stimulus	4/95	0.0250855	0.233757	DNAJC19;OAT;RDH12;CDH23
Black	Cellular response to osmotic stress	2/22	0.0267837	0.244127	WNK3;SCN2A
Black	Exogenous drug catabolic process	2/22	0.0267837	0.244127	CYP1A2;CYP3A4
Black	Glutamate metabolic process	2/22	0.0267837	0.244127	OAT;TAT
Black	Positive regulation of calcium ion transmembrane transporter activity	2/22	0.0267837	0.244127	GSTO1;CALM1
Black	Protein localization to membrane	6/195	0.0269722	0.244508	CACNB2;ARL3;WNK3;TSPAN5;EMP2;FAM126B
Black	Blood vessel morphogenesis	3/56	0.0275248	0.24817	TGFBR3;ANGPTL3;PROX1
Black	Organic anion transport	4/99	0.0286276	0.256725	SLC35A3;SLCO1B3;SLCO1A2;ABCG2
Black	Carboxylic acid transport	3/57	0.028811	0.256933	SLC16A1;SLC16A7;SLC16A4
Black	Drug catabolic process	2/23	0.0291129	0.256933	CYP1A2;CYP3A4
Black	Regulation of release of sequestered calcium ion into cytosol by sarcoplasmic reticulum	2/23	0.0291129	0.256933	GSTO1;CALM1
Black	Purine nucleotide metabolic process	2/24	0.0315199	0.268241	NT5E;HPRT1
Black	Purine ribonucleotide catabolic process	2/24	0.0315199	0.268241	NT5E;HPRT1
Black	Cardiac muscle cell development	2/24	0.0315199	0.268241	CXADR;PDLIM5
Black	Regulation of keratinocyte proliferation	2/24	0.0315199	0.268241	EPB41L4B;SNAI2
Black	Heterochromatin assembly	2/24	0.0315199	0.268241	CENPV;SIRT1
Black	Negative regulation of lipid metabolic process	2/24	0.0315199	0.268241	CEACAM1;PDE3B
Black	Neuromuscular junction development	2/24	0.0315199	0.268241	CACNB2;GPHN
Black	Regulation of angiogenesis	6/203	0.031945	0.270479	SEMA5A;CEACAM1;PDE3B;ANGPTL3;EMP2;SIRT1
Black	Acylglycerol homeostasis	2/25	0.0340024	0.27802	ANGPTL3;RORA
Black	Regulation of cAMP-mediated signaling	2/25	0.0340024	0.27802	PDE3B;GNAI1
Black	Regulation of rhodopsin mediated signaling pathway	2/25	0.0340024	0.27802	CNGA1;CALM1
Black	Regulation of ryanodine-sensitive calcium-release channel activity	2/25	0.0340024	0.27802	GSTO1;CALM1
Black	Fat-soluble vitamin metabolic process	2/25	0.0340024	0.27802	CYP1A1;CYP3A4
Black	Ventricular cardiac muscle tissue development	2/25	0.0340024	0.27802	TGFBR3;PROX1
Black	Positive regulation of peptidyl-threonine phosphorylation	2/25	0.0340024	0.27802	WNK3;CALM1
Black	Positive regulation of cysteine-type endopeptidase activity	3/62	0.0357108	0.290564	CYFIP2;ACVR1C;SIRT1
Black	Negative regulation of intrinsic apoptotic signaling pathway in response to DNA damage	2/26	0.0365585	0.296018	SNAI2;SIRT1
Black	Regulation of cell junction assembly	2/27	0.0391861	0.312739	SNAI2;PDLIM5
Black	Negative regulation of cation channel activity	2/27	0.0391861	0.312739	GSTO1;CALM1
Black	Positive regulation of striated muscle cell differentiation	2/27	0.0391861	0.312739	IGF1;PROX1
Black	Chemical homeostasis	3/65	0.0402222	0.317778	WNK3;ANGPTL3;ABCB11
Black	Amide transport	2/28	0.0418832	0.317778	DISP1;ABCG2
Black	Regulation of DNA damage response, signal transduction by p53 class mediator	2/28	0.0418832	0.317778	SNAI2;SIRT1
Black	Cellular response to epidermal growth factor stimulus	2/28	0.0418832	0.317778	VIL1;SNAI2
Black	Glycogen metabolic process	2/28	0.0418832	0.317778	AGL;CALM1
Black	Keratan sulfate biosynthetic process	2/28	0.0418832	0.317778	ST3GAL6;ST3GAL1
Black	Ventricular septum morphogenesis	2/28	0.0418832	0.317778	TGFBR3;PROX1
Black	Negative regulation of calcium ion transmembrane transporter activity	2/28	0.0418832	0.317778	GSTO1;CALM1
Black	Positive regulation of synapse assembly	2/28	0.0418832	0.317778	PTPRD;IL1RAP
Black	Protein depolymerization	2/28	0.0418832	0.317778	VIL1;CFL2
Black	Regulation of cell growth	6/217	0.0420121	0.317778	NET1;LGI1;CEACAM1;SERTAD2;SIRT1;IL17RB
Black	Protein-containing complex subunit organization	4/112	0.0421037	0.317778	MAGI1;VIL1;IL1RAP;TEAD1
Black	Protein N-linked glycosylation	3/67	0.0433822	0.321051	ST6GAL1;MAN1C1;ST3GAL1
Black	Regulation of calcium ion transmembrane transporter activity	2/29	0.0446478	0.321051	CACNB2;CALM1
Black	Lipid catabolic process	2/29	0.0446478	0.321051	CYP1A2;CYP3A4
Black	Protein ADP-ribosylation	2/29	0.0446478	0.321051	SIRT1;ART4
Black	Regulation of translational initiation	3/68	0.0450075	0.321051	EIF5;EIF4EBP2;EIF3E
Black	Cellular response to decreased oxygen levels	3/69	0.0466627	0.321051	RORA;SCN2A;SIRT1
Black	Response to alcohol	2/30	0.0474781	0.321051	TGFBR3;ADH6
Black	Heterotypic cell-cell adhesion	2/30	0.0474781	0.321051	CXADR;CTNNA3
Black	Maintenance of blood-brain barrier	2/30	0.0474781	0.321051	CLDN12;WNK3
Black	Negative regulation of interleukin-1 production	2/30	0.0474781	0.321051	CEACAM1;IGF1
Black	Fatty acid biosynthetic process	3/71	0.0500621	0.321051	CYP1A2;CYP1A1;CYP3A4
Black	Gland development	3/71	0.0500621	0.321051	TGFBR3;PROX1;MET
Black	Negative regulation of response to DNA damage stimulus	2/31	0.050372	0.321051	SNAI2;SIRT1
Black	Phosphatidylethanolamine metabolic process	2/31	0.050372	0.321051	NAAA;NAPEPLD
Black	Phospholipid translocation	2/31	0.050372	0.321051	ABCA1;PLSCR4
Black	Cardiac muscle tissue morphogenesis	2/32	0.0533279	0.321051	TGFBR3;PROX1
Black	Negative regulation of intracellular steroid hormone receptor signaling pathway	2/32	0.0533279	0.321051	PER1;SIRT1
Black	Regulation of Rho protein signal transduction	3/73	0.0535788	0.321051	ABCA1;NET1;MET
Black	Negative regulation of cell adhesion	3/73	0.0535788	0.321051	SEMA5A;PDE3B;SNAI2
Black	Epithelium development	4/122	0.05453	0.321051	VIL1;ERRFI1;SNAI2;PROX1
Black	Positive regulation of epithelial cell proliferation	4/123	0.0558706	0.321051	SEMA5A;IGF1;PROX1;SIRT1
Black	Keratan sulfate metabolic process	2/33	0.0563438	0.321051	ST3GAL6;ST3GAL1
Black	Muscle cell development	2/33	0.0563438	0.321051	CXADR;IGF1
Black	Protein sialylation	1/5	0.0569138	0.321051	ST3GAL1
Black	Atrial cardiac muscle tissue morphogenesis	1/5	0.0569138	0.321051	PROX1
Black	C-terminal protein deglutamylation	1/5	0.0569138	0.321051	FOLH1
Black	Regulation of cellular response to osmotic stress	1/5	0.0569138	0.321051	EFHD1
Black	Cardiac muscle cell proliferation	1/5	0.0569138	0.321051	TGFBR3
Black	Caveola assembly	1/5	0.0569138	0.321051	EMP2
Black	Regulation of guanyl-nucleotide exchange factor activity	1/5	0.0569138	0.321051	MET
Black	Regulation of heart growth	1/5	0.0569138	0.321051	PROX1
Black	Regulation of histone H4-K16 acetylation	1/5	0.0569138	0.321051	SIRT1
Black	Regulation of homophilic cell adhesion	1/5	0.0569138	0.321051	CEACAM1
Black	Cerebellar granule cell differentiation	1/5	0.0569138	0.321051	PROX1
Black	Chromatin maintenance	1/5	0.0569138	0.321051	SIRT1
Black	Regulation of mRNA binding	1/5	0.0569138	0.321051	EIF3E
Black	Diaphragm development	1/5	0.0569138	0.321051	DISP1
Black	Drug transport	1/5	0.0569138	0.321051	ABCB11
Black	Erythrose 4-phosphate/phosphoenolpyruvate family amino acid catabolic process	1/5	0.0569138	0.321051	HGD
Black	Regulation of sterol transport	1/5	0.0569138	0.321051	OSBPL6
Black	Regulation of vitamin D receptor signaling pathway	1/5	0.0569138	0.321051	SNAI2
Black	Histone H3-K27 demethylation	1/5	0.0569138	0.321051	PHF8
Black	Response to prostaglandin	1/5	0.0569138	0.321051	TGFBR3
Black	Response to salt stress	1/5	0.0569138	0.321051	KMO
Black	Insulin metabolic process	1/5	0.0569138	0.321051	CEACAM1
Black	L-methionine salvage from methylthioadenosine	1/5	0.0569138	0.321051	ADI1
Black	L-phenylalanine catabolic process	1/5	0.0569138	0.321051	HGD
Black	Striated muscle cell proliferation	1/5	0.0569138	0.321051	TGFBR3
Black	Meiotic sister chromatid segregation	1/5	0.0569138	0.321051	HORMAD2
Black	Membrane depolarization during AV node cell action potential	1/5	0.0569138	0.321051	CACNB2
Black	Tight junction organization	1/5	0.0569138	0.321051	CLDN12
Black	Membrane repolarization during ventricular cardiac muscle cell action potential	1/5	0.0569138	0.321051	KCNJ8
Black	Negative regulation of heterochromatin assembly	1/5	0.0569138	0.321051	PHF8
Black	Negative regulation of histone H4 acetylation	1/5	0.0569138	0.321051	SIRT1
Black	Negative regulation of protein acetylation	1/5	0.0569138	0.321051	SIRT1
Black	Negative regulation of smooth muscle cell apoptotic process	1/5	0.0569138	0.321051	IGF1
Black	Negative regulation of vitamin D biosynthetic process	1/5	0.0569138	0.321051	SNAI2
Black	Nucleoside triphosphate catabolic process	1/5	0.0569138	0.321051	SMPDL3A
Black	Positive regulation of axon extension involved in axon guidance	1/5	0.0569138	0.321051	SEMA5A
Black	Positive regulation of cAMP-dependent protein kinase activity	1/5	0.0569138	0.321051	SIRT1
Black	Positive regulation of glycoprotein metabolic process	1/5	0.0569138	0.321051	IGF1
Black	Positive regulation of protein localization to cell cortex	1/5	0.0569138	0.321051	GNAI1
Black	Positive regulation of protein neddylation	1/5	0.0569138	0.321051	DCUN1D4
Black	Regulation of activated T cell proliferation	2/34	0.0594179	0.321051	IGFBP2;IGF1
Black	Regulation of cell adhesion mediated by integrin	2/34	0.0594179	0.321051	PDE3B;SNAI2
Black	Regulation of glucose metabolic process	2/34	0.0594179	0.321051	RORA;SIRT1
Black	Ventricular cardiac muscle tissue morphogenesis	2/34	0.0594179	0.321051	TGFBR3;PROX1
Black	Positive regulation of pri-miRNA transcription by RNA polymerase II	2/34	0.0594179	0.321051	ATOH8;TEAD1
Black	Positive regulation of release of sequestered calcium ion into cytosol	2/34	0.0594179	0.321051	GSTO1;CALM1
Black	Synapse organization	4/126	0.0599985	0.321051	PTPRD;CACNB2;SLITRK3;GPHN
Black	Purine ribonucleotide metabolic process	3/77	0.0609573	0.321051	HPRT1;BAAT;SULT2A1
Black	Positive regulation of endothelial cell proliferation	3/77	0.0609573	0.321051	SEMA5A;PROX1;SIRT1
Black	Cellular response to hydrogen peroxide	2/35	0.0625486	0.321051	NET1;SIRT1
Black	Regulation of ion transmembrane transport	2/35	0.0625486	0.321051	KCNJ8;WNK3
Black	Respiratory system development	2/35	0.0625486	0.321051	PROX1;DISP1
Black	Semaphorin-plexin signaling pathway	2/35	0.0625486	0.321051	SEMA5A;MET
Black	Lung development	2/35	0.0625486	0.321051	ERRFI1;PROX1
Black	Activation of adenylate cyclase activity	2/36	0.0657341	0.321051	RXFP1;LGR4
Black	Intrinsic apoptotic signaling pathway by p53 class mediator	2/36	0.0657341	0.321051	ZNF385B;SIRT1
Black	Membrane assembly	2/36	0.0657341	0.321051	PTPRD;EMP2
Black	Wnt signaling pathway, calcium modulating pathway	2/36	0.0657341	0.321051	TNRC6C;CALM1
Black	Negative regulation of fat cell differentiation	2/36	0.0657341	0.321051	RORA;SIRT1
Black	Lipid biosynthetic process	3/80	0.0667855	0.321051	AGPAT5;SRD5A1;PRLR
Black	Positive regulation of cell adhesion	3/80	0.0667855	0.321051	MAGI1;EPB41L4B;ECM2
Black	Activation of Janus kinase activity	1/6	0.0679035	0.321051	PRLR
Black	Activation of transmembrane receptor protein tyrosine kinase activity	1/6	0.0679035	0.321051	PRLR
Black	Alditol metabolic process	1/6	0.0679035	0.321051	ANGPTL3
Black	Pyrimidine nucleotide-sugar transmembrane transport	1/6	0.0679035	0.321051	SLC35A3
Black	Regulation of adipose tissue development	1/6	0.0679035	0.321051	SIRT1
Black	Aromatic amino acid transport	1/6	0.0679035	0.321051	SLC16A10
Black	Aspartate metabolic process	1/6	0.0679035	0.321051	ASPA
Black	Regulation of blood vessel remodeling	1/6	0.0679035	0.321051	CEACAM1
Black	B cell chemotaxis	1/6	0.0679035	0.321051	CYP7B1
Black	Blood vessel endothelial cell proliferation involved in sprouting angiogenesis	1/6	0.0679035	0.321051	SEMA5A
Black	Bundle of His cell-Purkinje myocyte adhesion involved in cell communication	1/6	0.0679035	0.321051	CTNNA3
Black	Regulation of glomerular filtration	1/6	0.0679035	0.321051	EMP2
Black	Regulation of hepatocyte proliferation	1/6	0.0679035	0.321051	CEACAM1
Black	Cellular triglyceride homeostasis	1/6	0.0679035	0.321051	SIRT1
Black	Chromatin organization involved in negative regulation of transcription	1/6	0.0679035	0.321051	SIRT1
Black	Regulation of macrophage apoptotic process	1/6	0.0679035	0.321051	SIRT1
Black	Equilibrioception	1/6	0.0679035	0.321051	CDH23
Black	Regulation of sarcomere organization	1/6	0.0679035	0.321051	PROX1
Black	Regulation of vitamin D biosynthetic process	1/6	0.0679035	0.321051	SNAI2
Black	Renal system process involved in regulation of blood volume	1/6	0.0679035	0.321051	EMP2
Black	Response to gonadotropin	1/6	0.0679035	0.321051	TGFBR3
Black	Heparan sulfate proteoglycan biosynthetic process, enzymatic modification	1/6	0.0679035	0.321051	HS3ST3B1
Black	Hepatocyte differentiation	1/6	0.0679035	0.321051	PROX1
Black	IMP biosynthetic process	1/6	0.0679035	0.321051	HPRT1
Black	ISG15-protein conjugation	1/6	0.0679035	0.321051	HERC5
Black	Skeletal muscle thin filament assembly	1/6	0.0679035	0.321051	PROX1
Black	L-serine biosynthetic process	1/6	0.0679035	0.321051	PSAT1
Black	Taurine metabolic process	1/6	0.0679035	0.321051	BAAT
Black	Membrane raft assembly	1/6	0.0679035	0.321051	EMP2
Black	Transmembrane receptor protein tyrosine phosphatase signaling pathway	1/6	0.0679035	0.321051	PTPRD
Black	Venous blood vessel morphogenesis	1/6	0.0679035	0.321051	PROX1
Black	Ventricular cardiac muscle cell development	1/6	0.0679035	0.321051	PROX1
Black	Ventricular compact myocardium morphogenesis	1/6	0.0679035	0.321051	TGFBR3
Black	Molybdopterin cofactor biosynthetic process	1/6	0.0679035	0.321051	GPHN
Black	Xenobiotic transport across blood-brain barrier	1/6	0.0679035	0.321051	ABCG2
Black	Negative regulation of actin filament depolymerization	1/6	0.0679035	0.321051	VIL1
Black	Negative regulation of glucocorticoid receptor signaling pathway	1/6	0.0679035	0.321051	PER1
Black	Negative regulation of lipoprotein lipase activity	1/6	0.0679035	0.321051	ANGPTL3
Black	Negative regulation of SMAD protein signal transduction	1/6	0.0679035	0.321051	PBLD
Black	Negative regulation of trophoblast cell migration	1/6	0.0679035	0.321051	ACVR1C
Black	Negative regulation of vitamin metabolic process	1/6	0.0679035	0.321051	SNAI2
Black	Neurotransmitter-gated ion channel clustering	1/6	0.0679035	0.321051	GPHN
Black	Plasma membrane raft assembly	1/6	0.0679035	0.321051	EMP2
Black	Positive regulation of anion transport	1/6	0.0679035	0.321051	ABCB11
Black	Positive regulation of gluconeogenesis	1/6	0.0679035	0.321051	SIRT1
Black	Positive regulation of ion transmembrane transport	1/6	0.0679035	0.321051	WNK3
Black	Positive regulation of RNA binding	1/6	0.0679035	0.321051	EIF3E
Black	Regulation of protein autophosphorylation	2/37	0.0689726	0.321051	ERRFI1;CALM1
Black	Phospholipid biosynthetic process	2/37	0.0689726	0.321051	AGPAT5;CPNE6
Black	Positive regulation of calcium ion transport	2/37	0.0689726	0.321051	CACNB2;WNK3
Black	Regulation of G protein-coupled receptor signaling pathway	3/82	0.0708073	0.321051	RGS5;CNGA1;CALM1
Black	Ventricular septum development	2/38	0.0722626	0.321051	TGFBR3;PROX1
Black	Regulation of osteoblast differentiation	3/83	0.0728584	0.321051	SMOC1;SNAI2;IGF1
Black	Long-chain fatty acid metabolic process	3/83	0.0728584	0.321051	CYP1A2;CYP1A1;CYP3A4
Black	Response to insulin	3/84	0.0749358	0.321051	CEACAM1;PDE3B;SIRT1
Black	Regulation of heart rate by cardiac conduction	2/39	0.0756025	0.321051	CACNB2;CTNNA3
Black	Regulation of peptidyl-threonine phosphorylation	2/39	0.0756025	0.321051	WNK3;CALM1
Black	Organophosphate biosynthetic process	2/39	0.0756025	0.321051	AGPAT5;GPHN
Black	Regulation of canonical Wnt signaling pathway	6/253	0.0762708	0.321051	SEMA5A;TLE1;IGFBP2;SNAI2;TBL1X;LGR4
Black	Autophagosome membrane docking	1/7	0.0787656	0.321051	CALM1
Black	AV node cell action potential	1/7	0.0787656	0.321051	CACNB2
Black	AV node cell to bundle of His cell communication	1/7	0.0787656	0.321051	CXADR
Black	Regulation of bone remodeling	1/7	0.0787656	0.321051	LEPR
Black	Bleb assembly	1/7	0.0787656	0.321051	EMP2
Black	Regulation of dopamine metabolic process	1/7	0.0787656	0.321051	HPRT1
Black	Cellular nitrogen compound catabolic process	1/7	0.0787656	0.321051	CYP3A4
Black	Regulation of glucocorticoid receptor signaling pathway	1/7	0.0787656	0.321051	PER1
Black	Complement activation, alternative pathway	1/7	0.0787656	0.321051	CFHR5
Black	Definitive hemopoiesis	1/7	0.0787656	0.321051	TGFBR3
Black	Desmosome organization	1/7	0.0787656	0.321051	SNAI2
Black	Regulation of natural killer cell mediated cytotoxicity directed against tumor cell target	1/7	0.0787656	0.321051	CEACAM1
Black	Regulation of prostaglandin biosynthetic process	1/7	0.0787656	0.321051	SIRT1
Black	Endothelial cell morphogenesis	1/7	0.0787656	0.321051	MET
Black	Ethanol catabolic process	1/7	0.0787656	0.321051	SULT2A1
Black	Gamma-delta T cell activation	1/7	0.0787656	0.321051	CXADR
Black	Regulation of vascular associated smooth muscle cell apoptotic process	1/7	0.0787656	0.321051	IGF1
Black	Regulation of vascular associated smooth muscle cell differentiation	1/7	0.0787656	0.321051	NFATC3
Black	Heart trabecula formation	1/7	0.0787656	0.321051	TGFBR3
Black	Skin morphogenesis	1/7	0.0787656	0.321051	ERRFI1
Black	L-methionine salvage	1/7	0.0787656	0.321051	ADI1
Black	Thyroid hormone transport	1/7	0.0787656	0.321051	SLC16A10
Black	Mitochondrion-endoplasmic reticulum membrane tethering	1/7	0.0787656	0.321051	CALM1
Black	White fat cell differentiation	1/7	0.0787656	0.321051	SIRT1
Black	Xenobiotic catabolic process	1/7	0.0787656	0.321051	GSTO1
Black	Negative regulation of interferon-gamma-mediated signaling pathway	1/7	0.0787656	0.321051	ARG1
Black	Negative regulation of response to interferon-gamma	1/7	0.0787656	0.321051	ARG1
Black	Negative regulation of RIG-I signaling pathway	1/7	0.0787656	0.321051	RNF125
Black	Nodal signaling pathway	1/7	0.0787656	0.321051	ACVR1C
Black	Nose development	1/7	0.0787656	0.321051	PROX1
Black	Pentose metabolic process	1/7	0.0787656	0.321051	FGGY
Black	Peptide transport	1/7	0.0787656	0.321051	DISP1
Black	Photoreceptor cell differentiation	1/7	0.0787656	0.321051	ARL3
Black	Platelet dense granule organization	1/7	0.0787656	0.321051	ABCA1
Black	Positive regulation of histone H3-K9 methylation	1/7	0.0787656	0.321051	SIRT1
Black	Positive regulation of integrin-mediated signaling pathway	1/7	0.0787656	0.321051	EMP2
Black	Positive regulation of lamellipodium morphogenesis	1/7	0.0787656	0.321051	VIL1
Black	Positive regulation of mRNA binding	1/7	0.0787656	0.321051	EIF3E
Black	Positive regulation of potassium ion import across plasma membrane	1/7	0.0787656	0.321051	WNK3
Black	Positive regulation of striated muscle contraction	1/7	0.0787656	0.321051	GSTO1
Black	Positive regulation of voltage-gated calcium channel activity	1/7	0.0787656	0.321051	CACNB2
Black	Protein localization to ciliary membrane	1/7	0.0787656	0.321051	ARL3
Black	Nervous system development	9/447	0.0789731	0.321051	SEMA5A;LGI1;ACVR1C;IL1RAPL2;CPNE6;PROX1;SCN2A;TEAD1;MET
Black	Positive regulation of cation channel activity	2/40	0.0789905	0.321051	GSTO1;CALM1
Black	Regulation of cellular component organization	4/139	0.0796881	0.321051	NET1;RAB4A;CEACAM1;IL17RB
Black	Negative regulation of intracellular signal transduction	5/198	0.0823754	0.321051	PER1;TLE1;PDE3B;RORA;SIRT1
Black	Regulation of small GTPase mediated signal transduction	4/141	0.0829708	0.321051	NET1;FGD4;CHN2;ARHGEF4
Black	Sensory perception of mechanical stimulus	3/88	0.0835034	0.321051	CDH23;SNAI2;TBL1X
Black	Negative regulation of gene expression	7/322	0.0835415	0.321051	TNRC6C;CENPV;ATOH8;IGF1;TOB1;SIRT1;LGR4
Black	Heterophilic cell-cell adhesion via plasma membrane cell adhesion molecules	2/42	0.0859051	0.321051	PTPRD;CXADR
Black	Negative regulation of translation	3/90	0.087938	0.321051	EIF4EBP2;EIF3E;TOB1
Black	Regulation of cell-cell adhesion	2/43	0.0894285	0.321051	MAGI1;CEACAM1
Black	Regulation of cell-substrate adhesion	2/43	0.0894285	0.321051	ECM2;EMP2
Black	Spermatid development	2/43	0.0894285	0.321051	CEP57;FAM9B
Black	Lipid modification	2/43	0.0894285	0.321051	CYP1A1;CYP3A4
Black	Negative regulation of type I interferon production	2/43	0.0894285	0.321051	HERC5;RNF125
Black	Pyrimidine nucleobase catabolic process	1/8	0.0895018	0.321051	ALDH6A1
Black	Aromatic compound catabolic process	1/8	0.0895018	0.321051	PON3
Black	Benzene-containing compound metabolic process	1/8	0.0895018	0.321051	KMO
Black	Regulation of Cdc42 protein signal transduction	1/8	0.0895018	0.321051	ABCA1
Black	Carbohydrate phosphorylation	1/8	0.0895018	0.321051	FGGY
Black	Regulation of cyclic-nucleotide phosphodiesterase activity	1/8	0.0895018	0.321051	CALM1
Black	Cell migration involved in heart development	1/8	0.0895018	0.321051	SNAI2
Black	Regulation of endodeoxyribonuclease activity	1/8	0.0895018	0.321051	SIRT1
Black	Coronary vasculature morphogenesis	1/8	0.0895018	0.321051	TGFBR3
Black	Regulation of potassium ion import	1/8	0.0895018	0.321051	WNK3
Black	Regulation of protein localization to cell cortex	1/8	0.0895018	0.321051	GNAI1
Black	Entry of bacterium into host cell	1/8	0.0895018	0.321051	MET
Black	Regulation of response to wounding	1/8	0.0895018	0.321051	VIL1
Black	Histidine catabolic process	1/8	0.0895018	0.321051	AMDHD1
Black	Histidine metabolic process	1/8	0.0895018	0.321051	AMDHD1
Black	Single strand break repair	1/8	0.0895018	0.321051	SIRT1
Black	Skeletal myofibril assembly	1/8	0.0895018	0.321051	PROX1
Black	Lens fiber cell development	1/8	0.0895018	0.321051	PROX1
Black	Stress-induced premature senescence	1/8	0.0895018	0.321051	SIRT1
Black	Lymphatic endothelial cell differentiation	1/8	0.0895018	0.321051	PROX1
Black	Mammary gland epithelial cell differentiation	1/8	0.0895018	0.321051	IRF6
Black	T cell mediated cytotoxicity	1/8	0.0895018	0.321051	EMP2
Black	Meiotic sister chromatid cohesion	1/8	0.0895018	0.321051	HORMAD2
Black	Methionine metabolic process	1/8	0.0895018	0.321051	ADI1
Black	Tubulin complex assembly	1/8	0.0895018	0.321051	TBCEL
Black	Venous blood vessel development	1/8	0.0895018	0.321051	PROX1
Black	Ventricular cardiac muscle cell membrane repolarization	1/8	0.0895018	0.321051	KCNJ8
Black	Negative regulation of cAMP-dependent protein kinase activity	1/8	0.0895018	0.321051	SIRT1
Black	Negative regulation of keratinocyte proliferation	1/8	0.0895018	0.321051	SNAI2
Black	Negative regulation of muscle cell apoptotic process	1/8	0.0895018	0.321051	IGF1
Black	Negative regulation of nitrogen compound metabolic process	1/8	0.0895018	0.321051	ACMSD
Black	Negative regulation of phospholipase activity	1/8	0.0895018	0.321051	ANGPTL3
Black	Negative regulation of sodium ion transport	1/8	0.0895018	0.321051	WNK3
Black	Negative regulation of T cell mediated cytotoxicity	1/8	0.0895018	0.321051	CEACAM1
Black	Negative regulation of vascular associated smooth muscle cell differentiation	1/8	0.0895018	0.321051	NFATC3
Black	Neurotransmitter receptor diffusion trapping	1/8	0.0895018	0.321051	GPHN
Black	Peptidyl-lysine deacetylation	1/8	0.0895018	0.321051	SIRT1
Black	Peptidyl-proline hydroxylation to 4-hydroxy-L-proline	1/8	0.0895018	0.321051	P4HA1
Black	Plasma membrane phospholipid scrambling	1/8	0.0895018	0.321051	PLSCR4
Black	Positive regulation of adaptive immune response	1/8	0.0895018	0.321051	SIRT1
Black	Positive regulation of insulin-like growth factor receptor signaling pathway	1/8	0.0895018	0.321051	IGF1
Black	Positive regulation of MHC class II biosynthetic process	1/8	0.0895018	0.321051	SIRT1
Black	Positive regulation of myeloid cell apoptotic process	1/8	0.0895018	0.321051	SIRT1
Black	Postsynaptic neurotransmitter receptor diffusion trapping	1/8	0.0895018	0.321051	GPHN
Black	Protein deglutamylation	1/8	0.0895018	0.321051	FOLH1
Black	Sensory perception of sound	3/91	0.090192	0.322833	CDH23;SNAI2;TBL1X
Black	Cardiac ventricle morphogenesis	2/44	0.0929941	0.330671	TGFBR3;PROX1
Black	Positive regulation of mRNA catabolic process	2/44	0.0929941	0.330671	TNRC6C;TOB1
Black	Regulation of epithelial cell proliferation	3/93	0.0947716	0.330671	TGFBR3;EPB41L4B;IGF1
Black	Visual perception	3/93	0.0947716	0.330671	DNAJC19;OAT;RDH12
Black	Negative regulation of T cell activation	2/45	0.0966004	0.330671	CEACAM1;ARG1
Black	Neural crest cell development	2/45	0.0966004	0.330671	SEMA5A;SNAI2
Black	Positive regulation of chemotaxis	2/45	0.0966004	0.330671	SEMA5A;MET
Black	Positive regulation of nervous system development	2/45	0.0966004	0.330671	PTPRD;IL1RAP
Black	Protein deacetylation	2/45	0.0966004	0.330671	TBL1X;SIRT1
Black	Mitotic cell cycle phase transition	5/209	0.0980485	0.330671	CEP57;CCNI;CCNG1;HAUS4;PHF8
Black	Cellular response to organic cyclic compound	4/150	0.0985447	0.330671	CYP1A1;RORA;TFPI;GNAI1
Black	Actin-mediated cell contraction	1/9	0.100113	0.330671	EMP2
Black	Purine nucleobase metabolic process	1/9	0.100113	0.330671	HPRT1
Black	Alpha-amino acid biosynthetic process	1/9	0.100113	0.330671	SDS
Black	Androgen biosynthetic process	1/9	0.100113	0.330671	SRD5A1
Black	Bundle of His cell to Purkinje myocyte communication	1/9	0.100113	0.330671	CTNNA3
Black	Cellular response to forskolin	1/9	0.100113	0.330671	GNAI1
Black	Cellular response to interleukin-17	1/9	0.100113	0.330671	IL17RB
Black	Regulation of helicase activity	1/9	0.100113	0.330671	SIRT1
Black	Cytolysis by host of symbiont cells	1/9	0.100113	0.330671	CFHR5
Black	Cytolysis in other organism involved in symbiotic interaction	1/9	0.100113	0.330671	CFHR5
Black	Regulation of peroxisome proliferator activated receptor signaling pathway	1/9	0.100113	0.330671	SIRT1
Black	Epithelial to mesenchymal transition involved in endocardial cushion formation	1/9	0.100113	0.330671	SNAI2
Black	Glycerolipid biosynthetic process	1/9	0.100113	0.330671	CPNE6
Black	Response to forskolin	1/9	0.100113	0.330671	GNAI1
Black	Hormone transport	1/9	0.100113	0.330671	SLC16A10
Black	IMP metabolic process	1/9	0.100113	0.330671	HPRT1
Black	Interleukin-17-mediated signaling pathway	1/9	0.100113	0.330671	IL17RB
Black	Kynurenine metabolic process	1/9	0.100113	0.330671	KMO
Black	L-ascorbic acid metabolic process	1/9	0.100113	0.330671	GSTO1
Black	L-phenylalanine metabolic process	1/9	0.100113	0.330671	HGD
Black	Negative regulation of leukocyte degranulation	1/9	0.100113	0.330671	CEACAM1
Black	Negative regulation of lipase activity	1/9	0.100113	0.330671	ANGPTL3
Black	Negative regulation of platelet aggregation	1/9	0.100113	0.330671	CEACAM1
Black	Negative regulation of protein activation cascade	1/9	0.100113	0.330671	TFPI
Black	Negative regulation of smooth muscle cell differentiation	1/9	0.100113	0.330671	NFATC3
Black	Organic acid catabolic process	1/9	0.100113	0.330671	PON3
Black	Ornithine metabolic process	1/9	0.100113	0.330671	ARG1
Black	Positive regulation of macrophage cytokine production	1/9	0.100113	0.330671	SIRT1
Black	Actin filament organization	4/152	0.102179	0.336162	VIL1;RHOBTB3;EMP2;PROX1
Black	Negative regulation of protein phosphorylation	4/152	0.102179	0.336162	ERRFI1;CEACAM1;CNKSR3;CALM1
Black	Epithelial to mesenchymal transition	2/47	0.103929	0.339124	TGFBR3;SNAI2
Black	Protein maturation	3/97	0.104209	0.339124	CPD;TSPAN5;CPN1
Black	Glycosaminoglycan biosynthetic process	3/97	0.104209	0.339124	HS3ST3B1;ST3GAL6;ST3GAL1
Black	Cellular response to ionizing radiation	2/48	0.107649	0.339124	NET1;SIRT1
Black	Cellular response to leucine	1/10	0.110602	0.339124	RRAGD
Black	Cellular response to leucine starvation	1/10	0.110602	0.339124	RRAGD
Black	Regulation of glycoprotein biosynthetic process	1/10	0.110602	0.339124	IGF1
Black	Regulation of granulocyte differentiation	1/10	0.110602	0.339124	CEACAM1
Black	Regulation of hair cycle	1/10	0.110602	0.339124	PER1
Black	Chondroitin sulfate proteoglycan metabolic process	1/10	0.110602	0.339124	B3GAT1
Black	Regulation of peptidyl-lysine acetylation	1/10	0.110602	0.339124	SIRT1
Black	Regulation of phospholipid metabolic process	1/10	0.110602	0.339124	DNAJC19
Black	Regulation of protein neddylation	1/10	0.110602	0.339124	DCUN1D4
Black	Formation of translation preinitiation complex	1/10	0.110602	0.339124	EIF5
Black	Response to laminar fluid shear stress	1/10	0.110602	0.339124	ABCA1
Black	Response to leucine	1/10	0.110602	0.339124	RRAGD
Black	Histone H3-K36 demethylation	1/10	0.110602	0.339124	PHF8
Black	Secretory granule organization	1/10	0.110602	0.339124	ABCA1
Black	Serine family amino acid catabolic process	1/10	0.110602	0.339124	SDS
Black	Smooth muscle tissue development	1/10	0.110602	0.339124	PROX1
Black	Lactation	1/10	0.110602	0.339124	PRLR
Black	Lung epithelium development	1/10	0.110602	0.339124	ERRFI1
Black	Sulfur amino acid catabolic process	1/10	0.110602	0.339124	BLMH
Black	Urea cycle	1/10	0.110602	0.339124	ARG1
Black	Negative regulation of cAMP-mediated signaling	1/10	0.110602	0.339124	PDE3B
Black	Negative regulation of cholesterol storage	1/10	0.110602	0.339124	ABCA1
Black	Negative regulation of peptidyl-lysine acetylation	1/10	0.110602	0.339124	SIRT1
Black	Negative regulation of protein autophosphorylation	1/10	0.110602	0.339124	ERRFI1
Black	Negative regulation of viral-induced cytoplasmic pattern recognition receptor signaling pathway	1/10	0.110602	0.339124	RNF125
Black	Negative regulation of voltage-gated calcium channel activity	1/10	0.110602	0.339124	CALM1
Black	Neuron projection fasciculation	1/10	0.110602	0.339124	SEMA5A
Black	Peptidyl-lysine acetylation	1/10	0.110602	0.339124	SIRT1
Black	Positive regulation of circadian rhythm	1/10	0.110602	0.339124	RORA
Black	Positive regulation of keratinocyte migration	1/10	0.110602	0.339124	EPB41L4B
Black	Positive regulation of vasculogenesis	1/10	0.110602	0.339124	CEACAM1
Black	Presynaptic membrane assembly	1/10	0.110602	0.339124	PTPRD
Black	Primary alcohol catabolic process	1/10	0.110602	0.339124	SULT2A1
Black	Regulation of stress-activated MAPK cascade	2/49	0.111404	0.339448	TGFBR3;PER1
Black	Response to hydrogen peroxide	2/49	0.111404	0.339448	NET1;SIRT1
Black	Cell-matrix adhesion	3/100	0.111521	0.339448	ECM2;ANGPTL3;EMP2
Black	Regulation of transforming growth factor beta receptor signaling pathway	3/100	0.111521	0.339448	TGFBR3;SIRT1;PBLD
Black	Epithelial cell differentiation	3/101	0.114001	0.344915	VIL1;PROX1;IRF6
Black	Actin polymerization or depolymerization	2/50	0.115193	0.344915	VIL1;CFL2
Black	Amino acid transport	2/50	0.115193	0.344915	SLC16A10;SLC38A4
Black	Intrinsic apoptotic signaling pathway	3/102	0.116502	0.344915	ZNF385B;SCN2A;FNIP2
Black	Positive regulation of cell growth	3/102	0.116502	0.344915	LGI1;CPNE6;IGF1
Black	Positive regulation of vasculature development	3/102	0.116502	0.344915	SEMA5A;ANGPTL3;SIRT1
Black	Positive regulation of cell motility	5/221	0.116732	0.344915	SEMA5A;VIL1;ANGPTL3;SNAI2;IGF1
Black	Intrinsic apoptotic signaling pathway in response to DNA damage	2/51	0.119015	0.344915	SIRT1;FNIP2
Black	Mesenchymal cell differentiation	2/51	0.119015	0.344915	TGFBR3;SNAI2
Black	Pyrimidine nucleoside catabolic process	1/11	0.120968	0.344915	NT5E
Black	Aminoglycan metabolic process	1/11	0.120968	0.344915	B3GAT1
Black	RDNA heterochromatin assembly	1/11	0.120968	0.344915	SIRT1
Black	Regulation of calcium ion transmembrane transport via high voltage-gated calcium channel	1/11	0.120968	0.344915	CACNB2
Black	Calcineurin-NFAT signaling cascade	1/11	0.120968	0.344915	NFATC3
Black	Chromatin-mediated maintenance of transcription	1/11	0.120968	0.344915	SERTAD2
Black	Regulation of lamellipodium morphogenesis	1/11	0.120968	0.344915	VIL1
Black	Copper ion transport	1/11	0.120968	0.344915	SLC31A2
Black	Regulation of phospholipase activity	1/11	0.120968	0.344915	ANGPTL3
Black	Fatty acid homeostasis	1/11	0.120968	0.344915	SIRT1
Black	Glutamine family amino acid biosynthetic process	1/11	0.120968	0.344915	LGSN
Black	Glycerol metabolic process	1/11	0.120968	0.344915	ANGPTL3
Black	Response to prostaglandin E	1/11	0.120968	0.344915	TGFBR3
Black	Response to sterol	1/11	0.120968	0.344915	RORA
Black	Rhodopsin mediated signaling pathway	1/11	0.120968	0.344915	CNGA1
Black	Insulin-like growth factor receptor signaling pathway	1/11	0.120968	0.344915	IGF1
Black	Sphingomyelin metabolic process	1/11	0.120968	0.344915	SMPDL3A
Black	Tetrahydrobiopterin metabolic process	1/11	0.120968	0.344915	CALM1
Black	MiRNA mediated inhibition of translation	1/11	0.120968	0.344915	TNRC6C
Black	Urate metabolic process	1/11	0.120968	0.344915	ABCG2
Black	Myotube cell development	1/11	0.120968	0.344915	IGF1
Black	Negative regulation of homotypic cell-cell adhesion	1/11	0.120968	0.344915	CEACAM1
Black	Negative regulation of translation, ncRNA-mediated	1/11	0.120968	0.344915	TNRC6C
Black	Notch signaling involved in heart development	1/11	0.120968	0.344915	SNAI2
Black	Organophosphate catabolic process	1/11	0.120968	0.344915	ANGPTL3
Black	Peptidyl-proline hydroxylation	1/11	0.120968	0.344915	P4HA1
Black	Positive regulation of leukocyte apoptotic process	1/11	0.120968	0.344915	SIRT1
Black	Presynaptic membrane organization	1/11	0.120968	0.344915	PTPRD
Black	Ameboidal-type cell migration	2/52	0.122867	0.348542	SEMA5A;CENPV
Black	Regulation of release of sequestered calcium ion into cytosol	2/52	0.122867	0.348542	GSTO1;CALM1
Black	Positive regulation of protein localization to cell periphery	2/52	0.122867	0.348542	WNK3;GNAI1
Black	Regulation of phosphatidylinositol 3-kinase signaling	3/106	0.126708	0.350186	CEACAM1;IGF1;SIRT1
Black	Positive regulation of protein serine/threonine kinase activity	3/106	0.126708	0.350186	PROX1;CALM1;SIRT1
Black	Adenylate cyclase-modulating G protein-coupled receptor signaling pathway	4/165	0.127244	0.350186	ABCA1;RXFP1;GNAI1;LGR4
Black	Glycosaminoglycan metabolic process	2/54	0.130662	0.350186	HS3ST3B1;B3GAT1
Black	Purine nucleotide biosynthetic process	1/12	0.131215	0.350186	HPRT1
Black	Pyrimidine nucleobase metabolic process	1/12	0.131215	0.350186	ALDH6A1
Black	Regulation of actin nucleation	1/12	0.131215	0.350186	VIL1
Black	Axonal fasciculation	1/12	0.131215	0.350186	SEMA5A
Black	Regulation of cell communication by electrical coupling involved in cardiac conduction	1/12	0.131215	0.350186	CALM1
Black	C-terminal protein amino acid modification	1/12	0.131215	0.350186	FOLH1
Black	Calcineurin-mediated signaling	1/12	0.131215	0.350186	NFATC3
Black	Carboxylic acid catabolic process	1/12	0.131215	0.350186	PON3
Black	Cell differentiation in hindbrain	1/12	0.131215	0.350186	PROX1
Black	Regulation of feeding behavior	1/12	0.131215	0.350186	LEPR
Black	Regulation of histone H3-K9 methylation	1/12	0.131215	0.350186	SIRT1
Black	Regulation of keratinocyte migration	1/12	0.131215	0.350186	EPB41L4B
Black	Regulation of MHC class II biosynthetic process	1/12	0.131215	0.350186	SIRT1
Black	Fat-soluble vitamin catabolic process	1/12	0.131215	0.350186	CYP3A4
Black	Glutamine metabolic process	1/12	0.131215	0.350186	LGSN
Black	Regulation of ventricular cardiac muscle cell action potential	1/12	0.131215	0.350186	CTNNA3
Black	Histone H3-K9 demethylation	1/12	0.131215	0.350186	PHF8
Black	Homocysteine metabolic process	1/12	0.131215	0.350186	BLMH
Black	Inorganic ion transmembrane transport	1/12	0.131215	0.350186	KCNJ8
Black	Serine family amino acid biosynthetic process	1/12	0.131215	0.350186	PSAT1
Black	Sphingoid metabolic process	1/12	0.131215	0.350186	NAAA
Black	Lysine catabolic process	1/12	0.131215	0.350186	AASS
Black	Lysine metabolic process	1/12	0.131215	0.350186	AASS
Black	Negative regulation of hemostasis	1/12	0.131215	0.350186	TFPI
Black	Negative regulation of histone acetylation	1/12	0.131215	0.350186	SIRT1
Black	Negative regulation of vascular permeability	1/12	0.131215	0.350186	CEACAM1
Black	Nucleoside catabolic process	1/12	0.131215	0.350186	NT5E
Black	Nucleoside salvage	1/12	0.131215	0.350186	HPRT1
Black	Nucleotide-sugar metabolic process	1/12	0.131215	0.350186	SLC35A3
Black	Organic hydroxy compound catabolic process	1/12	0.131215	0.350186	CYP3A4
Black	Phospholipid efflux	1/12	0.131215	0.350186	ABCA1
Black	Positive regulation of cellular senescence	1/12	0.131215	0.350186	SIRT1
Black	Positive regulation of sodium ion transmembrane transport	1/12	0.131215	0.350186	WNK3
Black	Pyruvate metabolic process	2/55	0.134601	0.358296	SDS;SLC16A1
Black	Protein neddylation	1/13	0.141342	0.358296	DCUN1D4
Black	Pteridine-containing compound metabolic process	1/13	0.141342	0.358296	CALM1
Black	Purine nucleotide catabolic process	1/13	0.141342	0.358296	NT5E
Black	Purine-containing compound catabolic process	1/13	0.141342	0.358296	NT5E
Black	Purine-containing compound salvage	1/13	0.141342	0.358296	HPRT1
Black	AMP metabolic process	1/13	0.141342	0.358296	NT5E
Black	Atrial cardiac muscle cell action potential	1/13	0.141342	0.358296	CACNB2
Black	Regulation of cell communication by electrical coupling	1/13	0.141342	0.358296	CALM1
Black	Cardiac cell development	1/13	0.141342	0.358296	CXADR
Black	Chromatin organization involved in regulation of transcription	1/13	0.141342	0.358296	SERTAD2
Black	Detection of calcium ion	1/13	0.141342	0.358296	CALM1
Black	Regulation of protein acetylation	1/13	0.141342	0.358296	SIRT1
Black	Endonucleolytic cleavage of tricistronic rRNA transcript	1/13	0.141342	0.358296	RCL1
Black	Entry into host	1/13	0.141342	0.358296	MET
Black	Response to interleukin-6	1/13	0.141342	0.358296	ST3GAL6
Black	High-density lipoprotein particle assembly	1/13	0.141342	0.358296	ABCA1
Black	Homeostasis of number of cells	1/13	0.141342	0.358296	NAPEPLD
Black	Intracellular sterol transport	1/13	0.141342	0.358296	ABCA1
Black	UDP-N-acetylglucosamine metabolic process	1/13	0.141342	0.358296	SLC35A3
Black	UV-damage excision repair	1/13	0.141342	0.358296	SIRT1
Black	Negative regulation of cellular senescence	1/13	0.141342	0.358296	SIRT1
Black	Negative regulation of epidermal growth factor-activated receptor activity	1/13	0.141342	0.358296	ERRFI1
Black	Negative regulation of histone methylation	1/13	0.141342	0.358296	AASS
Black	Negative regulation of hydrogen peroxide-induced cell death	1/13	0.141342	0.358296	MET
Black	Negative regulation of intrinsic apoptotic signaling pathway in response to DNA damage by p53 class mediator	1/13	0.141342	0.358296	SIRT1
Black	Negative regulation of macrophage derived foam cell differentiation	1/13	0.141342	0.358296	ABCA1
Black	Pathway-restricted SMAD protein phosphorylation	1/13	0.141342	0.358296	TGFBR3
Black	Positive regulation of calcineurin-mediated signaling	1/13	0.141342	0.358296	IGF1
Black	Positive regulation of calcineurin-NFAT signaling cascade	1/13	0.141342	0.358296	IGF1
Black	Positive regulation of cell aging	1/13	0.141342	0.358296	SIRT1
Black	Positive regulation of insulin receptor signaling pathway	1/13	0.141342	0.358296	SIRT1
Black	Positive regulation of transporter activity	1/13	0.141342	0.358296	WNK3
Black	Arachidonic acid metabolic process	2/57	0.142558	0.359111	CYP1A2;CYP1A1
Black	Dicarboxylic acid metabolic process	2/57	0.142558	0.359111	TAT;GPT2
Black	Renal system development	2/57	0.142558	0.359111	ARL3;PROX1
Black	Positive regulation of cell junction assembly	2/57	0.142558	0.359111	PTPRD;IL1RAP
Black	Sulfur compound biosynthetic process	3/113	0.145296	0.359111	GSTO1;ST3GAL6;ST3GAL1
Black	Neuron differentiation	4/174	0.145962	0.359111	PTPRD;LHX2;ATOH8;MET
Black	Regulation of calcium ion transport	2/58	0.146574	0.359111	CACNB2;WNK3
Black	Activation of protein kinase activity	3/114	0.148022	0.359111	EMP2;IGF1;PRLR
Black	Negative regulation of autophagy	2/59	0.150612	0.359111	LEPR;MET
Black	Activation of cysteine-type endopeptidase activity	1/14	0.151352	0.359111	CYFIP2
Black	Regulation of cAMP-dependent protein kinase activity	1/14	0.151352	0.359111	SIRT1
Black	Cellular copper ion homeostasis	1/14	0.151352	0.359111	SLC31A2
Black	Regulation of fatty acid beta-oxidation	1/14	0.151352	0.359111	ABCB11
Black	Cellular response to low-density lipoprotein particle stimulus	1/14	0.151352	0.359111	ABCA1
Black	Regulation of histone methylation	1/14	0.151352	0.359111	AASS
Black	Regulation of integrin-mediated signaling pathway	1/14	0.151352	0.359111	EMP2
Black	Regulation of intrinsic apoptotic signaling pathway in response to DNA damage by p53 class mediator	1/14	0.151352	0.359111	SIRT1
Black	Regulation of lamellipodium organization	1/14	0.151352	0.359111	VIL1
Black	Regulation of lipase activity	1/14	0.151352	0.359111	ANGPTL3
Black	Regulation of macrophage cytokine production	1/14	0.151352	0.359111	SIRT1
Black	Covalent chromatin modification	1/14	0.151352	0.359111	SIRT1
Black	Dicarboxylic acid catabolic process	1/14	0.151352	0.359111	ASPA
Black	Endothelial cell differentiation	1/14	0.151352	0.359111	PROX1
Black	Genitalia development	1/14	0.151352	0.359111	DNAJC19
Black	Regulation of trophoblast cell migration	1/14	0.151352	0.359111	ACVR1C
Black	Growth hormone receptor signaling pathway via JAK-STAT	1/14	0.151352	0.359111	PRLR
Black	Heterochromatin organization	1/14	0.151352	0.359111	SIRT1
Black	Secondary palate development	1/14	0.151352	0.359111	TGFBR3
Black	Secretion	1/14	0.151352	0.359111	ABCB11
Black	Low-density lipoprotein particle remodeling	1/14	0.151352	0.359111	LPA
Black	Negative regulation of cartilage development	1/14	0.151352	0.359111	SNAI2
Black	Negative regulation of coagulation	1/14	0.151352	0.359111	TFPI
Black	Negative regulation of neuroinflammatory response	1/14	0.151352	0.359111	IGF1
Black	Negative regulation of pri-miRNA transcription by RNA polymerase II	1/14	0.151352	0.359111	NFATC3
Black	Negative regulation of T cell mediated immunity	1/14	0.151352	0.359111	CEACAM1
Black	Neuromuscular process controlling balance	1/14	0.151352	0.359111	CDH23
Black	Nucleoside phosphate catabolic process	1/14	0.151352	0.359111	SMPDL3A
Black	Nucleoside triphosphate metabolic process	1/14	0.151352	0.359111	SMPDL3A
Black	Positive regulation of brown fat cell differentiation	1/14	0.151352	0.359111	NAPEPLD
Black	Positive regulation of cardiac muscle cell proliferation	1/14	0.151352	0.359111	TGFBR3
Black	Positive regulation of cellular response to insulin stimulus	1/14	0.151352	0.359111	SIRT1
Black	Positive regulation of glucose metabolic process	1/14	0.151352	0.359111	SIRT1
Black	Positive regulation of glycogen biosynthetic process	1/14	0.151352	0.359111	IGF1
Black	Positive regulation of glycoprotein biosynthetic process	1/14	0.151352	0.359111	IGF1
Black	Positive regulation of sodium ion transmembrane transporter activity	1/14	0.151352	0.359111	WNK3
Black	Positive regulation of angiogenesis	3/116	0.153522	0.363743	SEMA5A;ANGPTL3;SIRT1
Black	Negative regulation of response to stimulus	2/61	0.158754	0.366648	HHIP;SIRT1
Black	O-glycan processing	2/61	0.158754	0.366648	ST6GAL1;ST3GAL1
Black	Adenylate cyclase-activating G protein-coupled receptor signaling pathway	3/118	0.159087	0.366648	ABCA1;RXFP1;LGR4
Black	Protein trimerization	1/15	0.161246	0.366648	DISP1
Black	Pyrimidine nucleoside metabolic process	1/15	0.161246	0.366648	NT5E
Black	Cardiac myofibril assembly	1/15	0.161246	0.366648	PROX1
Black	Cellular response to arsenic-containing substance	1/15	0.161246	0.366648	GSTO1
Black	Contractile actin filament bundle assembly	1/15	0.161246	0.366648	FAM171A1
Black	Ganglioside biosynthetic process	1/15	0.161246	0.366648	ST3GAL1
Black	Response to ethanol	1/15	0.161246	0.366648	ADH6
Black	Heterocycle biosynthetic process	1/15	0.161246	0.366648	GPHN
Black	Intracellular cholesterol transport	1/15	0.161246	0.366648	ABCA1
Black	Lipoxygenase pathway	1/15	0.161246	0.366648	PON3
Black	Stress fiber assembly	1/15	0.161246	0.366648	FAM171A1
Black	Macrophage differentiation	1/15	0.161246	0.366648	SIRT1
Black	Mammary gland epithelium development	1/15	0.161246	0.366648	IRF6
Black	Membrane raft organization	1/15	0.161246	0.366648	EMP2
Black	Membrane repolarization during cardiac muscle cell action potential	1/15	0.161246	0.366648	KCNJ8
Black	Myoblast differentiation	1/15	0.161246	0.366648	IGF1
Black	Negative regulation of androgen receptor signaling pathway	1/15	0.161246	0.366648	SIRT1
Black	Negative regulation of cellular component movement	1/15	0.161246	0.366648	TGFBR3
Black	Negative regulation of chondrocyte differentiation	1/15	0.161246	0.366648	SNAI2
Black	Negative regulation of leukocyte mediated cytotoxicity	1/15	0.161246	0.366648	CEACAM1
Black	Peptidyl-arginine modification	1/15	0.161246	0.366648	ART4
Black	Photoreceptor cell development	1/15	0.161246	0.366648	ARL3
Black	Phototransduction, visible light	1/15	0.161246	0.366648	CNGA1
Black	Positive regulation of glycogen metabolic process	1/15	0.161246	0.366648	IGF1
Black	Positive regulation of secretion	1/15	0.161246	0.366648	ABCB11
Black	Protein homotrimerization	1/15	0.161246	0.366648	DISP1
Black	Protein polyubiquitination	6/314	0.161342	0.366648	HERC5;RNF125;RMND5A;TRIM2;BLMH;FBXO21
Black	Negative regulation of cytokine production	4/182	0.163441	0.370911	HERC5;CEACAM1;RNF125;LGR4
Black	Cellular response to reactive oxygen species	2/63	0.166976	0.373584	NET1;SIRT1
Black	Positive regulation of Ras protein signal transduction	2/63	0.166976	0.373584	NET1;IGF1
Black	Protein homooligomerization	3/121	0.167547	0.373584	C9;HPRT1;DISP1
Black	Basement membrane organization	1/16	0.171024	0.373584	NID1
Black	Body fluid secretion	1/16	0.171024	0.373584	PRLR
Black	Regulation of cholesterol storage	1/16	0.171024	0.373584	ABCA1
Black	Regulation of defense response to virus	1/16	0.171024	0.373584	HERC5
Black	Regulation of ERBB signaling pathway	1/16	0.171024	0.373584	CEACAM1
Black	Regulation of fatty acid oxidation	1/16	0.171024	0.373584	ABCB11
Black	Cellular response to sterol	1/16	0.171024	0.373584	RORA
Black	Regulation of interleukin-1 production	1/16	0.171024	0.373584	CEACAM1
Black	Regulation of intrinsic apoptotic signaling pathway in response to DNA damage	1/16	0.171024	0.373584	SNAI2
Black	Epiboly involved in wound healing	1/16	0.171024	0.373584	CEACAM1
Black	Glutamine family amino acid catabolic process	1/16	0.171024	0.373584	ARG1
Black	Serine family amino acid metabolic process	1/16	0.171024	0.373584	BAAT
Black	Killing by host of symbiont cells	1/16	0.171024	0.373584	CFHR5
Black	Sphingolipid catabolic process	1/16	0.171024	0.373584	SMPDL3A
Black	T cell mediated immunity	1/16	0.171024	0.373584	EMP2
Black	Negative regulation of histone modification	1/16	0.171024	0.373584	AASS
Black	Negative regulation of natural killer cell mediated cytotoxicity	1/16	0.171024	0.373584	CEACAM1
Black	Negative regulation of platelet activation	1/16	0.171024	0.373584	CEACAM1
Black	Negative regulation of release of cytochrome c from mitochondria	1/16	0.171024	0.373584	IGF1
Black	Neural tube development	1/16	0.171024	0.373584	PROX1
Black	Nucleotide catabolic process	1/16	0.171024	0.373584	NT5E
Black	Positive regulation of myeloid leukocyte cytokine production involved in immune response	1/16	0.171024	0.373584	SIRT1
Black	Positive regulation of small molecule metabolic process	1/16	0.171024	0.373584	PPM1K
Black	Positive regulation of TORC1 signaling	1/16	0.171024	0.373584	RRAGD
Black	Diterpenoid metabolic process	2/64	0.171114	0.373584	RDH12;NAPEPLD
Black	Negative regulation of intrinsic apoptotic signaling pathway	2/64	0.171114	0.373584	SNAI2;SIRT1
Black	Regulation of anatomical structure morphogenesis	3/123	0.17326	0.377774	CEACAM1;EMP2;PDLIM5
Black	Regulation of cellular catabolic process	2/65	0.175269	0.379585	RRAGD;ABCB11
Black	Regulation of phosphorylation	3/125	0.179027	0.379585	EMP2;SIRT1;FNIP2
Black	Platelet degranulation	3/125	0.179027	0.379585	ITIH3;IGF1;CALM1
Black	Cellular response to nutrient levels	2/66	0.179441	0.379585	RRAGD;SIRT1
Black	Positive regulation of T cell proliferation	2/66	0.179441	0.379585	IGFBP2;IGF1
Black	Pyrimidine-containing compound catabolic process	1/17	0.18069	0.379585	NT5E
Black	Aorta morphogenesis	1/17	0.18069	0.379585	PROX1
Black	Cell surface receptor signaling pathway involved in heart development	1/17	0.18069	0.379585	SNAI2
Black	Copper ion homeostasis	1/17	0.18069	0.379585	SLC31A2
Black	DNA biosynthetic process	1/17	0.18069	0.379585	SIRT1
Black	Epithelial cell morphogenesis	1/17	0.18069	0.379585	MET
Black	Regulation of steroid biosynthetic process	1/17	0.18069	0.379585	SIRT1
Black	Regulation of transferase activity	1/17	0.18069	0.379585	EMP2
Black	Reverse cholesterol transport	1/17	0.18069	0.379585	ABCA1
Black	Stem cell development	1/17	0.18069	0.379585	SNAI2
Black	Sulfation	1/17	0.18069	0.379585	SULT2A1
Black	Membrane depolarization during cardiac muscle cell action potential	1/17	0.18069	0.379585	CACNB2
Black	Vasculature development	1/17	0.18069	0.379585	ERRFI1
Black	Monosaccharide transmembrane transport	1/17	0.18069	0.379585	SLC2A12
Black	Negative regulation of amyloid-beta formation	1/17	0.18069	0.379585	IGF1
Black	Negative regulation of ATPase activity	1/17	0.18069	0.379585	SIRT1
Black	Negative regulation of cell aging	1/17	0.18069	0.379585	SIRT1
Black	Negative regulation of fatty acid metabolic process	1/17	0.18069	0.379585	CEACAM1
Black	Negative regulation of intrinsic apoptotic signaling pathway by p53 class mediator	1/17	0.18069	0.379585	SIRT1
Black	Negative regulation of peptidyl-threonine phosphorylation	1/17	0.18069	0.379585	CALM1
Black	Positive regulation of cyclin-dependent protein serine/threonine kinase activity	1/17	0.18069	0.379585	PROX1
Black	Positive regulation of dendrite extension	1/17	0.18069	0.379585	CPNE6
Black	Positive regulation of muscle hypertrophy	1/17	0.18069	0.379585	IGF1
Black	Positive regulation of smooth muscle cell migration	1/17	0.18069	0.379585	IGF1
Black	Anion transmembrane transport	2/67	0.183627	0.384787	SLC35A3;SLC16A7
Black	Regulation of epidermal growth factor receptor signaling pathway	2/67	0.183627	0.384787	ERRFI1;CEACAM1
Black	Negative regulation of cell differentiation	4/191	0.183955	0.384989	ABCA1;SNAI2;RORA;SIRT1
Black	Negative regulation of transforming growth factor beta receptor signaling pathway	2/68	0.187828	0.388403	SIRT1;PBLD
Black	Cytokine-mediated signaling pathway	10/621	0.189897	0.388403	CEACAM1;GSTO1;LEPR;GPR75;RORA;IL1RAP;IRF6;SIRT1;PRLR;IL17RB
Black	Regulation of adaptive immune response	1/18	0.190243	0.388403	SIRT1
Black	Regulation of dendrite extension	1/18	0.190243	0.388403	CPNE6
Black	Regulation of multicellular organism growth	1/18	0.190243	0.388403	IGF1
Black	Regulation of oxidative stress-induced intrinsic apoptotic signaling pathway	1/18	0.190243	0.388403	SIRT1
Black	Regulation of platelet aggregation	1/18	0.190243	0.388403	CEACAM1
Black	Endothelial cell proliferation	1/18	0.190243	0.388403	SEMA5A
Black	Regulation of spindle organization	1/18	0.190243	0.388403	GNAI1
Black	Regulation of transcription by RNA polymerase I	1/18	0.190243	0.388403	PHF8
Black	Maintenance of gastrointestinal epithelium	1/18	0.190243	0.388403	PBLD
Black	Ventricular cardiac muscle cell action potential	1/18	0.190243	0.388403	KCNJ8
Black	Negative regulation of biosynthetic process	1/18	0.190243	0.388403	CEACAM1
Black	Negative regulation of lipid catabolic process	1/18	0.190243	0.388403	PDE3B
Black	Negative regulation of Rho protein signal transduction	1/18	0.190243	0.388403	MET
Black	Nucleotide biosynthetic process	1/18	0.190243	0.388403	HPRT1
Black	Positive regulation of cardiac muscle hypertrophy	1/18	0.190243	0.388403	IGF1
Black	Positive regulation of mRNA splicing, via spliceosome	1/18	0.190243	0.388403	PRDX6
Black	Positive regulation of phosphoprotein phosphatase activity	1/18	0.190243	0.388403	CALM1
Black	Presynapse assembly	1/18	0.190243	0.388403	PTPRD
Black	Positive regulation of macromolecule biosynthetic process	3/129	0.190714	0.388889	EIF3E;IGF1;SIRT1
Black	Negative regulation of macromolecule metabolic process	4/194	0.190974	0.388944	TNRC6C;ATOH8;IGF1;SIRT1
Black	Negative regulation of cellular catabolic process	2/69	0.192042	0.390474	LEPR;MET
Black	Regulation of response to external stimulus	3/130	0.193666	0.390474	HERC5;CNGA1;CALM1
Black	Positive regulation of canonical Wnt signaling pathway	3/130	0.193666	0.390474	SEMA5A;TBL1X;LGR4
Black	Protein glycosylation	3/130	0.193666	0.390474	MAN1C1;ST3GAL6;ST3GAL1
Black	Cellular response to light stimulus	2/70	0.196268	0.390474	GPR88;CNGA1
Black	Kidney development	2/70	0.196268	0.390474	ARL3;PROX1
Black	Wound healing	2/70	0.196268	0.390474	EPB41L4B;IGF1
Black	Positive regulation of cell-substrate adhesion	2/70	0.196268	0.390474	ECM2;EMP2
Black	Cellular response to hypoxia	3/131	0.196629	0.390474	RORA;SCN2A;SIRT1
Black	Actin filament capping	1/19	0.199685	0.390474	VIL1
Black	Activin receptor signaling pathway	1/19	0.199685	0.390474	ACVR1C
Black	Purine ribonucleoside bisphosphate metabolic process	1/19	0.199685	0.390474	SULT2A1
Black	Regulation of bicellular tight junction assembly	1/19	0.199685	0.390474	SNAI2
Black	Barbed-end actin filament capping	1/19	0.199685	0.390474	VIL1
Black	Cardiac atrium morphogenesis	1/19	0.199685	0.390474	PROX1
Black	Regulation of epithelial cell differentiation	1/19	0.199685	0.390474	CEACAM1
Black	Cytoplasmic translational initiation	1/19	0.199685	0.390474	EIF5
Black	Regulation of neuroinflammatory response	1/19	0.199685	0.390474	IGF1
Black	Regulation of RIG-I signaling pathway	1/19	0.199685	0.390474	RNF125
Black	Establishment of skin barrier	1/19	0.199685	0.390474	MET
Black	Glycerolipid catabolic process	1/19	0.199685	0.390474	PRDX6
Black	Regulation of water loss via skin	1/19	0.199685	0.390474	MET
Black	Heart trabecula morphogenesis	1/19	0.199685	0.390474	TGFBR3
Black	Heparan sulfate proteoglycan biosynthetic process	1/19	0.199685	0.390474	HS3ST3B1
Black	Sphingosine metabolic process	1/19	0.199685	0.390474	NAAA
Black	Mesenchymal cell development	1/19	0.199685	0.390474	SNAI2
Black	N-glycan processing	1/19	0.199685	0.390474	MAN1C1
Black	Negative regulation of amyloid precursor protein catabolic process	1/19	0.199685	0.390474	IGF1
Black	Negative regulation of oxidative stress-induced intrinsic apoptotic signaling pathway	1/19	0.199685	0.390474	SIRT1
Black	Negative regulation of T cell receptor signaling pathway	1/19	0.199685	0.390474	CEACAM1
Black	Neural crest cell differentiation	1/19	0.199685	0.390474	SNAI2
Black	Nuclear membrane organization	1/19	0.199685	0.390474	TOR1AIP1
Black	Postsynaptic membrane organization	1/19	0.199685	0.390474	GPHN
Black	Protein import into mitochondrial matrix	1/19	0.199685	0.390474	DNAJC19
Black	Regulation of TOR signaling	2/71	0.200506	0.391162	RRAGD;SIRT1
Black	Response to metal ion	2/71	0.200506	0.391162	CALM1;GPHN
Black	Protein-containing complex assembly	5/267	0.201668	0.392971	VIL1;MAGI1;TLE1;IL1RAP;TEAD1
Black	Regulation of cell adhesion	3/133	0.202589	0.393844	SEMA5A;EPB41L4B;PDE3B
Black	Transmembrane receptor protein serine/threonine kinase signaling pathway	3/133	0.202589	0.393844	TGFBR3;ACVR1C;SIRT1
Black	Response to ionizing radiation	2/72	0.204754	0.397086	NET1;SIRT1
Black	Regulation of macromolecule metabolic process	4/200	0.20526	0.397086	ZNF507;IGF1;PROX1;TOB1
Black	Positive regulation of cell migration	5/269	0.205764	0.397086	SEMA5A;VIL1;ANGPTL3;SNAI2;IGF1
Black	Regulation of hydrolase activity	2/73	0.209013	0.397086	FGD4;CHN2
Black	Neurotransmitter transport	2/73	0.209013	0.397086	SLC6A16;NAAA
Black	Purine ribonucleoside monophosphate metabolic process	1/20	0.209017	0.397086	HPRT1
Black	Calcium-independent cell-cell adhesion via plasma membrane cell-adhesion molecules	1/20	0.209017	0.397086	CLDN12
Black	Early endosome to late endosome transport	1/20	0.209017	0.397086	EMP2
Black	Energy reserve metabolic process	1/20	0.209017	0.397086	LEPR
Black	Regulation of smooth muscle cell migration	1/20	0.209017	0.397086	IGF1
Black	Growth hormone receptor signaling pathway	1/20	0.209017	0.397086	PRLR
Black	Inositol phosphate-mediated signaling	1/20	0.209017	0.397086	NFATC3
Black	Xenobiotic transport	1/20	0.209017	0.397086	ABCG2
Black	Negative regulation of axon extension involved in axon guidance	1/20	0.209017	0.397086	SEMA5A
Black	Negative regulation of lipid storage	1/20	0.209017	0.397086	ABCA1
Black	Nucleobase-containing compound biosynthetic process	1/20	0.209017	0.397086	HPRT1
Black	Positive regulation of cyclin-dependent protein kinase activity	1/20	0.209017	0.397086	PROX1
Black	Positive regulation of dendrite morphogenesis	1/20	0.209017	0.397086	PTPRD
Black	Positive regulation of epithelial cell differentiation	1/20	0.209017	0.397086	ATOH8
Black	Post-transcriptional gene silencing by RNA	1/20	0.209017	0.397086	TNRC6C
Black	Generation of neurons	4/202	0.210091	0.39867	PTPRD;LHX2;ATOH8;MET
Black	Proteasomal protein catabolic process	4/205	0.217397	0.405375	RMND5A;TRIM2;TBL1X;SIRT1
Black	Integrin-mediated signaling pathway	2/75	0.217556	0.405375	CEACAM1;ANGPTL3
Black	Purinergic nucleotide receptor signaling pathway	1/21	0.218242	0.405375	NT5E
Black	Regulation of cardiac muscle cell proliferation	1/21	0.218242	0.405375	TGFBR3
Black	Regulation of cholesterol metabolic process	1/21	0.218242	0.405375	FMO5
Black	Cellular response to steroid hormone stimulus	1/21	0.218242	0.405375	TFPI
Black	Regulation of lipoprotein lipase activity	1/21	0.218242	0.405375	ANGPTL3
Black	Heparan sulfate proteoglycan metabolic process	1/21	0.218242	0.405375	HS3ST3B1
Black	Intrinsic apoptotic signaling pathway in response to DNA damage by p53 class mediator	1/21	0.218242	0.405375	SIRT1
Black	Myotube differentiation	1/21	0.218242	0.405375	IGF1
Black	Negative regulation of cell communication	1/21	0.218242	0.405375	HHIP
Black	Negative regulation of peptidyl-serine phosphorylation	1/21	0.218242	0.405375	CNKSR3
Black	Neuron apoptotic process	1/21	0.218242	0.405375	SCN2A
Black	Nuclear envelope organization	1/21	0.218242	0.405375	TOR1AIP1
Black	Positive regulation of glycolytic process	1/21	0.218242	0.405375	IGF1
Black	Positive regulation of phosphatase activity	1/21	0.218242	0.405375	CALM1
Black	Positive regulation of purine nucleotide metabolic process	1/21	0.218242	0.405375	IGF1
Black	Positive regulation of transcription regulatory region DNA binding	1/21	0.218242	0.405375	IGF1
Black	Positive regulation of vascular associated smooth muscle cell proliferation	1/21	0.218242	0.405375	IGF1
Black	Phospholipid metabolic process	2/76	0.22184	0.4116	AGPAT5;ANGPTL3
Black	Enzyme linked receptor protein signaling pathway	3/140	0.223763	0.413109	PTPRD;MET;ANGPTL1
Black	Transcription initiation from RNA polymerase II promoter	3/140	0.223763	0.413109	RORA;TBL1X;TEAD1
Black	Plasma membrane bounded cell projection assembly	5/278	0.224523	0.413109	FGD4;IFT81;ARL3;ARHGEF4;EMP2
Black	Positive regulation of phosphatidylinositol 3-kinase signaling	2/77	0.22613	0.413109	IGF1;SIRT1
Black	Regulation of centrosome cycle	1/22	0.227359	0.413109	SIRT1
Black	Regulation of chromosome organization	1/22	0.227359	0.413109	CENPV
Black	Regulation of lipid storage	1/22	0.227359	0.413109	SIRT1
Black	Glutathione derivative biosynthetic process	1/22	0.227359	0.413109	GSTO1
Black	Glutathione derivative metabolic process	1/22	0.227359	0.413109	GSTO1
Black	Regulation of voltage-gated calcium channel activity	1/22	0.227359	0.413109	CACNB2
Black	Heme biosynthetic process	1/22	0.227359	0.413109	ABCG2
Black	Membrane lipid metabolic process	1/22	0.227359	0.413109	ST3GAL6
Black	Negative regulation of lipid biosynthetic process	1/22	0.227359	0.413109	CEACAM1
Black	Negative regulation of phosphate metabolic process	1/22	0.227359	0.413109	SIRT1
Black	Negative regulation of small molecule metabolic process	1/22	0.227359	0.413109	ACMSD
Black	Neuronal action potential	1/22	0.227359	0.413109	SCN2A
Black	Positive regulation of axon extension	1/22	0.227359	0.413109	SEMA5A
Black	Positive regulation of lipid catabolic process	1/22	0.227359	0.413109	ANGPTL3
Black	Positive regulation of neural precursor cell proliferation	1/22	0.227359	0.413109	PROX1
Black	Protein localization to organelle	3/142	0.229892	0.417258	ARL3;TRAM2;TOR1AIP1
Black	Protein modification process	2/78	0.230426	0.417773	ST3GAL6;ST3GAL1
Black	Ubiquitin-dependent protein catabolic process	6/354	0.232434	0.418985	RNF125;RMND5A;TRIM2;TBL1X;FBXO21;SIRT1
Black	Nitrogen compound transport	3/143	0.232969	0.418985	SLC16A10;ABCG2;SLC38A4
Black	Axon development	2/79	0.234728	0.418985	SEMA5A;SLITRK3
Black	Regulation of ion transport	2/79	0.234728	0.418985	PER1;KCNJ8
Black	Artery development	1/23	0.23637	0.418985	ANGPTL3
Black	Blood vessel endothelial cell migration	1/23	0.23637	0.418985	EMP2
Black	Regulation of interferon-gamma-mediated signaling pathway	1/23	0.23637	0.418985	ARG1
Black	Regulation of neural precursor cell proliferation	1/23	0.23637	0.418985	PROX1
Black	ERK1 and ERK2 cascade	1/23	0.23637	0.418985	IGF1
Black	Regulation of SMAD protein signal transduction	1/23	0.23637	0.418985	PBLD
Black	Hexose transmembrane transport	1/23	0.23637	0.418985	SLC2A12
Black	Negative regulation of extrinsic apoptotic signaling pathway in absence of ligand	1/23	0.23637	0.418985	SNAI2
Black	Negative regulation of G protein-coupled receptor signaling pathway	1/23	0.23637	0.418985	MET
Black	Negative regulation of signal transduction in absence of ligand	1/23	0.23637	0.418985	SNAI2
Black	Negative regulation of smoothened signaling pathway	1/23	0.23637	0.418985	HHIP
Black	Oligosaccharide biosynthetic process	1/23	0.23637	0.418985	ST3GAL6
Black	Positive regulation of cholesterol efflux	1/23	0.23637	0.418985	SIRT1
Black	Positive regulation of mRNA processing	1/23	0.23637	0.418985	PRDX6
Black	Positive regulation of protein autophosphorylation	1/23	0.23637	0.418985	CALM1
Black	Positive regulation of transcription by RNA polymerase I	1/23	0.23637	0.418985	PHF8
Black	Protein deacylation	1/23	0.23637	0.418985	SIRT1
Black	Regulation of fat cell differentiation	2/80	0.239034	0.421914	RORA;SIRT1
Black	Glycerophospholipid metabolic process	2/80	0.239034	0.421914	CPNE6;PRDX6
Black	Skin development	2/80	0.239034	0.421914	ERRFI1;MET
Black	Negative regulation of extrinsic apoptotic signaling pathway	2/80	0.239034	0.421914	SNAI2;IGF1
Black	Positive regulation of programmed cell death	5/286	0.241611	0.42396	NET1;FGD4;ACVR1C;ARHGEF4;SIRT1
Black	Apoptotic nuclear changes	1/24	0.245276	0.42396	ACVR1C
Black	Regulation of axon extension involved in axon guidance	1/24	0.245276	0.42396	SEMA5A
Black	Axon extension	1/24	0.245276	0.42396	SEMA5A
Black	Regulation of cardiac muscle hypertrophy	1/24	0.245276	0.42396	IGF1
Black	Carbohydrate biosynthetic process	1/24	0.245276	0.42396	ST3GAL6
Black	Regulation of cellular response to transforming growth factor beta stimulus	1/24	0.245276	0.42396	TGFBR3
Black	Cardiac muscle cell differentiation	1/24	0.245276	0.42396	CXADR
Black	Cholesterol efflux	1/24	0.245276	0.42396	ABCA1
Black	Regulation of monooxygenase activity	1/24	0.245276	0.42396	CALM1
Black	Lipid translocation	1/24	0.245276	0.42396	ABCA1
Black	Sulfur amino acid metabolic process	1/24	0.245276	0.42396	ADI1
Black	Mammary gland development	1/24	0.245276	0.42396	PRLR
Black	Wound healing, spreading of cells	1/24	0.245276	0.42396	CEACAM1
Black	Negative regulation of protein tyrosine kinase activity	1/24	0.245276	0.42396	ERRFI1
Black	Negative regulation of stress fiber assembly	1/24	0.245276	0.42396	MET
Black	Porphyrin-containing compound biosynthetic process	1/24	0.245276	0.42396	ABCG2
Black	Positive regulation of carbohydrate metabolic process	1/24	0.245276	0.42396	IGF1
Black	Protein alpha-1,2-demannosylation	1/24	0.245276	0.42396	MAN1C1
Black	Protein kinase B signaling	1/24	0.245276	0.42396	IGF1
Black	Positive regulation of nucleic acid-templated transcription	8/511	0.246856	0.426248	LHX2;ATOH8;RORA;TBL1X;IGF1;IRF6;TEAD1;PHF8
Black	Cell-cell junction organization	2/82	0.247658	0.42719	CXADR;CADM2
Black	Regulation of intracellular signal transduction	7/437	0.248917	0.428919	NET1;FGD4;CEACAM1;CHN2;CCNG1;ARHGEF4;GNAI1
Black	Glycoprotein biosynthetic process	2/83	0.251974	0.431573	ST3GAL6;IGF1
Black	Peptide metabolic process	2/83	0.251974	0.431573	CPD;CPN1
Black	3'-phosphoadenosine 5'-phosphosulfate metabolic process	1/25	0.254079	0.431573	SULT2A1
Black	Regulation of calcium ion import	1/25	0.254079	0.431573	WNK3
Black	CAMP-mediated signaling	1/25	0.254079	0.431573	PDE7B
Black	Regulation of cholesterol transport	1/25	0.254079	0.431573	OSBPL6
Black	Regulation of epidermal cell differentiation	1/25	0.254079	0.431573	ERRFI1
Black	Energy derivation by oxidation of organic compounds	1/25	0.254079	0.431573	LEPR
Black	Negative regulation of actin filament polymerization	1/25	0.254079	0.431573	VIL1
Black	Negative regulation of antigen receptor-mediated signaling pathway	1/25	0.254079	0.431573	CEACAM1
Black	Negative regulation of ion transport	1/25	0.254079	0.431573	WNK3
Black	Negative regulation of signaling	1/25	0.254079	0.431573	HHIP
Black	Positive regulation of lipid metabolic process	1/25	0.254079	0.431573	ANGPTL3
Black	Positive regulation of vascular endothelial growth factor production	1/25	0.254079	0.431573	RORA
Black	Regulation of cytokine production	3/150	0.254699	0.432184	PER1;SNAI2;LGR4
Black	Regulation of cytokinesis	2/84	0.256292	0.434446	CENPV;CALM1
Black	Regulation of cell cycle G2/M phase transition	2/85	0.260611	0.436137	CEP57;HAUS4
Black	Positive regulation of transcription by RNA polymerase II	13/908	0.261735	0.436137	NFATC3;RORA;IGF1;PROX1;SIRT1;PER1;NFIA;ZNF507;ATOH8;TBL1X;IRF6;TEAD1;MET
Black	Proteoglycan metabolic process	1/26	0.26278	0.436137	IGF1
Black	Purine-containing compound biosynthetic process	1/26	0.26278	0.436137	HPRT1
Black	Regulation of actin filament bundle assembly	1/26	0.26278	0.436137	VIL1
Black	Regulation of chondrocyte differentiation	1/26	0.26278	0.436137	SNAI2
Black	Regulation of glycogen biosynthetic process	1/26	0.26278	0.436137	IGF1
Black	Endothelial cell development	1/26	0.26278	0.436137	MET
Black	Regulation of synapse organization	1/26	0.26278	0.436137	PDLIM5
Black	Hippo signaling	1/26	0.26278	0.436137	TEAD1
Black	Histone lysine demethylation	1/26	0.26278	0.436137	PHF8
Black	Lamellipodium assembly	1/26	0.26278	0.436137	ARHGEF4
Black	Membrane depolarization during action potential	1/26	0.26278	0.436137	SCN2A
Black	TOR signaling	1/26	0.26278	0.436137	EIF4EBP2
Black	Negative regulation of cell development	1/26	0.26278	0.436137	IGF1
Black	Negative regulation of interleukin-1 beta production	1/26	0.26278	0.436137	IGF1
Black	Negative regulation of signaling receptor activity	1/26	0.26278	0.436137	ERRFI1
Black	Positive regulation of glucose import	1/26	0.26278	0.436137	IGF1
Black	Positive regulation of histone methylation	1/26	0.26278	0.436137	SIRT1
Black	Positive regulation of ion transmembrane transporter activity	1/26	0.26278	0.436137	WNK3
Black	Positive regulation of microtubule polymerization or depolymerization	1/26	0.26278	0.436137	MET
Black	Positive regulation of Wnt signaling pathway	3/153	0.2641	0.437651	SEMA5A;TBL1X;LGR4
Black	Regulation of neuron death	2/86	0.264931	0.437651	TRIM2;GPR75
Black	Glucose homeostasis	2/86	0.264931	0.437651	LEPR;SIRT1
Black	Negative regulation of cellular amide metabolic process	2/86	0.264931	0.437651	IGF1;TOB1
Black	Regulation of I-kappaB kinase/NF-kappaB signaling	4/224	0.265085	0.437651	PER1;TLE1;RORA;SIRT1
Black	Positive regulation of protein phosphorylation	6/371	0.265267	0.437651	WNK3;LEPR;IGF1;CALM1;SIRT1;FNIP2
Black	Sodium ion transmembrane transport	2/87	0.269251	0.439051	SLC6A16;SCN2A
Black	Protein ubiquitination	8/525	0.269747	0.439051	HERC5;RNF125;RMND5A;TRIM2;BLMH;ABCB11;FBXO21;SIRT1
Black	Protein peptidyl-prolyl isomerization	1/27	0.27138	0.439051	FKBP5
Black	Regulation of blood coagulation	1/27	0.27138	0.439051	TFPI
Black	Regulation of cardiac muscle cell contraction	1/27	0.27138	0.439051	CTNNA3
Black	Cellular lipid catabolic process	1/27	0.27138	0.439051	ANGPTL3
Black	Regulation of epidermal growth factor-activated receptor activity	1/27	0.27138	0.439051	ERRFI1
Black	Cellular senescence	1/27	0.27138	0.439051	SIRT1
Black	Chondroitin sulfate proteoglycan biosynthetic process	1/27	0.27138	0.439051	B3GAT1
Black	Entrainment of circadian clock by photoperiod	1/27	0.27138	0.439051	PER1
Black	Regulation of toll-like receptor signaling pathway	1/27	0.27138	0.439051	LGR4
Black	Regulation of transcription regulatory region DNA binding	1/27	0.27138	0.439051	IGF1
Black	Regulation of vascular endothelial growth factor production	1/27	0.27138	0.439051	RORA
Black	Regulation of vasculature development	1/27	0.27138	0.439051	EMP2
Black	Mitotic chromosome condensation	1/27	0.27138	0.439051	PHF8
Black	Negative regulation of actin filament bundle assembly	1/27	0.27138	0.439051	MET
Black	Negative regulation of catalytic activity	1/27	0.27138	0.439051	SIRT1
Black	Negative regulation of endothelial cell apoptotic process	1/27	0.27138	0.439051	SEMA5A
Black	Positive regulation of calcium ion transmembrane transport	1/27	0.27138	0.439051	CACNB2
Black	Positive regulation of nuclear division	1/27	0.27138	0.439051	IGF1
Black	Regulation of cell differentiation	3/156	0.273544	0.441665	SMOC1;SNAI2;EMP2
Black	Negative regulation of transcription by RNA polymerase II	10/684	0.276452	0.441665	PER1;KLF12;NFATC3;SNAI2;TBL1X;PROX1;SIRT1;FNIP2;AASS;IKZF5
Black	Regulation of cation channel activity	2/89	0.27789	0.441665	CACNB2;CALM1
Black	Regulation of cysteine-type endopeptidase activity involved in apoptotic process	2/89	0.27789	0.441665	ACVR1C;SIRT1
Black	Regulation of type I interferon production	2/89	0.27789	0.441665	HERC5;RNF125
Black	Transforming growth factor beta receptor signaling pathway	2/89	0.27789	0.441665	TGFBR3;SIRT1
Black	Cellular response to growth factor stimulus	3/158	0.27986	0.441665	VIL1;ACVR1C;SNAI2
Black	Organonitrogen compound biosynthetic process	3/158	0.27986	0.441665	ARG1;GSTO1;GPHN
Black	Regulation of calcineurin-NFAT signaling cascade	1/28	0.27988	0.441665	IGF1
Black	Calcium ion import	1/28	0.27988	0.441665	CACNB2
Black	Cellular response to acid chemical	1/28	0.27988	0.441665	RRAGD
Black	Regulation of extrinsic apoptotic signaling pathway in absence of ligand	1/28	0.27988	0.441665	SNAI2
Black	Cellular response to interleukin-6	1/28	0.27988	0.441665	ST3GAL6
Black	Regulation of postsynapse organization	1/28	0.27988	0.441665	PDLIM5
Black	Regulation of protein transport	1/28	0.27988	0.441665	DISP1
Black	Glycerophospholipid catabolic process	1/28	0.27988	0.441665	PRDX6
Black	Response to ketone	1/28	0.27988	0.441665	TGFBR3
Black	Sarcomere organization	1/28	0.27988	0.441665	MYOM2
Black	Leukocyte cell-cell adhesion	1/28	0.27988	0.441665	NT5E
Black	Sulfur compound transport	1/28	0.27988	0.441665	ABCG2
Black	Negative regulation of oxidative stress-induced cell death	1/28	0.27988	0.441665	SIRT1
Black	Photoperiodism	1/28	0.27988	0.441665	PER1
Black	Positive regulation of cell communication	1/28	0.27988	0.441665	LGI1
Black	Positive regulation of fibroblast proliferation	1/28	0.27988	0.441665	IGF1
Black	Positive regulation of microtubule polymerization	1/28	0.27988	0.441665	MET
Black	Protein localization to cell surface	1/28	0.27988	0.441665	EMP2
Black	Regulation of mRNA splicing, via spliceosome	2/90	0.282207	0.444076	MBNL3;PRDX6
Black	Sodium ion transport	2/90	0.282207	0.444076	SLC6A16;SCN2A
Black	Positive regulation of binding	2/90	0.282207	0.444076	IGF1;MET
Black	Chemical synaptic transmission	5/306	0.285707	0.448139	CACNB2;CPNE6;NAAA;PDE7B;CALM1
Black	Actin filament polymerization	1/29	0.288281	0.448139	VIL1
Black	Beta-catenin-TCF complex assembly	1/29	0.288281	0.448139	TLE1
Black	Regulation of fatty acid biosynthetic process	1/29	0.288281	0.448139	CEACAM1
Black	Regulation of gluconeogenesis	1/29	0.288281	0.448139	SIRT1
Black	Regulation of response to biotic stimulus	1/29	0.288281	0.448139	HERC5
Black	Regulation of T cell mediated cytotoxicity	1/29	0.288281	0.448139	CEACAM1
Black	Regulation of ubiquitin-protein transferase activity	1/29	0.288281	0.448139	DCUN1D4
Black	Lamellipodium organization	1/29	0.288281	0.448139	ARHGEF4
Black	Limb development	1/29	0.288281	0.448139	SMOC1
Black	Negative regulation of myeloid leukocyte differentiation	1/29	0.288281	0.448139	CEACAM1
Black	Negative regulation of wound healing	1/29	0.288281	0.448139	TFPI
Black	Positive regulation of dephosphorylation	1/29	0.288281	0.448139	CALM1
Black	Regulation of lipid metabolic process	2/92	0.290834	0.450847	RORA;TBL1X
Black	T cell activation	2/92	0.290834	0.450847	CXADR;LEPR
Black	Positive regulation of cellular component biogenesis	2/92	0.290834	0.450847	VIL1;FNIP2
Black	Positive regulation of apoptotic process	5/310	0.294714	0.456368	NET1;FGD4;ACVR1C;ARHGEF4;SIRT1
Black	Protein N-linked glycosylation via asparagine	1/30	0.296585	0.456368	ST6GAL1
Black	Artery morphogenesis	1/30	0.296585	0.456368	ANGPTL3
Black	Regulation of cation transmembrane transport	1/30	0.296585	0.456368	WNK3
Black	Regulation of striated muscle contraction	1/30	0.296585	0.456368	CALM1
Black	Respiratory tube development	1/30	0.296585	0.456368	PROX1
Black	Ion homeostasis	1/30	0.296585	0.456368	WNK3
Black	Positive regulation of small GTPase mediated signal transduction	1/30	0.296585	0.456368	IGF1
Black	Heart development	3/164	0.298881	0.459478	TGFBR3;CXADR;PDLIM5
Black	Regulation of kinase activity	2/94	0.299448	0.459926	EMP2;MET
Black	Negative regulation of canonical Wnt signaling pathway	3/165	0.30206	0.46094	TLE1;IGFBP2;SNAI2
Black	Ciliary basal body-plasma membrane docking	2/95	0.303749	0.46094	CEP57;HAUS4
Black	Activation of protein kinase B activity	1/31	0.304792	0.46094	IGF1
Black	Purine nucleoside bisphosphate metabolic process	1/31	0.304792	0.46094	BAAT
Black	Regulation of cellular senescence	1/31	0.304792	0.46094	SIRT1
Black	Regulation of developmental growth	1/31	0.304792	0.46094	IGF1
Black	Regulation of macrophage derived foam cell differentiation	1/31	0.304792	0.46094	ABCA1
Black	Regulation of transmembrane receptor protein serine/threonine kinase signaling pathway	1/31	0.304792	0.46094	TGFBR3
Black	Ribonucleoside bisphosphate metabolic process	1/31	0.304792	0.46094	BAAT
Black	Vitamin transport	1/31	0.304792	0.46094	ABCG2
Black	Negative regulation of axon extension	1/31	0.304792	0.46094	SEMA5A
Black	Peptidyl-asparagine modification	1/31	0.304792	0.46094	ST6GAL1
Black	Positive regulation of Rho protein signal transduction	1/31	0.304792	0.46094	NET1
Black	Positive regulation of RNA splicing	1/31	0.304792	0.46094	PRDX6
Black	Positive regulation of ubiquitin-protein transferase activity	1/31	0.304792	0.46094	DCUN1D4
Black	Protein acetylation	1/31	0.304792	0.46094	SIRT1
Black	Positive regulation of transcription, DNA-templated	16/1183	0.304806	0.46094	NFATC3;RORA;IGF1;PROX1;SIRT1;PHF8;PER1;NFIA;SERTAD2;LHX2;ZNF507;ATOH8;TBL1X;IRF6;TEAD1;MET
Black	Regulation of MAPK cascade	3/166	0.30524	0.461178	TGFBR3;CEACAM1;IGF1
Black	Cellular transition metal ion homeostasis	2/96	0.308046	0.464344	SLC31A2;ABCG2
Black	DNA-templated transcription, initiation	3/168	0.311604	0.464344	RORA;TBL1X;TEAD1
Black	Positive regulation of cold-induced thermogenesis	2/97	0.312337	0.464344	LEPR;PRLR
Black	Protein transmembrane import into intracellular organelle	1/32	0.312903	0.464344	DNAJC19
Black	Aortic valve morphogenesis	1/32	0.312903	0.464344	SNAI2
Black	Regulation of cell morphogenesis	1/32	0.312903	0.464344	VIL1
Black	Regulation of cellular biosynthetic process	1/32	0.312903	0.464344	SIRT1
Black	Regulation of centrosome duplication	1/32	0.312903	0.464344	SIRT1
Black	Regulation of dendrite morphogenesis	1/32	0.312903	0.464344	PTPRD
Black	Regulation of dendritic spine morphogenesis	1/32	0.312903	0.464344	PDLIM5
Black	Chromatin remodeling at centromere	1/32	0.312903	0.464344	CENPV
Black	Gene silencing by miRNA	1/32	0.312903	0.464344	TNRC6C
Black	Response to amino acid	1/32	0.312903	0.464344	RRAGD
Black	Skeletal muscle organ development	1/32	0.312903	0.464344	DISP1
Black	Membrane depolarization	1/32	0.312903	0.464344	SCN2A
Black	Modulation by host of symbiont process	1/32	0.312903	0.464344	NAPEPLD
Black	Negative regulation of chemotaxis	1/32	0.312903	0.464344	SEMA5A
Black	Peptidyl-proline modification	1/32	0.312903	0.464344	FKBP5
Black	Positive regulation of glucose transmembrane transport	1/32	0.312903	0.464344	IGF1
Black	Positive regulation of lamellipodium organization	1/32	0.312903	0.464344	VIL1
Black	Regulation of peptidyl-serine phosphorylation	2/98	0.316623	0.469446	CNKSR3;FNIP2
Black	Anterograde trans-synaptic signaling	4/244	0.317107	0.469747	CACNB2;CPNE6;PDE7B;CALM1
Black	Regulation of cholesterol efflux	1/33	0.320921	0.471211	SIRT1
Black	Regulation of sprouting angiogenesis	1/33	0.320921	0.471211	CEACAM1
Black	Signal transduction by p53 class mediator	1/33	0.320921	0.471211	ZNF385B
Black	Lytic vacuole organization	1/33	0.320921	0.471211	ABCA1
Black	Vasculogenesis	1/33	0.320921	0.471211	TGFBR3
Black	Negative regulation of JNK cascade	1/33	0.320921	0.471211	PER1
Black	Neuron projection extension	1/33	0.320921	0.471211	SEMA5A
Black	Positive regulation of ATP metabolic process	1/33	0.320921	0.471211	IGF1
Black	Positive regulation of cholesterol transport	1/33	0.320921	0.471211	SIRT1
Black	Positive regulation of receptor signaling pathway via JAK-STAT	1/33	0.320921	0.471211	PRLR
Black	Regulation of amyloid-beta formation	1/34	0.328845	0.476554	IGF1
Black	Autophagosome maturation	1/34	0.328845	0.476554	CALM1
Black	Cellular response to amino acid stimulus	1/34	0.328845	0.476554	RRAGD
Black	Central nervous system neuron differentiation	1/34	0.328845	0.476554	PROX1
Black	Regulation of keratinocyte differentiation	1/34	0.328845	0.476554	ERRFI1
Black	Epithelial tube morphogenesis	1/34	0.328845	0.476554	MET
Black	Regulation of transmembrane transport	1/34	0.328845	0.476554	KCNJ8
Black	Response to steroid hormone	1/34	0.328845	0.476554	TFPI
Black	TRNA methylation	1/34	0.328845	0.476554	NSUN6
Black	Negative regulation of mitochondrion organization	1/34	0.328845	0.476554	IGF1
Black	Phosphatidylinositol 3-kinase signaling	1/34	0.328845	0.476554	IGF1
Black	Positive regulation of DNA binding	1/34	0.328845	0.476554	IGF1
Black	Positive regulation of protein dephosphorylation	1/34	0.328845	0.476554	CALM1
Black	Protein destabilization	1/34	0.328845	0.476554	SIRT1
Black	Protein insertion into membrane	1/34	0.328845	0.476554	TRAM2
Black	Positive regulation of cell cycle process	2/101	0.329442	0.477004	CENPV;IGF1
Black	Transmembrane receptor protein tyrosine kinase signaling pathway	6/404	0.331853	0.480078	CYFIP2;CEP57;IGF1;PRLR;MET;ANGPTL1
Black	Protein O-linked glycosylation	2/102	0.3337	0.481628	ST6GAL1;ST3GAL1
Black	Positive regulation of cellular protein metabolic process	2/102	0.3337	0.481628	CYFIP2;EIF3E
Black	Cellular response to amyloid-beta	1/35	0.336678	0.481628	IGF1
Black	Regulation of lipid biosynthetic process	1/35	0.336678	0.481628	CEACAM1
Black	Regulation of mitotic spindle organization	1/35	0.336678	0.481628	GNAI1
Black	Regulation of T cell receptor signaling pathway	1/35	0.336678	0.481628	CEACAM1
Black	Regulation of TORC1 signaling	1/35	0.336678	0.481628	RRAGD
Black	Regulation of trans-synaptic signaling	1/35	0.336678	0.481628	EIF4EBP2
Black	Muscle cell differentiation	1/35	0.336678	0.481628	RORA
Black	Negative regulation of Ras protein signal transduction	1/35	0.336678	0.481628	MET
Black	Negative regulation of T cell proliferation	1/35	0.336678	0.481628	ARG1
Black	Oxoacid metabolic process	1/35	0.336678	0.481628	SULT2A1
Black	Protein localization to cilium	1/35	0.336678	0.481628	ARL3
Black	Positive regulation of signal transduction	4/252	0.338188	0.483374	TSPAN5;EMP2;IGF1;SIRT1
Black	Negative regulation of cellular process	8/566	0.339761	0.485099	SEMA5A;TGFBR3;SERTAD2;PDE3B;PROX1;IRF6;TOB1;SIRT1
Black	Regulation of cell migration	6/408	0.340092	0.485099	SEMA5A;VIL1;CEACAM1;ANGPTL3;SNAI2;IGF1
Black	Glycerophospholipid biosynthetic process	3/177	0.340267	0.485099	AGPAT5;RAB4A;CPNE6
Black	Positive regulation of phosphorylation	4/253	0.340828	0.485484	LEPR;IGF1;SIRT1;MET
Black	Regulation of translation	3/178	0.34345	0.486444	EIF5;EIF3E;TOB1
Black	Aortic valve development	1/36	0.344419	0.486444	SNAI2
Black	Regulation of androgen receptor signaling pathway	1/36	0.344419	0.486444	SIRT1
Black	Regulation of cardiac muscle contraction	1/36	0.344419	0.486444	CALM1
Black	Calcium-dependent cell-cell adhesion via plasma membrane cell adhesion molecules	1/36	0.344419	0.486444	CDH23
Black	Cyclic-nucleotide-mediated signaling	1/36	0.344419	0.486444	PDE7B
Black	Transition metal ion transport	1/36	0.344419	0.486444	SLC31A2
Black	Mitochondrion disassembly	1/36	0.344419	0.486444	FUNDC2
Black	Negative regulation of toll-like receptor signaling pathway	1/36	0.344419	0.486444	LGR4
Black	Positive regulation of mitotic nuclear division	1/36	0.344419	0.486444	IGF1
Black	Regulation of JNK cascade	2/105	0.346429	0.488869	TGFBR3;PER1
Black	Regulated exocytosis	3/180	0.349812	0.489377	ITIH3;IGF1;CALM1
Black	Positive regulation of cellular biosynthetic process	3/180	0.349812	0.489377	EIF3E;IGF1;SIRT1
Black	Protein processing	2/106	0.350654	0.489377	CPD;CPN1
Black	Cellular response to peptide hormone stimulus	2/106	0.350654	0.489377	CEACAM1;PDE3B
Black	Chromosome organization	2/106	0.350654	0.489377	CENPV;SIRT1
Black	Small GTPase mediated signal transduction	2/106	0.350654	0.489377	ARL3;IGF1
Black	Acyl-CoA metabolic process	1/37	0.35207	0.489377	BAAT
Black	Regulation of glucose import	1/37	0.35207	0.489377	IGF1
Black	Centromere complex assembly	1/37	0.35207	0.489377	CENPV
Black	Regulation of p38MAPK cascade	1/37	0.35207	0.489377	PER1
Black	Regulation of transport	1/37	0.35207	0.489377	LEPR
Black	Regulation of vascular associated smooth muscle cell proliferation	1/37	0.35207	0.489377	IGF1
Black	Negative regulation of endothelial cell proliferation	1/37	0.35207	0.489377	ATOH8
Black	Negative regulation of epithelial cell apoptotic process	1/37	0.35207	0.489377	SEMA5A
Black	Negative regulation of stress-activated MAPK cascade	1/37	0.35207	0.489377	PER1
Black	Neural crest cell migration	1/37	0.35207	0.489377	SEMA5A
Black	Positive regulation of cytokinesis	1/37	0.35207	0.489377	CENPV
Black	Protein insertion into ER membrane	1/37	0.35207	0.489377	TRAM2
Black	Response to calcium ion	2/107	0.35487	0.492859	CPNE6;CALM1
Black	Negative regulation of transmembrane receptor protein serine/threonine kinase signaling pathway	2/108	0.359077	0.49699	SIRT1;PBLD
Black	Regulation of cell communication	1/38	0.359632	0.49699	CXADR
Black	Regulation of phosphoprotein phosphatase activity	1/38	0.359632	0.49699	CALM1
Black	Lysosome organization	1/38	0.359632	0.49699	ABCA1
Black	Negative regulation of TOR signaling	1/38	0.359632	0.49699	SIRT1
Black	Positive regulation of signaling	1/38	0.359632	0.49699	LGI1
Black	Cellular component assembly	4/261	0.361964	0.499799	VIL1;MAGI1;IL1RAP;TEAD1
Black	Modulation of chemical synaptic transmission	2/109	0.363273	0.501191	LGI1;EIF4EBP2
Black	Cellular response to ketone	1/39	0.367107	0.503979	GNAI1
Black	Regulation of ion transmembrane transporter activity	1/39	0.367107	0.503979	WNK3
Black	Regulation of nitric-oxide synthase activity	1/39	0.367107	0.503979	CALM1
Black	Endothelial cell migration	1/39	0.367107	0.503979	EMP2
Black	Response to peptide	1/39	0.367107	0.503979	GNAI1
Black	Negative regulation of lymphocyte proliferation	1/39	0.367107	0.503979	ARG1
Black	Regulation of protein kinase activity	2/110	0.367459	0.504048	CEACAM1;SIRT1
Black	Fc-epsilon receptor signaling pathway	2/111	0.371635	0.509356	NFATC3;CALM1
Black	Autophagy of mitochondrion	1/40	0.374494	0.510341	FUNDC2
Black	Regulation of microtubule polymerization	1/40	0.374494	0.510341	MET
Black	Regulation of sodium ion transmembrane transporter activity	1/40	0.374494	0.510341	WNK3
Black	Intraciliary transport involved in cilium assembly	1/40	0.374494	0.510341	IFT81
Black	Negative regulation of blood coagulation	1/40	0.374494	0.510341	TFPI
Black	Negative regulation of ERBB signaling pathway	1/40	0.374494	0.510341	ERRFI1
Black	Negative regulation of protein kinase B signaling	1/40	0.374494	0.510341	SIRT1
Black	Regulation of macroautophagy	2/112	0.375799	0.511283	RRAGD;SIRT1
Black	Fc receptor signaling pathway	2/112	0.375799	0.511283	NFATC3;CALM1
Black	Negative regulation of signal transduction	4/267	0.377808	0.513482	TLE1;HHIP;SNAI2;LGR4
Black	Regulation of gene expression	14/1079	0.378165	0.513482	TLE1;RORA;IGF1;PROX1;TOB1;SIRT1;TNRC6C;PER1;EPB41L4B;NFIA;ZNF507;ATOH8;SNAI2;MBNL3
Black	Regulation of GTPase activity	3/189	0.378339	0.513482	NET1;FGD4;CHN2
Black	Positive regulation of metabolic process	2/113	0.379952	0.514823	LEPR;PRLR
Black	Cortical cytoskeleton organization	1/41	0.381796	0.514823	RHOBTB3
Black	Regulation of protein dephosphorylation	1/41	0.381796	0.514823	CALM1
Black	Regulation of release of cytochrome c from mitochondria	1/41	0.381796	0.514823	IGF1
Black	Response to growth factor	1/41	0.381796	0.514823	ACVR1C
Black	T cell differentiation	1/41	0.381796	0.514823	LEPR
Black	Visual system development	1/41	0.381796	0.514823	SMOC1
Black	Positive regulation of TOR signaling	1/41	0.381796	0.514823	RRAGD
Black	Cellular response to transforming growth factor beta stimulus	2/114	0.384094	0.517085	TGFBR3;SIRT1
Black	Histone modification	2/114	0.384094	0.517085	TBL1X;SIRT1
Black	Negative regulation of Wnt signaling pathway	3/191	0.384647	0.517412	TLE1;IGFBP2;SNAI2
Black	Calcium ion transport	2/115	0.388224	0.520348	CACNB2;CDH23
Black	Regulation of chemokine production	1/42	0.389013	0.520348	SNAI2
Black	Histone H3 acetylation	1/42	0.389013	0.520348	PER1
Black	Skeletal system morphogenesis	1/42	0.389013	0.520348	HHIP
Black	Phosphatidylinositol phosphate biosynthetic process	1/42	0.389013	0.520348	FAM126B
Black	Positive regulation of ATPase activity	1/42	0.389013	0.520348	TOR1AIP1
Black	Potassium ion import across plasma membrane	1/42	0.389013	0.520348	KCNJ8
Black	Cytosolic transport	2/116	0.392341	0.523959	RHOBTB3;EMP2
Black	Regulation of protein-containing complex assembly	2/116	0.392341	0.523959	ABCA1;FNIP2
Black	Regulation of cytokine production involved in inflammatory response	1/43	0.396146	0.526092	PER1
Black	Cellular glucose homeostasis	1/43	0.396146	0.526092	SIRT1
Black	DNA synthesis involved in DNA repair	1/43	0.396146	0.526092	SIRT1
Black	Signal release from synapse	1/43	0.396146	0.526092	NAAA
Black	Substantia nigra development	1/43	0.396146	0.526092	CALM1
Black	Myofibril assembly	1/43	0.396146	0.526092	MYOM2
Black	Positive regulation of neuron differentiation	1/43	0.396146	0.526092	PROX1
Black	Positive regulation of protein-containing complex assembly	2/118	0.400539	0.529969	ABCA1;FNIP2
Black	Branching morphogenesis of an epithelial tube	1/44	0.403196	0.529969	MET
Black	Cation transmembrane transport	1/44	0.403196	0.529969	KCNJ8
Black	Regulation of endothelial cell apoptotic process	1/44	0.403196	0.529969	SEMA5A
Black	Response to amyloid-beta	1/44	0.403196	0.529969	IGF1
Black	Intracellular protein transmembrane transport	1/44	0.403196	0.529969	DNAJC19
Black	Lymphocyte chemotaxis	1/44	0.403196	0.529969	CYP7B1
Black	Negative regulation of epidermal growth factor receptor signaling pathway	1/44	0.403196	0.529969	ERRFI1
Black	Neurotransmitter secretion	1/44	0.403196	0.529969	NAAA
Black	Positive regulation of cell division	1/44	0.403196	0.529969	CENPV
Black	Positive regulation of cell-matrix adhesion	1/44	0.403196	0.529969	EMP2
Black	Positive regulation of osteoblast differentiation	1/44	0.403196	0.529969	IGF1
Black	Positive regulation of potassium ion transmembrane transport	1/44	0.403196	0.529969	WNK3
Black	Positive regulation of cysteine-type endopeptidase activity involved in apoptotic process	2/119	0.404618	0.53142	ACVR1C;SIRT1
Black	Cytoskeleton organization	2/120	0.408684	0.535332	FGD4;RHOBTB3
Black	Action potential	1/45	0.410164	0.535332	SCN2A
Black	Amino acid transmembrane transport	1/45	0.410164	0.535332	SLC38A4
Black	Regulation of DNA repair	1/45	0.410164	0.535332	SIRT1
Black	Regulation of insulin receptor signaling pathway	1/45	0.410164	0.535332	SIRT1
Black	Chromosome condensation	1/45	0.410164	0.535332	PHF8
Black	Zymogen activation	1/45	0.410164	0.535332	CYFIP2
Black	Positive regulation of Notch signaling pathway	1/45	0.410164	0.535332	TSPAN5
Black	Regulation of fibroblast proliferation	1/46	0.417051	0.540934	IGF1
Black	Erythrocyte differentiation	1/46	0.417051	0.540934	TGFBR3
Black	Establishment of protein localization to extracellular region	1/46	0.417051	0.540934	ABCA1
Black	Interleukin-12-mediated signaling pathway	1/46	0.417051	0.540934	GSTO1
Black	Negative regulation of tumor necrosis factor production	1/46	0.417051	0.540934	IGF1
Black	Positive regulation of response to stimulus	1/46	0.417051	0.540934	SIRT1
Black	Positive regulation of smooth muscle cell proliferation	1/46	0.417051	0.540934	IGF1
Black	Posttranscriptional regulation of gene expression	1/46	0.417051	0.540934	PER1
Black	Cellular response to organic substance	2/123	0.420801	0.545374	ACVR1C;CYP1A1
Black	Regulation of cellular metabolic process	1/47	0.423858	0.546364	ABCB11
Black	Regulation of DNA binding	1/47	0.423858	0.546364	IGF1
Black	Epidermal growth factor receptor signaling pathway	1/47	0.423858	0.546364	VIL1
Black	Regulation of wound healing	1/47	0.423858	0.546364	VIL1
Black	Negative regulation of cold-induced thermogenesis	1/47	0.423858	0.546364	LGR4
Black	Polyol metabolic process	1/47	0.423858	0.546364	CALM1
Black	Positive regulation of cell-cell adhesion	1/47	0.423858	0.546364	MAGI1
Black	Non-canonical Wnt signaling pathway	2/124	0.424812	0.547171	TNRC6C;CALM1
Black	Negative regulation of transcription, DNA-templated	12/948	0.426111	0.54842	PER1;KLF12;L3MBTL3;TLE1;ATOH8;SNAI2;TBL1X;PROX1;SIRT1;FNIP2;AASS;IKZF5
Black	Regulation of protein secretion	2/125	0.428809	0.548677	IGF1;DISP1
Black	Proteolysis	4/287	0.430233	0.548677	FOLH1;CPD;TBL1X;CPN1
Black	Cellular response to alcohol	1/48	0.430586	0.548677	GNAI1
Black	Cellular response to interleukin-12	1/48	0.430586	0.548677	GSTO1
Black	Establishment of protein localization to mitochondrion	1/48	0.430586	0.548677	DNAJC19
Black	Golgi to plasma membrane transport	1/48	0.430586	0.548677	ARL3
Black	Histone H4 acetylation	1/48	0.430586	0.548677	PER1
Black	Inositol phosphate metabolic process	1/48	0.430586	0.548677	CALM1
Black	Myelination	1/48	0.430586	0.548677	SCN2A
Black	Negative regulation of tumor necrosis factor superfamily cytokine production	1/48	0.430586	0.548677	IGF1
Black	Phosphatidic acid biosynthetic process	1/48	0.430586	0.548677	AGPAT5
Black	Positive regulation of blood vessel endothelial cell migration	1/48	0.430586	0.548677	SIRT1
Black	Positive regulation of DNA repair	1/48	0.430586	0.548677	SIRT1
Black	Circulatory system development	2/126	0.432791	0.549806	CXADR;PDLIM5
Black	Negative regulation of cell growth	2/126	0.432791	0.549806	SERTAD2;SIRT1
Black	Negative regulation of growth	2/126	0.432791	0.549806	SERTAD2;SIRT1
Black	Phosphatidylinositol biosynthetic process	2/126	0.432791	0.549806	RAB4A;FAM126B
Black	Regulation of protein kinase B signaling	3/207	0.434478	0.551529	SEMA5A;SIRT1;MET
Black	Adherens junction organization	1/49	0.437236	0.552089	CADM2
Black	Aminoglycan biosynthetic process	1/49	0.437236	0.552089	HS3ST3B1
Black	Receptor internalization	1/49	0.437236	0.552089	CEACAM1
Black	Regulation of smooth muscle cell proliferation	1/49	0.437236	0.552089	IGF1
Black	Mitotic cytokinesis	1/49	0.437236	0.552089	ARL3
Black	Negative regulation of catabolic process	1/49	0.437236	0.552089	PDE3B
Black	Oligosaccharide metabolic process	1/49	0.437236	0.552089	ST3GAL6
Black	Regulation of cellular component movement	1/50	0.443808	0.558696	TGFBR3
Black	Negative regulation of ERK1 and ERK2 cascade	1/50	0.443808	0.558696	CNKSR3
Black	Phosphatidic acid metabolic process	1/50	0.443808	0.558696	AGPAT5
Black	Positive regulation of cell morphogenesis involved in differentiation	1/50	0.443808	0.558696	PTPRD
Black	Cellular response to insulin stimulus	2/129	0.444647	0.558908	CEACAM1;PDE3B
Black	Muscle contraction	2/129	0.444647	0.558908	CALM1;MYOM2
Black	G2/M transition of mitotic cell cycle	2/130	0.448568	0.561785	CEP57;HAUS4
Black	Negative regulation of inflammatory response	3/212	0.449759	0.561785	RORA;IGF1;RXFP1
Black	Phosphate-containing compound metabolic process	3/212	0.449759	0.561785	PTPRD;ANGPTL3;CALM1
Black	Blood circulation	1/51	0.450304	0.561785	LPA
Black	Cholesterol transport	1/51	0.450304	0.561785	ABCA1
Black	Regulation of protein modification process	1/51	0.450304	0.561785	FNIP2
Black	Inositol lipid-mediated signaling	1/51	0.450304	0.561785	IGF1
Black	Sensory perception	1/51	0.450304	0.561785	CDH23
Black	Positive regulation of actin filament bundle assembly	1/51	0.450304	0.561785	VIL1
Black	Positive regulation of fat cell differentiation	1/51	0.450304	0.561785	NAPEPLD
Black	Cell cycle G2/M phase transition	2/131	0.452474	0.564071	CEP57;HAUS4
Black	Negative regulation of cell population proliferation	5/379	0.452963	0.564259	TGFBR3;ACVR1C;PROX1;IRF6;TOB1
Black	Negative regulation of cellular macromolecule biosynthetic process	7/547	0.454455	0.565145	PER1;L3MBTL3;TLE1;ATOH8;PROX1;TOB1;SIRT1
Black	Positive regulation of protein modification process	3/214	0.455825	0.565145	LEPR;CALM1;SIRT1
Black	Negative regulation of nucleic acid-templated transcription	6/464	0.456045	0.565145	PER1;L3MBTL3;TLE1;ATOH8;PROX1;SIRT1
Black	Amide biosynthetic process	1/52	0.456724	0.565145	ARG1
Black	Glycolipid metabolic process	1/52	0.456724	0.565145	ST3GAL6
Black	Sprouting angiogenesis	1/52	0.456724	0.565145	SEMA5A
Black	Positive regulation of developmental growth	1/52	0.456724	0.565145	CPNE6
Black	Positive regulation of protein localization to plasma membrane	1/52	0.456724	0.565145	WNK3
Black	Protein homotetramerization	1/52	0.456724	0.565145	HPRT1
Black	Negative regulation of programmed cell death	5/381	0.45749	0.565673	WNK3;IGF1;SIRT1;PRLR;MET
Black	Extracellular structure organization	3/216	0.461864	0.570658	ECM2;SMOC1;NID1
Black	Heart morphogenesis	1/53	0.46307	0.571302	TGFBR3
Black	Positive regulation of macroautophagy	1/53	0.46307	0.571302	SIRT1
Black	Extracellular matrix organization	4/300	0.463705	0.571664	ECM2;P4HA1;SMOC1;NID1
Black	External encapsulating structure organization	3/217	0.464872	0.572678	ECM2;SMOC1;NID1
Black	Regulation of alternative mRNA splicing, via spliceosome	1/54	0.469342	0.576057	MBNL3
Black	Regulation of cellular amino acid metabolic process	1/54	0.469342	0.576057	PPM1K
Black	Regulation of megakaryocyte differentiation	1/54	0.469342	0.576057	TNRC6C
Black	Regulation of proteolysis	1/54	0.469342	0.576057	CYFIP2
Black	Negative regulation of viral genome replication	1/54	0.469342	0.576057	PROX1
Black	Cellular response to lipid	3/219	0.470867	0.577504	RORA;TFPI;GNAI1
Black	Protein targeting to mitochondrion	1/55	0.475541	0.580675	DNAJC19
Black	Regulation of blood vessel endothelial cell migration	1/55	0.475541	0.580675	SIRT1
Black	Glycoprotein metabolic process	1/55	0.475541	0.580675	MAN1C1
Black	Triglyceride metabolic process	1/55	0.475541	0.580675	SIRT1
Black	Negative regulation of cytokine-mediated signaling pathway	1/55	0.475541	0.580675	ARG1
Black	Positive regulation of response to DNA damage stimulus	1/55	0.475541	0.580675	SIRT1
Black	Positive regulation of cell population proliferation	6/474	0.476439	0.581346	TGFBR3;EMP2;IGF1;PROX1;SIRT1;PRLR
Black	Chemokine-mediated signaling pathway	1/56	0.481667	0.585584	GPR75
Black	Sensory organ development	1/56	0.481667	0.585584	SMOC1
Black	Tight junction assembly	1/56	0.481667	0.585584	CLDN12
Black	Mitochondrial transport	1/56	0.481667	0.585584	DNAJC19
Black	Negative regulation of metabolic process	1/56	0.481667	0.585584	LGR4
Black	Cellular response to peptide	1/57	0.487723	0.590793	IGF1
Black	Regulation of mitotic nuclear division	1/57	0.487723	0.590793	IGF1
Black	Icosanoid metabolic process	1/57	0.487723	0.590793	PON3
Black	Positive regulation of gene expression, epigenetic	1/57	0.487723	0.590793	SERTAD2
Black	Positive regulation of proteolysis	1/57	0.487723	0.590793	CYFIP2
Black	Cellular response to cytokine stimulus	6/482	0.492597	0.595018	LEPR;ST3GAL6;RORA;IL1RAP;SIRT1;PRLR
Black	Cellular iron ion homeostasis	1/58	0.493708	0.595018	ABCG2
Black	Chordate embryonic development	1/58	0.493708	0.595018	PROX1
Black	Eye development	1/58	0.493708	0.595018	SMOC1
Black	Fat cell differentiation	1/58	0.493708	0.595018	SIRT1
Black	RNA modification	1/58	0.493708	0.595018	NSUN6
Black	Muscle organ development	1/58	0.493708	0.595018	IGF1
Black	Negative regulation of DNA-binding transcription factor activity	2/143	0.498078	0.597828	PROX1;SIRT1
Black	Neuron development	2/143	0.498078	0.597828	LGI1;ARL3
Black	Negative regulation of apoptotic process	6/485	0.498616	0.597828	TLE1;WNK3;SNAI2;IGF1;SIRT1;PRLR
Black	Regulation of apoptotic process	9/742	0.498796	0.597828	NET1;FGD4;ACVR1C;TRIM2;WNK3;ARHGEF4;IGF1;SIRT1;PRLR
Black	Cilium assembly	4/314	0.49896	0.597828	CEP57;IFT81;ARL3;HAUS4
Black	Protein polymerization	1/59	0.499623	0.597828	VIL1
Black	Regulation of secretion by cell	1/59	0.499623	0.597828	DISP1
Black	Response to reactive oxygen species	1/59	0.499623	0.597828	SIRT1
Black	Phospholipid transport	1/59	0.499623	0.597828	ABCA1
Black	Positive regulation of tyrosine phosphorylation of STAT protein	1/59	0.499623	0.597828	IGF1
Black	Adenylate cyclase-inhibiting G protein-coupled receptor signaling pathway	1/60	0.50547	0.601802	GNAI1
Black	Cellular response to chemokine	1/60	0.50547	0.601802	GPR75
Black	Response to organic cyclic compound	1/60	0.50547	0.601802	CYP1A1
Black	Homophilic cell adhesion via plasma membrane adhesion molecules	1/60	0.50547	0.601802	CEACAM1
Black	RNA methylation	1/60	0.50547	0.601802	NSUN6
Black	Notch signaling pathway	1/60	0.50547	0.601802	SNAI2
Black	Peptidyl-threonine phosphorylation	1/60	0.50547	0.601802	WNK3
Black	Regulation of autophagy	3/231	0.506174	0.602209	RRAGD;LEPR;MET
Black	Regulation of DNA-templated transcription, initiation	1/61	0.511249	0.606517	TNRC6C
Black	Regulation of endocytosis	1/61	0.511249	0.606517	RAB4A
Black	Response to light stimulus	1/61	0.511249	0.606517	GPR88
Black	Iron ion homeostasis	1/61	0.511249	0.606517	ABCG2
Black	Transcription by RNA polymerase II	4/320	0.513767	0.609071	RORA;TBL1X;ELL2;TEAD1
Black	Proteasome-mediated ubiquitin-dependent protein catabolic process	4/321	0.516215	0.611119	RMND5A;TRIM2;TBL1X;SIRT1
Black	Positive regulation of transferase activity	2/148	0.516355	0.611119	DCUN1D4;MET
Black	Response to retinoic acid	1/62	0.51696	0.611119	HSD17B2
Black	Negative regulation of kinase activity	1/62	0.51696	0.611119	CEACAM1
Black	Regulation of G2/M transition of mitotic cell cycle	2/149	0.519958	0.613793	CEP57;HAUS4
Black	Positive regulation of hydrolase activity	2/149	0.519958	0.613793	NET1;CALM1
Black	Actin cytoskeleton reorganization	1/63	0.522605	0.614743	CXADR
Black	Amyloid fibril formation	1/63	0.522605	0.614743	TSPAN5
Black	Cell cycle G1/S phase transition	1/63	0.522605	0.614743	PHF8
Black	Organonitrogen compound catabolic process	1/63	0.522605	0.614743	CYP3A4
Black	Positive regulation of DNA metabolic process	1/63	0.522605	0.614743	SIRT1
Black	Brain development	2/150	0.523542	0.615411	PROX1;PHF8
Black	Regulation of ERK1 and ERK2 cascade	3/238	0.526201	0.617387	TGFBR3;CEACAM1;CNKSR3
Black	Protein secretion	1/64	0.528184	0.617387	ABCA1
Black	Regulation of cellular ketone metabolic process	1/64	0.528184	0.617387	SIRT1
Black	Regulation of extrinsic apoptotic signaling pathway	1/64	0.528184	0.617387	IGF1
Black	Regulation of transcription initiation from RNA polymerase II promoter	1/64	0.528184	0.617387	TNRC6C
Black	TRNA processing	1/64	0.528184	0.617387	NSUN6
Black	Plasma membrane organization	1/64	0.528184	0.617387	PLSCR4
Black	Protein catabolic process	1/64	0.528184	0.617387	CEACAM1
Black	Axonogenesis	3/240	0.531842	0.620787	SEMA5A;LGI1;SLITRK3
Black	BMP signaling pathway	1/65	0.533698	0.620787	TGFBR3
Black	Regulation of cell-matrix adhesion	1/65	0.533698	0.620787	EMP2
Black	Cellular response to type I interferon	1/65	0.533698	0.620787	IRF6
Black	Regulation of RNA metabolic process	1/65	0.533698	0.620787	MBNL3
Black	TRNA modification	1/65	0.533698	0.620787	NSUN6
Black	Type I interferon signaling pathway	1/65	0.533698	0.620787	IRF6
Black	Cellular protein metabolic process	5/417	0.536779	0.623936	IGFBP2;EIF4EBP2;ST3GAL6;IGF1;ST3GAL1
Black	Positive regulation of protein kinase activity	2/154	0.5377	0.624514	EMP2;CALM1
Black	Cell-cell junction assembly	1/66	0.539148	0.624514	CLDN12
Black	Embryonic organ development	1/66	0.539148	0.624514	TEAD1
Black	ERBB signaling pathway	1/66	0.539148	0.624514	VIL1
Black	Positive regulation of cell cycle	1/66	0.539148	0.624514	PROX1
Black	Regulation of viral genome replication	1/67	0.544535	0.629006	PROX1
Black	Vascular endothelial growth factor receptor signaling pathway	1/67	0.544535	0.629006	CYFIP2
Black	Peptidyl-threonine modification	1/67	0.544535	0.629006	WNK3
Black	Positive regulation of catabolic process	1/67	0.544535	0.629006	ANGPTL3
Black	Regulation of myeloid cell differentiation	1/68	0.549859	0.633839	TNRC6C
Black	Regulation of tyrosine phosphorylation of STAT protein	1/68	0.549859	0.633839	IGF1
Black	Interferon-gamma-mediated signaling pathway	1/68	0.549859	0.633839	IRF6
Black	Cellular response to starvation	2/158	0.551568	0.634931	RRAGD;SIRT1
Black	Skeletal system development	2/158	0.551568	0.634931	HHIP;IGF1
Black	Cell chemotaxis	1/69	0.555121	0.636824	SEMA5A
Black	Cellular response to calcium ion	1/69	0.555121	0.636824	CPNE6
Black	Peptidyl-tyrosine phosphorylation	1/69	0.555121	0.636824	PRLR
Black	Positive regulation of protein polymerization	1/69	0.555121	0.636824	MET
Black	Positive regulation of protein transport	1/69	0.555121	0.636824	IGF1
Black	Carbohydrate homeostasis	1/70	0.560322	0.641027	LEPR
Black	SnRNA transcription by RNA polymerase II	1/70	0.560322	0.641027	ELL2
Black	Negative regulation of viral process	1/70	0.560322	0.641027	PROX1
Black	Neutrophil chemotaxis	1/70	0.560322	0.641027	CXADR
Black	Positive regulation of protein kinase B signaling	2/161	0.561775	0.642249	SEMA5A;MET
Black	Protein tetramerization	1/71	0.565462	0.642501	HPRT1
Black	Cellular response to BMP stimulus	1/71	0.565462	0.642501	TGFBR3
Black	Regulation of glycolytic process	1/71	0.565462	0.642501	IGF1
Black	Fc-gamma receptor signaling pathway involved in phagocytosis	1/71	0.565462	0.642501	CYFIP2
Black	Histone acetylation	1/71	0.565462	0.642501	PER1
Black	SnRNA transcription	1/71	0.565462	0.642501	ELL2
Black	Myeloid leukocyte differentiation	1/71	0.565462	0.642501	SIRT1
Black	Nucleic acid metabolic process	1/71	0.565462	0.642501	NT5E
Black	Phosphatidylinositol-mediated signaling	1/71	0.565462	0.642501	IGF1
Black	Cell junction organization	1/72	0.570543	0.645197	CXADR
Black	Cell morphogenesis involved in differentiation	1/72	0.570543	0.645197	PROX1
Black	Cytoskeleton-dependent cytokinesis	1/72	0.570543	0.645197	ARL3
Black	Fc-gamma receptor signaling pathway	1/72	0.570543	0.645197	CYFIP2
Black	Positive regulation of neurogenesis	1/72	0.570543	0.645197	PTPRD
Black	Positive regulation of protein secretion	1/72	0.570543	0.645197	IGF1
Black	Positive regulation of secretion by cell	1/72	0.570543	0.645197	IGF1
Black	Positive regulation of multicellular organismal process	4/345	0.573158	0.647715	ABCA1;LEPR;SIRT1;PRLR
Black	Regulation of actin filament polymerization	1/73	0.575564	0.647801	VIL1
Black	Regulation of actin filament-based process	1/73	0.575564	0.647801	RHOBTB3
Black	Chromatin assembly	1/73	0.575564	0.647801	SIRT1
Black	Endoplasmic reticulum organization	1/73	0.575564	0.647801	TRAM2
Black	Granulocyte chemotaxis	1/73	0.575564	0.647801	CXADR
Black	Positive regulation of synaptic transmission	1/73	0.575564	0.647801	LGI1
Black	Cellular response to amino acid starvation	1/74	0.580527	0.651627	RRAGD
Black	Regulation of stress fiber assembly	1/74	0.580527	0.651627	MET
Black	Fc receptor mediated stimulatory signaling pathway	1/74	0.580527	0.651627	CYFIP2
Black	Negative regulation of protein binding	1/74	0.580527	0.651627	CFHR5
Black	Cellular protein-containing complex assembly	2/168	0.584944	0.655369	TBCEL;PRLR
Black	Fibroblast growth factor receptor signaling pathway	1/75	0.585432	0.655369	CEP57
Black	Response to amino acid starvation	1/75	0.585432	0.655369	RRAGD
Black	Positive regulation of immune response	1/75	0.585432	0.655369	SIRT1
Black	Supramolecular fiber organization	4/351	0.586801	0.656461	P4HA1;RHOBTB3;TSPAN5;EMP2
Black	Regulation of transcription by RNA polymerase II	25/2206	0.589797	0.656829	ZNF470;RORA;IKZF5;PHF8;ZNF507;ATOH8;TBL1X;TEAD1;FNIP2;AASS;KLF12;ZFP1;NFATC3;IGF1;PROX1;SIRT1;KLF3;TNRC6C;PER1;NFIA;LHX2;DMRTA1;SNAI2;IRF6;MET
Black	Regulation of cell division	1/76	0.590279	0.656829	CALM1
Black	Cell morphogenesis involved in neuron differentiation	1/76	0.590279	0.656829	SLITRK3
Black	Cellular response to hormone stimulus	1/76	0.590279	0.656829	TFPI
Black	Regulation of RNA splicing	1/76	0.590279	0.656829	MBNL3
Black	Regulation of T cell proliferation	1/76	0.590279	0.656829	ARG1
Black	Water-soluble vitamin metabolic process	1/76	0.590279	0.656829	GSTO1
Black	Positive regulation of growth	1/76	0.590279	0.656829	LGI1
Black	Cellular response to UV	1/77	0.595071	0.660173	SIRT1
Black	Inorganic cation import across plasma membrane	1/77	0.595071	0.660173	KCNJ8
Black	Neutrophil migration	1/77	0.595071	0.660173	CXADR
Black	Positive regulation of protein modification by small protein conjugation or removal	1/77	0.595071	0.660173	DCUN1D4
Black	Positive regulation of cellular process	7/625	0.595264	0.660173	LGI1;EPB41L4B;EMP2;IGF1;PROX1;SIRT1;PRLR
Black	Negative regulation of apoptotic signaling pathway	1/78	0.599807	0.663887	IGF1
Black	Negative regulation of blood vessel morphogenesis	1/78	0.599807	0.663887	PDE3B
Black	Negative regulation of protein serine/threonine kinase activity	1/78	0.599807	0.663887	SIRT1
Black	Regulation of protein phosphorylation	3/266	0.601578	0.665406	LEPR;SIRT1;FNIP2
Black	Cation transport	2/174	0.604077	0.667296	KCNJ8;SCN2A
Black	Regulation of cellular response to heat	1/79	0.604487	0.667296	SIRT1
Black	Negative regulation of NF-kappaB transcription factor activity	1/79	0.604487	0.667296	SIRT1
Black	Central nervous system development	3/268	0.606653	0.669244	IL1RAPL2;PROX1;PHF8
Black	Mitochondrion organization	2/175	0.6072	0.669405	DNAJC19;CXADR
Black	Regulation of organelle organization	1/80	0.609113	0.670627	CENPV
Black	Regulation of protein localization to plasma membrane	1/80	0.609113	0.670627	WNK3
Black	Positive regulation of developmental process	2/177	0.613391	0.674326	VIL1;SIRT1
Black	Negative regulation of protein modification process	1/81	0.613685	0.674326	SIRT1
Black	Positive regulation of cellular amide metabolic process	1/81	0.613685	0.674326	EIF3E
Black	Positive regulation of protein ubiquitination	1/82	0.618204	0.678844	DCUN1D4
Black	Protein stabilization	2/179	0.619507	0.679381	IGF1;TBL1X
Black	Regulation of immune response	2/179	0.619507	0.679381	HERC5;CXADR
Black	Inorganic cation transmembrane transport	3/274	0.62162	0.681058	KCNJ8;SLC6A16;SCN2A
Black	Regulation of defense response	1/83	0.62267	0.681058	HERC5
Black	Regulation of interleukin-1 beta production	1/83	0.62267	0.681058	IGF1
Black	Regulation of Notch signaling pathway	1/83	0.62267	0.681058	TSPAN5
Black	Spindle assembly	1/84	0.627084	0.684988	HAUS4
Black	Lymphocyte differentiation	1/84	0.627084	0.684988	LEPR
Black	G1/S transition of mitotic cell cycle	1/85	0.631447	0.688851	PHF8
Black	Negative regulation of defense response	1/85	0.631447	0.688851	RORA
Black	Regulation of Ras protein signal transduction	1/86	0.635759	0.692649	IGF1
Black	Negative regulation of phosphorylation	1/86	0.635759	0.692649	SIRT1
Black	Negative regulation of angiogenesis	1/87	0.640021	0.696837	PDE3B
Black	Retrograde transport, endosome to Golgi	1/88	0.644233	0.700052	RHOBTB3
Black	Metal ion transport	1/88	0.644233	0.700052	CDH23
Black	Negative regulation of binding	1/88	0.644233	0.700052	CFHR5
Black	Regulation of mitotic cell cycle phase transition	2/188	0.646113	0.701638	CEP57;HAUS4
Black	Collagen fibril organization	1/89	0.648396	0.701833	P4HA1
Black	Mitochondrial translational elongation	1/89	0.648396	0.701833	MRPL46
Black	Mitochondrial translational termination	1/89	0.648396	0.701833	MRPL46
Black	Positive regulation of inflammatory response	1/89	0.648396	0.701833	NAPEPLD
Black	Post-Golgi vesicle-mediated transport	1/89	0.648396	0.701833	ARL3
Black	Negative regulation of protein kinase activity	1/90	0.65251	0.704914	CEACAM1
Black	Positive regulation of autophagy	1/90	0.65251	0.704914	SIRT1
Black	Protein complex oligomerization	1/90	0.65251	0.704914	C9
Black	Regulation of actin cytoskeleton organization	1/91	0.656577	0.708848	RHOBTB3
Black	Positive regulation of macromolecule metabolic process	4/384	0.657124	0.70898	TNRC6C;EPB41L4B;TLE1;IGF1
Black	Cellular response to fibroblast growth factor stimulus	1/92	0.660596	0.711805	CEP57
Black	Regulation of peptidyl-tyrosine phosphorylation	1/92	0.660596	0.711805	IGF1
Black	Neutrophil degranulation	5/481	0.662774	0.713691	CEACAM1;ARG1;AGL;METTL7A;PRDX6
Black	Positive regulation of gene expression	5/482	0.664558	0.71424	TNRC6C;EPB41L4B;TLE1;EIF3E;IGF1
Black	Regulation of heart contraction	1/93	0.664568	0.71424	CALM1
Black	Positive regulation of peptidyl-serine phosphorylation	1/93	0.664568	0.71424	FNIP2
Black	Hemopoiesis	1/94	0.668494	0.716612	TGFBR3
Black	Interleukin-1-mediated signaling pathway	1/94	0.668494	0.716612	IL1RAP
Black	Negative regulation of cellular protein metabolic process	1/94	0.668494	0.716612	TOB1
Black	Negative regulation of MAPK cascade	1/94	0.668494	0.716612	CNKSR3
Black	Neutrophil activation involved in immune response	5/485	0.669873	0.717629	CEACAM1;ARG1;AGL;METTL7A;PRDX6
Black	Regulation of cell cycle	3/296	0.673141	0.720667	PROX1;IRF6;SIRT1
Black	Neutrophil mediated immunity	5/488	0.675133	0.722336	CEACAM1;ARG1;AGL;METTL7A;PRDX6
Black	Regulation of vesicle-mediated transport	1/96	0.67621	0.722561	RAB4A
Black	Translational termination	1/96	0.67621	0.722561	MRPL46
Black	Modification-dependent protein catabolic process	2/201	0.681925	0.728201	RNF125;FBXO21
Black	Regulation of neuron apoptotic process	1/98	0.683746	0.729213	TRIM2
Black	Positive regulation of defense response	1/98	0.683746	0.729213	NAPEPLD
Black	Axon guidance	2/203	0.687165	0.73239	SEMA5A;LGI1
Black	Phosphorylation	4/400	0.688198	0.732788	FGGY;ACVR1C;WNK3;FNIP2
Black	MAPK cascade	3/303	0.688417	0.732788	IGF1;CALM1;MET
Black	Positive regulation of translation	1/100	0.691108	0.735184	EIF3E
Black	Cellular response to chemical stress	1/101	0.694725	0.737797	PRDX6
Black	Positive regulation of protein localization to membrane	1/101	0.694725	0.737797	WNK3
Black	Regulation of inflammatory response	2/206	0.694892	0.737797	NAPEPLD;RORA
Black	Regulation of cell death	1/102	0.698299	0.740472	GPR75
Black	Mitotic sister chromatid segregation	1/102	0.698299	0.740472	PHF8
Black	Cellular response to organonitrogen compound	1/103	0.701832	0.743273	RRAGD
Black	Chromatin remodeling	1/103	0.701832	0.743273	SIRT1
Black	Protein modification by small protein conjugation	4/409	0.704786	0.745928	HERC5;DCUN1D4;ABCB11;SIRT1
Black	Translational elongation	1/104	0.705324	0.746024	MRPL46
Black	Mitochondrial translation	1/105	0.708774	0.748724	MRPL46
Black	Nucleotide-excision repair	1/105	0.708774	0.748724	SIRT1
Black	Regulation of cell cycle process	1/106	0.712185	0.750901	CALM1
Black	Peptidyl-lysine modification	1/106	0.712185	0.750901	SIRT1
Black	Protein localization to nucleus	1/106	0.712185	0.750901	TOR1AIP1
Black	Negative regulation of multicellular organismal process	2/214	0.714731	0.753109	ACVR1C;LGR4
Black	DNA replication	1/108	0.718888	0.75701	RBMS1
Black	Response to tumor necrosis factor	1/110	0.725435	0.763423	SIRT1
Black	Regulation of Wnt signaling pathway	1/111	0.728651	0.766324	TLE1
Black	Regulation of cytoskeleton organization	1/112	0.73183	0.768698	RHOBTB3
Black	Phosphatidylinositol metabolic process	1/112	0.73183	0.768698	RAB4A
Black	Nuclear-transcribed mRNA catabolic process, nonsense-mediated decay	1/113	0.734972	0.771512	EIF3E
Black	Response to lipid	1/114	0.738077	0.773312	HSD17B2
Black	Positive regulation of cellular component organization	1/114	0.738077	0.773312	FNIP2
Black	Positive regulation of kinase activity	1/114	0.738077	0.773312	MET
Black	Cilium organization	2/228	0.74685	0.781863	IFT81;ARL3
Black	Positive regulation of cell projection organization	1/117	0.747176	0.781863	PTPRD
Black	Regulation of cellular response to stress	1/118	0.750139	0.783489	SIRT1
Black	Regulation of protein binding	1/118	0.750139	0.783489	CFHR5
Black	Negative regulation of response to external stimulus	1/118	0.750139	0.783489	RORA
Black	Apoptotic process	2/231	0.753317	0.786316	CYFIP2;SCN2A
Black	Cellular response to interferon-gamma	1/121	0.758821	0.791566	IRF6
Black	Cellular protein modification process	10/1025	0.760816	0.793151	HERC5;PTPRD;ACVR1C;WNK3;ST3GAL6;FBXO21;ST3GAL1;SIRT1;FNIP2;ART4
Black	Potassium ion transport	1/122	0.761648	0.793522	KCNJ8
Black	Positive regulation of intracellular signal transduction	5/546	0.765821	0.797371	SEMA5A;RRAGD;IGF1;SIRT1;MET
Black	Regulation of tumor necrosis factor production	1/124	0.767203	0.798313	IGF1
Black	Protein targeting	1/125	0.769932	0.800154	DNAJC19
Black	Cellular response to oxidative stress	1/125	0.769932	0.800154	PRDX6
Black	Membrane organization	2/242	0.775828	0.80578	TOR1AIP1;REPS1
Black	Plasma membrane bounded cell projection organization	1/128	0.77793	0.807459	LGI1
Black	Regulation of primary metabolic process	1/130	0.783107	0.812327	TBL1X
Black	Cellular response to metal ion	1/131	0.78565	0.814459	CPNE6
Black	Gene expression	3/356	0.787023	0.815376	TSPAN5;EIF4EBP2;RBMS1
Black	Regulation of cell motility	1/133	0.790648	0.817875	CEACAM1
Black	RNA metabolic process	1/133	0.790648	0.817875	RBMS1
Black	Regulation of cell population proliferation	7/764	0.790907	0.817875	EMP2;IGF1;PROX1;IRF6;TOB1;SIRT1;PRLR
Black	Positive regulation of peptidyl-tyrosine phosphorylation	1/134	0.793103	0.819638	IGF1
Black	Cellular calcium ion homeostasis	1/136	0.797928	0.823095	CDH23
Black	Ribonucleoprotein complex assembly	1/136	0.797928	0.823095	EIF5
Black	Negative regulation of inflammatory response to antigenic stimulus	1/136	0.797928	0.823095	RXFP1
Black	Regulation of inflammatory response to antigenic stimulus	1/137	0.800298	0.825029	RXFP1
Black	Positive regulation of response to external stimulus	1/139	0.804956	0.828211	NAPEPLD
Black	Potassium ion transmembrane transport	1/139	0.804956	0.828211	KCNJ8
Black	Protein dephosphorylation	1/139	0.804956	0.828211	PTPRD
Black	Positive regulation of cell differentiation	2/258	0.805371	0.828211	CEACAM1;IGF1
Black	Neuron projection morphogenesis	1/140	0.807244	0.829626	SLITRK3
Black	Positive regulation of cellular catabolic process	1/141	0.809506	0.831438	IGF1
Black	Ras protein signal transduction	1/142	0.811741	0.832708	IGF1
Black	Chromatin organization	1/142	0.811741	0.832708	SIRT1
Black	Protein-DNA complex assembly	1/143	0.813949	0.834461	CENPV
Black	Negative regulation of cell migration	1/144	0.816132	0.836185	ACVR1C
Black	Regulation of cytosolic calcium ion concentration	1/148	0.824613	0.844355	CDH23
Black	Protein phosphorylation	4/496	0.832959	0.852378	TGFBR3;ACVR1C;WNK3;FNIP2
Black	Regulation of transcription, DNA-templated	22/2244	0.833621	0.852532	KLF12;L3MBTL3;TLE1;ZFP1;ZNF470;NFATC3;RORA;IGF1;PROX1;SIRT1;KLF3;IKZF5;PHF8;PER1;NFIA;LHX2;DMRTA1;ATOH8;SNAI2;TBL1X;IRF6;TEAD1
Black	Dephosphorylation	1/153	0.834667	0.853079	PTPRD
Black	Cellular response to interleukin-1	1/155	0.838526	0.855974	IL1RAP
Black	Positive regulation of NF-kappaB transcription factor activity	1/155	0.838526	0.855974	IL1RAP
Black	Regulation of signal transduction by p53 class mediator	1/156	0.840422	0.857385	CCNG1
Black	Protein autophosphorylation	1/159	0.845978	0.862525	WNK3
Black	RRNA metabolic process	1/162	0.851341	0.866933	RCL1
Black	Peptide biosynthetic process	1/162	0.851341	0.866933	EIF4EBP2
Black	Regulation of neuron projection development	1/165	0.856518	0.871673	PDLIM5
Black	Neuron projection development	1/171	0.866339	0.880594	LGI1
Black	Nuclear-transcribed mRNA catabolic process	1/171	0.866339	0.880594	EIF3E
Black	RRNA processing	1/173	0.869462	0.883229	RCL1
Black	Organelle assembly	3/425	0.875394	0.888714	IFT81;ARL3;HAUS4
Black	Regulation of mitotic cell cycle	1/178	0.876955	0.889216	SIRT1
Black	Negative regulation of immune response	1/178	0.876955	0.889216	RXFP1
Black	RNA processing	1/179	0.878401	0.890142	RBMS1
Black	Regulation of nucleic acid-templated transcription	3/430	0.880324	0.891549	NFIA;SNAI2;RORA
Black	Cellular macromolecule biosynthetic process	2/314	0.883332	0.894052	EIF4EBP2;RBMS1
Black	Cellular response to oxygen-containing compound	2/323	0.892777	0.903063	RRAGD;RORA
Black	Ribosome biogenesis	1/192	0.895732	0.905504	RCL1
Black	Cellular response to tumor necrosis factor	1/194	0.898171	0.90683	SIRT1
Black	Regulation of programmed cell death	1/194	0.898171	0.90683	SIRT1
Black	Cellular protein localization	2/329	0.898675	0.90683	RRAGD;EMP2
Black	NcRNA processing	1/201	0.906267	0.913938	RCL1
Black	Regulation of cellular macromolecule biosynthetic process	3/468	0.912469	0.919636	NFIA;SNAI2;RORA
Black	Cellular response to DNA damage stimulus	2/350	0.917027	0.923672	SIRT1;FNIP2
Black	Translation	1/214	0.919641	0.925187	EIF4EBP2
Black	Positive regulation of GTPase activity	1/214	0.919641	0.925187	NET1
Black	Inflammatory response	1/230	0.93352	0.938584	NFATC3
Black	Positive regulation of DNA-binding transcription factor activity	1/246	0.94501	0.949564	IL1RAP
Black	Organelle organization	2/420	0.958118	0.962156	FGD4;CXADR
Black	Positive regulation of MAPK cascade	1/274	0.960563	0.96403	IGF1
Black	DNA metabolic process	1/277	0.961944	0.964836	NT5E
Black	DNA repair	1/298	0.970352	0.972685	SIRT1
Black	Innate immune response	1/302	0.97173	0.973481	CFHR5
Black	Positive regulation of cytokine production	1/335	0.980916	0.982093	RORA
Black	Post-translational protein modification	1/345	0.98306	0.98365	FBXO21
Black	Protein transport	1/369	0.987278	0.987278	ABCA1
Blue	Extracellular matrix organization	59/300	6.17685e-37	1.56768e-33	COL16A1;COL14A1;ITGB4;LAMC3;COL12A1;LOXL1;LOXL2;ADAMTSL1;ADAMTS5;ADAMTS2;CTSK;ADAMTSL2;SH3PXD2B;TIMP2;QSOX1;ADAMTS9;VWF;ITGA3;MMP2;BGN;NPNT;HSPG2;DCN;COL4A2;LOX;COL4A1;COL4A4;COL6A2;PXDN;COL4A3;ITGA8;COL6A3;DDR2;ITGA9;COL15A1;LAMA2;LAMA4;PAPLN;DPT;ADAMTS12;ADAMTS10;FBLN5;FLRT2;SERPINH1;GPM6B;JAM2;JAM3;TGFB2;GSN;LUM;LAMB1;COL1A1;SMOC2;COL3A1;COL1A2;COL5A1;COL5A2;RECK;FBN1
Blue	Extracellular structure organization	47/216	1.23731e-31	1.30786e-28	COL15A1;COL16A1;LAMA2;COL14A1;ITGB4;LAMC3;LAMA4;PAPLN;ADAMTS12;ADAMTS10;LOXL1;FBLN5;ADAMTSL1;ADAMTS5;ADAMTS2;ADAMTSL2;ADAMTS9;JAM2;JAM3;VWF;ITGA3;LUM;MMP2;BGN;LAMB1;NPNT;HSPG2;DCN;COL1A1;SMOC2;COL3A1;COL1A2;COL4A2;LOX;COL5A1;COL4A1;COL4A4;COL6A2;PXDN;COL4A3;COL5A2;ITGA8;COL6A3;RECK;DDR2;FBN1;ITGA9
Blue	External encapsulating structure organization	47/217	1.54594e-31	1.30786e-28	COL15A1;COL16A1;LAMA2;COL14A1;ITGB4;LAMC3;LAMA4;PAPLN;ADAMTS12;ADAMTS10;LOXL1;FBLN5;ADAMTSL1;ADAMTS5;ADAMTS2;ADAMTSL2;ADAMTS9;JAM2;JAM3;VWF;ITGA3;LUM;MMP2;BGN;LAMB1;NPNT;HSPG2;DCN;COL1A1;SMOC2;COL3A1;COL1A2;COL4A2;LOX;COL5A1;COL4A1;COL4A4;COL6A2;PXDN;COL4A3;COL5A2;ITGA8;COL6A3;RECK;DDR2;FBN1;ITGA9
Blue	Collagen fibril organization	26/89	1.62189e-21	1.02909e-18	COL15A1;COL16A1;COL14A1;ITGB4;COL12A1;DPT;LOXL1;LOXL2;ADAMTS2;SERPINH1;TGFB2;LUM;COL1A1;COL3A1;COL1A2;COL4A2;LOX;COL5A1;COL4A1;COL4A4;COL6A2;COL4A3;PXDN;COL5A2;COL6A3;DDR2
Blue	Supramolecular fiber organization	40/351	2.08687e-16	1.0593e-13	COL15A1;TNXB;COL16A1;COL14A1;ITGB4;COL12A1;STMN2;LMOD1;DPT;LTBP2;LOXL1;FBLN5;LOXL2;ADAMTS2;SERPINH1;MYH11;TGFB2;GSN;LUM;TPM2;TMOD2;HSPG2;COL1A1;MFAP4;COL3A1;COL1A2;COL4A2;LOX;COL5A1;COL4A1;COL4A4;COL6A2;PXDN;CLIP4;COL4A3;COL5A2;COL6A3;VIM;MFGE8;DDR2
Blue	Regulation of cell migration	38/408	7.70474e-13	3.2591e-10	SERPINE2;SEMA3C;SEMA3D;SEMA3A;NEXN;THY1;ROBO1;FGF7;PODXL;DPYSL3;NTF3;FLNA;SLIT2;SRGAP1;PDGFRB;EPHA4;PDGFRA;EDN1;JAG1;IGFBP5;SEMA6D;NTRK3;HGF;CAV1;LAMB1;SULF1;PODN;F3;COL1A1;IGSF10;SFRP1;CXCL12;NAV3;ROR2;LGR6;RECK;VCL;ENG
Blue	Negative regulation of cell migration	19/144	1.56097e-09	5.65962e-07	EPHA4;JAG1;IGFBP5;IGFBP3;THY1;PODN;SULF1;ROBO1;GJA1;SFRP1;COL3A1;NAV3;TNN;DPYSL3;SLIT2;SRGAP1;RECK;VCL;ENG
Blue	Positive regulation of cell differentiation	25/258	3.13795e-09	9.95514e-07	YAP1;PKDCC;TGFB1I1;PLA2G5;LOXL2;TMEM100;GJA1;FRZB;BOC;SOX6;CD34;MEF2C;TGFB2;TGFB3;HGF;IGFBP3;NPNT;COL1A1;HEYL;SFRP1;KITLG;TCF4;PRKD1;DDR2;FGFR1
Blue	Response to ketone	9/28	1.04976e-08	2.96031e-06	YAP1;TGFB2;CATSPERB;CCL21;TGFB3;CAV1;SLIT3;CCL19;SLIT2
Blue	Negative regulation of cell motility	16/114	1.25021e-08	3.17304e-06	EPHA4;JAG1;IGFBP5;FBLN1;THY1;PODN;SULF1;ROBO1;SFRP1;NAV3;DPYSL3;SLIT2;SRGAP1;RECK;VCL;ENG
Blue	Cell-matrix adhesion	15/100	1.42e-08	3.27633e-06	CCL21;ITGB4;ITGA3;THY1;NPNT;ADAMTS12;FBLN5;FERMT1;COL3A1;TNN;ITGA8;ITGBL1;ADAMTS9;CD34;VCL
Blue	Extracellular matrix assembly	8/24	5.10717e-08	1.02948e-05	MFAP4;TNXB;PXDN;LAMB1;MYH11;QSOX1;FBLN5;GPM6B
Blue	Negative regulation of smooth muscle cell proliferation	9/33	5.27313e-08	1.02948e-05	CNN1;MEF2C;PTGIR;IGFBP5;TGFB3;IGFBP3;OGN;APOD;PRKG1
Blue	Axonogenesis	22/240	7.54987e-08	1.36868e-05	EPHA4;NOTCH3;LAMA2;SEMA3C;UNC5B;SEMA3D;SEMA6D;NRXN1;SEMA3A;NRXN3;NEXN;ANK3;ROBO1;CXCL12;PALLD;MAP1B;MAP1A;SLIT3;CNTN4;SLIT2;LGR6;EPHA3
Blue	Eye development	11/58	1.02675e-07	1.73727e-05	TGFB2;MEIS1;EFEMP1;COL5A1;SH3PXD2B;COL5A2;CACNA1C;CHRDL1;MEIS2;PBX1;FBN1
Blue	Skeletal system development	17/158	2.38493e-07	3.7831e-05	TGFB2;PKDCC;NPR3;PRELP;SULF1;PCSK5;BMP5;COL1A1;GJA1;COL1A2;FRZB;TRPS1;SH3PXD2B;CDH11;SOX6;FBN1;FGFR1
Blue	Positive regulation of phosphatidylinositol 3-kinase signaling	12/77	2.60135e-07	3.88366e-05	PDGFRB;PDGFRA;NTRK2;TGFB2;FLT3;UNC5B;HGF;NTRK3;NTF3;ROR2;DCN;FGFR1
Blue	Platelet degranulation	15/125	2.94977e-07	4.15918e-05	TGFB2;VWF;TGFB3;HGF;STXBP1;F13A1;VEGFC;TTN;ISLR;CD109;TIMP3;FLNA;CD9;QSOX1;VCL
Blue	Circulatory system development	15/126	3.27641e-07	4.37659e-05	MEF2C;TGFB2;NTRK3;TCF21;CACNA1C;PKD2;HSPG2;PCSK5;PDLIM3;COL3A1;SH3PXD2B;PLCE1;ZFPM2;BVES;FBN1
Blue	Regulation of kinase activity	13/94	3.48017e-07	4.39234e-05	PDGFRB;EPHA4;PDGFRA;NTRK2;MUSK;FLT3;NTRK3;TTN;PLCE1;ROR2;EPHA3;DDR2;FGFR1
Blue	Positive regulation of cell motility	20/221	3.63432e-07	4.39234e-05	PDGFRB;PDGFRA;EDN1;CCL21;SEMA3C;SEMA3D;HGF;SEMA6D;CAV1;SEMA3A;NTRK3;LAMB1;F3;COL1A1;CXCL12;PODXL;NTF3;CCL19;ROR2;LGR6
Blue	Heart development	17/164	4.07829e-07	4.68112e-05	MEF2C;TGFB2;NTRK3;CACNA1C;PKD2;PCSK5;BMP5;PDLIM3;COL3A1;SGCD;FLRT2;SH3PXD2B;GPC3;PLCE1;ZFPM2;BVES;FBN1
Blue	Axon guidance	19/203	4.24215e-07	4.68112e-05	EPHA4;NOTCH3;LAMA2;SEMA3C;UNC5B;SEMA3D;SEMA6D;NRXN1;SEMA3A;NRXN3;NEXN;ROBO1;CXCL12;PALLD;SLIT3;CNTN4;SLIT2;LGR6;EPHA3
Blue	Glycosaminoglycan biosynthetic process	13/97	5.04725e-07	5.33747e-05	CSGALNACT1;ANGPT1;LUM;OMD;BGN;PRELP;HSPG2;DCN;OGN;CHST15;GPC3;GPC4;FMOD
Blue	Glycosaminoglycan catabolic process	10/56	7.08566e-07	6.90405e-05	LUM;OMD;OGN;BGN;GPC3;PRELP;GPC4;FMOD;HSPG2;DCN
Blue	Positive regulation of signal transduction	21/252	7.30813e-07	6.90405e-05	YAP1;CCBE1;TGFB2;JAG1;PTGIS;MAML2;HOMER1;VWF;NRXN1;NTRK3;SULF1;PKD2;F3;ROBO1;SMOC2;SFRP1;NTF3;FLNA;LGR6;WLS;DACT1
Blue	Regulation of phospholipase C activity	6/15	7.34474e-07	6.90405e-05	PDGFRB;PDGFRA;NTRK3;NTF3;BICD1;FGFR1
Blue	Negative regulation of cell differentiation	18/191	7.71645e-07	6.98936e-05	YAP1;JAG1;CAV1;CRIM1;RORB;ADAMTS12;MEIS2;BMP5;SFRP1;MEIS1;EFEMP1;COL5A1;TNN;COL5A2;SPRY1;CNTN4;ZFPM2;RUNX1T1
Blue	Negative chemotaxis	8/33	7.98626e-07	6.98936e-05	SEMA3C;SEMA3D;SEMA3A;SEMA6D;SLIT3;SLIT2;LGR6;ROBO1
Blue	Regulation of phosphatidylinositol 3-kinase signaling	13/106	1.41894e-06	0.000120042	PDGFRB;PDGFRA;NTRK2;TGFB2;UNC5B;FLT3;HGF;NTRK3;PTPN13;DCN;NTF3;ROR2;FGFR1
Blue	Regulated exocytosis	17/180	1.51511e-06	0.000124043	TGFB2;VWF;TGFB3;HGF;STXBP1;F13A1;VEGFC;TTN;ISLR;PCLO;SYT11;CD109;TIMP3;FLNA;CD9;QSOX1;VCL
Blue	Regulation of cellular response to growth factor stimulus	6/17	1.74399e-06	0.00013832	SFRP4;ITGA3;TMEM204;SLIT2;SULF1;FSTL1
Blue	Positive regulation of cell migration	21/269	2.09669e-06	0.000161254	PDGFRB;PDGFRA;EDN1;TGFB2;SEMA3C;SEMA3D;HGF;SEMA6D;CAV1;SEMA3A;NTRK3;LAMB1;F3;COL1A1;FERMT1;CXCL12;PODXL;NTF3;ROR2;LGR6;DDR2
Blue	Muscle contraction	14/129	2.48296e-06	0.000185346	MYOM1;TPM2;TMOD2;LMOD1;TTN;ACTA2;EDNRA;SGCA;SSPN;MYH11;VIM;MYL9;CRYAB;VCL
Blue	Regulation of cell population proliferation	40/764	2.86685e-06	0.000207887	YAP1;FLT3;TGFB1I1;NPR3;PKD2;RERG;FGF7;CCND2;GRK5;FRZB;NTF3;S100A13;NCK2;IGFBP7;IGFBP6;PDGFRB;NTRK2;PDGFRA;EDN1;TGFB2;JAG1;TGFB3;IGFBP3;NTRK3;TET1;VEGFC;OSMR;PODN;PTPN14;MEIS2;BMP5;SFRP4;SFRP1;KITLG;MEIS1;COL4A3;ROR2;CD200;ENG;FGFR1
Blue	Positive regulation of phosphorylation	20/253	3.02476e-06	0.000213246	PDGFRB;EPHA4;PDGFRA;NTRK2;MUSK;ANGPT1;FLT3;FZD7;HGF;NTRK3;VEGFC;FGF7;CCND2;SLCO3A1;ROR2;TNIK;EPHA3;DDR2;ENG;FGFR1
Blue	Protein localization to cell surface	7/28	3.17685e-06	0.000217175	FGF7;ANGPT1;FLNA;ANK2;FBLN5;VCL;JAM3
Blue	Positive regulation of kinase activity	13/114	3.25164e-06	0.000217175	PDGFRB;EPHA4;PDGFRA;NTRK2;MUSK;CCL21;FLT3;NTRK3;ROR2;CCL19;EPHA3;FGFR1;DDR2
Blue	Sulfur compound catabolic process	8/40	3.82193e-06	0.00024872	GGT5;LUM;OMD;OGN;BGN;PRELP;FMOD;DCN
Blue	Embryonic digestive tract development	6/20	5.13997e-06	0.000319285	PDGFRA;TGFB2;PKDCC;TCF21;PCSK5;GLI3
Blue	Keratan sulfate catabolic process	5/12	5.15787e-06	0.000319285	LUM;OGN;OMD;PRELP;FMOD
Blue	Negative regulation of cellular process	32/566	6.2427e-06	0.000376256	PIWIL4;TGFB1I1;FBLN1;PKD2;RERG;GJA1;FRZB;PODXL;NCK2;IGFBP7;SLIT3;IGFBP6;SLIT2;CD34;JAM2;TGFB2;ANGPT1;TGFB3;IGFBP3;SUSD2;PODN;PTPN14;BMP5;SFRP4;SFRP1;SYT11;COL4A3;CD9;PRKD1;ROR2;CRYAB;CD200
Blue	Peptidyl-tyrosine modification	9/56	6.37471e-06	0.000376256	PDGFRB;EPHA4;PDGFRA;EFEMP1;PKDCC;FLT3;EPHA3;DDR2;FGFR1
Blue	Positive regulation of phospholipase C activity	8/43	6.76933e-06	0.000390467	PDGFRB;NTRK2;PDGFRA;EDNRA;NTRK3;NTF3;LPAR1;FGFR1
Blue	Chordate embryonic development	9/58	8.59092e-06	0.000473994	COL1A1;FUT8;TGFB3;PKD2;SULF1;PCSK5;DACT1;BMP5;FGFR1
Blue	Muscle organ development	9/58	8.59092e-06	0.000473994	MEF2C;TAGLN;SGCD;SGCA;LAMA2;TCF21;COL6A3;SOX6;BVES
Blue	Nervous system development	27/447	1.03383e-05	0.000558266	YAP1;NRXN1;LPAR1;PKD2;KALRN;ROBO1;NTF3;SOX6;GPM6B;DACT1;MEF2C;JAG1;GSN;TMOD2;PCDHB15;CRIM1;PCDHB14;DCLK1;ZEB2;NFASC;NAV3;PCDHB16;PMP22;PCDHB4;PCDHB3;CNTN4;RAPGEF5
Blue	Positive regulation of cell population proliferation	28/474	1.07216e-05	0.000566903	YAP1;FLT3;GJA1;FGF7;CCND2;GRK5;NTF3;S100A13;PDGFRB;NTRK2;PDGFRA;MEF2C;EDN1;TGFB2;TGFB3;NTRK3;TET1;VEGFC;LAMB1;OSMR;MEIS2;BMP5;SFRP1;KITLG;MEIS1;ZFPM2;DDR2;FGFR1
Blue	Regulation of canonical Wnt signaling pathway	19/253	1.11249e-05	0.000576223	FZD7;CAV1;FZD6;PRICKLE1;MLLT3;GLI3;DKK3;COL1A1;SFRP4;SFRP1;ZEB2;DAAM2;FRZB;GPC3;IGFBP6;LGR6;WLS;DACT1;RBMS3
Blue	Regulation of epithelial to mesenchymal transition	10/76	1.24216e-05	0.00061172	COL1A1;PHLDB1;SFRP1;TGFB2;TGFB3;TGFB1I1;SPRY1;EPHA3;LOXL2;BMP5
Blue	Aorta development	5/14	1.25333e-05	0.00061172	PDGFRB;JAG1;PKD2;ADAMTS9;ROBO1
Blue	Negative regulation of smooth muscle cell migration	5/14	1.25333e-05	0.00061172	MEF2C;IGFBP5;IGFBP3;SLIT2;PRKG1
Blue	Transmembrane receptor protein tyrosine kinase signaling pathway	25/404	1.4617e-05	0.000697541	FLT3;PLAT;KALRN;FGF7;FLRT2;NTF3;NCK2;PDGFRB;NTRK2;EPHA4;PDGFRA;ANGPT1;MUSK;NTRK3;HGF;MMP2;VEGFC;SULF1;COL1A1;COL4A2;PRKD1;ROR2;EPHA3;DDR2;FGFR1
Blue	Negative regulation of cell population proliferation	24/379	1.48413e-05	0.000697541	TGFB2;PTGIR;IGFBP5;TGFB3;TGFB1I1;IGFBP3;FBLN1;PODN;PKD2;PTPN14;RERG;BMP5;SFRP4;SFRP1;FRZB;TNN;COL4A3;OGN;NCK2;APOD;IGFBP7;ROR2;IGFBP6;CD200
Blue	Positive regulation of phospholipase activity	6/24	1.64617e-05	0.000759632	PDGFRB;PDGFRA;NTRK3;NTF3;PLA2G5;FGFR1
Blue	Cellular response to transforming growth factor beta stimulus	12/114	1.76621e-05	0.000800473	MEF2C;SFRP1;TGFB2;COL3A1;COL1A2;TGFB3;CILP;PDE3A;LTBP2;SOX6;LRRC32;ENG
Blue	Regulation of non-canonical Wnt signaling pathway	5/15	1.84327e-05	0.000820741	SFRP4;SFRP1;DAAM2;GPC3;DACT1
Blue	Regulation of chemokine-mediated signaling pathway	4/8	2.05562e-05	0.000884267	EDN1;SLIT3;SLIT2;ROBO1
Blue	Elastic fiber assembly	4/8	2.05562e-05	0.000884267	MFAP4;TNXB;MYH11;FBLN5
Blue	Negative regulation of sequestering of calcium ion	6/25	2.12269e-05	0.000897897	RYR2;CCL21;ITPR1;ITPR3;CCL19;PKD2
Blue	Regulation of vascular associated smooth muscle cell proliferation	7/37	2.29533e-05	0.000955009	CNN1;GJA1;MEF2C;IGFBP5;TGFB3;MMP2;PRKG1
Blue	Negative regulation of signal transduction	19/267	2.36681e-05	0.000968867	NOTCH3;MTMR2;PTGIR;IGFBP5;IGFBP3;ADAMTS12;SULF1;GLI3;DCN;DKK3;BMP5;SFRP4;SFRP1;CILP;FRZB;GPC3;APOD;SPRY1;DACT1
Blue	Regulation of transforming growth factor beta receptor signaling pathway	11/100	2.60287e-05	0.00104859	ZEB2;ITGA3;CD109;CAV1;TGFB1I1;ADAMTSL2;LTBP4;SPRY1;ASPN;DKK3;ENG
Blue	Regulation of chondrocyte differentiation	6/26	2.70432e-05	0.00107243	PKDCC;EFEMP1;TRPS1;ADAMTS12;SOX6;LOXL2
Blue	Sprouting angiogenesis	8/52	2.91255e-05	0.00113724	CCBE1;ANGPT1;VEGFC;SLIT2;RECK;LOXL2;ROBO1;ENG
Blue	Regulation of angiogenesis	16/203	3.02914e-05	0.00116484	TGFB2;PTGIS;HSPB6;VEGFC;SULF1;THBS2;HSPG2;F3;DCN;SMOC2;SFRP1;COL4A2;RHOJ;COL4A3;PRKD1;CD34
Blue	Release of sequestered calcium ion into cytosol	6/27	3.4075e-05	0.00129078	RYR2;CCL21;ITPR1;ITPR3;CCL19;PKD2
Blue	Peptidyl-tyrosine phosphorylation	9/69	3.62801e-05	0.00132391	PDGFRB;EPHA4;PDGFRA;EFEMP1;PKDCC;FLT3;EPHA3;DDR2;FGFR1
Blue	Pulmonary valve morphogenesis	5/17	3.65146e-05	0.00132391	HEYL;TGFB2;JAG1;SLIT2;ROBO1
Blue	Positive regulation of positive chemotaxis	5/17	3.65146e-05	0.00132391	CXCL12;NTRK3;NTF3;VEGFC;F3
Blue	Ventricular septum morphogenesis	6/28	4.25019e-05	0.00149819	HEYL;TGFB2;SLIT3;SLIT2;ZFPM2;ROBO1
Blue	Positive regulation of phosphatidylinositol 3-kinase activity	6/28	4.25019e-05	0.00149819	PDGFRB;PDGFRA;CCL21;FLT3;CCL19;PRKD1
Blue	Pulmonary valve development	5/18	4.95728e-05	0.00170021	HEYL;TGFB2;JAG1;SLIT2;ROBO1
Blue	Regulation of transforming growth factor beta production	5/18	4.95728e-05	0.00170021	TGFB2;LRRC32;LTBP1;CD34;CD200
Blue	Calcium ion transmembrane import into cytosol	7/42	5.42791e-05	0.0018368	RYR2;CCL21;CACNA2D1;ITPR1;ITPR3;CCL19;PKD2
Blue	Positive regulation of transferase activity	13/148	5.50831e-05	0.00183949	PDGFRB;EPHA4;PDGFRA;NTRK2;PARM1;MUSK;FLT3;NTRK3;ROR2;EPHA3;CD200;FGFR1;DDR2
Blue	Cell-cell adhesion via plasma-membrane adhesion molecules	14/170	5.85086e-05	0.0019285	TGFB2;NEXN;PCDHB14;ROBO1;CLDN11;PALLD;CDH11;PCDHB16;PCDHB4;HMCN1;CNTN4;PCDHB3;GPC4;CDH19
Blue	Renal filtration	4/10	5.93701e-05	0.00193181	ITGA3;MCAM;SULF1;CD34
Blue	Artery morphogenesis	6/30	6.43387e-05	0.00204114	PDGFRB;TGFB2;JAG1;PKD2;ADAMTS9;ENG
Blue	Positive regulation of lipid kinase activity	6/30	6.43387e-05	0.00204114	PDGFRB;PDGFRA;CCL21;FLT3;CCL19;PRKD1
Blue	Regulation of insulin-like growth factor receptor signaling pathway	5/19	6.59662e-05	0.00204173	IGFBP5;CILP;IGFBP3;IGFBP6;BMP5
Blue	Ureteric bud development	5/19	6.59662e-05	0.00204173	GPC3;TCF21;SLIT2;NPNT;PKD2
Blue	Regulation of Wnt signaling pathway	11/111	6.88159e-05	0.00210427	SFRP4;SFRP1;DAAM2;ITGA3;FRZB;FZD7;GPC3;SULF1;LGR6;WLS;DACT1
Blue	Embryonic organ morphogenesis	7/44	7.4001e-05	0.00223589	RYR2;PDGFRA;ALDH1A3;EFEMP1;TCF21;HOXB3;FBN1
Blue	Regulation of transmembrane receptor protein serine/threonine kinase signaling pathway	6/31	7.81882e-05	0.00233461	SFRP4;ITGA3;LTBP4;FSTL1;DKK3;ENG
Blue	Sulfur compound biosynthetic process	11/113	8.10203e-05	0.00239104	CSGALNACT1;GGT5;ANGPT1;LUM;OMD;OGN;CHST15;BGN;PRELP;FMOD;DCN
Blue	Regulation of signal transduction	15/198	8.36893e-05	0.00244142	HOMER1;IGFBP5;ITGA3;IGFBP3;SULF1;RGS4;RIC8B;GRK5;TMEM204;NCK2;PLCE1;GAS1;IGFBP7;PRKD1;IGFBP6
Blue	Positive regulation of chemotaxis	7/45	8.58549e-05	0.00245934	PDGFRB;SMOC2;CCL21;NTRK3;CCL19;PRKD1;F3
Blue	Eye morphogenesis	5/20	8.62418e-05	0.00245934	ALDH1A3;EFEMP1;COL5A1;COL5A2;FBN1
Blue	Negative regulation of chemotaxis	6/32	9.43126e-05	0.00265961	SEMA3C;SEMA3D;SEMA3A;SEMA6D;SLIT2;ROBO1
Blue	Cellular response to growth factor stimulus	13/158	0.000107713	0.00300414	NTRK2;MEF2C;HGF;NTRK3;STMN2;ADAMTS12;TMEM100;SFRP1;CILP;PDE3A;GAS1;PRKD1;SOX6
Blue	Response to progesterone	5/21	0.000110989	0.00306184	YAP1;TGFB2;CATSPERB;TGFB3;CAV1
Blue	Renal tubule development	3/5	0.00012927	0.00338235	MEF2C;COL4A1;PKD2
Blue	Roundabout signaling pathway	3/5	0.00012927	0.00338235	SLIT3;SLIT2;ROBO1
Blue	Negative regulation of insulin-like growth factor receptor signaling pathway	3/5	0.00012927	0.00338235	IGFBP5;CILP;BMP5
Blue	Negative regulation of metallopeptidase activity	3/5	0.00012927	0.00338235	TIMP2;TIMP3;RECK
Blue	Peptidyl-lysine oxidation	3/5	0.00012927	0.00338235	LOX;LOXL1;LOXL2
Blue	Enzyme linked receptor protein signaling pathway	12/140	0.000133651	0.00341229	PDGFRB;EPHA4;PDGFRA;NTRK2;MUSK;FLT3;NTRK3;NTF3;ROR2;EPHA3;FGFR1;DDR2
Blue	Epithelial tube morphogenesis	6/34	0.000134448	0.00341229	RYR2;MEF2C;PODXL;COL4A1;SLIT2;PKD2
Blue	Striated muscle tissue development	6/34	0.000134448	0.00341229	MEF2C;SGCD;CAV1;MSC;BVES;BMP5
Blue	Regulation of smooth muscle cell proliferation	7/49	0.000149736	0.00376267	PDGFRB;EDN1;PTGIR;IGFBP5;IGFBP3;OGN;APOD
Blue	Regulation of osteoblast differentiation	9/83	0.000156899	0.00390403	YAP1;MEF2C;TNN;HGF;CRIM1;RORB;PRKD1;NPNT;DDR2
Blue	Regulation of phosphatidylinositol 3-kinase activity	6/35	0.000159033	0.0039187	PDGFRB;PDGFRA;CCL21;FLT3;CCL19;PRKD1
Blue	Negative regulation of canonical Wnt signaling pathway	13/165	0.000166507	0.0040634	CAV1;FZD6;PRICKLE1;MLLT3;GLI3;DKK3;SFRP4;SFRP1;TNN;FRZB;IGFBP6;DACT1;RBMS3
Blue	Calcium-dependent cell-cell adhesion via plasma membrane cell adhesion molecules	6/36	0.000187041	0.00452104	CDH11;PCDHB16;PCDHB14;PCDHB4;PCDHB3;CDH19
Blue	Mesenchymal cell differentiation	7/51	0.000193721	0.00463833	HEYL;MEF2C;TGFB2;HGF;LOXL2;ENG;FGFR1
Blue	Negative regulation of transforming growth factor beta receptor signaling pathway	8/68	0.000205246	0.00486837	TGFB1I1;CD109;CAV1;ADAMTSL2;SPRY1;LTBP1;ASPN;FBN1
Blue	Regulation of cytosolic calcium ion concentration	12/148	0.000225498	0.00529921	PDGFRA;RYR2;EDNRA;EDN1;PTGIR;PLN;CAV1;TRPC1;LPAR1;PLCE1;ITPR3;CACNA1C
Blue	Regulation of protein phosphorylation	17/266	0.000231015	0.00537905	NTRK2;MUSK;ANGPT1;HGF;IGFBP3;NTRK3;VEGFC;FBLN1;PTPN13;TTN;FGF7;CCND2;SLCO3A1;PLCE1;TNIK;SLIT2;ENG
Blue	Positive regulation of protein phosphorylation	21/371	0.000241159	0.00556419	NTRK2;TGFB2;MUSK;CCL21;RBPMS;ANGPT1;TGFB3;HGF;CAV1;NTRK3;VEGFC;BMP5;FGF7;CCND2;SLCO3A1;NTF3;PRKD1;CCL19;TNIK;DDR2;ENG
Blue	Positive regulation of neuron projection development	9/88	0.000245646	0.00561666	NTRK2;LRRC7;NTRK3;DPYSL3;STMN2;PRKD1;ROR2;EPHA3;BMP5
Blue	Negative regulation of chemokine-mediated signaling pathway	3/6	0.000253966	0.00566946	SLIT3;SLIT2;ROBO1
Blue	Positive regulation of vascular endothelial growth factor signaling pathway	3/6	0.000253966	0.00566946	CCBE1;SMOC2;ROBO1
Blue	Ventricular septum development	6/38	0.000254656	0.00566946	HEYL;TGFB2;SLIT3;SLIT2;ZFPM2;ROBO1
Blue	Sequestering of extracellular ligand from receptor	4/14	0.000262339	0.00578972	CHRDL1;FSTL1;LTBP1;FBN1
Blue	Negative regulation of endocytosis	5/25	0.000267901	0.00581138	MTMR2;SYT11;CAV1;PRKD1;EPHA3
Blue	Outflow tract septum morphogenesis	5/25	0.000267901	0.00581138	TGFB2;SEMA3C;ZFPM2;ROBO1;ENG
Blue	Regulation of focal adhesion assembly	7/54	0.000278709	0.00599461	SFRP1;COL16A1;APOD;THY1;EPHA3;VCL;GPM6B
Blue	Positive regulation of intracellular signal transduction	27/546	0.000302202	0.00644528	FLT3;LPAR1;GJA1;FGF7;NTF3;S100A13;FLNA;CCL19;WLS;PDGFRB;NTRK2;PDGFRA;TGFB2;CCL21;ANGPT1;VWF;UNC5B;NTRK3;HGF;CAV1;F3;DCN;KITLG;PRKD1;ROR2;ENG;FGFR1
Blue	Positive regulation of MAPK cascade	17/274	0.000326508	0.00690565	PDGFRB;PDGFRA;NTRK2;EDN1;TGFB2;CCL21;ANGPT1;FLT3;NTRK3;LPAR1;PLA2G5;NPNT;ROBO1;CCL19;ROR2;FGFR1;MAP3K12
Blue	Negative regulation of blood coagulation	6/40	0.000340132	0.00713433	PDGFRA;EDN1;SERPINE2;PLAT;CD34;F3
Blue	Positive regulation of macromolecule metabolic process	21/384	0.000381846	0.00794365	YAP1;MYOM1;NTRK2;MEF2C;GSN;MUSK;ANGPT1;NTRK3;ANK2;ANK3;F3;ROBO1;TTN;ACTA2;SFRP4;GJA1;FGF7;NTF3;BVES;CD34;RBMS3
Blue	Visual system development	6/41	0.000390525	0.00794747	TGFB2;MEIS1;SH3PXD2B;CHRDL1;MEIS2;PBX1
Blue	Positive regulation of cell junction assembly	7/57	0.000391353	0.00794747	SFRP1;COL16A1;SRPX2;CLSTN2;NRXN1;CAV1;THY1
Blue	Regulation of cardiac muscle cell contraction	5/27	0.000391424	0.00794747	RYR2;PLN;CAV1;ANK2;CACNA1C
Blue	Protein autophosphorylation	12/159	0.000435613	0.00845844	PDGFRB;EPHA4;PDGFRA;NTRK2;MUSK;GRK5;FLT3;PRKD1;TNIK;FGFR1;MAP3K12;DDR2
Blue	Negative regulation of neuron projection development	7/58	0.00043608	0.00845844	EPHA4;SEMA3A;DPYSL3;STMN2;LPAR1;THY1;ITM2C
Blue	Collagen-activated tyrosine kinase receptor signaling pathway	3/7	0.000436586	0.00845844	COL1A1;COL4A2;DDR2
Blue	Skin morphogenesis	3/7	0.000436586	0.00845844	COL1A1;COL1A2;ITGB4
Blue	Negative regulation of dendritic cell apoptotic process	3/7	0.000436586	0.00845844	CXCL12;CCL21;CCL19
Blue	Positive regulation of cardiac epithelial to mesenchymal transition	3/7	0.000436586	0.00845844	TGFB2;JAG1;ENG
Blue	Positive regulation of epithelial to mesenchymal transition	6/42	0.000446567	0.00853201	COL1A1;TGFB2;JAG1;TGFB3;TGFB1I1;LOXL2
Blue	Basement membrane organization	4/16	0.000459283	0.00853201	FLRT2;COL4A1;PXDN;LAMB1
Blue	Dendrite self-avoidance	4/16	0.000459283	0.00853201	PALLD;TNN;NEXN;CNTN4
Blue	Negative regulation of platelet activation	4/16	0.000459283	0.00853201	PDGFRA;SERPINE2;CD9;PRKG1
Blue	Regulation of protein kinase B signaling	14/207	0.000459828	0.00853201	PDGFRB;PDGFRA;NTRK2;CCL21;ANGPT1;FLT3;HGF;NTRK3;F3;KITLG;FGF7;CCL19;ENG;FGFR1
Blue	Receptor clustering	5/28	0.000467277	0.00853201	MUSK;LRRC7;NRXN1;FLNA;THY1
Blue	Keratan sulfate biosynthetic process	5/28	0.000467277	0.00853201	LUM;OMD;OGN;PRELP;FMOD
Blue	Positive regulation of cell communication	5/28	0.000467277	0.00853201	EDN1;CLSTN2;HOMER1;ANK3;WLS
Blue	Positive regulation of protein kinase B signaling	12/161	0.000487656	0.00879048	PDGFRB;PDGFRA;FGF7;KITLG;ANGPT1;CCL21;FLT3;HGF;CCL19;F3;FGFR1;ENG
Blue	Positive regulation of cell projection organization	10/117	0.00048836	0.00879048	NTRK2;LRRC7;NTRK3;DPYSL3;STMN2;PRKD1;ROR2;SLIT2;EPHA3;ROBO1
Blue	Negative regulation of proteolysis	6/43	0.000508683	0.00909182	EPHA4;SERPINE2;TIMP2;TIMP3;GAS1;PLAT
Blue	Positive regulation of cellular process	29/625	0.000517744	0.00918905	RYR2;FLT3;PLA2G5;FGF7;CCND2;GRK5;NTF3;S100A13;PDGFRB;NTRK2;EPHA4;PDGFRA;EDN1;TGFB2;TGFB3;FZD7;NTRK3;CAV1;TET1;VEGFC;OSMR;MEIS2;BMP5;SFRP1;KITLG;MEIS1;CXCL12;MAP1A;FGFR1
Blue	Branching morphogenesis of an epithelial tube	6/44	0.000577318	0.00997207	COL4A1;TCF21;SLIT2;PKD2;NPNT;ENG
Blue	Positive regulation of osteoblast differentiation	6/44	0.000577318	0.00997207	YAP1;MEF2C;HGF;PRKD1;NPNT;DDR2
Blue	Positive regulation of receptor-mediated endocytosis	6/44	0.000577318	0.00997207	SFRP4;ANGPT1;CCL21;NTF3;CCL19;BICD1
Blue	Aorta morphogenesis	4/17	0.000589366	0.00997207	PDGFRB;JAG1;ADAMTS9;ENG
Blue	Mesonephric tubule development	4/17	0.000589366	0.00997207	TCF21;SLIT2;NPNT;PKD2
Blue	Negative regulation of vascular associated smooth muscle cell proliferation	4/17	0.000589366	0.00997207	CNN1;MEF2C;TGFB3;PRKG1
Blue	Positive regulation of transcription of Notch receptor target	4/17	0.000589366	0.00997207	NOTCH3;HEYL;MAML2;PBX1
Blue	Regulation of neuron projection development	12/165	0.000607557	0.0102118	EPHA4;NTRK2;LRRC7;SEMA3A;NTRK3;DPYSL3;STMN2;LPAR1;PRKD1;ROR2;EPHA3;ITM2C
Blue	Skin development	8/80	0.000628038	0.0104866	COL1A1;COL3A1;JAG1;COL1A2;COL5A1;ITGB4;ITGA3;COL5A2
Blue	Maintenance of blood-brain barrier	5/30	0.000651555	0.0108082	GJA1;LAMA2;JAM2;VCL;JAM3
Blue	Axon extension involved in axon guidance	3/8	0.000686206	0.0110929	SEMA3A;SLIT3;SLIT2
Blue	Regulation of epithelial to mesenchymal transition involved in endocardial cushion formation	3/8	0.000686206	0.0110929	TGFB2;TGFB3;ENG
Blue	Vascular associated smooth muscle contraction	3/8	0.000686206	0.0110929	ACTA2;EDN1;EDNRA
Blue	Neuron projection extension involved in neuron projection guidance	3/8	0.000686206	0.0110929	SEMA3A;SLIT3;SLIT2
Blue	Positive regulation of epithelial cell proliferation	10/123	0.000724068	0.0116309	YAP1;FGF7;SFRP1;FZD7;AKT3;VEGFC;LAMB1;PRKD1;F3;BMP5
Blue	Cell junction assembly	9/102	0.000735251	0.011722	NRXN1;CDH11;PCDHB16;FLNA;PCDHB14;PCDHB4;PCDHB3;FLNC;CDH19
Blue	Positive regulation of cytoskeleton organization	8/82	0.000740989	0.011722	EDN1;CCL21;SYNPO2;NTRK3;CDC42EP3;NTF3;LMOD1;NCK2
Blue	Regulation of vascular endothelial cell proliferation	4/18	0.000743593	0.011722	MEF2C;AKT3;COL4A3;FGFR1
Blue	Cardiac muscle cell action potential involved in contraction	5/31	0.000761819	0.0118619	RYR2;GJA1;CACNA2D1;ANK2;CACNA1C
Blue	Negative regulation of axon extension	5/31	0.000761819	0.0118619	SEMA3C;SEMA3D;MAP2;SEMA3A;SEMA6D
Blue	Positive regulation of cytosolic calcium ion concentration	11/147	0.000801618	0.0124055	PDGFRA;RYR2;EDNRA;EDN1;PTGIR;CACNA2D1;CAV1;LPAR1;PLCE1;ITPR3;CACNA1C
Blue	Epithelial to mesenchymal transition	6/47	0.000826978	0.0126438	HEYL;TGFB2;HGF;LOXL2;ENG;FGFR1
Blue	Regulation of synapse assembly	6/47	0.000826978	0.0126438	MEF2C;SRPX2;CLSTN2;MUSK;NRXN1;GPC4
Blue	Regulation of cell-matrix adhesion	7/65	0.00087552	0.0132972	SFRP1;JAG1;CCL21;THY1;EPHA3;VCL;GPM6B
Blue	Aortic valve morphogenesis	5/32	0.000885432	0.0132972	HEYL;JAG1;SLIT3;SLIT2;ROBO1
Blue	Skeletal muscle organ development	5/32	0.000885432	0.0132972	MEF2C;CAV1;TCF21;MSC;BVES
Blue	Regulation of vascular endothelial growth factor signaling pathway	4/19	0.000924295	0.0137498	CCBE1;SMOC2;DCN;ROBO1
Blue	Positive regulation of blood vessel endothelial cell migration	6/48	0.000926403	0.0137498	SRPX2;ANGPT1;AKT3;RHOJ;PRKD1;FGFR1
Blue	Cell-cell junction assembly	7/66	0.000959675	0.0140789	CLDN11;GJA1;CDH11;CD9;VCL;CDH19;JAM3
Blue	Embryonic organ development	7/66	0.000959675	0.0140789	ALDH1A3;TGFB2;KITLG;PKDCC;PCSK5;GLI3;PBX1
Blue	Regulation of cellular extravasation	3/9	0.00101116	0.0141007	PLVAP;THY1;JAM3
Blue	Collagen-activated signaling pathway	3/9	0.00101116	0.0141007	COL1A1;COL4A2;DDR2
Blue	Epithelial cell apoptotic process	3/9	0.00101116	0.0141007	RYR2;GSN;COL4A3
Blue	Glomerular filtration	3/9	0.00101116	0.0141007	MCAM;SULF1;CD34
Blue	Sensory organ morphogenesis	3/9	0.00101116	0.0141007	COL5A1;COL5A2;GLI3
Blue	Mesodermal cell differentiation	3/9	0.00101116	0.0141007	ITGA3;ITGB4;ITGA8
Blue	Negative regulation of nitric oxide biosynthetic process	3/9	0.00101116	0.0141007	PTGIS;CAV1;CD34
Blue	Negative regulation of nitric oxide metabolic process	3/9	0.00101116	0.0141007	PTGIS;CAV1;CD34
Blue	Negative regulation of platelet aggregation	3/9	0.00101116	0.0141007	SERPINE2;CD9;PRKG1
Blue	Keratan sulfate metabolic process	5/33	0.00102337	0.014193	LUM;OMD;OGN;PRELP;FMOD
Blue	Negative regulation of cell projection organization	6/49	0.00103478	0.0142291	EPHA4;SEMA3A;DPYSL3;STMN2;LPAR1;ITM2C
Blue	Response to calcium ion	9/107	0.00103719	0.0142291	RYR2;MEF2C;HOMER1;SYT11;CAV1;TRPC1;ITPR3;PKD2;TTN
Blue	Negative regulation of protein phosphorylation	11/152	0.00105561	0.0144039	SFRP1;IGFBP3;CAV1;NTRK3;NTF3;NCK2;FBLN1;THY1;SLIT2;PTPN13;ENG
Blue	Negative regulation of angiogenesis	8/87	0.0010959	0.014833	TGFB2;COL4A2;COL4A3;THBS2;SULF1;ADAMTS9;HSPG2;DCN
Blue	Cellular protein metabolic process	21/417	0.0010991	0.014833	IGFBP5;IGFBP3;MMP2;PLAT;LAMB1;PRSS23;FSTL1;CHRDL1;PCSK5;LTBP1;LOXL2;LOX;GPC3;SPARCL1;MSRB3;IGFBP7;QSOX1;IGFBP6;MFGE8;LMCD1;FBN1
Blue	Positive regulation of canonical Wnt signaling pathway	10/130	0.00111014	0.014833	COL1A1;SFRP4;SFRP1;ZEB2;DAAM2;CAV1;GPC3;LGR6;WLS;DACT1
Blue	Positive regulation of Wnt signaling pathway	11/153	0.00111362	0.014833	COL1A1;SFRP4;SFRP1;ZEB2;DAAM2;CAV1;GPC3;SULF1;LGR6;WLS;DACT1
Blue	Cardiac epithelial to mesenchymal transition	4/20	0.00113381	0.014833	HEYL;TGFB2;SPRY1;ENG
Blue	Regulation of smooth muscle cell migration	4/20	0.00113381	0.014833	PDGFRB;IGFBP5;IGFBP3;SLIT2
Blue	Regulation of T cell migration	4/20	0.00113381	0.014833	CXCL12;CCL21;APOD;CD200
Blue	Negative regulation of axon extension involved in axon guidance	4/20	0.00113381	0.014833	SEMA3C;SEMA3D;SEMA3A;SEMA6D
Blue	Canonical Wnt signaling pathway	7/68	0.00114701	0.0149288	SFRP4;SFRP1;FZD3;FRZB;CAV1;FZD7;FZD6
Blue	Response to steroid hormone	5/34	0.00117663	0.0152142	YAP1;TGFB2;CATSPERB;TGFB3;CAV1
Blue	Metal ion transport	8/88	0.00118093	0.0152142	RYR2;TUSC3;CACNA2D1;TRPC1;CAV1;ITPR1;CACNA1C;PKD2
Blue	Regulation of endothelial cell migration	8/89	0.00127113	0.0162117	SMOC2;EDN1;ANGPT1;RHOJ;PRKD1;SLIT2;ADAMTS9;DCN
Blue	Transforming growth factor beta receptor signaling pathway	8/89	0.00127113	0.0162117	TGFB2;COL3A1;COL1A2;TGFB3;LTBP2;LRRC32;FMOD;ENG
Blue	Blood circulation	6/51	0.00128047	0.0162492	SGCD;PLN;CXCL12;COL4A3;HOXB2;MEOX2
Blue	Transmembrane receptor protein serine/threonine kinase signaling pathway	10/133	0.00132043	0.0166729	TMEM100;TGFB2;COL3A1;COL1A2;TGFB3;TGFB1I1;LTBP2;LRRC32;BMP5;ENG
Blue	Embryonic skeletal system development	5/35	0.00134624	0.0168313	COL1A1;PDGFRA;HOXB3;SULF1;PCSK5
Blue	Semaphorin-plexin signaling pathway	5/35	0.00134624	0.0168313	SEMA3C;SEMA3D;SEMA3A;SEMA6D;FLNA
Blue	Calcium ion transport into cytosol	4/21	0.00137447	0.0170167	RYR2;CACNA2D1;ITPR3;CACNA1C
Blue	Chondroitin sulfate biosynthetic process	4/21	0.00137447	0.0170167	CSGALNACT1;BGN;CHST15;DCN
Blue	Endothelium development	3/10	0.00141907	0.017399	JAG1;CD34;FSTL1
Blue	Negative regulation of leukocyte migration	3/10	0.00141907	0.017399	SLIT2;CD200;BMP5
Blue	Positive regulation of supramolecular fiber organization	8/91	0.00146796	0.0179119	EDN1;NAV3;CCL21;SYNPO2;CDC42EP3;LMOD1;STMN2;NCK2
Blue	Cellular response to BMP stimulus	7/71	0.00148047	0.0179782	TMEM100;SFRP1;TGFB2;TGFB3;ADAMTS12;ENG;BMP5
Blue	Aortic valve development	5/36	0.0015332	0.018442	HEYL;JAG1;SLIT3;SLIT2;ROBO1
Blue	Platelet aggregation	5/36	0.0015332	0.018442	PDGFRA;STXBP1;FLNA;MYL9;VCL
Blue	Cardiac muscle tissue development	6/53	0.00156841	0.0185928	GJA1;SGCD;MSC;ADAMTS9;TTN;BMP5
Blue	Heart morphogenesis	6/53	0.00156841	0.0185928	RYR2;HEYL;TGFB2;FLRT2;ENG;TTN
Blue	Wnt signaling pathway	8/92	0.00157504	0.0185928	SFRP4;SFRP1;FZD3;FRZB;FZD7;FZD6;GPC4;WLS
Blue	Positive regulation of transmembrane receptor protein serine/threonine kinase signaling pathway	8/92	0.00157504	0.0185928	ZEB2;TGFB2;RBPMS;TGFB3;TGFB1I1;SULF1;ENG;BMP5
Blue	Cellular response to nerve growth factor stimulus	4/22	0.00164862	0.0193712	NTRK2;NTRK3;NTF3;STMN2
Blue	Regulation of epithelial cell proliferation	8/93	0.00168822	0.0197452	YAP1;FGF7;SFRP1;TGFB2;ANGPT1;LAMB1;PRKD1;BMP5
Blue	Calcium ion transport	9/115	0.00172265	0.0200554	RYR2;CACNA2D1;CAV1;TRPC1;ITPR1;ANK2;CACNA1C;PKD2;NALCN
Blue	Skeletal muscle tissue development	5/37	0.00173858	0.0200929	MEF2C;CAV1;TCF21;MSC;BVES
Blue	Regulation of hydrolase activity	7/73	0.0017417	0.0200929	EPHA4;NTRK2;CAV1;ARHGAP15;BVES;PRKG1;EPHA3
Blue	Regulation of ERK1 and ERK2 cascade	14/238	0.00177286	0.0203598	PDGFRB;PDGFRA;NTRK2;CCL21;ANGPT1;NTRK3;FBLN1;PLA2G5;NPNT;TIMP3;SPRY1;CCL19;ROR2;MAP3K12
Blue	Hemopoiesis	8/94	0.00180774	0.0206668	SFRP1;TGFB2;KITLG;MEIS1;JAG1;MECOM;FLT3;CD34
Blue	Protein oxidation	3/11	0.00191689	0.0209702	LOX;LOXL1;LOXL2
Blue	Regulation of cardiac muscle cell differentiation	3/11	0.00191689	0.0209702	MEF2C;FZD7;SOX6
Blue	Regulation of dendritic cell apoptotic process	3/11	0.00191689	0.0209702	CXCL12;CCL21;CCL19
Blue	Embryonic eye morphogenesis	3/11	0.00191689	0.0209702	ALDH1A3;EFEMP1;FBN1
Blue	Response to prostaglandin E	3/11	0.00191689	0.0209702	SFRP1;CCL21;CCL19
Blue	Induction of positive chemotaxis	3/11	0.00191689	0.0209702	CXCL12;NTF3;VEGFC
Blue	Vasoconstriction	3/11	0.00191689	0.0209702	ACTA2;EDN1;EDNRA
Blue	Negative regulation of homotypic cell-cell adhesion	3/11	0.00191689	0.0209702	SERPINE2;CD9;PRKG1
Blue	Positive regulation of cellular extravasation	3/11	0.00191689	0.0209702	PLVAP;THY1;JAM3
Blue	Positive regulation of chondrocyte differentiation	3/11	0.00191689	0.0209702	PKDCC;SOX6;LOXL2
Blue	Regulation of supramolecular fiber organization	4/23	0.00195855	0.0212955	MAP2;MAP1B;MAP1A;AEBP1
Blue	Positive regulation of signaling	5/38	0.00196342	0.0212955	EDN1;CLSTN2;HOMER1;BVES;WLS
Blue	Integrin-mediated signaling pathway	7/75	0.00203739	0.0220038	COL3A1;COL16A1;ITGB4;ITGBL1;FBLN1;PRKD1;THY1
Blue	Sensory organ development	6/56	0.00208943	0.0224703	TGFB2;MEIS1;SH3PXD2B;CHRDL1;MEIS2;PBX1
Blue	Negative regulation of Wnt signaling pathway	12/191	0.00214446	0.0229647	SFRP4;SFRP1;FRZB;CAV1;FZD6;IGFBP6;PRICKLE1;MLLT3;GLI3;DKK3;DACT1;RBMS3
Blue	Regulation of axon extension involved in axon guidance	4/24	0.00230654	0.0242905	SEMA3C;SEMA3D;SEMA3A;SEMA6D
Blue	Axon extension	4/24	0.00230654	0.0242905	SEMA3A;MAP1B;SLIT3;SLIT2
Blue	Regulation of cellular response to transforming growth factor beta stimulus	4/24	0.00230654	0.0242905	ITGA3;LTBP4;DKK3;ENG
Blue	Cardiac muscle cell development	4/24	0.00230654	0.0242905	PDGFRB;PDGFRA;MYH11;TTN
Blue	Negative regulation of macromolecule metabolic process	12/194	0.00243995	0.0252889	YAP1;MEF2C;SFRP1;MTMR2;TGFB2;CILP;TET1;CCDC3;CD34;ROBO1;ENG;RBMS3
Blue	Bone development	5/40	0.00247573	0.0252889	SFRP4;GJA1;LRRC17;SH3PXD2B;SULF1
Blue	Regulation of nitric oxide biosynthetic process	5/40	0.00247573	0.0252889	EDN1;PTGIS;CAV1;PKD2;CD34
Blue	Positive regulation of ossification	5/40	0.00247573	0.0252889	MEF2C;TGFB2;PKDCC;TGFB3;GPM6B
Blue	Axonal fasciculation	3/12	0.00251095	0.0252889	EPHA4;CNTN4;EPHA3
Blue	Regulation of vascular associated smooth muscle cell migration	3/12	0.00251095	0.0252889	MEF2C;IGFBP5;PRKG1
Blue	Regulation of ventricular cardiac muscle cell action potential	3/12	0.00251095	0.0252889	RYR2;CAV1;CACNA1C
Blue	Negative regulation of hemostasis	3/12	0.00251095	0.0252889	EDN1;SERPINE2;CD34
Blue	Negative regulation of leukocyte apoptotic process	3/12	0.00251095	0.0252889	CXCL12;CCL21;CCL19
Blue	Negative regulation of vascular permeability	3/12	0.00251095	0.0252889	ANGPT1;PDE3A;SLIT2
Blue	Nucleotide-sugar metabolic process	3/12	0.00251095	0.0252889	CSGALNACT1;FUT8;GFPT2
Blue	Negative regulation of blood vessel morphogenesis	7/78	0.00255198	0.0256005	TGFB2;COL4A2;COL4A3;THBS2;SULF1;HSPG2;DCN
Blue	Regulation of calcium ion import	4/25	0.00269486	0.026613	PDGFRB;PLN;CXCL12;PKD2
Blue	Regulation of cardiac muscle cell action potential	4/25	0.00269486	0.026613	RYR2;CAV1;ANK2;CACNA1C
Blue	Regulation of microtubule depolymerization	4/25	0.00269486	0.026613	NAV3;MAP1B;MAP1A;STMN2
Blue	Regulation of neutrophil chemotaxis	4/25	0.00269486	0.026613	CCL21;CCL19;SLIT2;JAM3
Blue	Positive regulation of ERK1 and ERK2 cascade	11/172	0.00281934	0.0277344	PDGFRB;PDGFRA;NTRK2;ANGPT1;CCL21;NTRK3;ROR2;PLA2G5;CCL19;NPNT;MAP3K12
Blue	Positive regulation of gene expression	22/482	0.00289397	0.0283587	YAP1;MYOM1;NTRK2;MEF2C;GSN;ANGPT1;MUSK;NTRK3;ANK2;ANK3;F3;TTN;ROBO1;ACTA2;SFRP4;GJA1;FGF7;S100A13;VIM;PLA2R1;CD34;RBMS3
Blue	Notch signaling pathway	6/60	0.00297527	0.0290432	NOTCH3;HEYL;JAG1;MAML2;DTX3;PBX1
Blue	Atrial cardiac muscle cell action potential	3/13	0.00320695	0.0308304	GJA1;ANK2;CACNA1C
Blue	Cardiac cell development	3/13	0.00320695	0.0308304	JAG1;MYH11;TTN
Blue	Cardiac right ventricle morphogenesis	3/13	0.00320695	0.0308304	TGFB2;JAG1;ZFPM2
Blue	Regulation of platelet-derived growth factor receptor signaling pathway	3/13	0.00320695	0.0308304	PTGIR;APOD;F3
Blue	Regulation of endocytosis	6/61	0.00323491	0.0308654	MTMR2;SYT11;GPC3;PRKD1;CCL19;EPHA3
Blue	Negative regulation of response to stimulus	6/61	0.00323491	0.0308654	COL3A1;IGFBP3;AKT3;THY1;SLIT2;CD34
Blue	Generation of neurons	12/202	0.00339322	0.0322546	YAP1;HEYL;NTRK2;MEF2C;FZD3;TGFB2;MAP1B;FZD7;SEMA3A;ITM2C;CIT;FGFR1
Blue	Myofibril assembly	5/43	0.00341685	0.0323581	PDGFRB;PDGFRA;TMOD2;LMOD1;TTN
Blue	Regulation of blood coagulation	4/27	0.00360123	0.0336026	EDN1;SERPINE2;CAV1;CD34
Blue	Camera-type eye development	4/27	0.00360123	0.0336026	ALDH1A3;EFEMP1;CACNA1C;FBN1
Blue	Chondroitin sulfate proteoglycan biosynthetic process	4/27	0.00360123	0.0336026	CSGALNACT1;CHST15;BGN;DCN
Blue	Negative regulation of plasma membrane bounded cell projection assembly	4/27	0.00360123	0.0336026	YAP1;ODF2L;CCL21;SLIT2
Blue	Cardiac ventricle morphogenesis	5/44	0.00378089	0.0350216	HEYL;MEF2C;TGFB2;JAG1;ENG
Blue	Homotypic cell-cell adhesion	5/44	0.00378089	0.0350216	PDGFRA;STXBP1;FLNA;MYL9;VCL
Blue	Positive regulation of transcription, DNA-templated	43/1183	0.00385515	0.0355796	YAP1;MAML2;TGFB1I1;GLIS3;TCF21;RORB;MLLT3;MEOX2;PKD2;GLI3;FGF7;LBH;MECOM;PLAGL1;NCK2;ZNF462;MEF2C;EDN1;JAG1;TGFB3;FZD7;HGF;TET1;MEIS2;PBX1;DCN;BMP5;COL1A1;ACTA2;HEYL;ZEB2;SFRP1;MEIS1;IRF4;HOXB3;HOXB2;TCF4;PRKD1;ZFPM2;SSBP2;ENG;MAP3K12;CREB5
Blue	Atrioventricular valve development	3/14	0.00401003	0.036348	HEYL;TGFB2;SLIT3
Blue	Secondary palate development	3/14	0.00401003	0.036348	TGFB2;TGFB3;LRRC32
Blue	Smooth muscle contraction	3/14	0.00401003	0.036348	ACTA2;EDNRA;MYH11
Blue	Negative regulation of coagulation	3/14	0.00401003	0.036348	EDN1;SERPINE2;CD34
Blue	Positive regulation of lymphocyte migration	3/14	0.00401003	0.036348	CXCL12;CCL21;JAM2
Blue	Protein phosphorylation	22/496	0.00406413	0.0367073	PDGFRB;NTRK2;EPHA4;PDGFRA;TGFB2;PKDCC;MUSK;FLT3;IGFBP3;DCLK1;CIT;MAPK10;EFEMP1;GRK5;AKT3;PRKD1;TNIK;PRKG1;EPHA3;MAP3K12;DDR2;FGFR1
Blue	Cytosolic calcium ion transport	4/28	0.00412355	0.0367213	RYR2;CACNA2D1;ITPR3;CACNA1C
Blue	Regulation of microtubule polymerization or depolymerization	4/28	0.00412355	0.0367213	MAP2;MAP1B;MAP1A;STMN2
Blue	Regulation of muscle contraction	4/28	0.00412355	0.0367213	CNN1;CAV1;PLCE1;MYL9
Blue	Regulation of neuron migration	4/28	0.00412355	0.0367213	IGSF10;COL3A1;TNN;SEMA3A
Blue	Positive regulation of Notch signaling pathway	5/45	0.00417189	0.0370219	YAP1;TGFB2;JAG1;MAML2;ROBO1
Blue	Negative regulation of transmembrane receptor protein serine/threonine kinase signaling pathway	8/108	0.00429076	0.0379441	CILP;CD109;CAV1;TGFB1I1;ADAMTSL2;CRIM1;SPRY1;ASPN
Blue	Positive regulation of smooth muscle cell proliferation	5/46	0.0045909	0.0404573	PDGFRB;GJA1;EDN1;IGFBP5;MMP2
Blue	Negative regulation of wound healing	4/29	0.00469473	0.0412292	EDN1;SERPINE2;CD109;CD34
Blue	Cellular component disassembly	6/66	0.00479347	0.0418069	ADAMTS5;GSN;CTSK;MMP2;SH3PXD2B;TIMP2
Blue	Extracellular matrix disassembly	6/66	0.00479347	0.0418069	ADAMTS5;GSN;CTSK;MMP2;SH3PXD2B;TIMP2
Blue	Cardiac myofibril assembly	3/15	0.00492478	0.0419433	PDGFRB;PDGFRA;TTN
Blue	Dermatan sulfate proteoglycan biosynthetic process	3/15	0.00492478	0.0419433	CSGALNACT1;BGN;DCN
Blue	Response to muscle stretch	3/15	0.00492478	0.0419433	RYR2;GSN;TTN
Blue	Myoblast fusion	3/15	0.00492478	0.0419433	ADAMTS5;CD9;JAM2
Blue	Negative regulation of androgen receptor signaling pathway	3/15	0.00492478	0.0419433	HEYL;SFRP1;TCF21
Blue	Positive regulation of endothelial cell chemotaxis	3/15	0.00492478	0.0419433	SMOC2;PRKD1;FGFR1
Blue	Prostanoid biosynthetic process	3/15	0.00492478	0.0419433	EDN1;PTGIS;PTGDS
Blue	Positive regulation of pathway-restricted SMAD protein phosphorylation	5/47	0.00503899	0.0427724	TGFB2;RBPMS;TGFB3;BMP5;ENG
Blue	Chondroitin sulfate metabolic process	4/30	0.00531676	0.0428792	CSGALNACT1;CHST15;BGN;DCN
Blue	Respiratory tube development	4/30	0.00531676	0.0428792	FGF7;ITGA3;TCF21;PCSK5
Blue	Response to alcohol	4/30	0.00531676	0.0428792	CCL21;SLIT3;CCL19;SLIT2
Blue	Cellular response to heparin	2/5	0.00538946	0.0428792	SFRP1;SLIT2
Blue	Establishment of T cell polarity	2/5	0.00538946	0.0428792	CCL21;CCL19
Blue	Hematopoietic stem cell migration	2/5	0.00538946	0.0428792	JAM2;JAM3
Blue	Heparin metabolic process	2/5	0.00538946	0.0428792	CSGALNACT1;ANGPT1
Blue	Response to prostaglandin	2/5	0.00538946	0.0428792	CCL21;CCL19
Blue	Retina vasculature development in camera-type eye	2/5	0.00538946	0.0428792	PDGFRB;PDGFRA
Blue	Salivary gland development	2/5	0.00538946	0.0428792	TGFB2;TGFB3
Blue	Salivary gland morphogenesis	2/5	0.00538946	0.0428792	TGFB2;TGFB3
Blue	Tonic smooth muscle contraction	2/5	0.00538946	0.0428792	EDN1;EDNRA
Blue	Mesonephric duct development	2/5	0.00538946	0.0428792	GPC3;PKD2
Blue	Negative regulation of leukocyte adhesion to vascular endothelial cell	2/5	0.00538946	0.0428792	CXCL12;CCL21
Blue	Negative regulation of macrophage cytokine production	2/5	0.00538946	0.0428792	TGFB2;TGFB3
Blue	Negative regulation of T cell migration	2/5	0.00538946	0.0428792	APOD;CD200
Blue	Negative regulation of vascular endothelial cell proliferation	2/5	0.00538946	0.0428792	MEF2C;COL4A3
Blue	Positive regulation of epithelial to mesenchymal transition involved in endocardial cushion formation	2/5	0.00538946	0.0428792	TGFB2;ENG
Blue	Positive regulation of glycoprotein metabolic process	2/5	0.00538946	0.0428792	CCL21;CCL19
Blue	Prostaglandin transport	2/5	0.00538946	0.0428792	SLCO3A1;SLCO2A1
Blue	Substrate adhesion-dependent cell spreading	5/48	0.0055172	0.0437583	LAMC3;ITGA8;LAMB1;ANTXR1;BVES
Blue	Motor neuron axon guidance	3/16	0.00595528	0.046646	EPHA4;SEMA3A;SLIT2
Blue	Neuron cell-cell adhesion	3/16	0.00595528	0.046646	NRXN1;NRXN3;CNTN4
Blue	Platelet-derived growth factor receptor signaling pathway	3/16	0.00595528	0.046646	PDGFRB;PDGFRA;PLAT
Blue	Cell chemotaxis	6/69	0.00595965	0.046646	PDGFRB;PDGFRA;CXCL12;CCL21;HGF;LPAR1
Blue	Negative regulation of peptidyl-tyrosine phosphorylation	4/31	0.00599157	0.046646	SFRP1;CAV1;NTF3;THY1
Blue	Positive regulation of locomotion	4/31	0.00599157	0.046646	PDGFRB;CCL21;CCL19;BVES
Blue	Positive regulation of actin filament polymerization	5/49	0.00602657	0.046775	GSN;CCL21;CDC42EP3;LMOD1;NCK2
Blue	Positive regulation of transcription by RNA polymerase II	34/908	0.00631755	0.048884	YAP1;NOTCH3;MAML2;GLIS3;TCF21;RORB;MEOX2;PKD2;GLI3;PLAGL1;NCK2;ZNF462;MEF2C;EDN1;TGFB2;JAG1;TGFB3;HGF;TET1;MEIS2;PBX1;DCN;BMP5;HEYL;ZEB2;MEIS1;IRF4;HOXB3;HOXB2;TCF4;PRKD1;ZFPM2;SSBP2;ENG
Blue	Regulation of endothelial cell proliferation	7/92	0.00637929	0.0491907	ANGPT1;CAV1;AKT3;VEGFC;PRKD1;SULF1;F3
Blue	Neuron projection morphogenesis	9/140	0.00639595	0.0491907	TNN;MAP2;MAP1B;MAP1A;NTF3;ANK3;TNIK;CNTN4;DCLK1
[truncated: 24,823 more rows]
