# Supplementary material for: Integrative network-based analysis on multiple Gene Expression Omnibus datasets identifies novel immune molecular markers implicated in non-alcoholic steatohepatitis
Source: Front Endocrinol (Lausanne). 2023 Mar 16;14:1115890. doi: 10.3389/fendo.2023.1115890 (PMC10061151; doi:10.3389/fendo.2023.1115890)
Supplement: Supplementary Figure 1 — Principal component analysis (PCA) of gene expression data set with the first two components. (A) PCA plot without batch effect elimination. (B) PCA plot with batch effect elimination with ComBat algorithm. PC1, first principal component; PC2, second principal component. [file DataSheet_1.zip › Supplementary Table (9).XLSX]

## Sheet: Sheet1
Table S9. KEGG pathways analysis of genes in each module.
Module	KEGG pathway	GeneRatio	P-value	Adjusted P-value	Genes
Black	Metabolism of xenobiotics by cytochrome P450	7/76	2.93936e-05	0.00385412	ADH1C;GSTO1;CYP1A2;CYP1A1;CYP3A4;SULT2A1;ADH6
Black	Drug metabolism	8/108	3.89305e-05	0.00385412	NAT1;ADH1C;GSTO1;CYP1A2;HPRT1;CYP3A4;FMO5;ADH6
Black	Steroid hormone biosynthesis	6/61	7.62172e-05	0.00433227	SRD5A1;HSD17B2;CYP1A2;CYP1A1;CYP7B1;CYP3A4
Black	Bile secretion	7/90	8.75206e-05	0.00433227	SLCO1B3;SLCO1A2;BAAT;ABCB11;CYP3A4;SULT2A1;ABCG2
Black	Retinol metabolism	6/68	0.000140399	0.0055598	ADH1C;RDH12;CYP1A2;CYP1A1;CYP3A4;ADH6
Black	Valine, leucine and isoleucine degradation	5/48	0.000234018	0.00772261	ALDH6A1;HIBADH;DBT;BCKDHB;ACADSB
Black	Tyrosine metabolism	4/36	0.000789084	0.0223198	ADH1C;HGD;TAT;ADH6
Black	Tryptophan metabolism	4/42	0.00141982	0.0351405	CYP1A2;CYP1A1;KMO;ACMSD
Black	ABC transporters	4/45	0.00183923	0.0389174	ABCA1;ABCA6;ABCB11;ABCG2
Black	Caffeine metabolism	2/6	0.00196552	0.0389174	NAT1;CYP1A2
Black	Cholesterol metabolism	4/50	0.00271697	0.0448301	ABCA1;ANGPTL3;LPA;ABCB11
Black	Cysteine and methionine metabolism	4/50	0.00271697	0.0448301	SDS;ADI1;PSAT1;TAT
Black	Propanoate metabolism	3/34	0.00715725	0.10901	ALDH6A1;DBT;BCKDHB
Black	Alanine, aspartate and glutamate metabolism	3/37	0.00905923	0.128123	FOLH1;GPT2;ASPA
Black	Fatty acid degradation	3/43	0.0136745	0.169258	ADH1C;ACADSB;ADH6
Black	cGMP-PKG signaling pathway	6/167	0.0136774	0.169258	KCNJ8;PDE3B;NFATC3;CNGA1;CALM1;GNAI1
Black	Primary bile acid biosynthesis	2/17	0.01638	0.190778	BAAT;CYP7B1
Black	Arginine and proline metabolism	3/50	0.0204702	0.220541	OAT;P4HA1;ARG1
Black	Ovarian steroidogenesis	3/51	0.021567	0.220541	HSD17B2;CYP1A1;IGF1
Black	Chemical carcinogenesis	7/239	0.0222768	0.220541	NAT1;GSTO1;CYP1A2;CYP1A1;CYP3A4;GNAI1;SULT2A1
Black	Arginine biosynthesis	2/22	0.0267837	0.241054	ARG1;GPT2
Black	Histidine metabolism	2/22	0.0267837	0.241054	AMDHD1;ASPA
Black	Phototransduction	2/28	0.0418832	0.36056	CNGA1;CALM1
Black	Linoleic acid metabolism	2/29	0.0446478	0.368344	CYP1A2;CYP3A4
Black	Renin secretion	3/69	0.0466627	0.369395	PDE3B;CALM1;GNAI1
Black	Adherens junction	3/71	0.0500621	0.369395	SNAI2;CTNNA3;MET
Black	Circadian rhythm	2/31	0.050372	0.369395	PER1;RORA
Black	Pertussis	3/76	0.0590701	0.407421	CFL2;CALM1;GNAI1
Black	Axon guidance	5/182	0.0621787	0.407421	SEMA5A;CFL2;NFATC3;MET;GNAI1
Black	Nicotinate and nicotinamide metabolism	2/35	0.0625486	0.407421	NT5E;SIRT1
Black	Purine metabolism	4/129	0.0642842	0.407421	NT5E;PDE3B;HPRT1;PDE7B
Black	Phenylalanine, tyrosine and tryptophan biosynthesis	1/6	0.0679035	0.407421	TAT
Black	Vitamin B6 metabolism	1/6	0.0679035	0.407421	PSAT1
Black	Complement and coagulation cascades	3/85	0.0770393	0.446861	C9;CFHR5;TFPI
Black	Glycine, serine and threonine metabolism	2/40	0.0789905	0.446861	SDS;PSAT1
Black	Morphine addiction	3/91	0.090192	0.492367	PDE3B;PDE7B;GNAI1
Black	Glycosphingolipid biosynthesis	2/45	0.0966004	0.492367	ST3GAL6;ST3GAL1
Black	Rap1 signaling pathway	5/210	0.0995434	0.492367	MAGI1;IGF1;CALM1;MET;GNAI1
Black	Pyruvate metabolism	2/47	0.103929	0.492367	ADH1C;ADH6
Black	Circadian entrainment	3/97	0.104209	0.492367	PER1;CALM1;GNAI1
Black	Oxytocin signaling pathway	4/154	0.105874	0.492367	CACNB2;NFATC3;CALM1;GNAI1
Black	Inflammatory mediator regulation of TRP channels	3/98	0.106625	0.492367	IL1RAP;IGF1;CALM1
Black	cAMP signaling pathway	5/216	0.108752	0.492367	HHIP;PDE3B;CNGA1;CALM1;GNAI1
Black	Progesterone-mediated oocyte maturation	3/100	0.111521	0.492367	PDE3B;IGF1;GNAI1
Black	N-Glycan biosynthesis	2/50	0.115193	0.492367	ST6GAL1;MAN1C1
Black	Longevity regulating pathway	3/102	0.116502	0.492367	EIF4EBP2;IGF1;SIRT1
Black	Taurine and hypotaurine metabolism	1/11	0.120968	0.492367	BAAT
Black	Ubiquinone and other terpenoid-quinone biosynthesis	1/11	0.120968	0.492367	TAT
Black	Glycosaminoglycan biosynthesis	2/53	0.12675	0.492367	HS3ST3B1;ST3GAL1
Black	Wnt signaling pathway	4/166	0.129272	0.492367	TLE1;NFATC3;TBL1X;LGR4
Black	Glucagon signaling pathway	3/107	0.129309	0.492367	PDE3B;CALM1;SIRT1
Black	Th17 cell differentiation	3/107	0.129309	0.492367	NFATC3;RORA;IL1RAP
Black	Regulation of lipolysis in adipocytes	2/55	0.134601	0.50285	PDE3B;GNAI1
Black	Hedgehog signaling pathway	2/56	0.138567	0.508079	HHIP;DISP1
Black	Glutathione metabolism	2/57	0.142558	0.51321	GSTO1;PRDX6
Black	Long-term depression	2/60	0.154673	0.546878	IGF1;GNAI1
Black	AMPK signaling pathway	3/120	0.164712	0.572159	LEPR;IGF1;SIRT1
Black	RNA transport	4/186	0.172453	0.58872	CYFIP2;EIF5;EIF4EBP2;EIF3E
Black	Phenylalanine metabolism	1/17	0.18069	0.60597	TAT
Black	Glycolysis / Gluconeogenesis	2/67	0.183627	0.60597	ADH1C;ADH6
Black	Amphetamine addiction	2/69	0.192042	0.623349	CALM1;SIRT1
Black	Melanoma	2/72	0.204754	0.648895	IGF1;MET
Black	p53 signaling pathway	2/73	0.209013	0.648895	CCNG1;IGF1
Black	Apelin signaling pathway	3/137	0.214632	0.648895	PDE3B;CALM1;GNAI1
Black	Estrogen signaling pathway	3/137	0.214632	0.648895	CALM1;GNAI1;FKBP5
Black	Glioma	2/75	0.217556	0.648895	IGF1;CALM1
Black	Gastric acid secretion	2/76	0.22184	0.648895	CALM1;GNAI1
Black	Arrhythmogenic right ventricular cardiomyopathy	2/77	0.22613	0.648895	CACNB2;CTNNA3
Black	Bacterial invasion of epithelial cells	2/77	0.22613	0.648895	CTNNA3;MET
Black	Human immunodeficiency virus 1 infection	4/212	0.234703	0.659172	CFL2;NFATC3;CALM1;GNAI1
Black	Mannose type O-glycan biosynthesis	1/23	0.23637	0.659172	B3GAT1
Black	Lipid and atherosclerosis	4/215	0.242221	0.66527	ABCA1;NFATC3;CYP1A1;CALM1
Black	Vitamin digestion and absorption	1/24	0.245276	0.66527	FOLH1
Black	Adrenergic signaling in cardiomyocytes	3/150	0.254699	0.675721	CACNB2;CALM1;GNAI1
Black	MAPK signaling pathway	5/294	0.259038	0.675721	CACNB2;NFATC3;IGF1;IL1RAP;MET
Black	Cytokine-cytokine receptor interaction	5/295	0.261238	0.675721	ACVR1C;LEPR;IL1RAP;PRLR;IL17RB
Black	Folate biosynthesis	1/26	0.26278	0.675721	GPHN
Black	mTOR signaling pathway	3/154	0.267243	0.677021	RRAGD;IGF1;FNIP2
Black	Biosynthesis of unsaturated fatty acids	1/27	0.27138	0.677021	BAAT
Black	Cellular senescence	3/156	0.273544	0.677021	NFATC3;CALM1;SIRT1
Black	GABAergic synapse	2/89	0.27789	0.679286	GPHN;GNAI1
Black	Hypertrophic cardiomyopathy	2/90	0.282207	0.681426	CACNB2;IGF1
Black	Hippo signaling pathway	3/163	0.295705	0.699092	SNAI2;CTNNA3;TEAD1
Black	beta-Alanine metabolism	1/30	0.296585	0.699092	ALDH6A1
Black	Dilated cardiomyopathy	2/96	0.308046	0.717566	CACNB2;IGF1
Black	Melanogenesis	2/101	0.329442	0.757721	CALM1;GNAI1
Black	Amoebiasis	2/102	0.3337	0.757721	ARG1;C9
Black	C-type lectin receptor signaling pathway	2/104	0.342194	0.757721	NFATC3;CALM1
Black	Mucin type O-glycan biosynthesis	1/36	0.344419	0.757721	ST3GAL1
Black	Starch and sucrose metabolism	1/36	0.344419	0.757721	AGL
Black	Aldosterone-regulated sodium reabsorption	1/37	0.35207	0.766043	IGF1
Black	Various types of N-glycan biosynthesis	1/39	0.367107	0.790078	MAN1C1
Black	Leukocyte transendothelial migration	2/114	0.384094	0.816846	CTNNA3;GNAI1
Black	Transcriptional misregulation in cancer	3/192	0.387795	0.816846	IGF1;MET;KLF3
Black	Fat digestion and absorption	1/43	0.396146	0.825652	ABCA1
Black	Growth hormone synthesis, secretion and action	2/119	0.404618	0.834525	IGF1;GNAI1
Black	Other types of O-glycan biosynthesis	1/47	0.423858	0.85688	ST6GAL1
Black	Pathways in cancer	7/531	0.424113	0.85688	GSTO1;HHIP;CTNNA3;IGF1;CALM1;MET;GNAI1
Black	Cocaine addiction	1/49	0.437236	0.863138	GNAI1
Black	Malaria	1/50	0.443808	0.863138	MET
Black	Oocyte meiosis	2/129	0.444647	0.863138	IGF1;CALM1
Black	Relaxin signaling pathway	2/129	0.444647	0.863138	RXFP1;GNAI1
Black	FoxO signaling pathway	2/131	0.452474	0.868848	IGF1;SIRT1
Black	Dopaminergic synapse	2/132	0.456365	0.868848	CALM1;GNAI1
Black	Regulation of actin cytoskeleton	3/218	0.467873	0.869544	CYFIP2;CFL2;ARHGEF4
Black	Insulin signaling pathway	2/137	0.475575	0.869544	PDE3B;CALM1
Black	Pyrimidine metabolism	1/56	0.481667	0.869544	NT5E
Black	Fluid shear stress and atherosclerosis	2/139	0.483144	0.869544	GSTO1;CALM1
Black	Human cytomegalovirus infection	3/225	0.488667	0.869544	NFATC3;CALM1;GNAI1
Black	Endometrial cancer	1/58	0.493708	0.869544	CTNNA3
Black	Signaling pathways regulating pluripotency of stem cells	2/143	0.498078	0.869544	ACVR1C;IGF1
Black	Notch signaling pathway	1/59	0.499623	0.869544	TLE1
Black	Viral myocarditis	1/60	0.50547	0.869544	CXADR
Black	Ras signaling pathway	3/232	0.509061	0.869544	IGF1;CALM1;MET
Black	Glycerolipid metabolism	1/61	0.511249	0.869544	AGPAT5
Black	Retrograde endocannabinoid signaling	2/148	0.516355	0.869544	NAPEPLD;GNAI1
Black	Gastric cancer	2/149	0.519958	0.869544	CTNNA3;MET
Black	Basal cell carcinoma	1/63	0.522605	0.869544	HHIP
Black	Lysine degradation	1/63	0.522605	0.869544	AASS
Black	Inflammatory bowel disease	1/65	0.533698	0.873573	RORA
Black	Long-term potentiation	1/67	0.544535	0.873573	CALM1
Black	Adipocytokine signaling pathway	1/69	0.555121	0.873573	LEPR
Black	Renal cell carcinoma	1/69	0.555121	0.873573	MET
Black	Central carbon metabolism in cancer	1/70	0.560322	0.873573	MET
Black	Epithelial cell signaling in Helicobacter pylori infection	1/70	0.560322	0.873573	MET
Black	Prolactin signaling pathway	1/70	0.560322	0.873573	PRLR
Black	RIG-I-like receptor signaling pathway	1/70	0.560322	0.873573	RNF125
Black	JAK-STAT signaling pathway	2/162	0.565141	0.874202	LEPR;PRLR
Black	Non-small cell lung cancer	1/72	0.570543	0.875716	MET
Black	Inositol phosphate metabolism	1/73	0.575564	0.876628	ALDH6A1
Black	Hepatocellular carcinoma	2/168	0.584944	0.882269	GSTO1;MET
Black	Tight junction	2/169	0.58818	0.882269	MAGI1;EPB41L4B
Black	PI3K-Akt signaling pathway	4/354	0.593527	0.883597	MAGI1;IGF1;PRLR;MET
Black	RNA degradation	1/79	0.604487	0.883886	TOB1
Black	B cell receptor signaling pathway	1/81	0.613685	0.883886	NFATC3
Black	Peroxisome	1/82	0.618204	0.883886	BAAT
Black	Taste transduction	1/86	0.635759	0.883886	SCN2A
Black	Cardiac muscle contraction	1/87	0.640021	0.883886	CACNB2
Black	Alcoholism	2/186	0.64033	0.883886	CALM1;GNAI1
Black	Gap junction	1/88	0.644233	0.883886	GNAI1
Black	PD-L1 expression and PD-1 checkpoint pathway in cancer	1/89	0.648396	0.883886	NFATC3
Black	Kaposi sarcoma-associated herpesvirus infection	2/193	0.660249	0.883886	NFATC3;CALM1
Black	Th1 and Th2 cell differentiation	1/92	0.660596	0.883886	NFATC3
Black	GnRH signaling pathway	1/93	0.664568	0.883886	CALM1
Black	Salivary secretion	1/93	0.664568	0.883886	CALM1
Black	IL-17 signaling pathway	1/94	0.668494	0.883886	IL17RB
Black	TGF-beta signaling pathway	1/94	0.668494	0.883886	ACVR1C
Black	Fc gamma R-mediated phagocytosis	1/97	0.68	0.883886	CFL2
Black	Phosphatidylinositol signaling system	1/97	0.68	0.883886	CALM1
Black	Prostate cancer	1/97	0.68	0.883886	IGF1
Black	Focal adhesion	2/201	0.681925	0.883886	IGF1;MET
Black	Aldosterone synthesis and secretion	1/98	0.683746	0.883886	CALM1
Black	Glycerophospholipid metabolism	1/98	0.683746	0.883886	AGPAT5
Black	Proteoglycans in cancer	2/205	0.692334	0.883886	IGF1;MET
Black	Chagas disease	1/102	0.698299	0.883886	GNAI1
Black	Protein digestion and absorption	1/103	0.701832	0.883886	SLC16A10
Black	MicroRNAs in cancer	3/310	0.703155	0.883886	CCNG1;SIRT1;MET
Black	T cell receptor signaling pathway	1/104	0.705324	0.883886	NFATC3
Black	Parathyroid hormone synthesis, secretion and action	1/106	0.712185	0.885692	GNAI1
Black	Ribosome biogenesis in eukaryotes	1/108	0.718888	0.885692	RCL1
Black	HIF-1 signaling pathway	1/109	0.72218	0.885692	IGF1
Black	Toxoplasmosis	1/112	0.73183	0.885692	GNAI1
Black	Cholinergic synapse	1/113	0.734972	0.885692	GNAI1
Black	Serotonergic synapse	1/113	0.734972	0.885692	GNAI1
Black	Glutamatergic synapse	1/114	0.738077	0.885692	GNAI1
Black	Neurotrophin signaling pathway	1/119	0.753067	0.892856	CALM1
Black	Sphingolipid signaling pathway	1/119	0.753067	0.892856	GNAI1
Black	Thyroid hormone signaling pathway	1/121	0.758821	0.892856	SLC16A10
Black	Neuroactive ligand-receptor interaction	3/341	0.762084	0.892856	LEPR;RXFP1;PRLR
Black	Platelet activation	1/124	0.767203	0.893566	GNAI1
Black	Calcium signaling pathway	2/240	0.771873	0.893748	CALM1;MET
Black	Parkinson disease	2/249	0.789205	0.895249	CALM1;GNAI1
Black	Vascular smooth muscle contraction	1/133	0.790648	0.895249	CALM1
Black	Endocytosis	2/252	0.79472	0.895249	RAB4A;PSD3
Black	Systemic lupus erythematosus	1/135	0.79553	0.895249	C9
Black	Autophagy	1/137	0.800298	0.895249	RRAGD
Black	Yersinia infection	1/137	0.800298	0.895249	NFATC3
Black	Spinocerebellar ataxia	1/143	0.813949	0.905404	RORA
Black	Breast cancer	1/147	0.82253	0.907074	IGF1
Black	Phospholipase D signaling pathway	1/148	0.824613	0.907074	AGPAT5
Black	Cushing syndrome	1/155	0.838526	0.911337	GNAI1
Black	Non-alcoholic fatty liver disease	1/155	0.838526	0.911337	LEPR
Black	Hepatitis C	1/157	0.842296	0.911337	EIF3E
Black	Hepatitis B	1/162	0.851341	0.916117	NFATC3
Black	Protein processing in endoplasmic reticulum	1/171	0.866339	0.927217	MAN1C1
Black	Tuberculosis	1/180	0.87983	0.936594	CALM1
Black	Chemokine signaling pathway	1/192	0.895732	0.948423	GNAI1
Black	Pathogenic Escherichia coli infection	1/197	0.901723	0.949687	CYFIP2
Black	Human T-cell leukemia virus 1 infection	1/219	0.924262	0.968275	NFATC3
Black	Coronavirus disease	1/232	0.935077	0.974449	C9
Black	Shigellosis	1/246	0.94501	0.976525	RRAGD
Black	Salmonella infection	1/249	0.946933	0.976525	CYFIP2
Black	Prion disease	1/273	0.960091	0.984964	C9
Black	Human papillomavirus infection	1/331	0.979984	0.996044	MAGI1
Black	Herpes simplex virus 1 infection	2/498	0.980953	0.996044	ZFP1;ZNF470
Black	Alzheimer disease	1/369	0.987278	0.996422	CALM1
Black	Olfactory transduction	1/440	0.994557	0.996422	CALM1
Black	Pathways of neurodegeneration	1/475	0.996422	0.996422	CALM1
Blue	ECM-receptor interaction	24/88	3.53952e-19	8.42407e-17	TNXB;VWF;LAMA2;ITGB4;LAMC3;ITGA3;LAMA4;LAMB1;NPNT;THBS2;HSPG2;COL1A1;COL1A2;FRAS1;COL4A2;TNN;COL4A1;COL4A4;COL6A2;COL4A3;ITGA8;COL6A3;FREM1;ITGA9
Blue	Focal adhesion	32/201	1.39362e-17	1.65841e-15	TNXB;LAMA2;ITGB4;LAMC3;LAMA4;THBS2;CCND2;TNN;AKT3;FLNA;FLNC;PDGFRB;PDGFRA;VWF;ITGA3;HGF;CAV1;VEGFC;LAMB1;COL1A1;MAPK10;COL1A2;COL4A2;COL4A1;COL4A4;COL6A2;COL4A3;ITGA8;COL6A3;MYL9;VCL;ITGA9
Blue	PI3K-Akt signaling pathway	36/354	2.32111e-13	1.84142e-11	TNXB;LAMA2;FLT3;ITGB4;LAMC3;LAMA4;LPAR1;THBS2;FGF7;CCND2;TNN;AKT3;NTF3;PDGFRB;PDGFRA;NTRK2;VWF;ANGPT1;ITGA3;HGF;VEGFC;LAMB1;OSMR;COL1A1;KITLG;COL1A2;COL4A2;COL4A1;COL4A4;COL6A2;COL4A3;ITGA8;COL6A3;FGFR1;CREB5;ITGA9
Blue	Human papillomavirus infection	31/331	9.25783e-11	5.50841e-09	NOTCH3;TNXB;MAML2;LAMA2;ITGB4;LAMC3;LAMA4;THBS2;CCND2;TNN;AKT3;PDGFRB;FZD3;JAG1;VWF;ITGA3;FZD7;FZD6;LAMB1;COL1A1;HEYL;COL1A2;COL4A2;COL4A1;COL4A4;COL6A2;COL4A3;ITGA8;COL6A3;CREB5;ITGA9
Blue	Proteoglycans in cancer	23/205	7.86786e-10	3.7451e-08	FZD3;TGFB2;LUM;FZD7;HGF;CAV1;MMP2;FZD6;ITPR1;ANK2;ITPR3;ANK3;HSPG2;DCN;COL1A1;COL1A2;AKT3;GPC3;PLCE1;TIMP3;FLNA;FLNC;FGFR1
Blue	Dilated cardiomyopathy	16/96	9.50955e-10	3.77212e-08	RYR2;TGFB2;LAMA2;ITGB4;ITGA3;TGFB3;CACNA2D1;TPM2;ADCY3;CACNA1C;TTN;SGCD;PLN;SGCA;ITGA8;ITGA9
Blue	AGE-RAGE signaling pathway in diabetic complications	16/100	1.77097e-09	6.02131e-08	TGFB2;EDN1;TGFB3;MMP2;VEGFC;F3;COL1A1;MAPK10;COL3A1;COL1A2;COL4A2;COL4A1;COL4A4;AKT3;COL4A3;PLCE1
Blue	Hypertrophic cardiomyopathy	15/90	3.19136e-09	9.4943e-08	RYR2;EDN1;TGFB2;LAMA2;ITGB4;ITGA3;TGFB3;CACNA2D1;TPM2;CACNA1C;TTN;SGCD;SGCA;ITGA8;ITGA9
Blue	Pathways in cancer	37/531	5.99093e-09	1.58427e-07	NOTCH3;LAMA2;FLT3;LAMC3;LAMA4;LPAR1;ADCY3;GLI3;FGF7;EDNRA;CCND2;MECOM;AKT3;RUNX1T1;PDGFRB;PDGFRA;FZD3;EDN1;TGFB2;JAG1;ITGA3;TGFB3;FZD7;HGF;MMP2;FZD6;VEGFC;LAMB1;MAPK10;HEYL;KITLG;CXCL12;COL4A2;COL4A1;COL4A4;COL4A3;FGFR1
Blue	Protein digestion and absorption	15/103	2.14382e-08	5.10229e-07	COL15A1;COL16A1;COL14A1;COL12A1;COL1A1;COL3A1;COL1A2;COL4A2;COL5A1;COL4A1;COL4A4;COL6A2;COL4A3;COL5A2;COL6A3
Blue	Amoebiasis	14/102	1.35829e-07	2.93885e-06	TGFB2;LAMA2;TGFB3;LAMC3;LAMA4;LAMB1;COL1A1;COL3A1;COL1A2;COL4A2;COL4A1;COL4A4;COL4A3;VCL
Blue	Relaxin signaling pathway	15/129	4.46158e-07	8.8488e-06	EDN1;MMP2;ADCY3;VEGFC;COL1A1;ACTA2;MAPK10;COL3A1;COL1A2;COL4A2;COL4A1;COL4A4;AKT3;COL4A3;CREB5
Blue	MAPK signaling pathway	23/294	6.62989e-07	1.21378e-05	PDGFRB;PDGFRA;NTRK2;MEF2C;TGFB2;ANGPT1;TGFB3;FLT3;CACNA2D1;HGF;VEGFC;CACNA1C;HSPA2;MAPK10;KITLG;FGF7;MECOM;AKT3;NTF3;FLNA;FLNC;FGFR1;MAP3K12
Blue	Axon guidance	17/182	1.76576e-06	3.00179e-05	EPHA4;FZD3;SEMA3C;UNC5B;SEMA3D;SEMA6D;TRPC1;SEMA3A;ROBO1;CXCL12;BOC;NCK2;SLIT3;SLIT2;MYL9;SRGAP1;EPHA3
Blue	Arrhythmogenic right ventricular cardiomyopathy	11/77	2.00618e-06	3.18313e-05	RYR2;GJA1;SGCD;SGCA;LAMA2;ITGB4;ITGA3;CACNA2D1;ITGA8;CACNA1C;ITGA9
Blue	Vascular smooth muscle contraction	13/133	1.77935e-05	0.000264679	GUCY1A2;EDN1;PTGIR;ITPR1;ADCY3;ITPR3;CACNA1C;PLA2G5;ACTA2;EDNRA;MYH11;MYL9;PRKG1
Blue	Ras signaling pathway	17/232	4.36866e-05	0.000611612	PDGFRB;PDGFRA;NTRK2;ANGPT1;FLT3;HGF;VEGFC;PLA2G5;RASAL2;MAPK10;KITLG;FGF7;AKT3;NTF3;PLCE1;RAPGEF5;FGFR1
Blue	Calcium signaling pathway	17/240	6.66916e-05	0.000837721	PDGFRB;RYR2;PDGFRA;NTRK2;PDE1A;HGF;NTRK3;ITPR1;ADCY3;VEGFC;ITPR3;CACNA1C;EDNRA;FGF7;PLN;PLCE1;FGFR1
Blue	Small cell lung cancer	10/92	6.68769e-05	0.000837721	COL4A2;LAMA2;LAMC3;ITGA3;COL4A1;COL4A4;LAMA4;AKT3;COL4A3;LAMB1
Blue	Rap1 signaling pathway	15/210	0.000161166	0.00191788	PDGFRB;PDGFRA;ANGPT1;HGF;LPAR1;ADCY3;VEGFC;SIPA1L2;KITLG;FGF7;AKT3;PLCE1;PRKD1;RAPGEF5;FGFR1
Blue	Platelet activation	11/124	0.000186569	0.00203042	COL1A1;GUCY1A2;PTGIR;COL3A1;COL1A2;VWF;AKT3;ITPR1;ADCY3;ITPR3;PRKG1
Blue	cGMP-PKG signaling pathway	13/167	0.000187686	0.00203042	GUCY1A2;MEF2C;ITPR1;ADCY3;ITPR3;CACNA1C;EDNRA;PLN;AKT3;PDE3A;MYL9;PRKG1;CREB5
Blue	Renin secretion	8/69	0.000227406	0.00235316	GUCY1A2;EDNRA;EDN1;PDE1A;ITPR1;PDE3A;ITPR3;CACNA1C
Blue	Gap junction	9/88	0.000245646	0.00243599	PDGFRB;GUCY1A2;PDGFRA;GJA1;ITPR1;LPAR1;ADCY3;ITPR3;PRKG1
Blue	Wnt signaling pathway	12/166	0.000641121	0.00610347	MAPK10;SFRP4;SFRP1;FZD3;CCND2;DAAM2;FZD7;FZD6;ROR2;PRICKLE1;GPC4;LGR6
Blue	Regulation of actin cytoskeleton	14/218	0.000767387	0.00702454	PDGFRB;PDGFRA;GSN;ITGB4;ITGA3;LPAR1;FGF7;CXCL12;ITGA8;MYH11;MYL9;VCL;FGFR1;ITGA9
Blue	Central carbon metabolism in cancer	7/70	0.00136188	0.0120047	PDGFRB;PDGFRA;LDHB;FLT3;NTRK3;AKT3;FGFR1
Blue	Toxoplasmosis	9/112	0.00143253	0.0121765	MAPK10;TGFB2;LAMA2;TGFB3;LAMC3;LAMA4;AKT3;LAMB1;HSPA2
Blue	Apelin signaling pathway	10/137	0.00165016	0.0135427	ACTA2;NOTCH3;RYR2;MEF2C;JAG1;AKT3;ITPR1;ADCY3;PLAT;ITPR3
Blue	TGF-beta signaling pathway	8/94	0.00180774	0.0143414	TGFB2;TGFB3;ID4;FMOD;LTBP1;DCN;BMP5;FBN1
Blue	cAMP signaling pathway	13/216	0.00208836	0.0160332	RYR2;EDN1;ADCY3;CACNA1C;GLI3;MAPK10;EDNRA;PLN;AKT3;PDE3A;PLCE1;MYL9;CREB5
Blue	Cell adhesion molecules	10/148	0.00291181	0.0216566	CLDN11;NFASC;NRXN1;CNTN1;ITGA8;NRXN3;CD34;JAM2;ITGA9;JAM3
Blue	GnRH secretion	6/64	0.00411545	0.0296811	TRPC1;AKT3;ITPR1;ITPR3;CACNA1C;KCNN3
Blue	Insulin secretion	7/86	0.00441551	0.0302256	RYR2;PCLO;ADCY3;ITPR3;CACNA1C;KCNN3;CREB5
Blue	Cortisol synthesis and secretion	6/65	0.00444494	0.0302256	ITPR1;ADCY3;ITPR3;CACNA1C;PBX1;CREB5
Blue	Leukocyte transendothelial migration	8/114	0.00593424	0.0392319	CLDN11;CXCL12;MMP2;THY1;MYL9;VCL;JAM2;JAM3
Blue	Melanoma	6/72	0.00732003	0.0470856	PDGFRB;PDGFRA;FGF7;HGF;AKT3;FGFR1
Blue	Growth hormone synthesis, secretion and action	8/119	0.00763693	0.0478313	MAPK10;IGFBP3;AKT3;ITPR1;ADCY3;ITPR3;CACNA1C;CREB5
Blue	Circadian entrainment	7/97	0.00845988	0.051627	GUCY1A2;RYR2;ITPR1;ADCY3;ITPR3;CACNA1C;PRKG1
Blue	Breast cancer	9/147	0.00870086	0.0517701	NOTCH3;HEYL;FGF7;FZD3;JAG1;FZD7;AKT3;FZD6;FGFR1
Blue	Phospholipase D signaling pathway	9/148	0.00907569	0.0526833	DGKG;PDGFRB;PDGFRA;CYTH2;KITLG;AKT3;LPAR1;FCER1A;ADCY3
Blue	Diabetic cardiomyopathy	11/203	0.00958872	0.0543361	COL1A1;MAPK10;RYR2;COL3A1;TGFB2;COL1A2;PLN;TGFB3;GFPT2;MMP2;AKT3
Blue	Adrenergic signaling in cardiomyocytes	9/150	0.00986189	0.0545844	RYR2;PLN;CACNA2D1;TPM2;AKT3;ADCY3;SCN7A;CACNA1C;CREB5
Blue	Oxytocin signaling pathway	9/154	0.011587	0.0626753	GUCY1A2;RYR2;MEF2C;CACNA2D1;ITPR1;ADCY3;ITPR3;CACNA1C;MYL9
Blue	Cushing syndrome	9/155	0.0120515	0.0637391	FZD3;FZD7;FZD6;ITPR1;ADCY3;ITPR3;CACNA1C;PBX1;CREB5
Blue	Notch signaling pathway	5/59	0.0130515	0.0675271	NOTCH3;HEYL;JAG1;MAML2;DTX3
Blue	Transcriptional misregulation in cancer	10/192	0.0169573	0.0844042	MEF2C;FUT8;MEIS1;CCND2;FLT3;IGFBP3;PLAT;MLLT3;PBX1;RUNX1T1
Blue	MicroRNAs in cancer	14/310	0.0170227	0.0844042	PDGFRB;PDGFRA;NOTCH3;FZD3;TGFB2;TNXB;SLC7A1;ZEB2;CCND2;TNN;TIMP3;VIM;ZFPM2;RECK
Blue	GnRH signaling pathway	6/93	0.0236418	0.114832	MAPK10;MMP2;ITPR1;ADCY3;ITPR3;CACNA1C
Blue	Gastric cancer	8/149	0.0263981	0.125655	FGF7;FZD3;TGFB2;TGFB3;HGF;FZD7;AKT3;FZD6
Blue	Phosphatidylinositol signaling system	6/97	0.0283492	0.129752	DGKG;INPP4B;MTMR2;ITPR1;PLCE1;ITPR3
Blue	Prostate cancer	6/97	0.0283492	0.129752	PDGFRB;PDGFRA;AKT3;PLAT;FGFR1;CREB5
Blue	Aldosterone synthesis and secretion	6/98	0.0296157	0.132991	ITPR1;ADCY3;ITPR3;PRKD1;CACNA1C;CREB5
Blue	Malaria	4/50	0.0308609	0.136017	TGFB2;TGFB3;HGF;THBS2
Blue	Melanogenesis	6/101	0.0336359	0.145552	FZD3;EDN1;KITLG;FZD7;FZD6;ADCY3
Blue	Longevity regulating pathway	6/102	0.0350506	0.146352	SESN1;AKT3;ADCY3;HSPA2;CRYAB;CREB5
Blue	Pancreatic secretion	6/102	0.0350506	0.146352	RYR2;TRPC1;ITPR1;ADCY3;ITPR3;PLA2G5
Blue	Parathyroid hormone synthesis, secretion and action	6/106	0.0410898	0.167697	MEF2C;ITPR1;ADCY3;ITPR3;FGFR1;CREB5
Blue	Hippo signaling pathway	8/163	0.0415719	0.167697	YAP1;FZD3;TGFB2;CCND2;TGFB3;FZD7;FZD6;BMP5
Blue	Hedgehog signaling pathway	4/56	0.0441066	0.174956	CCND2;BOC;GAS1;GLI3
Blue	Estrogen signaling pathway	7/137	0.0457042	0.178321	MMP2;AKT3;ITPR1;ADCY3;ITPR3;HSPA2;CREB5
Blue	Fluid shear stress and atherosclerosis	7/139	0.0487422	0.187107	MAPK10;MEF2C;EDN1;CAV1;MMP2;AKT3;PLAT
Blue	TNF signaling pathway	6/112	0.0513132	0.190384	MAPK10;EDN1;JAG1;AKT3;VEGFC;CREB5
Blue	Complement and coagulation cascades	5/85	0.0521695	0.190384	VWF;C7;F13A1;PLAT;F3
Blue	Cholinergic synapse	6/113	0.0531551	0.190384	AKT3;ITPR1;ADCY3;ITPR3;CACNA1C;CREB5
Blue	Long-term depression	4/60	0.0544503	0.190384	GUCY1A2;ITPR1;ITPR3;PRKG1
Blue	Viral myocarditis	4/60	0.0544503	0.190384	SGCD;SGCA;LAMA2;CAV1
Blue	Glutamatergic synapse	6/114	0.0550368	0.190384	HOMER1;TRPC1;ITPR1;ADCY3;ITPR3;CACNA1C
Blue	Signaling pathways regulating pluripotency of stem cells	7/143	0.0551955	0.190384	FZD3;MEIS1;FZD7;AKT3;FZD6;ID4;FGFR1
Blue	Arachidonic acid metabolism	4/61	0.0572239	0.194561	GGT5;PTGIS;PLA2G5;PTGDS
Blue	Basal cell carcinoma	4/63	0.062994	0.211163	FZD3;FZD7;FZD6;GLI3
Blue	Morphine addiction	5/91	0.0660838	0.218444	GRK5;PDE1A;PDE3A;ADCY3;GABRE
Blue	Rheumatoid arthritis	5/93	0.0711392	0.228799	TGFB2;CXCL12;ANGPT1;TGFB3;CTSK
Blue	Salivary secretion	5/93	0.0711392	0.228799	GUCY1A2;ITPR1;ADCY3;ITPR3;PRKG1
Blue	Cellular senescence	7/156	0.0796974	0.252906	TGFB2;CCND2;TGFB3;IGFBP3;AKT3;ITPR1;ITPR3
Blue	Renal cell carcinoma	4/69	0.0820478	0.256939	TGFB2;TGFB3;HGF;AKT3
Blue	Choline metabolism in cancer	5/98	0.0846769	0.261728	DGKG;PDGFRB;MAPK10;PDGFRA;AKT3
Blue	Hematopoietic cell lineage	5/99	0.0875363	0.267098	KITLG;FLT3;ITGA3;CD9;CD34
Blue	FoxO signaling pathway	6/131	0.09311	0.280509	MAPK10;TGFB2;CCND2;HOMER1;TGFB3;AKT3
Blue	Dopaminergic synapse	6/132	0.0957033	0.282507	MAPK10;AKT3;ITPR1;ITPR3;CACNA1C;CREB5
Blue	Inositol phosphate metabolism	4/73	0.0961474	0.282507	INPP4B;ISYNA1;MTMR2;PLCE1
Blue	Other types of O-glycan biosynthesis	3/47	0.100946	0.289459	ST6GAL2;GXYLT2;GALNT10
Blue	Pyruvate metabolism	3/47	0.100946	0.289459	LDHB;ACYP1;ACSS1
Blue	Thyroid hormone synthesis	4/75	0.103596	0.293521	ITPR1;ADCY3;ITPR3;CREB5
Blue	Hepatocellular carcinoma	7/168	0.107102	0.293851	FZD3;TGFB2;TGFB3;HGF;FZD7;AKT3;FZD6
Blue	Chronic myeloid leukemia	4/76	0.107416	0.293851	TGFB2;MECOM;TGFB3;AKT3
Blue	Pancreatic cancer	4/76	0.107416	0.293851	MAPK10;TGFB2;TGFB3;AKT3
Blue	Tight junction	7/169	0.109589	0.296388	CLDN11;MAPK10;MYH11;BVES;MYL9;JAM2;JAM3
Blue	Glucagon signaling pathway	5/107	0.112173	0.299968	LDHB;AKT3;ITPR1;ITPR3;CREB5
Blue	N-Glycan biosynthesis	3/50	0.115999	0.306754	FUT8;ST6GAL2;TUSC3
Blue	Apoptosis	6/142	0.123703	0.323531	MAPK10;CTSK;AKT3;ITPR1;ITPR3;PTPN13
Blue	Glycosaminoglycan biosynthesis	3/53	0.131833	0.341046	CSGALNACT1;FUT8;CHST15
Blue	Retrograde endocannabinoid signaling	6/148	0.142224	0.361517	MAPK10;ITPR1;ADCY3;ITPR3;CACNA1C;GABRE
Blue	Regulation of lipolysis in adipocytes	3/55	0.142784	0.361517	AKT3;ADCY3;PRKG1
Blue	Colorectal cancer	4/86	0.148887	0.373002	MAPK10;TGFB2;TGFB3;AKT3
Blue	Cardiac muscle contraction	4/87	0.153335	0.379253	RYR2;CACNA2D1;TPM2;CACNA1C
Blue	Neurotrophin signaling pathway	5/119	0.154569	0.379253	MAPK10;NTRK2;NTRK3;AKT3;NTF3
Blue	Thyroid hormone signaling pathway	5/121	0.162208	0.393933	NOTCH3;PLN;RCAN2;AKT3;PLCE1
Blue	Th1 and Th2 cell differentiation	4/92	0.176292	0.423814	MAPK10;NOTCH3;JAG1;MAML2
Blue	Osteoclast differentiation	5/127	0.185991	0.442659	MAPK10;TGFB2;CTSK;AKT3;FHL2
Blue	Hepatitis B	6/162	0.189918	0.44753	MAPK10;TGFB2;TGFB3;AKT3;HSPG2;CREB5
Blue	Propanoate metabolism	2/34	0.193597	0.448706	LDHB;ACSS1
Blue	Purine metabolism	5/129	0.194188	0.448706	GUCY1A2;PDE1A;PDE3A;AMPD1;ADCY3
Blue	Prion disease	9/273	0.204695	0.465228	MAPK10;RYR2;C7;CAV1;ITPR1;ITPR3;CACNA1C;HSPA2;CREB5
Blue	Inflammatory mediator regulation of TRP channels	4/98	0.205247	0.465228	MAPK10;ITPR1;ADCY3;ITPR3
Blue	Acute myeloid leukemia	3/67	0.213775	0.471824	FLT3;AKT3;RUNX1T1
Blue	Long-term potentiation	3/67	0.213775	0.471824	ITPR1;ITPR3;CACNA1C
Blue	Synthesis and degradation of ketone bodies	1/10	0.214105	0.471824	OXCT1
Blue	Alanine, aspartate and glutamate metabolism	2/37	0.219829	0.476021	GFPT2;RIMKLB
Blue	Fc epsilon RI signaling pathway	3/68	0.22001	0.476021	MAPK10;AKT3;FCER1A
Blue	Chagas disease	4/102	0.225269	0.483009	MAPK10;TGFB2;TGFB3;AKT3
Blue	Epithelial cell signaling in Helicobacter pylori infection	3/70	0.232586	0.483073	MAPK10;JAM2;JAM3
Blue	Prolactin signaling pathway	3/70	0.232586	0.483073	MAPK10;CCND2;AKT3
Blue	Taurine and hypotaurine metabolism	1/11	0.232819	0.483073	GGT5
Blue	Shigellosis	8/246	0.233434	0.483073	MAPK10;CYTH2;AKT3;ITPR1;PLCE1;ITPR3;MYL9;VCL
Blue	C-type lectin receptor signaling pathway	4/104	0.235463	0.483073	MAPK10;AKT3;ITPR1;ITPR3
Blue	Various types of N-glycan biosynthesis	2/39	0.237477	0.483073	FUT8;TUSC3
Blue	Salmonella infection	8/249	0.243202	0.490526	MAPK10;CYTH2;PODXL;AKT3;RHOJ;FLNA;FLNC;MYL9
Blue	p53 signaling pathway	3/73	0.251679	0.503358	CCND2;SESN1;IGFBP3
Blue	Spinocerebellar ataxia	5/143	0.254676	0.50386	MAPK10;FGF14;AKT3;ITPR1;ITPR3
Blue	Insulin resistance	4/108	0.256164	0.50386	MAPK10;GFPT2;AKT3;CREB5
Blue	Tuberculosis	6/180	0.258672	0.504622	MRC2;MAPK10;TGFB2;TGFB3;AKT3;PLA2R1
Blue	HIF-1 signaling pathway	4/109	0.261397	0.505792	LDHB;EDN1;ANGPT1;AKT3
Blue	Glioma	3/75	0.264532	0.507731	PDGFRB;PDGFRA;AKT3
Blue	Human T-cell leukemia virus 1 infection	7/219	0.267311	0.507838	MAPK10;TGFB2;CCND2;TGFB3;AKT3;ADCY3;CREB5
Blue	Non-homologous end-joining	1/13	0.268923	0.507838	DCLRE1C
Blue	Gastric acid secretion	3/76	0.270989	0.507838	ITPR1;ADCY3;ITPR3
Blue	Bacterial invasion of epithelial cells	3/77	0.277463	0.515908	ARHGAP10;CAV1;VCL
Blue	Vasopressin-regulated water reabsorption	2/44	0.281801	0.517227	ADCY3;CREB5
Blue	Serotonergic synapse	4/113	0.282519	0.517227	TRPC1;ITPR1;ITPR3;CACNA1C
Blue	Human cytomegalovirus infection	7/225	0.289534	0.526024	PDGFRA;CXCL12;AKT3;ITPR1;ADCY3;ITPR3;CREB5
Blue	Type II diabetes mellitus	2/46	0.2995	0.540008	MAPK10;CACNA1C
Blue	mTOR signaling pathway	5/154	0.305009	0.545805	FZD3;CAB39L;FZD7;AKT3;FZD6
Blue	Chemokine signaling pathway	6/192	0.307712	0.546534	CXCL12;GRK5;CCL21;AKT3;ADCY3;CCL19
Blue	Pathogenic Escherichia coli infection	6/197	0.328622	0.575552	CLDN11;MAPK10;CYTH2;LPAR1;NCK2;MYH11
Blue	ErbB signaling pathway	3/85	0.329609	0.575552	MAPK10;AKT3;NCK2
Blue	Primary bile acid biosynthesis	1/17	0.336122	0.575552	CH25H
Blue	Selenocompound metabolism	1/17	0.336122	0.575552	INMT
Blue	Taste transduction	3/86	0.336142	0.575552	PDE1A;ITPR3;CACNA1C
Blue	JAK-STAT signaling pathway	5/162	0.342489	0.582231	PDGFRB;PDGFRA;CCND2;AKT3;OSMR
Blue	GABAergic synapse	3/89	0.355711	0.60042	ADCY3;CACNA1C;GABRE
Blue	Fc gamma R-mediated phagocytosis	3/97	0.407404	0.682832	GSN;AKT3;ASAP1
Blue	Mineral absorption	2/60	0.419766	0.695235	HEPH;CYBRD1
Blue	Measles	4/139	0.422507	0.695235	MAPK10;CCND2;AKT3;HSPA2
Blue	Progesterone-mediated oocyte maturation	3/100	0.426489	0.695235	MAPK10;AKT3;ADCY3
Blue	Viral protein interaction with cytokine and cytokine receptor	3/100	0.426489	0.695235	CXCL12;CCL21;CCL19
Blue	NF-kappa B signaling pathway	3/104	0.451589	0.718112	CXCL12;CCL21;CCL19
Blue	T cell receptor signaling pathway	3/104	0.451589	0.718112	MAPK10;AKT3;NCK2
Blue	Toll-like receptor signaling pathway	3/104	0.451589	0.718112	MAPK10;CTSK;AKT3
Blue	alpha-Linolenic acid metabolism	1/25	0.452591	0.718112	PLA2G5
Blue	Inflammatory bowel disease	2/65	0.460232	0.725399	TGFB2;TGFB3
Blue	Glycolysis / Gluconeogenesis	2/67	0.475954	0.745243	LDHB;ACSS1
Blue	Butanoate metabolism	1/28	0.490802	0.754528	OXCT1
Blue	Adipocytokine signaling pathway	2/69	0.491394	0.754528	MAPK10;AKT3
Blue	Amphetamine addiction	2/69	0.491394	0.754528	CACNA1C;CREB5
Blue	Linoleic acid metabolism	1/29	0.502938	0.763023	PLA2G5
Blue	Chemical carcinogenesis	6/239	0.505105	0.763023	FGF7;JAG1;AKT3;ADCY3;CACNA1C;CREB5
Blue	Adherens junction	2/71	0.506545	0.763023	VCL;FGFR1
Blue	Non-small cell lung cancer	2/72	0.514009	0.765082	HGF;AKT3
Blue	Glyoxylate and dicarboxylate metabolism	1/30	0.514785	0.765082	ACSS1
Blue	Alzheimer disease	9/369	0.517555	0.765082	MAPK10;FZD3;FZD7;AKT3;FZD6;ITPR1;GPR83;ITPR3;CACNA1C
Blue	Asthma	1/31	0.52635	0.768536	FCER1A
Blue	Circadian rhythm	1/31	0.52635	0.768536	RORB
Blue	Sphingolipid signaling pathway	3/119	0.541131	0.785299	MAPK10;AKT3;FCER1A
Blue	AMPK signaling pathway	3/120	0.5468	0.788718	CAB39L;AKT3;CREB5
Blue	Leishmaniasis	2/77	0.550196	0.788835	TGFB2;TGFB3
Blue	Cytokine-cytokine receptor interaction	7/295	0.556356	0.788901	TGFB2;CXCL12;CCL21;TGFB3;CCL19;OSMR;BMP5
Blue	Endocytosis	6/252	0.556871	0.788901	PDGFRA;CYTH2;GRK5;CAV1;ASAP1;HSPA2
Blue	Cell cycle	3/124	0.569062	0.8014	TGFB2;CCND2;TGFB3
Blue	Mucin type O-glycan biosynthesis	1/36	0.580179	0.811973	GALNT10
Blue	Protein processing in endoplasmic reticulum	4/171	0.583392	0.811973	MAPK10;TUSC3;HSPA2;CRYAB
Blue	African trypanosomiasis	1/37	0.590189	0.816657	LAMA4
Blue	Oocyte meiosis	3/129	0.595922	0.819823	ITPR1;ADCY3;ITPR3
Blue	Primary immunodeficiency	1/38	0.599961	0.820636	DCLRE1C
Blue	Nicotine addiction	1/40	0.618812	0.841584	GABRE
Blue	Bladder cancer	1/41	0.627902	0.844607	MMP2
Blue	NOD-like receptor signaling pathway	4/181	0.628132	0.844607	MAPK10;ITPR1;ITPR3;ANTXR1
Blue	Autophagy	3/137	0.636572	0.846663	MAPK10;AKT3;ITPR1
Blue	Tryptophan metabolism	1/42	0.636776	0.846663	INMT
Blue	Fat digestion and absorption	1/43	0.645439	0.848699	PLA2G5
Blue	Porphyrin and chlorophyll metabolism	1/43	0.645439	0.848699	HEPH
Blue	Basal transcription factors	1/45	0.662151	0.85937	TAF4B
Blue	Kaposi sarcoma-associated herpesvirus infection	4/193	0.677608	0.85937	MAPK10;AKT3;ITPR1;ITPR3
Blue	Carbohydrate digestion and absorption	1/47	0.678077	0.85937	AKT3
Blue	Glycerophospholipid metabolism	2/98	0.680911	0.85937	DGKG;PLA2G5
Blue	Amino sugar and nucleotide sugar metabolism	1/48	0.685757	0.85937	GFPT2
Blue	Intestinal immune network for IgA production	1/48	0.685757	0.85937	CXCL12
Blue	Valine, leucine and isoleucine degradation	1/48	0.685757	0.85937	OXCT1
Blue	Cocaine addiction	1/49	0.693254	0.85937	CREB5
Blue	Ether lipid metabolism	1/49	0.693254	0.85937	PLA2G5
Blue	Arginine and proline metabolism	1/50	0.700572	0.85937	CKB
Blue	Cysteine and methionine metabolism	1/50	0.700572	0.85937	LDHB
Blue	Vibrio cholerae infection	1/50	0.700572	0.85937	ADCY3
Blue	Phagosome	3/152	0.704853	0.85937	MRC2;PLA2R1;THBS2
Blue	Neuroactive ligand-receptor interaction	7/341	0.705738	0.85937	EDNRA;EDN1;PTGIR;LPAR1;GPR83;GABRE;NTS
Blue	Ovarian steroidogenesis	1/51	0.707717	0.85937	ADCY3
Blue	Epstein-Barr virus infection	4/202	0.711593	0.859691	MAPK10;CCND2;AKT3;VIM
Blue	Th17 cell differentiation	2/107	0.726662	0.870846	MAPK10;IRF4
Blue	Fanconi anemia pathway	1/54	0.728145	0.870846	POLI
Blue	Human immunodeficiency virus 1 infection	4/212	0.746202	0.880303	MAPK10;AKT3;ITPR1;ITPR3
Blue	Glutathione metabolism	1/57	0.747148	0.880303	GGT5
Blue	Legionellosis	1/57	0.747148	0.880303	HSPA2
Blue	Endometrial cancer	1/58	0.753183	0.881266	AKT3
Blue	Lipid and atherosclerosis	4/215	0.755945	0.881266	MAPK10;AKT3;ITPR1;HSPA2
Blue	VEGF signaling pathway	1/59	0.759074	0.881266	AKT3
Blue	Glycerolipid metabolism	1/61	0.770439	0.890119	DGKG
Blue	Lysine degradation	1/63	0.781269	0.89827	MECOM
Blue	Coronavirus disease	4/232	0.805772	0.909323	MAPK10;C7;VWF;F13A1
Blue	Thermogenesis	4/232	0.805772	0.909323	ADCY3;PRKG1;FGFR1;CREB5
Blue	Mitophagy	1/68	0.806165	0.909323	MAPK10
Blue	Retinol metabolism	1/68	0.806165	0.909323	ALDH1A3
Blue	RIG-I-like receptor signaling pathway	1/70	0.815313	0.915304	MAPK10
Blue	Pertussis	1/76	0.84025	0.929837	MAPK10
Blue	Insulin signaling pathway	2/137	0.840888	0.929837	MAPK10;AKT3
Blue	Yersinia infection	2/137	0.840888	0.929837	MAPK10;AKT3
Blue	Antigen processing and presentation	1/78	0.847792	0.929837	HSPA2
Blue	Synaptic vesicle cycle	1/78	0.847792	0.929837	STXBP1
Blue	B cell receptor signaling pathway	1/81	0.858444	0.937201	AKT3
Blue	Viral carcinogenesis	3/203	0.864893	0.939929	GSN;CCND2;CREB5
Blue	Pathways of neurodegeneration	8/475	0.881347	0.946345	MAPK10;RYR2;FZD3;FZD7;FZD6;ITPR1;ITPR3;CACNA1C
Blue	PD-L1 expression and PD-1 checkpoint pathway in cancer	1/89	0.883351	0.946345	AKT3
Blue	Bile secretion	1/90	0.88614	0.946345	ADCY3
Blue	Non-alcoholic fatty liver disease	2/155	0.886702	0.946345	MAPK10;AKT3
Blue	Hepatitis C	2/157	0.89096	0.946645	CLDN11;AKT3
Blue	IL-17 signaling pathway	1/94	0.896645	0.948451	MAPK10
Blue	Herpes simplex virus 1 infection	8/498	0.909322	0.957605	ZNF154;ZNF93;ZNF83;AKT3;ZNF614;ZNF43;ZNF415;ZFP82
Blue	Drug metabolism	1/108	0.926357	0.970241	FMO2
Blue	Huntington disease	4/306	0.935518	0.970241	MAPK10;ITPR1;TAF4B;CREB5
Blue	Parkinson disease	3/249	0.93797	0.970241	MAPK10;ITPR1;ITPR3
Blue	Alcoholism	2/186	0.93812	0.970241	NTRK2;CREB5
Blue	Neutrophil extracellular trap formation	2/189	0.941704	0.970241	VWF;AKT3
Blue	Lysosome	1/128	0.954641	0.97933	CTSK
Blue	Systemic lupus erythematosus	1/135	0.961722	0.98236	C7
Blue	Spliceosome	1/150	0.973398	0.990038	HSPA2
Blue	Necroptosis	1/159	0.978619	0.991112	MAPK10
Blue	Influenza A	1/172	0.984408	0.99275	AKT3
Blue	Olfactory transduction	3/440	0.998404	0.999853	PDE1A;ADCY3;PRKG1
Blue	Amyotrophic lateral sclerosis	1/364	0.999853	0.999853	ITPR3
Brown	Glycine, serine and threonine metabolism	9/40	2.24143e-08	5.78289e-06	GAMT;CBS;GLYCTK;CHDH;SARDH;PHGDH;ALDH7A1;GCAT;GNMT
Brown	Arginine biosynthesis	5/22	3.19848e-05	0.00412604	GLS2;GPT;ASL;NAGS;ASS1
Brown	Caffeine metabolism	3/6	0.000100466	0.00864005	CYP2A7;CYP2A6;XDH
Brown	Alanine, aspartate and glutamate metabolism	5/37	0.000427465	0.0275715	GLS2;ABAT;GPT;ASL;ASS1
Brown	Insulin resistance	8/108	0.000602924	0.0286389	SREBF1;IRS1;PIK3R2;SLC2A4;SLC27A3;SLC27A5;PTPRF;PCK2
Brown	Insulin signaling pathway	9/137	0.000670979	0.0286389	SREBF1;IRS1;MKNK2;PHKG2;PIK3R2;CALML4;SLC2A4;PTPRF;PCK2
Brown	Tryptophan metabolism	5/42	0.000777024	0.0286389	GCDH;DDC;AADAT;HAAO;ALDH7A1
Brown	Arginine and proline metabolism	5/50	0.00172801	0.0557282	GAMT;SAT2;PRODH;PRODH2;ALDH7A1
Brown	Peroxisome	6/82	0.00306832	0.0767685	PEX19;EPHX2;PXMP2;PEX11G;HAO2;XDH
Brown	Chemical carcinogenesis	11/239	0.00323993	0.0767685	SULT1A1;AR;CYP2A7;CYP2A6;CYP2A13;NR1I3;EPHX2;PRKCA;PIK3R2;CYP2C19;SULT1A2
Brown	Calcium signaling pathway	11/240	0.00334426	0.0767685	P2RX3;SPHK2;ORAI3;PHKG2;VEGFB;PRKCA;ATP2B2;CALML4;FGFR4;FGFR3;TPCN2
Brown	Aldosterone-regulated sodium reabsorption	4/37	0.00378288	0.0767685	IRS1;PIK3R2;PRKCA;NR3C2
Brown	Mineral absorption	5/60	0.00386818	0.0767685	MT2A;SLC34A1;MT1X;ATP2B2;MT1E
Brown	AMPK signaling pathway	7/120	0.00505503	0.093157	SREBF1;IRS1;HNF4A;ULK1;PIK3R2;SLC2A4;PCK2
Brown	Proximal tubule bicarbonate reclamation	3/23	0.00714444	0.122884	GLS2;CA2;PCK2
Brown	Diabetic cardiomyopathy	9/203	0.00937335	0.137066	NDUFB7;IRS1;PRKCA;PIK3R2;REN;SLC2A4;COX6A2;PDK2;UQCRH
Brown	Valine, leucine and isoleucine degradation	4/48	0.00960141	0.137066	ACAA2;ABAT;ALDH7A1;BCAT2
Brown	Glycosylphosphatidylinositol (GPI)-anchor biosynthesis	3/26	0.010094	0.137066	PIGV;GPLD1;PIGH
Brown	Maturity onset diabetes of the young	3/26	0.010094	0.137066	HHEX;HNF4A;FOXA3
Brown	Cysteine and methionine metabolism	4/50	0.0110613	0.14163	AHCY;CBS;PHGDH;BCAT2
Brown	Rap1 signaling pathway	9/210	0.011528	0.14163	EFNA1;GNAO1;RGS14;VEGFB;PRKCA;PIK3R2;CALML4;FGFR4;FGFR3
Brown	Butanoate metabolism	3/28	0.0123981	0.145395	ACSM3;ABAT;ACSM5
Brown	Regulation of lipolysis in adipocytes	4/55	0.0153143	0.171786	IRS1;AQP7;PIK3R2;PNPLA2
Brown	Non-alcoholic fatty liver disease	7/155	0.0189808	0.202274	SREBF1;NDUFB7;IRS1;PIK3R2;COX6A2;IL6R;UQCRH
Brown	GABAergic synapse	5/89	0.0196001	0.202274	GNAO1;GLS2;SLC6A12;ABAT;PRKCA
Brown	Bile secretion	5/90	0.0204671	0.203097	ABCG8;CA2;KCNN2;NR0B2;SLC27A5
Brown	FoxO signaling pathway	6/131	0.0271786	0.259707	IRS1;HOMER2;TNFSF10;PIK3R2;SLC2A4;PCK2
Brown	Retinol metabolism	4/68	0.0307274	0.283131	CYP2A7;CYP26A1;CYP2A6;RDH5
Brown	Nitrogen metabolism	2/17	0.0345616	0.29723	CA2;CA14
Brown	Primary bile acid biosynthesis	2/17	0.0345616	0.29723	CYP27A1;SLC27A5
Brown	Apoptosis	6/142	0.0380896	0.304171	DFFB;ENDOG;TNFSF10;CTSH;PIK3R2;BOK
Brown	Fatty acid degradation	3/43	0.0386291	0.304171	GCDH;ACAA2;ALDH7A1
Brown	Spinocerebellar ataxia	6/143	0.0392015	0.304171	KCND3;ATG2A;PRKCA;ULK1;PIK3R2;SPTBN2
Brown	PPAR signaling pathway	4/74	0.0400846	0.304171	CYP27A1;AQP7;SLC27A5;PCK2
Brown	Type II diabetes mellitus	3/46	0.0457604	0.336601	IRS1;PIK3R2;SLC2A4
Brown	Serotonergic synapse	5/113	0.0476026	0.336601	GNAO1;DDC;PRKCA;KCNN2;CYP2C19
Brown	Pyruvate metabolism	3/47	0.0482722	0.336601	PC;ALDH7A1;PCK2
Brown	mTOR signaling pathway	6/154	0.0527983	0.358473	IRS1;SESN2;LRP5;PRKCA;ULK1;PIK3R2
Brown	Histidine metabolism	2/22	0.0554753	0.36699	ALDH7A1;FTCD
Brown	Renin-angiotensin system	2/23	0.0600782	0.387504	REN;THOP1
Brown	Folate biosynthesis	2/26	0.0746195	0.448155	FPGS;ALPL
Brown	VEGF signaling pathway	3/59	0.083359	0.448155	SPHK2;PRKCA;PIK3R2
Brown	D-Glutamine and D-glutamate metabolism	1/5	0.0840324	0.448155	GLS2
Brown	Circadian entrainment	4/97	0.0891813	0.448155	GNAO1;PER2;PRKCA;CALML4
Brown	Phosphatidylinositol signaling system	4/97	0.0891813	0.448155	PRKCA;PIK3R2;CALML4;MTMR4
Brown	Glycerolipid metabolism	3/61	0.0900333	0.448155	GLYCTK;ALDH7A1;PNPLA2
Brown	Autophagy	5/137	0.0913891	0.448155	IRS1;ATG2A;ULK1;PIK3R2;MTMR4
Brown	PI3K-Akt signaling pathway	10/354	0.0916094	0.448155	EFNA1;IRS1;CHAD;VEGFB;PRKCA;PIK3R2;FGFR4;FGFR3;IL6R;PCK2
Brown	Citrate cycle (TCA cycle)	2/30	0.0955127	0.448155	PC;PCK2
Brown	Glyoxylate and dicarboxylate metabolism	2/30	0.0955127	0.448155	GLYCTK;HAO2
Brown	Pentose phosphate pathway	2/30	0.0955127	0.448155	H6PD;GLYCTK
Brown	beta-Alanine metabolism	2/30	0.0955127	0.448155	ABAT;ALDH7A1
Brown	Lysine degradation	3/63	0.096923	0.448155	GCDH;AADAT;ALDH7A1
Brown	Melanogenesis	4/101	0.0997545	0.448155	GNAO1;TCF7;PRKCA;CALML4
Brown	Phosphonate and phosphinate metabolism	1/6	0.0999742	0.448155	PCYT2
Brown	GnRH secretion	3/64	0.100446	0.448155	PRKCA;PIK3R2;KCNN2
Brown	Circadian rhythm	2/31	0.100971	0.448155	PER2;RORC
Brown	Longevity regulating pathway	4/102	0.102485	0.448155	IRS1;SESN2;ULK1;PIK3R2
Brown	Pancreatic secretion	4/102	0.102485	0.448155	CA2;PRKCA;ATP2B2;TPCN2
Brown	Signaling pathways regulating pluripotency of stem cells	5/143	0.104757	0.450456	TCF7;PIK3R2;FGFR4;FGFR3;TBX3
Brown	Acute myeloid leukemia	3/67	0.111315	0.451552	PER2;TCF7;PIK3R2
Brown	Long-term potentiation	3/67	0.111315	0.451552	PPP1R1A;PRKCA;CALML4
Brown	Ras signaling pathway	7/232	0.111486	0.451552	EFNA1;VEGFB;PRKCA;PIK3R2;CALML4;FGFR4;FGFR3
Brown	Alzheimer disease	10/369	0.112013	0.451552	APH1A;NDUFB7;IRS1;LRP5;ATG2A;ULK1;PIK3R2;CALML4;COX6A2;UQCRH
Brown	Glucagon signaling pathway	4/107	0.116641	0.451911	GCGR;PHKG2;CALML4;PCK2
Brown	Adipocytokine signaling pathway	3/69	0.1188	0.451911	IRS1;SLC2A4;PCK2
Brown	Amphetamine addiction	3/69	0.1188	0.451911	DDC;PRKCA;CALML4
Brown	Drug metabolism	4/108	0.11957	0.451911	CYP2A7;CYP2A6;CYP2C19;XDH
Brown	HIF-1 signaling pathway	4/109	0.12253	0.451911	MKNK2;PRKCA;PIK3R2;IL6R
Brown	Central carbon metabolism in cancer	3/70	0.122612	0.451911	GLS2;PIK3R2;FGFR3
Brown	Tyrosine metabolism	2/36	0.129434	0.469533	GSTZ1;DDC
Brown	Riboflavin metabolism	1/8	0.131033	0.469533	BLVRB
Brown	African trypanosomiasis	2/37	0.135331	0.474002	PRKCA;THOP1
Brown	Glutamatergic synapse	4/114	0.137791	0.474002	GNAO1;HOMER2;GLS2;PRKCA
Brown	Leukocyte transendothelial migration	4/114	0.137791	0.474002	CLDN15;CLDN14;PRKCA;PIK3R2
Brown	Glioma	3/75	0.142308	0.483097	PRKCA;PIK3R2;CALML4
Brown	Gastric acid secretion	3/76	0.146367	0.484137	CA2;PRKCA;CALML4
Brown	Metabolism of xenobiotics by cytochrome P450	3/76	0.146367	0.484137	CYP2A7;CYP2A6;CYP2A13
Brown	Growth hormone synthesis, secretion and action	4/119	0.153772	0.502192	IRS1;PRKCA;PIK3R2;IGFALS
Brown	Wnt signaling pathway	5/166	0.163997	0.52889	ZNRF3;TCF7;LRP5;PRKCA;CXXC4
Brown	Tight junction	5/169	0.172558	0.544929	CLDN15;CLDN14;CGN;LLGL2;CRB3
Brown	Lipid and atherosclerosis	6/215	0.173194	0.544929	CYP2A7;CYP2A6;TNFSF10;PRKCA;PIK3R2;CALML4
Brown	ABC transporters	2/45	0.184318	0.56612	ABCG8;ABCB6
Brown	Glycosphingolipid biosynthesis	2/45	0.184318	0.56612	NAGA;ST6GALNAC6
Brown	Relaxin signaling pathway	4/129	0.187648	0.569566	GNAO1;VEGFB;PRKCA;PIK3R2
Brown	Cardiac muscle contraction	3/87	0.193257	0.57977	SLC9A7;COX6A2;UQCRH
Brown	Carbohydrate digestion and absorption	2/47	0.196943	0.581228	PIK3R2;SLC37A4
Brown	Dopaminergic synapse	4/132	0.198248	0.581228	GNAO1;DDC;PRKCA;CALML4
Brown	Sphingolipid metabolism	2/49	0.209669	0.606313	NEU4;SPHK2
Brown	Axon guidance	5/182	0.211504	0.606313	EFNA1;PRKCA;PIK3R2;SEMA4G;EPHB1
Brown	Cholesterol metabolism	2/50	0.216063	0.610958	CYP27A1;ABCG8
Brown	Coronavirus disease	6/232	0.218393	0.610958	MAVS;RPL22;RPL11;PRKCA;PIK3R2;IL6R
Brown	Salivary secretion	3/93	0.220229	0.610958	PRKCA;ATP2B2;CALML4
Brown	Thiamine metabolism	1/15	0.231558	0.621371	ALPL
Brown	Endocrine and other factor-regulated calcium reabsorption	2/53	0.235341	0.621371	PRKCA;ATP2B2
Brown	Glycosaminoglycan biosynthesis	2/53	0.235341	0.621371	CHST7;HS3ST3A1
Brown	Fc gamma R-mediated phagocytosis	3/97	0.238613	0.621371	SPHK2;PRKCA;PIK3R2
Brown	Prostate cancer	3/97	0.238613	0.621371	AR;TCF7;PIK3R2
Brown	Aldosterone synthesis and secretion	3/98	0.24325	0.621371	PRKCA;ATP2B2;CALML4
Brown	Glycerophospholipid metabolism	3/98	0.24325	0.621371	PCYT2;PNPLA7;ETNK2
Brown	Inflammatory mediator regulation of TRP channels	3/98	0.24325	0.621371	PRKCA;PIK3R2;CALML4
Brown	AGE-RAGE signaling pathway in diabetic complications	3/100	0.252567	0.622304	VEGFB;PRKCA;PIK3R2
Brown	Viral protein interaction with cytokine and cytokine receptor	3/100	0.252567	0.622304	TNFSF10;IL20RB;IL6R
Brown	Breast cancer	4/147	0.253628	0.622304	TCF7;HEY2;LRP5;PIK3R2
Brown	Cell adhesion molecules	4/148	0.257434	0.622304	CLDN15;CLDN14;ICAM3;PTPRF
Brown	Phenylalanine metabolism	1/17	0.258087	0.622304	DDC
Brown	Selenocompound metabolism	1/17	0.258087	0.622304	SCLY
Brown	Adrenergic signaling in cardiomyocytes	4/150	0.265081	0.629909	PPP1R1A;PRKCA;ATP2B2;CALML4
Brown	Endometrial cancer	2/58	0.267641	0.629909	TCF7;PIK3R2
Brown	Fatty acid biosynthesis	1/18	0.271007	0.629909	HSD17B8
Brown	Other glycan degradation	1/18	0.271007	0.629909	NEU4
Brown	Notch signaling pathway	2/59	0.274107	0.629953	APH1A;HEY2
Brown	Endocytosis	6/252	0.275923	0.629953	IQSEC1;PSD4;CBLC;FGFR4;FGFR3;EPN1
Brown	Long-term depression	2/60	0.28057	0.629953	GNAO1;PRKCA
Brown	Parathyroid hormone synthesis, secretion and action	3/106	0.280793	0.629953	SLC34A1;LRP5;PRKCA
Brown	Arachidonic acid metabolism	2/61	0.287029	0.632936	EPHX2;CYP2C19
Brown	Steroid hormone biosynthesis	2/61	0.287029	0.632936	SULT1E1;HSD17B8
Brown	Hepatitis C	4/157	0.292148	0.638764	MAVS;CLDN15;CLDN14;PIK3R2
Brown	One carbon pool by folate	1/20	0.296179	0.642135	FTCD
Brown	Pantothenate and CoA biosynthesis	1/21	0.308437	0.663141	BCAT2
Brown	JAK-STAT signaling pathway	4/162	0.311702	0.664132	THPO;IL20RB;PIK3R2;IL6R
Brown	Cholinergic synapse	3/113	0.314047	0.664132	GNAO1;PRKCA;PIK3R2
Brown	Pathways in cancer	11/531	0.320633	0.672547	AR;HEY2;TCF7;LRP5;VEGFB;PRKCA;PIK3R2;CALML4;FGFR4;FGFR3;IL6R
Brown	Glycolysis / Gluconeogenesis	2/67	0.325591	0.6744	ALDH7A1;PCK2
Brown	cGMP-PKG signaling pathway	4/167	0.331374	0.6744	IRS1;GTF2IRD1;ATP2B2;CALML4
Brown	Fc epsilon RI signaling pathway	2/68	0.331972	0.6744	PRKCA;PIK3R2
Brown	Mitophagy	2/68	0.331972	0.6744	CITED2;ULK1
Brown	Hepatocellular carcinoma	4/168	0.335318	0.674795	TCF7;LRP5;PRKCA;PIK3R2
Brown	Renin secretion	2/69	0.338335	0.674795	REN;CALML4
Brown	Neurotrophin signaling pathway	3/119	0.342628	0.674795	IRS1;PIK3R2;CALML4
Brown	Sphingolipid signaling pathway	3/119	0.342628	0.674795	SPHK2;PRKCA;PIK3R2
Brown	Adherens junction	2/71	0.351005	0.677093	TCF7;PTPRF
Brown	Influenza A	4/172	0.351109	0.677093	MAVS;TNFSF10;PRKCA;PIK3R2
Brown	Thyroid hormone signaling pathway	3/121	0.352142	0.677093	DIO1;PRKCA;PIK3R2
Brown	Human cytomegalovirus infection	5/225	0.354293	0.677093	GNAO1;PRKCA;PIK3R2;CALML4;IL6R
Brown	Non-small cell lung cancer	2/72	0.357309	0.677836	PRKCA;PIK3R2
Brown	Thyroid hormone synthesis	2/75	0.376083	0.700954	IYD;PRKCA
Brown	Collecting duct acid secretion	1/27	0.377646	0.700954	CA2
Brown	Fatty acid elongation	1/27	0.377646	0.700954	ACAA2
Brown	Phototransduction	1/28	0.388489	0.714057	CALML4
Brown	Synaptic vesicle cycle	2/78	0.394629	0.714057	SLC6A12;CPLX1
Brown	Linoleic acid metabolism	1/29	0.399144	0.714057	CYP2C19
Brown	Natural killer cell mediated cytotoxicity	3/131	0.399369	0.714057	TNFSF10;PRKCA;PIK3R2
Brown	RNA degradation	2/79	0.400755	0.714057	NUDT16;DCP1B
Brown	MAPK signaling pathway	6/294	0.404613	0.714057	EFNA1;MKNK2;VEGFB;PRKCA;FGFR4;FGFR3
Brown	Oxidative phosphorylation	3/133	0.408713	0.714057	NDUFB7;COX6A2;UQCRH
Brown	Vascular smooth muscle contraction	3/133	0.408713	0.714057	PRKCA;CALML4;RAMP1
Brown	Ascorbate and aldarate metabolism	1/30	0.409614	0.714057	ALDH7A1
Brown	RNA polymerase	1/31	0.419902	0.722275	POLR2J
Brown	Estrogen signaling pathway	3/137	0.427265	0.722275	GNAO1;PIK3R2;CALML4
Brown	Fluid shear stress and atherosclerosis	3/139	0.436465	0.722275	PIK3R2;CALML4;ASS1
Brown	ErbB signaling pathway	2/85	0.436871	0.722275	PRKCA;PIK3R2
Brown	Base excision repair	1/33	0.439945	0.722275	NTHL1
Brown	Fructose and mannose metabolism	1/33	0.439945	0.722275	PMM1
Brown	Huntington disease	6/306	0.441672	0.722275	NDUFB7;ATG2A;ULK1;COX6A2;POLR2J;UQCRH
Brown	Colorectal cancer	2/86	0.442776	0.722275	TCF7;PIK3R2
Brown	Insulin secretion	2/86	0.442776	0.722275	PRKCA;KCNN2
Brown	Taste transduction	2/86	0.442776	0.722275	KCNK5;P2RX3
Brown	Pathways of neurodegeneration	9/475	0.445123	0.722275	NDUFB7;LRP5;ATG2A;ULK1;PRKCA;CALML4;COX6A2;UQCRH;SPTBN2
Brown	Propanoate metabolism	1/34	0.449707	0.725152	ABAT
Brown	MicroRNAs in cancer	6/310	0.453938	0.727428	EFNA1;IRS1;GLS2;PRKCA;PIK3R2;FGFR3
Brown	Focal adhesion	4/201	0.464274	0.7394	CHAD;VEGFB;PRKCA;PIK3R2
Brown	Morphine addiction	2/91	0.471777	0.741936	GNAO1;PRKCA
Brown	Phospholipase D signaling pathway	3/148	0.477128	0.741936	SPHK2;PRKCA;PIK3R2
Brown	Retrograde endocannabinoid signaling	3/148	0.477128	0.741936	GNAO1;NDUFB7;PRKCA
Brown	Thyroid cancer	1/37	0.477983	0.741936	TCF7
Brown	Gastric cancer	3/149	0.481563	0.741936	TCF7;LRP5;PIK3R2
Brown	GnRH signaling pathway	2/93	0.483121	0.741936	PRKCA;CALML4
Brown	Various types of N-glycan biosynthesis	1/39	0.496025	0.756896	MGAT4B
Brown	Oxytocin signaling pathway	3/154	0.503469	0.756896	GNAO1;PRKCA;CALML4
Brown	Human immunodeficiency virus 1 infection	4/212	0.505525	0.756896	GNAO1;PRKCA;PIK3R2;CALML4
Brown	Choline metabolism in cancer	2/98	0.510814	0.756896	PRKCA;PIK3R2
Brown	Bladder cancer	1/41	0.513445	0.756896	FGFR3
Brown	Ferroptosis	1/41	0.513445	0.756896	SAT2
Brown	Hematopoietic cell lineage	2/99	0.516234	0.756896	THPO;IL6R
Brown	Human papillomavirus infection	6/331	0.517093	0.756896	HEY2;TCF7;CHAD;PIK3R2;LLGL2;CRB3
Brown	Ribosome	3/158	0.520647	0.756896	RPL22;RPL11;MRPL12
Brown	Fat digestion and absorption	1/43	0.530264	0.756896	ABCG8
Brown	Porphyrin and chlorophyll metabolism	1/43	0.530264	0.756896	BLVRB
Brown	Amoebiasis	2/102	0.532257	0.756896	PRKCA;PIK3R2
Brown	Chagas disease	2/102	0.532257	0.756896	GNAO1;PIK3R2
Brown	Hepatitis B	3/162	0.537499	0.756896	MAVS;PRKCA;PIK3R2
Brown	Protein digestion and absorption	2/103	0.537516	0.756896	KCNK5;COL18A1
Brown	Hippo signaling pathway	3/163	0.541659	0.756896	TCF7;LIMD1;LLGL2
Brown	C-type lectin receptor signaling pathway	2/104	0.542736	0.756896	PIK3R2;CALML4
Brown	Basal transcription factors	1/45	0.546504	0.758054	GTF2IRD1
Brown	Th17 cell differentiation	2/107	0.558146	0.770063	RORC;IL6R
Brown	Amino sugar and nucleotide sugar metabolism	1/48	0.569819	0.781986	PMM1
Brown	Thermogenesis	4/232	0.576609	0.78289	NDUFB7;COX6A2;UQCRH;PNPLA2
Brown	Cocaine addiction	1/49	0.577323	0.78289	DDC
Brown	N-Glycan biosynthesis	1/50	0.584695	0.78289	MGAT4B
Brown	Vibrio cholerae infection	1/50	0.584695	0.78289	PRKCA
Brown	Cytokine-cytokine receptor interaction	5/295	0.58565	0.78289	THPO;TNFSF10;IL20RB;IL27;IL6R
Brown	Amyotrophic lateral sclerosis	6/364	0.609919	0.811129	NDUFB7;ATG2A;ULK1;ANG;COX6A2;UQCRH
Brown	Hedgehog signaling pathway	1/56	0.626315	0.824603	IHH
Brown	Alcoholism	3/186	0.631056	0.824603	GNAO1;DDC;CALML4
Brown	Parkinson disease	4/249	0.632239	0.824603	NDUFB7;CALML4;COX6A2;UQCRH
Brown	Glutathione metabolism	1/57	0.632835	0.824603	OPLAH
Brown	Lysosome	2/128	0.655535	0.842609	CTSH;NAGA
Brown	Kaposi sarcoma-associated herpesvirus infection	3/193	0.655751	0.842609	TCF7;PIK3R2;CALML4
Brown	Oocyte meiosis	2/129	0.659717	0.842609	AR;CALML4
Brown	Purine metabolism	2/129	0.659717	0.842609	NUDT16;XDH
Brown	Pathogenic Escherichia coli infection	3/197	0.669321	0.842769	CLDN15;CLDN14;TNFSF10
Brown	Basal cell carcinoma	1/63	0.669642	0.842769	TCF7
Brown	Cytosolic DNA-sensing pathway	1/63	0.669642	0.842769	MAVS
Brown	Inflammatory bowel disease	1/65	0.681075	0.852996	RORC
Brown	Apelin signaling pathway	2/137	0.69172	0.857528	SPHK2;CALML4
Brown	Proteoglycans in cancer	3/205	0.695279	0.857528	IHH;PRKCA;PIK3R2
Brown	Measles	2/139	0.699323	0.857528	MAVS;PIK3R2
Brown	Prion disease	4/273	0.702369	0.857528	NDUFB7;PIK3R2;COX6A2;UQCRH
Brown	Renal cell carcinoma	1/69	0.702769	0.857528	PIK3R2
Brown	Prolactin signaling pathway	1/70	0.707959	0.857528	PIK3R2
Brown	RIG-I-like receptor signaling pathway	1/70	0.707959	0.857528	MAVS
Brown	Melanoma	1/72	0.718069	0.858276	PIK3R2
Brown	Inositol phosphate metabolism	1/73	0.722992	0.858276	MTMR4
Brown	p53 signaling pathway	1/73	0.722992	0.858276	SESN2
Brown	cAMP signaling pathway	3/216	0.728421	0.858276	PIK3R2;ATP2B2;CALML4
Brown	Regulation of actin cytoskeleton	3/218	0.734134	0.858276	PIK3R2;FGFR4;FGFR3
Brown	Chronic myeloid leukemia	1/76	0.737254	0.858276	PIK3R2
Brown	Pancreatic cancer	1/76	0.737254	0.858276	PIK3R2
Brown	Pertussis	1/76	0.737254	0.858276	CALML4
Brown	Arrhythmogenic right ventricular cardiomyopathy	1/77	0.741843	0.858276	TCF7
Brown	Bacterial invasion of epithelial cells	1/77	0.741843	0.858276	PIK3R2
Brown	Cushing syndrome	2/155	0.754689	0.866942	ARMC5;TCF7
Brown	Cellular senescence	2/156	0.757839	0.866942	PIK3R2;CALML4
Brown	B cell receptor signaling pathway	1/81	0.759414	0.866942	PIK3R2
Brown	Necroptosis	2/159	0.767082	0.871838	TNFSF10;SPATA2L
Brown	Complement and coagulation cascades	1/85	0.775793	0.877871	F12
Brown	ECM-receptor interaction	1/88	0.787342	0.883193	CHAD
Brown	Gap junction	1/88	0.787342	0.883193	PRKCA
Brown	PD-L1 expression and PD-1 checkpoint pathway in cancer	1/89	0.791059	0.88352	PIK3R2
Brown	Small cell lung cancer	1/92	0.801825	0.891684	PIK3R2
Brown	TGF-beta signaling pathway	1/94	0.808693	0.895323	GREM2
Brown	Staphylococcus aureus infection	1/95	0.812037	0.895323	DSG1
Brown	Tuberculosis	2/180	0.823572	0.904177	SPHK2;CALML4
Brown	Progesterone-mediated oocyte maturation	1/100	0.827905	0.905082	PIK3R2
Brown	T cell receptor signaling pathway	1/104	0.839631	0.910189	PIK3R2
Brown	Toll-like receptor signaling pathway	1/104	0.839631	0.910189	PIK3R2
Brown	Neutrophil extracellular trap formation	2/189	0.843783	0.910862	PRKCA;PIK3R2
Brown	Transcriptional misregulation in cancer	2/192	0.85004	0.913793	PER2;HHEX
Brown	TNF signaling pathway	1/112	0.860748	0.917657	PIK3R2
Brown	Toxoplasmosis	1/112	0.860748	0.917657	GNAO1
Brown	Epstein-Barr virus infection	2/202	0.869284	0.922943	MAVS;PIK3R2
Brown	Platelet activation	1/124	0.887338	0.93825	PIK3R2
Brown	Osteoclast differentiation	1/127	0.893152	0.940544	PIK3R2
Brown	Yersinia infection	1/137	0.910458	0.954871	PIK3R2
Brown	Ubiquitin mediated proteolysis	1/140	0.915083	0.955836	CBLC
Brown	Spliceosome	1/150	0.928845	0.962629	CHERP
Brown	Phagosome	1/152	0.931318	0.962629	SFTPD
Brown	Salmonella infection	2/249	0.93278	0.962629	TCF7;TNFSF10
Brown	Neuroactive ligand-receptor interaction	3/341	0.938132	0.964295	P2RX3;CHRNE;GCGR
Brown	NOD-like receptor signaling pathway	1/181	0.958893	0.981724	MAVS
Brown	Chemokine signaling pathway	1/192	0.966173	0.985267	PIK3R2
Brown	Viral carcinogenesis	1/203	0.972166	0.987476	PIK3R2
Brown	Human T-cell leukemia virus 1 infection	1/219	0.979044	0.990562	PIK3R2
Brown	Shigellosis	1/246	0.987026	0.994737	PIK3R2
Brown	Herpes simplex virus 1 infection	3/498	0.992738	0.996601	ZNF275;MAVS;PIK3R2
Brown	Olfactory transduction	1/440	0.999591	0.999591	CALML4
Cyan	Mitophagy	4/68	0.000922475	0.110208	MRAS;SRC;SQSTM1;OPTN
Cyan	Fluid shear stress and atherosclerosis	5/139	0.0019468	0.110208	PRKAA2;SRC;ITGB3;PDGFA;SQSTM1
Cyan	Gap junction	4/88	0.00239627	0.110208	TUBA1C;TUBB2A;SRC;PDGFA
Cyan	Regulation of actin cytoskeleton	6/218	0.00271084	0.110208	MRAS;SRC;ITGB3;PDGFA;MSN;ITGAE
Cyan	Huntington disease	7/306	0.00343293	0.110208	TUBA1C;GPX2;TUBB2A;CLTCL1;WIPI1;GRIA3;TGM2
Cyan	Inflammatory mediator regulation of TRP channels	4/98	0.00353607	0.110208	SRC;PRKCE;PLA2G4C;F2RL1
Cyan	Tight junction	5/169	0.00450902	0.120455	TUBA1C;PRKAA2;SRC;PRKCE;MSN
Cyan	Focal adhesion	5/201	0.00923588	0.152085	LAMB3;SRC;ITGB3;LAMA3;PDGFA
Cyan	Adipocytokine signaling pathway	3/69	0.00965912	0.152085	PRKAA2;ACSL4;NFKBIE
Cyan	Proteoglycans in cancer	5/205	0.0100012	0.152085	MRAS;SRC;ITGB3;MSN;WNT4
Cyan	Central carbon metabolism in cancer	3/70	0.0100456	0.152085	RET;HKDC1;IDH2
Cyan	Pathways of neurodegeneration	8/475	0.0109629	0.152085	TUBA1C;GPX2;TUBB2A;WIPI1;SQSTM1;OPTN;GRIA3;WNT4
Cyan	Rap1 signaling pathway	5/210	0.0110179	0.152085	MRAS;SRC;ITGB3;PDGFA;RAP1GAP
Cyan	Autophagy	4/137	0.011386	0.152085	PRKAA2;MRAS;WIPI1;SQSTM1
Cyan	Phospholipase D signaling pathway	4/148	0.0147572	0.182831	PTGFR;MRAS;PLA2G4C;PDGFA
Cyan	Galactose metabolism	2/31	0.0164951	0.182831	AKR1B10;HKDC1
Cyan	Oxytocin signaling pathway	4/154	0.0168357	0.182831	PRKAA2;CAMK1D;SRC;PLA2G4C
Cyan	ECM-receptor interaction	3/88	0.018551	0.182831	LAMB3;ITGB3;LAMA3
Cyan	Fructose and mannose metabolism	2/33	0.0185764	0.182831	AKR1B10;HKDC1
Cyan	Shigellosis	5/246	0.0204768	0.191458	SRC;PRKCE;HKDC1;WIPI1;SQSTM1
Cyan	Choline metabolism in cancer	3/98	0.0245706	0.218795	SLC44A3;PLA2G4C;PDGFA
Cyan	Bladder cancer	2/41	0.0279178	0.234157	SRC;TYMP
Cyan	Amyotrophic lateral sclerosis	6/364	0.0288	0.234157	TUBA1C;GPX2;TUBB2A;WIPI1;SQSTM1;OPTN
Cyan	Neomycin, kanamycin and gentamicin biosynthesis	1/5	0.0313522	0.235778	HKDC1
Cyan	Insulin resistance	3/108	0.0315212	0.235778	PRKAA2;PRKCE;RPS6KA1
Cyan	Type II diabetes mellitus	2/46	0.0345244	0.24831	PRKCE;HKDC1
Cyan	Pathogenic Escherichia coli infection	4/197	0.0370335	0.256491	TUBA1C;TUBB2A;SRC;WIPF3
Cyan	Thyroid hormone signaling pathway	3/121	0.0419316	0.280043	SRC;ITGB3;WNT4
Cyan	Platelet activation	3/124	0.0445507	0.287275	SRC;ITGB3;PLA2G4C
Cyan	Osteoclast differentiation	3/127	0.0472496	0.294522	ITGB3;SIRPA;SQSTM1
Cyan	Glutathione metabolism	2/57	0.0509047	0.298309	GPX2;IDH2
Cyan	VEGF signaling pathway	2/59	0.0541314	0.298309	SRC;PLA2G4C
Cyan	Long-term depression	2/60	0.0557713	0.298309	PLA2G4C;GRIA3
Cyan	Apelin signaling pathway	3/137	0.0568113	0.298309	PRKAA2;MRAS;PRKCE
Cyan	Yersinia infection	3/137	0.0568113	0.298309	SRC;WIPF3;RPS6KA1
Cyan	Arachidonic acid metabolism	2/61	0.0574285	0.298309	GPX2;PLA2G4C
Cyan	Spinocerebellar ataxia	3/143	0.0629554	0.31818	WIPI1;VLDLR;GRIA3
Cyan	Calcium signaling pathway	4/240	0.0669382	0.324711	RET;PTGFR;CAMK1D;PDGFA
Cyan	Glycolysis / Gluconeogenesis	2/67	0.0677205	0.324711	ALDH3A1;HKDC1
Cyan	Phagosome	3/152	0.0727223	0.327849	TUBA1C;TUBB2A;ITGB3
Cyan	Salmonella infection	4/249	0.0744142	0.327849	TUBA1C;TUBB2A;ANXA2;S100A10
Cyan	mTOR signaling pathway	3/154	0.0749799	0.327849	PRKAA2;RPS6KA1;WNT4
Cyan	PI3K-Akt signaling pathway	5/354	0.0753878	0.327849	PRKAA2;LAMB3;ITGB3;LAMA3;PDGFA
Cyan	p53 signaling pathway	2/73	0.078568	0.333914	TP53I3;GORAB
Cyan	Glioma	2/75	0.0822976	0.341992	CAMK1D;PDGFA
Cyan	Hippo signaling pathway	3/163	0.0855165	0.342492	RASSF4;WWC1;WNT4
Cyan	Bacterial invasion of epithelial cells	2/77	0.0860808	0.342492	SRC;CLTCL1
Cyan	Synaptic vesicle cycle	2/78	0.0879919	0.342802	SNAP25;CLTCL1
Cyan	Peroxisome	2/82	0.0957606	0.365454	IDH2;ACSL4
Cyan	Selenocompound metabolism	1/17	0.102675	0.369236	TXNRD1
Cyan	Nitrogen metabolism	1/17	0.102675	0.369236	CA12
Cyan	Phenylalanine metabolism	1/17	0.102675	0.369236	ALDH3A1
Cyan	Fatty acid biosynthesis	1/18	0.108378	0.379759	ACSL4
Cyan	Axon guidance	3/182	0.109663	0.379759	RGS3;SRC;WNT4
Cyan	Hypertrophic cardiomyopathy	2/90	0.111848	0.380282	PRKAA2;ITGB3
Cyan	Small cell lung cancer	2/92	0.115974	0.380614	LAMB3;LAMA3
Cyan	MAPK signaling pathway	4/294	0.117665	0.380614	MRAS;PLA2G4C;RPS6KA1;PDGFA
Cyan	GnRH signaling pathway	2/93	0.118051	0.380614	SRC;PLA2G4C
Cyan	Pathways in cancer	6/531	0.122519	0.388323	RET;LAMB3;TXNRD1;LAMA3;PDGFA;WNT4
Cyan	Fc gamma R-mediated phagocytosis	2/97	0.126454	0.388343	PRKCE;PLA2G4C
Cyan	Aldosterone synthesis and secretion	2/98	0.128576	0.388343	CAMK1D;PRKCE
Cyan	Hematopoietic cell lineage	2/99	0.130707	0.388343	ITGB3;CD24
Cyan	Histidine metabolism	1/22	0.130832	0.388343	ALDH3A1
Cyan	MicroRNAs in cancer	4/310	0.135204	0.388588	ST14;PRKCE;ITGB3;PDGFA
Cyan	Renin-angiotensin system	1/23	0.136357	0.388588	ACE2
Cyan	Amoebiasis	2/102	0.137149	0.388588	LAMB3;LAMA3
Cyan	Protein digestion and absorption	2/103	0.139312	0.388825	ACE2;COL5A3
Cyan	C-type lectin receptor signaling pathway	2/104	0.141482	0.389075	MRAS;SRC
Cyan	alpha-Linolenic acid metabolism	1/25	0.147304	0.399214	PLA2G4C
Cyan	Drug metabolism	2/108	0.150234	0.401339	ALDH3A1;TYMP
Cyan	Folate biosynthesis	1/26	0.152725	0.402247	AKR1B10
Cyan	Toxoplasmosis	2/112	0.159092	0.409157	LAMB3;LAMA3
Cyan	Human papillomavirus infection	4/331	0.159724	0.409157	LAMB3;ITGB3;LAMA3;WNT4
Cyan	Glutamatergic synapse	2/114	0.163557	0.413313	PLA2G4C;GRIA3
Cyan	Linoleic acid metabolism	1/29	0.168785	0.419109	PLA2G4C
Cyan	beta-Alanine metabolism	1/30	0.174071	0.419109	ALDH3A1
Cyan	Citrate cycle (TCA cycle)	1/30	0.174071	0.419109	IDH2
Cyan	Neurotrophin signaling pathway	2/119	0.174815	0.419109	RPS6KA1;NFKBIE
Cyan	Circadian rhythm	1/31	0.179323	0.423073	PRKAA2
Cyan	Thermogenesis	3/232	0.183256	0.423073	PRKAA2;RPS6KA1;ACSL4
Cyan	Ras signaling pathway	3/232	0.183256	0.423073	MRAS;PLA2G4C;PDGFA
Cyan	Pentose and glucuronate interconversions	1/34	0.194883	0.439073	AKR1B10
Cyan	Propanoate metabolism	1/34	0.194883	0.439073	ACSS3
Cyan	Starch and sucrose metabolism	1/36	0.205093	0.439482	HKDC1
Cyan	Tyrosine metabolism	1/36	0.205093	0.439482	ALDH3A1
Cyan	Vascular smooth muscle contraction	2/133	0.206923	0.439482	PRKCE;PLA2G4C
Cyan	Alzheimer disease	4/369	0.207763	0.439482	TUBA1C;TUBB2A;WIPI1;WNT4
Cyan	African trypanosomiasis	1/37	0.21015	0.439482	F2RL1
Cyan	Thyroid cancer	1/37	0.21015	0.439482	RET
Cyan	Primary immunodeficiency	1/38	0.215174	0.439482	RFX5
Cyan	Endocytosis	3/252	0.215689	0.439482	SRC;CLTCL1;WIPF3
Cyan	Insulin signaling pathway	2/137	0.216216	0.439482	PRKAA2;HKDC1
Cyan	Nicotine addiction	1/40	0.225129	0.452679	GRIA3
Cyan	Ferroptosis	1/41	0.230059	0.457671	ACSL4
Cyan	Fatty acid degradation	1/43	0.239827	0.47208	ACSL4
Cyan	ABC transporters	1/45	0.249471	0.485949	DEFB1
Cyan	Carbohydrate digestion and absorption	1/47	0.258994	0.487285	HKDC1
Cyan	Cellular senescence	2/156	0.260745	0.487285	MRAS;SQSTM1
Cyan	Amino sugar and nucleotide sugar metabolism	1/48	0.263711	0.487285	HKDC1
Cyan	Intestinal immune network for IgA production	1/48	0.263711	0.487285	PIGR
Cyan	Necroptosis	2/159	0.267803	0.487285	PLA2G4C;SQSTM1
Cyan	Sphingolipid metabolism	1/49	0.268397	0.487285	ENPP7
Cyan	Ether lipid metabolism	1/49	0.268397	0.487285	PLA2G4C
Cyan	Ovarian steroidogenesis	1/51	0.277682	0.499294	PLA2G4C
Cyan	Endocrine and other factor-regulated calcium reabsorption	1/53	0.28685	0.50978	CLTCL1
Cyan	Hepatocellular carcinoma	2/168	0.288966	0.50978	TXNRD1;WNT4
Cyan	Pyrimidine metabolism	1/56	0.300386	0.524973	TYMP
Cyan	Legionellosis	1/57	0.304841	0.527826	EEF1A2
Cyan	Tuberculosis	2/180	0.31707	0.543963	SRC;RFX5
Cyan	Glycerolipid metabolism	1/61	0.322381	0.548048	AKR1B10
Cyan	Basal cell carcinoma	1/63	0.330986	0.557607	WNT4
Cyan	Neutrophil extracellular trap formation	2/189	0.337988	0.564319	SRC;ITGB3
Cyan	Transcriptional misregulation in cancer	2/192	0.344921	0.56481	PDGFA;GRIA3
Cyan	Long-term potentiation	1/67	0.347872	0.56481	RPS6KA1
Cyan	Fc epsilon RI signaling pathway	1/68	0.352026	0.56481	PLA2G4C
Cyan	Amphetamine addiction	1/69	0.356155	0.56481	GRIA3
Cyan	Epithelial cell signaling in Helicobacter pylori infection	1/70	0.360258	0.56481	SRC
Cyan	Prolactin signaling pathway	1/70	0.360258	0.56481	SRC
Cyan	Adherens junction	1/71	0.364334	0.56481	SRC
Cyan	Melanoma	1/72	0.368385	0.56481	PDGFA
Cyan	Non-small cell lung cancer	1/72	0.368385	0.56481	RET
Cyan	Neuroactive ligand-receptor interaction	3/341	0.368486	0.56481	PTGFR;F2RL1;GRIA3
Cyan	PPAR signaling pathway	1/74	0.37641	0.571688	ACSL4
Cyan	Thyroid hormone synthesis	1/75	0.380385	0.571688	GPX2
Cyan	Metabolism of xenobiotics by cytochrome P450	1/76	0.384334	0.571688	ALDH3A1
Cyan	Arrhythmogenic right ventricular cardiomyopathy	1/77	0.388258	0.571688	ITGB3
Cyan	Leishmaniasis	1/77	0.388258	0.571688	EEF1A2
Cyan	Antigen processing and presentation	1/78	0.392158	0.572918	RFX5
Cyan	Lipid and atherosclerosis	2/215	0.397194	0.575777	SRC;VLDLR
Cyan	B cell receptor signaling pathway	1/81	0.403709	0.58072	NFKBIE
Cyan	ErbB signaling pathway	1/85	0.418773	0.594013	SRC
Cyan	Human cytomegalovirus infection	2/225	0.419338	0.594013	SRC;ITGB3
Cyan	Insulin secretion	1/86	0.42248	0.594013	SNAP25
Cyan	GABAergic synapse	1/89	0.433459	0.600421	SRC
Cyan	PD-L1 expression and PD-1 checkpoint pathway in cancer	1/89	0.433459	0.600421	NFKBIE
Cyan	Th1 and Th2 cell differentiation	1/92	0.444231	0.604515	NFKBIE
Cyan	Chemical carcinogenesis	2/239	0.449638	0.604515	SRC;RPS6KA1
Cyan	Staphylococcus aureus infection	1/95	0.454801	0.604515	DEFB1
Cyan	Dilated cardiomyopathy	1/96	0.458279	0.604515	ITGB3
Cyan	Circadian entrainment	1/97	0.461736	0.604515	GRIA3
Cyan	Phosphatidylinositol signaling system	1/97	0.461736	0.604515	IP6K3
Cyan	Prostate cancer	1/97	0.461736	0.604515	PDGFA
Cyan	Glycerophospholipid metabolism	1/98	0.46517	0.604515	PLA2G4C
Cyan	Parkinson disease	2/249	0.470735	0.604515	TUBA1C;TUBB2A
Cyan	AGE-RAGE signaling pathway in diabetic complications	1/100	0.471974	0.604515	PRKCE
Cyan	Progesterone-mediated oocyte maturation	1/100	0.471974	0.604515	RPS6KA1
Cyan	Melanogenesis	1/101	0.475344	0.604689	WNT4
Cyan	Longevity regulating pathway	1/102	0.478693	0.604835	PRKAA2
Cyan	T cell receptor signaling pathway	1/104	0.485326	0.609101	NFKBIE
Cyan	Th17 cell differentiation	1/107	0.49512	0.613161	NFKBIE
Cyan	Glucagon signaling pathway	1/107	0.49512	0.613161	PRKAA2
Cyan	HIF-1 signaling pathway	1/109	0.501546	0.617033	HKDC1
Cyan	Serotonergic synapse	1/113	0.514155	0.626573	PLA2G4C
Cyan	Leukocyte transendothelial migration	1/114	0.517258	0.626573	MSN
Cyan	Prion disease	2/273	0.519352	0.626573	TUBA1C;TUBB2A
Cyan	Sphingolipid signaling pathway	1/119	0.532479	0.637783	PRKCE
Cyan	AMPK signaling pathway	1/120	0.535465	0.637783	PRKAA2
Cyan	Lysosome	1/128	0.558686	0.652184	CLTCL1
Cyan	Oocyte meiosis	1/129	0.561506	0.652184	RPS6KA1
Cyan	Purine metabolism	1/129	0.561506	0.652184	GDA
Cyan	Relaxin signaling pathway	1/129	0.561506	0.652184	SRC
Cyan	FoxO signaling pathway	1/131	0.567093	0.653766	PRKAA2
Cyan	Dopaminergic synapse	1/132	0.56986	0.653766	GRIA3
Cyan	Estrogen signaling pathway	1/137	0.583435	0.665258	SRC
Cyan	Measles	1/139	0.588745	0.666187	MSN
Cyan	Ubiquitin mediated proteolysis	1/140	0.591375	0.666187	FBXO2
Cyan	Apoptosis	1/142	0.596584	0.666927	TUBA1C
Cyan	Signaling pathways regulating pluripotency of stem cells	1/143	0.599164	0.666927	WNT4
Cyan	Breast cancer	1/147	0.609321	0.671783	WNT4
Cyan	Retrograde endocannabinoid signaling	1/148	0.611821	0.671783	GRIA3
Cyan	Gastric cancer	1/149	0.614304	0.671783	WNT4
Cyan	Cushing syndrome	1/155	0.628876	0.679768	WNT4
Cyan	Non-alcoholic fatty liver disease	1/155	0.628876	0.679768	PRKAA2
Cyan	Hepatitis B	1/162	0.645188	0.689429	SRC
Cyan	JAK-STAT signaling pathway	1/162	0.645188	0.689429	PDGFA
Cyan	Wnt signaling pathway	1/166	0.654188	0.693487	WNT4
Cyan	cGMP-PKG signaling pathway	1/167	0.656402	0.693487	PRKCE
Cyan	Protein processing in endoplasmic reticulum	1/171	0.665119	0.698749	FBXO2
Cyan	RNA transport	1/186	0.695899	0.727	EEF1A2
Cyan	Chemokine signaling pathway	1/192	0.707409	0.732798	SRC
Cyan	Kaposi sarcoma-associated herpesvirus infection	1/193	0.709285	0.732798	SRC
Cyan	Epstein-Barr virus infection	1/202	0.725641	0.7433	NFKBIE
Cyan	Viral carcinogenesis	1/203	0.727401	0.7433	SRC
Cyan	cAMP signaling pathway	1/216	0.749286	0.761503	GRIA3
Cyan	Coronavirus disease	1/232	0.773842	0.782208	ACE2
Cyan	Herpes simplex virus 1 infection	2/498	0.828358	0.832812	SRC;ITGB3
Cyan	Cytokine-cytokine receptor interaction	1/295	0.849412	0.849412	IL32
Green	Herpes simplex virus 1 infection	32/498	2.51554e-12	3.87393e-10	ZNF254;ZNF177;ZNF471;ZNF195;ZNF44;ZNF26;ZFP14;ZNF529;ZNF84;ZNF528;ZNF506;ZNF546;ZNF248;ZNF721;ZNF566;JAK2;ZNF302;ZNF544;ZNF224;ZNF565;ZNF585A;ZNF189;ZNF383;ZNF283;ZNF10;ZNF33A;ZNF559;ZNF778;ZNF514;ZNF334;ZNF234;ZNF552
Green	Taste transduction	9/86	4.71227e-06	0.000362845	TAS2R50;GABBR1;TAS2R10;SCN9A;TAS2R13;TAS2R14;TAS2R3;TAS2R5;TAS2R4
Green	Homologous recombination	4/41	0.00298339	0.153147	RAD50;ATM;SYCP3;RAD54B
Green	Fanconi anemia pathway	4/54	0.00803435	0.309322	FANCM;FANCL;FAN1;ATR
Green	Spliceosome	6/150	0.0233286	0.708256	PRPF38B;RBM25;HNRNPA3;PRPF3;TRA2A;HNRNPA1
Green	Cellular senescence	6/156	0.0275944	0.708256	SMAD2;RAD50;CACNA1D;TRPM7;ATM;ATR
Green	Phosphatidylinositol signaling system	4/97	0.054338	0.993754	DGKE;IMPA1;PIK3C2G;DGKH
Green	mRNA surveillance pathway	4/98	0.0560263	0.993754	SMG1;CSTF3;UPF3B;WDR33
Green	Glycerolipid metabolism	3/61	0.0601978	0.993754	DGKE;MOGAT1;DGKH
Green	SNARE interactions in vesicular transport	2/33	0.0839455	0.993754	STX16;STX2
Green	p53 signaling pathway	3/73	0.0918141	0.993754	ATM;MDM4;ATR
Green	Cell cycle	4/124	0.10936	0.993754	SMAD2;ORC2;ATM;ATR
Green	RNA transport	5/186	0.138486	0.993754	EIF4A2;XPO1;UPF3B;SUMO4;TRNT1
Green	ABC transporters	2/45	0.140763	0.993754	ABCA5;ABCA9
Green	Carbohydrate digestion and absorption	2/47	0.150894	0.993754	AMY2B;CACNA1D
Green	TGF-beta signaling pathway	3/94	0.159525	0.993754	SMAD2;ZFYVE16;SMURF2
Green	Choline metabolism in cancer	3/98	0.173812	0.993754	DGKE;CHKA;DGKH
Green	Glycerophospholipid metabolism	3/98	0.173812	0.993754	DGKE;CHKA;DGKH
Green	Non-homologous end-joining	1/13	0.174624	0.993754	RAD50
Green	NF-kappa B signaling pathway	3/104	0.195875	0.993754	CYLD;ATM;MALT1
Green	Legionellosis	2/57	0.203314	0.993754	CLK1;CLK4
Green	GnRH secretion	2/64	0.241077	0.993754	GABBR1;CACNA1D
Green	Growth hormone synthesis, secretion and action	3/119	0.253532	0.993754	ADCY10;CACNA1D;JAK2
Green	Chemical carcinogenesis	5/239	0.273517	0.993754	RPS6KA6;CYP3A43;CACNA1D;JAK2;CYP3A5
Green	Mismatch repair	1/23	0.287966	0.993754	MLH3
Green	Inositol phosphate metabolism	2/73	0.289989	0.993754	IMPA1;PIK3C2G
Green	Yersinia infection	3/137	0.325232	0.993754	RPS6KA6;PKN2;ARHGEF7
Green	Phototransduction	1/28	0.338678	0.993754	SLC24A1
Green	Signaling pathways regulating pluripotency of stem cells	3/143	0.349267	0.993754	SMAD2;APC;JAK2
Green	Proteoglycans in cancer	4/205	0.353481	0.993754	SMAD2;TIAM1;PDCD4;PPP1R12B
Green	beta-Alanine metabolism	1/30	0.35794	0.993754	HIBCH
Green	Colorectal cancer	2/86	0.359778	0.993754	SMAD2;APC
Green	GABAergic synapse	2/89	0.375561	0.993754	GABBR1;CACNA1D
Green	cAMP signaling pathway	4/216	0.389995	0.993754	TIAM1;ADCY10;GABBR1;CACNA1D
Green	Propanoate metabolism	1/34	0.394803	0.993754	HIBCH
Green	Regulation of actin cytoskeleton	4/218	0.396611	0.993754	TIAM1;APC;ARHGEF7;PPP1R12B
Green	Human T-cell leukemia virus 1 infection	4/219	0.399915	0.993754	SMAD2;XPO1;ATM;ATR
Green	Starch and sucrose metabolism	1/36	0.412435	0.993754	AMY2B
Green	DNA replication	1/36	0.412435	0.993754	DNA2
Green	Necroptosis	3/159	0.412702	0.993754	CYLD;TRPM7;JAK2
Green	Circadian entrainment	2/97	0.416818	0.993754	ADCY10;CACNA1D
Green	AGE-RAGE signaling pathway in diabetic complications	2/100	0.431938	0.993754	SMAD2;JAK2
Green	Tight junction	3/169	0.451388	0.993754	TIAM1;RAPGEF2;CACNA1D
Green	C-type lectin receptor signaling pathway	2/104	0.451768	0.993754	CYLD;MALT1
Green	Th17 cell differentiation	2/107	0.46638	0.993754	SMAD2;JAK2
Green	Insulin resistance	2/108	0.4712	0.993754	RPS6KA6;OGT
Green	Glycosphingolipid biosynthesis	1/45	0.485656	0.993754	GCNT2
Green	Type II diabetes mellitus	1/46	0.493208	0.993754	CACNA1D
Green	Cholinergic synapse	2/113	0.4949	0.993754	CACNA1D;JAK2
Green	Other types of O-glycan biosynthesis	1/47	0.500649	0.993754	OGT
Green	Endocytosis	4/252	0.506104	0.993754	SMAD2;ZFYVE16;SMURF2;RUFY2
Green	Valine, leucine and isoleucine degradation	1/48	0.507982	0.993754	HIBCH
Green	Hedgehog signaling pathway	1/56	0.562909	0.993754	SMURF2
Green	Endometrial cancer	1/58	0.575658	0.993754	APC
Green	Notch signaling pathway	1/59	0.581892	0.993754	ADAM17
Green	Vascular smooth muscle contraction	2/133	0.582675	0.993754	CACNA1D;PPP1R12B
Green	Mineral absorption	1/60	0.588036	0.993754	TRPM7
Green	Steroid hormone biosynthesis	1/61	0.594089	0.993754	CYP3A5
Green	Apelin signaling pathway	2/137	0.598829	0.993754	SMAD2;ADCY10
Green	Basal cell carcinoma	1/63	0.605931	0.993754	APC
Green	Lysine degradation	1/63	0.605931	0.993754	PRDM2
Green	Ubiquitin mediated proteolysis	2/140	0.610634	0.993754	SMURF2;FANCL
Green	Cortisol synthesis and secretion	1/65	0.617429	0.993754	CACNA1D
Green	Inflammatory bowel disease	1/65	0.617429	0.993754	SMAD2
Green	MAPK signaling pathway	4/294	0.627581	0.993754	RPS6KA6;RASA2;RAPGEF2;CACNA1D
Green	Long-term potentiation	1/67	0.628593	0.993754	RPS6KA6
Green	Retinol metabolism	1/68	0.634052	0.993754	CYP3A5
Green	Adipocytokine signaling pathway	1/69	0.639431	0.993754	JAK2
Green	Amphetamine addiction	1/69	0.639431	0.993754	CACNA1D
Green	Renin secretion	1/69	0.639431	0.993754	CACNA1D
Green	Phospholipase D signaling pathway	2/148	0.640816	0.993754	DGKE;DGKH
Green	Gastric cancer	2/149	0.644457	0.993754	SMAD2;APC
Green	Epithelial cell signaling in Helicobacter pylori infection	1/70	0.644732	0.993754	ADAM17
Green	Prolactin signaling pathway	1/70	0.644732	0.993754	JAK2
Green	RIG-I-like receptor signaling pathway	1/70	0.644732	0.993754	CYLD
Green	Adherens junction	1/71	0.649955	0.993754	FER
Green	Oxytocin signaling pathway	2/154	0.662226	0.993754	CACNA1D;PPP1R12B
Green	Cushing syndrome	2/155	0.665693	0.993754	APC;CACNA1D
Green	MicroRNAs in cancer	4/310	0.668546	0.993754	APC;PDCD4;ATM;MDM4
Green	Metabolism of xenobiotics by cytochrome P450	1/76	0.674944	0.993754	CYP3A5
Green	Pancreatic cancer	1/76	0.674944	0.993754	SMAD2
Green	Arrhythmogenic right ventricular cardiomyopathy	1/77	0.679724	0.993754	CACNA1D
Green	Leishmaniasis	1/77	0.679724	0.993754	JAK2
Green	Synaptic vesicle cycle	1/78	0.684434	0.993754	STX2
Green	Hippo signaling pathway	2/163	0.692407	0.993754	SMAD2;APC
Green	B cell receptor signaling pathway	1/81	0.698155	0.993754	MALT1
Green	Wnt signaling pathway	2/166	0.701963	0.993754	DAAM1;APC
Green	Hepatocellular carcinoma	2/168	0.708196	0.993754	SMAD2;APC
Green	Insulin secretion	1/86	0.719713	0.993754	CACNA1D
Green	Influenza A	2/172	0.720336	0.993754	XPO1;JAK2
Green	Cardiac muscle contraction	1/87	0.723837	0.993754	CACNA1D
Green	PD-L1 expression and PD-1 checkpoint pathway in cancer	1/89	0.731904	0.993754	JAK2
Green	Hypertrophic cardiomyopathy	1/90	0.735849	0.993754	CACNA1D
Green	Morphine addiction	1/91	0.739737	0.993754	GABBR1
Green	Tuberculosis	2/180	0.743344	0.993754	JAK2;MALT1
Green	Th1 and Th2 cell differentiation	1/92	0.743567	0.993754	JAK2
Green	NOD-like receptor signaling pathway	2/181	0.746103	0.993754	TRPM7;PKN2
Green	Salivary secretion	1/93	0.747341	0.993754	AMY2B
Green	GnRH signaling pathway	1/93	0.747341	0.993754	CACNA1D
Green	Dilated cardiomyopathy	1/96	0.758334	0.993754	CACNA1D
Green	Aldosterone synthesis and secretion	1/98	0.765397	0.993754	CACNA1D
Green	Progesterone-mediated oocyte maturation	1/100	0.772254	0.993754	RPS6KA6
Green	Transcriptional misregulation in cancer	2/192	0.774813	0.993754	CCNT2;ATM
Green	Chemokine signaling pathway	2/192	0.774813	0.993754	TIAM1;JAK2
Green	Chagas disease	1/102	0.778911	0.993754	SMAD2
Green	Pancreatic secretion	1/102	0.778911	0.993754	AMY2B
Green	Amyotrophic lateral sclerosis	4/364	0.7833	0.993754	HNRNPA3;DNAH14;DNAH6;HNRNPA1
Green	T cell receptor signaling pathway	1/104	0.785375	0.993754	MALT1
Green	Drug metabolism	1/108	0.797742	0.993754	CYP3A5
Green	Ribosome biogenesis in eukaryotes	1/108	0.797742	0.993754	XPO1
Green	Toxoplasmosis	1/112	0.809398	0.993754	JAK2
Green	Serotonergic synapse	1/113	0.812206	0.993754	CACNA1D
Green	Glutamatergic synapse	1/114	0.814973	0.993754	CACNA1D
Green	Leukocyte transendothelial migration	1/114	0.814973	0.993754	TXK
Green	Rap1 signaling pathway	2/210	0.815701	0.993754	TIAM1;RAPGEF2
Green	Human immunodeficiency virus 1 infection	2/212	0.81981	0.993754	ATM;ATR
Green	Neurotrophin signaling pathway	1/119	0.828209	0.993754	RPS6KA6
Green	Osteoclast differentiation	1/127	0.847452	0.993754	CYLD
Green	Oocyte meiosis	1/129	0.851917	0.993754	RPS6KA6
Green	Purine metabolism	1/129	0.851917	0.993754	ADCY10
Green	Relaxin signaling pathway	1/129	0.851917	0.993754	SMAD2
Green	FoxO signaling pathway	1/131	0.856252	0.993754	ATM
Green	Thermogenesis	2/232	0.856597	0.993754	ADCY10;RPS6KA6
Green	Ras signaling pathway	2/232	0.856597	0.993754	TIAM1;RASA2
Green	Dopaminergic synapse	1/132	0.858372	0.993754	CACNA1D
Green	Human papillomavirus infection	3/331	0.86615	0.993754	APC;ATM;ATR
Green	Estrogen signaling pathway	1/137	0.868513	0.993754	GABBR1
Green	Fluid shear stress and atherosclerosis	1/139	0.872363	0.993754	SUMO4
Green	Apoptosis	1/142	0.877929	0.993754	ATM
Green	Shigellosis	2/246	0.878133	0.993754	ATM;MALT1
Green	Salmonella infection	2/249	0.882342	0.993754	GCC2;PIK3C2G
Green	Breast cancer	1/147	0.886674	0.993754	APC
Green	Retrograde endocannabinoid signaling	1/148	0.888346	0.993754	CACNA1D
Green	Adrenergic signaling in cardiomyocytes	1/150	0.891618	0.993754	CACNA1D
Green	mTOR signaling pathway	1/154	0.897877	0.993754	RPS6KA6
Green	Alzheimer disease	3/369	0.909315	0.993754	ADAM17;APC;CACNA1D
Green	Hepatitis B	1/162	0.909335	0.993754	JAK2
Green	JAK-STAT signaling pathway	1/162	0.909335	0.993754	JAK2
Green	cGMP-PKG signaling pathway	1/167	0.915836	0.993754	CACNA1D
Green	Pathways of neurodegeneration	4/475	0.9201	0.993754	APC;DNAH14;DNAH6;CACNA1D
Green	Protein processing in endoplasmic reticulum	1/171	0.920701	0.993754	UGGT2
Green	Huntington disease	2/306	0.940665	0.993754	DNAH14;DNAH6
Green	Kaposi sarcoma-associated herpesvirus infection	1/193	0.942857	0.993754	JAK2
Green	Focal adhesion	1/201	0.94928	0.993754	PPP1R12B
Green	Viral carcinogenesis	1/203	0.95077	0.993754	RASA2
Green	Diabetic cardiomyopathy	1/203	0.95077	0.993754	SMAD2
Green	Lipid and atherosclerosis	1/215	0.958838	0.993754	JAK2
Green	PI3K-Akt signaling pathway	2/354	0.967336	0.993754	PKN2;JAK2
Green	Coronavirus disease	1/232	0.968062	0.993754	ADAM17
Green	Calcium signaling pathway	1/240	0.971659	0.993754	CACNA1D
Green	Prion disease	1/273	0.982695	0.993754	CACNA1D
Green	Pathways in cancer	3/531	0.985138	0.993754	SMAD2;APC;JAK2
Green	Cytokine-cytokine receptor interaction	1/295	0.987551	0.993754	TNFSF4
Green	Neuroactive ligand-receptor interaction	1/341	0.993754	0.993754	GABBR1
Greenyellow	ABC transporters	4/45	0.000488329	0.0659244	ABCC3;ABCA2;ABCG5;ABCC5
Greenyellow	Human papillomavirus infection	7/331	0.01903	0.812185	TCF7L2;LAMA5;NOTCH4;PXN;TUBG2;ATP6V0E2;THBS3
Greenyellow	Fructose and mannose metabolism	2/33	0.0295491	0.812185	PFKFB1;ENOSF1
Greenyellow	mRNA surveillance pathway	3/98	0.0461059	0.812185	PNN;NXF1;PABPC1L
Greenyellow	Insulin resistance	3/108	0.0584099	0.812185	MLXIP;MLXIPL;PDPK1
Greenyellow	RNA transport	4/186	0.065993	0.812185	PNN;NXF1;NUP210;PABPC1L
Greenyellow	AMPK signaling pathway	3/120	0.0749884	0.812185	PFKFB1;PDPK1;ADRA1A
Greenyellow	Thyroid hormone signaling pathway	3/121	0.076455	0.812185	KAT2A;PDPK1;NOTCH4
Greenyellow	Endometrial cancer	2/58	0.0811714	0.812185	TCF7L2;PDPK1
Greenyellow	Focal adhesion	4/201	0.0823796	0.812185	LAMA5;PDPK1;PXN;THBS3
Greenyellow	Notch signaling pathway	2/59	0.0835853	0.812185	KAT2A;NOTCH4
Greenyellow	Taurine and hypotaurine metabolism	1/11	0.086105	0.812185	CSAD
Greenyellow	Steroid hormone biosynthesis	2/61	0.0884778	0.812185	CYP21A2;HSD17B3
Greenyellow	PPAR signaling pathway	2/74	0.122134	0.812185	PDPK1;PLIN4
Greenyellow	Phenylalanine metabolism	1/17	0.129923	0.812185	AOC2
Greenyellow	mTOR signaling pathway	3/154	0.131332	0.812185	FLCN;PDPK1;LPIN3
Greenyellow	Synaptic vesicle cycle	2/78	0.133039	0.812185	SLC6A13;ATP6V0E2
Greenyellow	Non-alcoholic fatty liver disease	3/155	0.13317	0.812185	MLXIP;MLXIPL;DDIT3
Greenyellow	Other glycan degradation	1/18	0.13702	0.812185	ENGASE
Greenyellow	ECM-receptor interaction	2/88	0.16117	0.812185	LAMA5;THBS3
Greenyellow	Bile secretion	2/90	0.166922	0.812185	ABCC3;ABCG5
Greenyellow	alpha-Linolenic acid metabolism	1/25	0.185115	0.812185	PLA2G6
Greenyellow	Prostate cancer	2/97	0.187313	0.812185	TCF7L2;PDPK1
Greenyellow	Glycerophospholipid metabolism	2/98	0.190254	0.812185	PLA2G6;LPIN3
Greenyellow	Inflammatory mediator regulation of TRP channels	2/98	0.190254	0.812185	TRPV1;PLA2G6
Greenyellow	Collecting duct acid secretion	1/27	0.19836	0.812185	ATP6V0E2
Greenyellow	Linoleic acid metabolism	1/29	0.211391	0.812185	PLA2G6
Greenyellow	beta-Alanine metabolism	1/30	0.217828	0.812185	AOC2
Greenyellow	Toxoplasmosis	2/112	0.231971	0.812185	LAMA5;PDPK1
Greenyellow	SNARE interactions in vesicular transport	1/33	0.236825	0.812185	VAMP1
Greenyellow	Tyrosine metabolism	1/36	0.255365	0.812185	AOC2
Greenyellow	African trypanosomiasis	1/37	0.261444	0.812185	IDO2
Greenyellow	Aldosterone-regulated sodium reabsorption	1/37	0.261444	0.812185	PDPK1
Greenyellow	Thyroid cancer	1/37	0.261444	0.812185	TCF7L2
Greenyellow	Various types of N-glycan biosynthesis	1/39	0.273456	0.812185	MAN2A2
Greenyellow	Glycine, serine and threonine metabolism	1/40	0.279389	0.812185	AOC2
Greenyellow	Nicotine addiction	1/40	0.279389	0.812185	CHRNA4
Greenyellow	Lysosome	2/128	0.280232	0.812185	ABCA2;AP1G2
Greenyellow	Tryptophan metabolism	1/42	0.291111	0.812185	IDO2
Greenyellow	Vascular smooth muscle contraction	2/133	0.295305	0.812185	PLA2G6;ADRA1A
Greenyellow	Fat digestion and absorption	1/43	0.2969	0.812185	ABCG5
Greenyellow	Neuroactive ligand-receptor interaction	4/341	0.302777	0.812185	CHRNA4;TRPV1;PTH1R;ADRA1A
Greenyellow	Insulin signaling pathway	2/137	0.307334	0.812185	PDPK1;TRIP10
Greenyellow	Apoptosis	2/142	0.322313	0.812185	PDPK1;DDIT3
Greenyellow	PI3K-Akt signaling pathway	4/354	0.326684	0.812185	LAMA5;PDPK1;EPOR;THBS3
Greenyellow	Ether lipid metabolism	1/49	0.330664	0.812185	PLA2G6
Greenyellow	Vibrio cholerae infection	1/50	0.336133	0.812185	ATP6V0E2
Greenyellow	Cholesterol metabolism	1/50	0.336133	0.812185	ABCG5
Greenyellow	Malaria	1/50	0.336133	0.812185	THBS3
Greenyellow	N-Glycan biosynthesis	1/50	0.336133	0.812185	MAN2A2
Greenyellow	Breast cancer	2/147	0.337212	0.812185	TCF7L2;NOTCH4
Greenyellow	Amyotrophic lateral sclerosis	4/364	0.34516	0.812185	NXF1;DNAH1;NUP210;DDIT3
Greenyellow	Spliceosome	2/150	0.346106	0.812185	SNRNP70;U2AF1L4
Greenyellow	Phagosome	2/152	0.352014	0.812185	ATP6V0E2;THBS3
Greenyellow	Endocrine and other factor-regulated calcium reabsorption	1/53	0.352273	0.812185	PTH1R
Greenyellow	Cushing syndrome	2/155	0.360841	0.812185	TCF7L2;CYP21A2
Greenyellow	VEGF signaling pathway	1/59	0.383393	0.812185	PXN
Greenyellow	Arachidonic acid metabolism	1/61	0.393433	0.812185	PLA2G6
Greenyellow	Glycerolipid metabolism	1/61	0.393433	0.812185	LPIN3
Greenyellow	Basal cell carcinoma	1/63	0.40331	0.812185	TCF7L2
Greenyellow	Protein processing in endoplasmic reticulum	2/171	0.407103	0.812185	DDIT3;SEC31B
Greenyellow	Cortisol synthesis and secretion	1/65	0.413027	0.812185	CYP21A2
Greenyellow	Acute myeloid leukemia	1/67	0.422587	0.812185	TCF7L2
Greenyellow	Fc epsilon RI signaling pathway	1/68	0.427308	0.812185	PDPK1
Greenyellow	Renal cell carcinoma	1/69	0.431992	0.812185	FLCN
Greenyellow	Epithelial cell signaling in Helicobacter pylori infection	1/70	0.436637	0.812185	ATP6V0E2
Greenyellow	Axon guidance	2/182	0.437968	0.812185	SEMA6C;PDPK1
Greenyellow	Adherens junction	1/71	0.441244	0.812185	TCF7L2
Greenyellow	Non-small cell lung cancer	1/72	0.445814	0.812185	PDPK1
Greenyellow	Arrhythmogenic right ventricular cardiomyopathy	1/77	0.468114	0.812185	TCF7L2
Greenyellow	Bacterial invasion of epithelial cells	1/77	0.468114	0.812185	PXN
Greenyellow	RNA degradation	1/79	0.476781	0.812185	PABPC1L
Greenyellow	Viral carcinogenesis	2/203	0.49437	0.812185	KAT2A;PXN
Greenyellow	Proteoglycans in cancer	2/205	0.499555	0.812185	PDPK1;PXN
Greenyellow	Colorectal cancer	1/86	0.506028	0.812185	TCF7L2
Greenyellow	Human immunodeficiency virus 1 infection	2/212	0.517434	0.812185	AP1G2;PXN
Greenyellow	GABAergic synapse	1/89	0.518059	0.812185	SLC6A13
Greenyellow	Lipid and atherosclerosis	2/215	0.524967	0.812185	PDPK1;DDIT3
Greenyellow	Small cell lung cancer	1/92	0.529799	0.812185	LAMA5
Greenyellow	Salivary secretion	1/93	0.533649	0.812185	ADRA1A
Greenyellow	Rheumatoid arthritis	1/93	0.533649	0.812185	ATP6V0E2
Greenyellow	TGF-beta signaling pathway	1/94	0.537468	0.812185	CHRD
Greenyellow	Fc gamma R-mediated phagocytosis	1/97	0.548738	0.812185	PLA2G6
Greenyellow	Aldosterone synthesis and secretion	1/98	0.552433	0.812185	CYP21A2
Greenyellow	Choline metabolism in cancer	1/98	0.552433	0.812185	PDPK1
Greenyellow	Hematopoietic cell lineage	1/99	0.556099	0.812185	EPOR
Greenyellow	Viral protein interaction with cytokine and cytokine receptor	1/100	0.559735	0.812185	TNFSF14
Greenyellow	Melanogenesis	1/101	0.563341	0.812185	TCF7L2
Greenyellow	Amoebiasis	1/102	0.566918	0.812185	LAMA5
Greenyellow	Protein digestion and absorption	1/103	0.570466	0.812185	COL27A1
Greenyellow	T cell receptor signaling pathway	1/104	0.573984	0.812185	PDPK1
Greenyellow	NF-kappa B signaling pathway	1/104	0.573984	0.812185	TNFSF14
Greenyellow	Parathyroid hormone synthesis, secretion and action	1/106	0.580936	0.812185	PTH1R
Greenyellow	Herpes simplex virus 1 infection	4/498	0.581308	0.812185	NXF1;TNFSF14;PILRB;ZNF587
Greenyellow	Glucagon signaling pathway	1/107	0.58437	0.812185	PFKFB1
Greenyellow	Ribosome biogenesis in eukaryotes	1/108	0.587775	0.812185	NXF1
Greenyellow	Shigellosis	2/246	0.5981	0.812185	PXN;U2AF1L4
Greenyellow	Cholinergic synapse	1/113	0.604392	0.812185	CHRNA4
Greenyellow	Salmonella infection	2/249	0.604715	0.812185	TCF7L2;PLEKHM1
Greenyellow	Glutamatergic synapse	1/114	0.607634	0.812185	SHANK3
Greenyellow	Leukocyte transendothelial migration	1/114	0.607634	0.812185	PXN
Greenyellow	Sphingolipid signaling pathway	1/119	0.623455	0.81715	PDPK1
Greenyellow	Neurotrophin signaling pathway	1/119	0.623455	0.81715	PDPK1
Greenyellow	Pathways in cancer	4/531	0.631944	0.820312	TCF7L2;LAMA5;NOTCH4;EPOR
Greenyellow	Purine metabolism	1/129	0.653219	0.836426	ALLC
Greenyellow	FoxO signaling pathway	1/131	0.658885	0.836426	PDPK1
Greenyellow	Oxidative phosphorylation	1/133	0.664459	0.836426	ATP6V0E2
Greenyellow	Autophagy	1/137	0.675337	0.836426	PDPK1
Greenyellow	Yersinia infection	1/137	0.675337	0.836426	PXN
Greenyellow	MAPK signaling pathway	2/294	0.694202	0.846231	DDIT3;MAPK8IP3
Greenyellow	Cytokine-cytokine receptor interaction	2/295	0.695987	0.846231	TNFSF14;EPOR
Greenyellow	Gastric cancer	1/149	0.705912	0.846231	TCF7L2
Greenyellow	Adrenergic signaling in cardiomyocytes	1/150	0.708326	0.846231	ADRA1A
Greenyellow	MicroRNAs in cancer	2/310	0.721756	0.849221	NOTCH4;BCL2L2
Greenyellow	JAK-STAT signaling pathway	1/162	0.735812	0.849221	EPOR
Greenyellow	Hippo signaling pathway	1/163	0.737982	0.849221	TCF7L2
Greenyellow	Wnt signaling pathway	1/166	0.744389	0.849221	TCF7L2
Greenyellow	cGMP-PKG signaling pathway	1/167	0.746489	0.849221	ADRA1A
Greenyellow	Hepatocellular carcinoma	1/168	0.748573	0.849221	TCF7L2
Greenyellow	Influenza A	1/172	0.756738	0.85133	NXF1
Greenyellow	Transcriptional misregulation in cancer	1/192	0.793775	0.873079	DDIT3
Greenyellow	Chemokine signaling pathway	1/192	0.793775	0.873079	PXN
Greenyellow	Kaposi sarcoma-associated herpesvirus infection	1/193	0.795472	0.873079	TCF7L2
Greenyellow	Regulation of actin cytoskeleton	1/218	0.833667	0.89449	PXN
Greenyellow	Human T-cell leukemia virus 1 infection	1/219	0.835037	0.89449	KAT2A
Greenyellow	Human cytomegalovirus infection	1/225	0.843028	0.89449	PXN
Greenyellow	Thermogenesis	1/232	0.851865	0.89449	COX19
Greenyellow	Ras signaling pathway	1/232	0.851865	0.89449	PLA2G6
Greenyellow	Chemical carcinogenesis	1/239	0.860208	0.89449	CHRNA4
Greenyellow	Calcium signaling pathway	1/240	0.861361	0.89449	ADRA1A
Greenyellow	Parkinson disease	1/249	0.871323	0.897928	DDIT3
Greenyellow	Prion disease	1/273	0.894543	0.914873	DDIT3
Greenyellow	Pathways of neurodegeneration	2/475	0.90221	0.915777	DNAH1;DDIT3
Greenyellow	Huntington disease	1/306	0.919819	0.926683	DNAH1
Greenyellow	Alzheimer disease	1/369	0.952541	0.952541	DDIT3
Grey60	Steroid biosynthesis	8/20	1.01066e-14	8.99487e-13	SQLE;EBP;NSDHL;CYP51A1;DHCR7;LSS;TM7SF2;FDFT1
Grey60	Terpenoid backbone biosynthesis	7/22	3.428e-12	1.52546e-10	FDPS;IDI1;MVK;HMGCS1;MVD;HMGCR;ACAT2
Grey60	Biosynthesis of unsaturated fatty acids	5/27	9.79142e-08	2.90479e-06	FADS2;ELOVL5;SCD;ELOVL6;FADS1
Grey60	Pyruvate metabolism	5/47	1.73906e-06	3.86942e-05	ACSS2;ALDH1B1;PKLR;ACACA;ACAT2
Grey60	Pentose phosphate pathway	4/30	8.01725e-06	0.000142707	GPI;ALDOC;PGD;TKT
Grey60	Glycolysis / Gluconeogenesis	5/67	1.02353e-05	0.000151824	GPI;ACSS2;ALDH1B1;PKLR;ALDOC
Grey60	Valine, leucine and isoleucine degradation	4/48	5.36662e-05	0.000682328	ALDH1B1;HMGCS1;AACS;ACAT2
Grey60	Glycerolipid metabolism	4/61	0.000137942	0.0015346	ALDH1B1;PNPLA3;LPIN1;MGLL
Grey60	Butanoate metabolism	3/28	0.000232658	0.00230073	HMGCS1;AACS;ACAT2
Grey60	Glyoxylate and dicarboxylate metabolism	3/30	0.000286553	0.00255032	ACSS2;GLDC;ACAT2
Grey60	Propanoate metabolism	3/34	0.00041714	0.00337504	ACSS2;ACACA;ACAT2
Grey60	Synthesis and degradation of ketone bodies	2/10	0.000804172	0.00596427	HMGCS1;ACAT2
Grey60	AMPK signaling pathway	4/120	0.00179172	0.0122664	SCD;FASN;HMGCR;ACACA
Grey60	Fatty acid biosynthesis	2/18	0.00267377	0.0169975	FASN;ACACA
Grey60	PPAR signaling pathway	3/74	0.00399341	0.0236942	FADS2;HMGCS1;SCD
Grey60	Fatty acid elongation	2/27	0.00598204	0.0332751	ELOVL5;ELOVL6
Grey60	Ascorbate and aldarate metabolism	2/30	0.00735205	0.0384902	ALDH1B1;UGT2A3
Grey60	African trypanosomiasis	2/37	0.0110396	0.0545847	HBB;HBA2
Grey60	Tryptophan metabolism	2/42	0.0140755	0.0595545	ALDH1B1;ACAT2
Grey60	Fat digestion and absorption	2/43	0.0147213	0.0595545	NPC1L1;ACAT2
Grey60	Fatty acid degradation	2/43	0.0147213	0.0595545	ALDH1B1;ACAT2
Grey60	Porphyrin and chlorophyll metabolism	2/43	0.0147213	0.0595545	MMAB;UGT2A3
Grey60	Malaria	2/50	0.0195881	0.0757972	HBB;HBA2
Grey60	Insulin signaling pathway	3/137	0.021296	0.0789726	PKLR;FASN;ACACA
Grey60	Steroid hormone biosynthesis	2/61	0.0283882	0.101062	AKR1C3;UGT2A3
Grey60	Lysine degradation	2/63	0.0301301	0.103138	ALDH1B1;ACAT2
Grey60	Bile secretion	2/90	0.057386	0.189161	UGT2A3;HMGCR
Grey60	Thermogenesis	3/232	0.0783826	0.241367	KLB;MGLL;FGF21
Grey60	Glycosaminoglycan degradation	1/19	0.0786477	0.241367	HYAL3
Grey60	Pantothenate and CoA biosynthesis	1/21	0.086562	0.256801	ALDH1B1
Grey60	Histidine metabolism	1/22	0.0904939	0.259805	ALDH1B1
Grey60	Vitamin digestion and absorption	1/24	0.0983076	0.263166	SLC19A3
Grey60	alpha-Linolenic acid metabolism	1/25	0.10219	0.263166	FADS2
Grey60	Maturity onset diabetes of the young	1/26	0.106055	0.263166	PKLR
Grey60	Folate biosynthesis	1/26	0.106055	0.263166	AKR1C3
Grey60	Purine metabolism	2/129	0.106449	0.263166	PDE11A;PKLR
Grey60	beta-Alanine metabolism	1/30	0.121353	0.284221	ALDH1B1
Grey60	Citrate cycle (TCA cycle)	1/30	0.121353	0.284221	ACLY
Grey60	Fructose and mannose metabolism	1/33	0.132656	0.302728	ALDOC
Grey60	Pentose and glucuronate interconversions	1/34	0.136392	0.303472	UGT2A3
Grey60	Nicotinate and nicotinamide metabolism	1/35	0.140112	0.304145	QPRT
Grey60	Starch and sucrose metabolism	1/36	0.143816	0.304752	GPI
Grey60	Glycine, serine and threonine metabolism	1/40	0.158475	0.328006	GLDC
Grey60	Type II diabetes mellitus	1/46	0.179999	0.364089	PKLR
Grey60	Amino sugar and nucleotide sugar metabolism	1/48	0.187052	0.366235	GPI
Grey60	Arginine and proline metabolism	1/50	0.194046	0.366235	ALDH1B1
Grey60	Cholesterol metabolism	1/50	0.194046	0.366235	PCSK9
Grey60	Ovarian steroidogenesis	1/51	0.19752	0.366235	AKR1C3
Grey60	Regulation of lipolysis in adipocytes	1/55	0.21127	0.383734	MGLL
Grey60	Glutathione metabolism	1/57	0.218057	0.388141	PGD
Grey60	Arachidonic acid metabolism	1/61	0.231459	0.403918	AKR1C3
Grey60	Retinol metabolism	1/68	0.254368	0.43536	UGT2A3
Grey60	RIG-I-like receptor signaling pathway	1/70	0.260788	0.437422	DHX58
Grey60	Melanoma	1/72	0.267154	0.437422	FGF21
Grey60	Inositol phosphate metabolism	1/73	0.270317	0.437422	PLCH2
Grey60	Metabolism of xenobiotics by cytochrome P450	1/76	0.279724	0.444561	UGT2A3
Grey60	Synaptic vesicle cycle	1/78	0.285929	0.44645	SLC6A2
Grey60	Peroxisome	1/82	0.29818	0.457552	MVK
Grey60	Morphine addiction	1/91	0.324991	0.490241	PDE11A
Grey60	Glycerophospholipid metabolism	1/98	0.345142	0.511961	LPIN1
Grey60	Glucagon signaling pathway	1/107	0.370179	0.522337	ACACA
Grey60	Insulin resistance	1/108	0.372902	0.522337	TRIB3
Grey60	Drug metabolism	1/108	0.372902	0.522337	UGT2A3
Grey60	HIF-1 signaling pathway	1/109	0.375613	0.522337	ALDOC
Grey60	Growth hormone synthesis, secretion and action	1/119	0.402096	0.550562	GHR
Grey60	Lysosome	1/128	0.424979	0.57213	HYAL3
Grey60	Neuroactive ligand-receptor interaction	2/341	0.432518	0.57213	GHR;OXT
Grey60	PI3K-Akt signaling pathway	2/354	0.451489	0.57213	GHR;FGF21
Grey60	Breast cancer	1/147	0.470483	0.57213	FGF21
Grey60	Retrograde endocannabinoid signaling	1/148	0.472777	0.57213	MGLL
Grey60	Gastric cancer	1/149	0.475061	0.57213	FGF21
Grey60	Adrenergic signaling in cardiomyocytes	1/150	0.477335	0.57213	KCNE1
Grey60	mTOR signaling pathway	1/154	0.486335	0.57213	LPIN1
Grey60	Oxytocin signaling pathway	1/154	0.486335	0.57213	OXT
Grey60	Non-alcoholic fatty liver disease	1/155	0.488561	0.57213	PKLR
Grey60	Cushing syndrome	1/155	0.488561	0.57213	PDE11A
Grey60	JAK-STAT signaling pathway	1/162	0.503877	0.582404	GHR
Grey60	Influenza A	1/172	0.524975	0.599009	FDPS
Grey60	NOD-like receptor signaling pathway	1/181	0.543203	0.611962	NLRP6
Grey60	Rap1 signaling pathway	1/210	0.597362	0.657143	FGF21
Grey60	cAMP signaling pathway	1/216	0.607748	0.657143	OXT
Grey60	Regulation of actin cytoskeleton	1/218	0.611151	0.657143	FGF21
Grey60	Human T-cell leukemia virus 1 infection	1/219	0.612841	0.657143	FDPS
Grey60	Ras signaling pathway	1/232	0.634168	0.669269	FGF21
Grey60	Chemical carcinogenesis	1/239	0.645166	0.669269	UGT2A3
Grey60	Calcium signaling pathway	1/240	0.64671	0.669269	FGF21
Grey60	MAPK signaling pathway	1/294	0.720936	0.73036	FGF21
Grey60	Cytokine-cytokine receptor interaction	1/295	0.722154	0.73036	GHR
Grey60	Pathways in cancer	1/531	0.901642	0.901642	FGF21
Lightcyan	Primary immunodeficiency	11/38	1.14244e-17	1.39378e-15	CD79A;ZAP70;CIITA;CD8A;LCK;CD3E;IL2RG;ICOS;IL7R;CD3D;JAK3
Lightcyan	Hematopoietic cell lineage	12/99	2.84943e-14	1.73815e-12	CD2;ITGA4;CD5;CD8A;CD3G;CD1E;CD3E;IL7R;CD1C;MS4A1;CD3D;HLA-DOB
Lightcyan	T cell receptor signaling pathway	11/104	1.65658e-12	6.73674e-11	ITK;ZAP70;LCK;CD8A;GRAP2;CD3G;PRKCQ;CD3E;ICOS;CD3D;RASGRP1
Lightcyan	Th1 and Th2 cell differentiation	9/92	3.92633e-10	1.19753e-08	ZAP70;LCK;CD3G;PRKCQ;CD3E;IL2RG;CD3D;HLA-DOB;JAK3
Lightcyan	Th17 cell differentiation	9/107	1.53194e-09	3.73794e-08	ZAP70;LCK;CD3G;PRKCQ;IL2RG;CD3E;CD3D;HLA-DOB;JAK3
Lightcyan	PD-L1 expression and PD-1 checkpoint pathway in cancer	7/89	1.75289e-07	3.5642e-06	ZAP70;LCK;CD3G;PRKCQ;CD3E;CD3D;RASGRP1
Lightcyan	Viral protein interaction with cytokine and cytokine receptor	7/100	3.90903e-07	6.24463e-06	CCL22;XCR1;CCL5;CCR7;IL2RG;CCR5;CCR2
Lightcyan	Cell adhesion molecules	8/148	4.09484e-07	6.24463e-06	CD2;SPN;ITGA4;CD6;CD8A;ICOS;TIGIT;HLA-DOB
Lightcyan	Cytokine-cytokine receptor interaction	10/295	1.03895e-06	1.40836e-05	CCL22;XCR1;CCL5;TNFRSF9;CD27;CCR7;IL2RG;CCR5;IL7R;CCR2
Lightcyan	Chemokine signaling pathway	8/192	2.91427e-06	3.55541e-05	ITK;CCL22;XCR1;CCL5;CCR7;CCR5;JAK3;CCR2
Lightcyan	Human T-cell leukemia virus 1 infection	7/219	6.82848e-05	0.00075734	LCK;CD3G;IL2RG;CD3E;CD3D;HLA-DOB;JAK3
Lightcyan	Epstein-Barr virus infection	6/202	0.000341648	0.00347342	TRAF5;CD3G;CD3E;CD3D;HLA-DOB;JAK3
Lightcyan	Human immunodeficiency virus 1 infection	6/212	0.000441697	0.00398165	APOBEC3D;TRAF5;CD3G;CD3E;CCR5;CD3D
Lightcyan	Measles	5/139	0.00045691	0.00398165	CD3G;IL2RG;CD3E;CD3D;JAK3
Lightcyan	Chagas disease	4/102	0.00126329	0.0100651	CCL5;CD3G;CD3E;CD3D
Lightcyan	NF-kappa B signaling pathway	4/104	0.0013574	0.0100651	ZAP70;LCK;TRAF5;PRKCQ
Lightcyan	Intestinal immune network for IgA production	3/48	0.00140251	0.0100651	ITGA4;ICOS;HLA-DOB
Lightcyan	Natural killer cell mediated cytotoxicity	4/131	0.00314853	0.02134	ZAP70;KLRK1;LCK;SH2D1A
Lightcyan	Yersinia infection	4/137	0.00369605	0.0237326	ZAP70;ITGA4;LCK;CD8A
Lightcyan	Arrhythmogenic right ventricular cardiomyopathy	3/77	0.00538938	0.032455	ITGA4;LEF1;ATP2A3
Lightcyan	Antigen processing and presentation	3/78	0.00558652	0.032455	CIITA;CD8A;HLA-DOB
Lightcyan	Pathways in cancer	7/531	0.0112574	0.0624273	LEF1;TRAF5;PIM2;IL2RG;IL7R;RASGRP1;JAK3
Lightcyan	Toxoplasmosis	3/112	0.0149685	0.0793983	CIITA;CCR5;HLA-DOB
Lightcyan	Leukocyte transendothelial migration	3/114	0.0156893	0.0797541	ITK;ITGA4;RHOH
Lightcyan	Inflammatory bowel disease	2/65	0.0361009	0.175394	IL2RG;HLA-DOB
Lightcyan	Acute myeloid leukemia	2/67	0.0381497	0.175394	LEF1;PIM2
Lightcyan	JAK-STAT signaling pathway	3/162	0.0388167	0.175394	IL2RG;IL7R;JAK3
Lightcyan	Influenza A	3/172	0.0450285	0.196196	CIITA;CCL5;HLA-DOB
Lightcyan	Leishmaniasis	2/77	0.0490279	0.206255	ITGA4;HLA-DOB
Lightcyan	Hypertrophic cardiomyopathy	2/90	0.0646084	0.260822	ITGA4;ATP2A3
Lightcyan	Viral carcinogenesis	3/203	0.0671775	0.260822	TRAF5;CCR5;JAK3
Lightcyan	Rheumatoid arthritis	2/93	0.0684125	0.260822	CCL5;HLA-DOB
Lightcyan	Dilated cardiomyopathy	2/96	0.0722888	0.26725	ITGA4;ATP2A3
Lightcyan	Amoebiasis	2/102	0.0802481	0.280912	CD1E;CD1C
Lightcyan	PI3K-Akt signaling pathway	4/354	0.0805896	0.280912	ITGA4;IL2RG;IL7R;JAK3
Lightcyan	Human cytomegalovirus infection	3/225	0.0853795	0.289342	CCL5;TRAF5;CCR5
Lightcyan	Ras signaling pathway	3/232	0.0915705	0.301935	ZAP70;RASAL3;RASGRP1
Lightcyan	TNF signaling pathway	2/112	0.0940778	0.302039	CCL5;TRAF5
Lightcyan	Shigellosis	3/246	0.104493	0.326875	CCL5;TRAF5;PRKCQ
Lightcyan	Asthma	1/31	0.133277	0.406496	HLA-DOB
Lightcyan	African trypanosomiasis	1/37	0.156965	0.455945	IDO1
Lightcyan	Thyroid cancer	1/37	0.156965	0.455945	LEF1
Lightcyan	Allograft rejection	1/38	0.16085	0.456364	HLA-DOB
Lightcyan	Necroptosis	2/159	0.166183	0.46078	TRAF5;JAK3
Lightcyan	Tryptophan metabolism	1/42	0.176214	0.464044	IDO1
Lightcyan	Graft-versus-host disease	1/42	0.176214	0.464044	HLA-DOB
Lightcyan	Type I diabetes mellitus	1/43	0.180011	0.464044	HLA-DOB
Lightcyan	Tight junction	2/169	0.182575	0.464044	CD1E;CD1C
Lightcyan	Herpes simplex virus 1 infection	4/498	0.196602	0.474448	CCL5;TRAF5;ZNF107;HLA-DOB
Lightcyan	Amino sugar and nucleotide sugar metabolism	1/48	0.19874	0.474448	CHIT1
Lightcyan	Tuberculosis	2/180	0.200868	0.474448	CIITA;HLA-DOB
Lightcyan	NOD-like receptor signaling pathway	2/181	0.202543	0.474448	CCL5;TRAF5
Lightcyan	Malaria	1/50	0.206113	0.474448	KLRK1
Lightcyan	Autoimmune thyroid disease	1/53	0.217046	0.485276	HLA-DOB
Lightcyan	Transcriptional misregulation in cancer	2/192	0.221059	0.485276	BCL11B;RUNX2
Lightcyan	Kaposi sarcoma-associated herpesvirus infection	2/193	0.22275	0.485276	LEF1;CCR5
Lightcyan	Endometrial cancer	1/58	0.234937	0.502848	LEF1
Lightcyan	Viral myocarditis	1/60	0.24198	0.504849	HLA-DOB
Lightcyan	Glycerolipid metabolism	1/61	0.245478	0.504849	DGKA
Lightcyan	Basal cell carcinoma	1/63	0.252425	0.504849	LEF1
Lightcyan	Cytosolic DNA-sensing pathway	1/63	0.252425	0.504849	CCL5
Lightcyan	Adipocytokine signaling pathway	1/69	0.272888	0.531002	PRKCQ
Lightcyan	Epithelial cell signaling in Helicobacter pylori infection	1/70	0.276244	0.531002	CCL5
Lightcyan	Adherens junction	1/71	0.279585	0.531002	LEF1
Lightcyan	Non-small cell lung cancer	1/72	0.282911	0.531002	JAK3
Lightcyan	Calcium signaling pathway	2/240	0.302738	0.54489	ATP2A3;MCOLN2
Lightcyan	B cell receptor signaling pathway	1/81	0.312167	0.54489	CD79A
Lightcyan	Salmonella infection	2/249	0.317995	0.54489	LEF1;RHOH
Lightcyan	Endocytosis	2/252	0.323066	0.54489	IL2RG;CCR5
Lightcyan	Colorectal cancer	1/86	0.327907	0.54489	LEF1
Lightcyan	Cardiac muscle contraction	1/87	0.331012	0.54489	ATP2A3
Lightcyan	ECM-receptor interaction	1/88	0.334103	0.54489	ITGA4
Lightcyan	Morphine addiction	1/91	0.343291	0.54489	PDE7A
Lightcyan	Small cell lung cancer	1/92	0.346325	0.54489	TRAF5
Lightcyan	IL-17 signaling pathway	1/94	0.352353	0.54489	TRAF5
Lightcyan	Staphylococcus aureus infection	1/95	0.355346	0.54489	HLA-DOB
Lightcyan	Phosphatidylinositol signaling system	1/97	0.361292	0.54489	DGKA
Lightcyan	Prostate cancer	1/97	0.361292	0.54489	LEF1
Lightcyan	Choline metabolism in cancer	1/98	0.364244	0.54489	DGKA
Lightcyan	Glycerophospholipid metabolism	1/98	0.364244	0.54489	DGKA
Lightcyan	Inflammatory mediator regulation of TRP channels	1/98	0.364244	0.54489	PRKCQ
Lightcyan	Melanogenesis	1/101	0.373021	0.54489	LEF1
Lightcyan	Pancreatic secretion	1/102	0.375919	0.54489	ATP2A3
Lightcyan	Toll-like receptor signaling pathway	1/104	0.381677	0.54489	CCL5
Lightcyan	C-type lectin receptor signaling pathway	1/104	0.381677	0.54489	CCL22
Lightcyan	Parathyroid hormone synthesis, secretion and action	1/106	0.387382	0.54489	RUNX2
Lightcyan	MAPK signaling pathway	2/294	0.392809	0.54489	PTPN7;RASGRP1
Lightcyan	Insulin resistance	1/108	0.393036	0.54489	PRKCQ
Lightcyan	Thyroid hormone signaling pathway	1/121	0.428544	0.581386	ATP2A3
Lightcyan	Platelet activation	1/124	0.436442	0.581386	RASGRP1
Lightcyan	Osteoclast differentiation	1/127	0.444231	0.581386	LCK
Lightcyan	Lysosome	1/128	0.446804	0.581386	LAMP3
Lightcyan	Purine metabolism	1/129	0.449365	0.581386	PDE7A
Lightcyan	FoxO signaling pathway	1/131	0.454452	0.581386	IL7R
Lightcyan	Vascular smooth muscle contraction	1/133	0.459493	0.581386	PRKCQ
Lightcyan	Systemic lupus erythematosus	1/135	0.464487	0.581386	HLA-DOB
Lightcyan	Neuroactive ligand-receptor interaction	2/341	0.466882	0.581386	P2RY10;PTGDR
Lightcyan	Autophagy	1/137	0.469436	0.581386	PRKCQ
Lightcyan	Ubiquitin mediated proteolysis	1/140	0.476775	0.581386	RHOBTB1
Lightcyan	Signaling pathways regulating pluripotency of stem cells	1/143	0.484013	0.581386	JAK3
Lightcyan	Spinocerebellar ataxia	1/143	0.484013	0.581386	ATP2A3
Lightcyan	Breast cancer	1/147	0.49351	0.581386	LEF1
Lightcyan	Phospholipase D signaling pathway	1/148	0.495857	0.581386	DGKA
Lightcyan	Gastric cancer	1/149	0.498193	0.581386	LEF1
Lightcyan	Adrenergic signaling in cardiomyocytes	1/150	0.500519	0.581386	ATP2A3
Lightcyan	Phagosome	1/152	0.505138	0.581386	HLA-DOB
Lightcyan	Cushing syndrome	1/155	0.511988	0.583762	LEF1
Lightcyan	Hepatitis B	1/162	0.527609	0.588871	JAK3
Lightcyan	Hippo signaling pathway	1/163	0.529799	0.588871	LEF1
Lightcyan	Wnt signaling pathway	1/166	0.536311	0.588871	LEF1
Lightcyan	cGMP-PKG signaling pathway	1/167	0.538462	0.588871	ATP2A3
Lightcyan	Hepatocellular carcinoma	1/168	0.540603	0.588871	LEF1
Lightcyan	Pathogenic Escherichia coli infection	1/197	0.598593	0.646268	MYO1G
Lightcyan	Focal adhesion	1/201	0.606001	0.646764	ITGA4
Lightcyan	Diabetic cardiomyopathy	1/203	0.609654	0.646764	ATP2A3
Lightcyan	Lipid and atherosclerosis	1/215	0.63088	0.657565	CCL5
Lightcyan	cAMP signaling pathway	1/216	0.632596	0.657565	ATP2A3
Lightcyan	Regulation of actin cytoskeleton	1/218	0.636006	0.657565	ITGA4
Lightcyan	Prion disease	1/273	0.718424	0.736535	CCL5
Lightcyan	Human papillomavirus infection	1/331	0.785376	0.798466	ITGA4
Lightcyan	Alzheimer disease	1/369	0.820431	0.827211	ATP2A3
Lightcyan	Pathways of neurodegeneration	1/475	0.891006	0.891006	ATP2A3
Magenta	DNA replication	18/36	5.62404e-27	7.19877e-25	RFC5;FEN1;RFC3;PCNA;RNASEH2A;RFC4;MCM7;RFC2;PRIM1;RPA2;POLD3;POLA2;POLD1;MCM3;MCM4;MCM5;MCM6;MCM2
Magenta	Cell cycle	25/124	1.79409e-25	1.14822e-23	PCNA;MCM7;BUB1B;TTK;CCNB2;CDC45;CCND1;ORC1;CHEK2;CHEK1;E2F1;BUB1;YWHAH;CDC7;CDC6;CDC25A;CCNE2;CDK2;CDK1;MCM3;MCM4;MCM5;MCM6;MCM2;MAD2L1
Magenta	Mismatch repair	10/23	1.04551e-14	4.46085e-13	RFC5;POLD3;RFC3;PCNA;RFC4;MSH2;RFC2;EXO1;POLD1;RPA2
Magenta	Homologous recombination	10/41	8.72998e-12	2.79359e-10	POLD3;BARD1;BLM;BRIP1;EME1;POLD1;XRCC2;RPA2;BRCA1;BRCA2
Magenta	Fanconi anemia pathway	10/54	1.66005e-10	4.24972e-09	FANCI;BLM;BRIP1;EME1;FANCD2;UBE2T;FANCA;RPA2;BRCA1;BRCA2
Magenta	p53 signaling pathway	10/73	3.64025e-09	7.76587e-08	CCNB2;RRM2;CCND1;CCNE2;ZMAT3;CHEK2;CHEK1;CDK2;CDK1;FAS
Magenta	Nucleotide excision repair	8/47	2.3715e-08	4.33646e-07	POLD3;RFC5;RFC3;PCNA;RFC4;RFC2;POLD1;RPA2
Magenta	Cellular senescence	10/156	4.91503e-06	7.86405e-05	CCNB2;CCND1;CCNE2;CHEK2;TRPV4;CHEK1;CDK2;CDK1;E2F1;CDC25A
Magenta	Oocyte meiosis	8/129	5.61166e-05	0.000798103	CCNB2;CCNE2;CDK2;CDK1;BUB1;YWHAH;AURKA;MAD2L1
Magenta	Progesterone-mediated oocyte maturation	7/100	7.67352e-05	0.00098221	CCNB2;CDK2;CDK1;BUB1;CDC25A;AURKA;MAD2L1
Magenta	Pyrimidine metabolism	5/56	0.000269203	0.00313255	RRM1;RRM2;TK1;TYMS;DCTPP1
Magenta	Base excision repair	4/33	0.00034746	0.00363888	POLD3;FEN1;PCNA;POLD1
Magenta	Small cell lung cancer	6/92	0.000369573	0.00363888	CCND1;CCNE2;CDK2;CKS2;E2F1;ITGA6
Magenta	Human T-cell leukemia virus 1 infection	9/219	0.000444801	0.00406675	CCNB2;CCNE2;CCND1;CHEK2;CHEK1;CDK2;E2F1;BUB1B;MAD2L1
Magenta	Gastric cancer	6/149	0.00440328	0.0375746	ABCB1;CCND1;CCNE2;CDH1;CDK2;E2F1
Magenta	MicroRNAs in cancer	9/310	0.00482411	0.0385929	DNMT1;ABCB1;CCNE2;CCND1;STMN1;E2F1;BRCA1;CDC25A;EZH2
Magenta	Bladder cancer	3/41	0.00849612	0.0639708	CCND1;CDH1;E2F1
Magenta	Prostate cancer	4/97	0.0177247	0.118153	CCND1;CCNE2;CDK2;E2F1
Magenta	Epstein-Barr virus infection	6/202	0.0180647	0.118153	CCND1;CCNE2;PSMD2;CDK2;E2F1;FAS
Magenta	Viral carcinogenesis	6/203	0.0184614	0.118153	CCND1;CCNE2;CHEK1;CDK2;CDK1;YWHAH
Magenta	Glutathione metabolism	3/57	0.0207052	0.126203	GGCT;RRM1;RRM2
Magenta	Human immunodeficiency virus 1 infection	6/212	0.022303	0.127963	CCNB2;CHEK1;CDK1;FAS;AP1S3;APOBEC3B
Magenta	Hepatitis C	5/157	0.0229933	0.127963	CCND1;CDK2;E2F1;FAS;YWHAH
Magenta	Hepatitis B	5/162	0.025884	0.138048	PCNA;CCNE2;CDK2;E2F1;FAS
Magenta	Biosynthesis of unsaturated fatty acids	2/27	0.031021	0.152719	ELOVL1;ELOVL2
Magenta	Fatty acid elongation	2/27	0.031021	0.152719	ELOVL1;ELOVL2
Magenta	Melanoma	3/72	0.0377843	0.179126	CCND1;CDH1;E2F1
Magenta	Pancreatic cancer	3/76	0.0432502	0.197715	CCND1;E2F1;BRCA2
Magenta	FoxO signaling pathway	4/131	0.0460097	0.203037	PLK4;CCNB2;CCND1;CDK2
Magenta	Pathways in cancer	10/531	0.0475869	0.203037	CCNE2;MSH2;CCND1;CDH1;CDK2;E2F1;CKS2;FAS;ITGA6;BRCA2
Magenta	Human papillomavirus infection	7/331	0.0548409	0.213676	CCNE2;CCND1;CDK2;E2F1;FAS;ITGA6;TUBG1
Magenta	Measles	4/139	0.0549779	0.213676	CCND1;CCNE2;CDK2;FAS
Magenta	Thyroid cancer	2/37	0.0550885	0.213676	CCND1;CDH1
Magenta	Breast cancer	4/147	0.0648221	0.244036	CCND1;E2F1;BRCA1;BRCA2
Magenta	Cushing syndrome	4/155	0.0755242	0.276203	CCND1;CCNE2;CDK2;E2F1
Magenta	ABC transporters	2/45	0.0776951	0.276249	ABCB1;ABCB4
Magenta	Drug metabolism	3/108	0.0995656	0.336703	RRM1;RRM2;TK1
Magenta	Chemical carcinogenesis	5/239	0.0999588	0.336703	CCND1;E2F1;CDC6;KPNA2;CDC25A
Magenta	Endometrial cancer	2/58	0.119203	0.391229	CCND1;CDH1
Magenta	Non-homologous end-joining	1/13	0.12539	0.401249	FEN1
Magenta	Lysine degradation	2/63	0.136364	0.425722	SUV39H2;EZH2
Magenta	PI3K-Akt signaling pathway	6/354	0.157112	0.478817	CCNE2;CCND1;CDK2;ITGA6;BRCA1;YWHAH
Magenta	Non-small cell lung cancer	2/72	0.168459	0.50146	CCND1;E2F1
Magenta	Apoptosis	3/142	0.178878	0.507353	TUBA1B;FAS;LMNB1
Magenta	Glioma	2/75	0.179428	0.507353	CCND1;E2F1
Magenta	Chronic myeloid leukemia	2/76	0.183109	0.507353	CCND1;E2F1
Magenta	One carbon pool by folate	1/20	0.186294	0.507353	TYMS
Magenta	Cell adhesion molecules	3/148	0.194333	0.518222	CDH1;ITGA6;MPZL1
Magenta	Terpenoid backbone biosynthesis	1/22	0.202906	0.53004	PDSS1
Magenta	Colorectal cancer	2/86	0.220426	0.548155	CCND1;MSH2
Magenta	ECM-receptor interaction	2/88	0.227972	0.548155	ITGA6;HMMR
Magenta	Gap junction	2/88	0.227972	0.548155	TUBA1B;CDK1
Magenta	Hippo signaling pathway	3/163	0.234258	0.548155	CCND1;CDH1;YWHAH
Magenta	Glycosylphosphatidylinositol (GPI)-anchor biosynthesis	1/26	0.235125	0.548155	PIGX
Magenta	Bile secretion	2/90	0.235536	0.548155	ABCB1;ABCB4
Magenta	Tight junction	3/169	0.250626	0.57286	TUBA1B;PCNA;CCND1
Magenta	Glyoxylate and dicarboxylate metabolism	1/30	0.266048	0.597441	PGP
Magenta	African trypanosomiasis	1/37	0.317199	0.678333	FAS
Magenta	Kaposi sarcoma-associated herpesvirus infection	3/193	0.317359	0.678333	CCND1;E2F1;FAS
Magenta	TNF signaling pathway	2/112	0.318918	0.678333	FAS;DNM1L
Magenta	Allograft rejection	1/38	0.32421	0.678333	FAS
Magenta	Pathogenic Escherichia coli infection	3/197	0.328567	0.678333	TUBA1B;MYO5C;FAS
Magenta	Graft-versus-host disease	1/42	0.351548	0.714256	FAS
Magenta	Type I diabetes mellitus	1/43	0.358208	0.716417	FAS
Magenta	Proteasome	1/46	0.377785	0.73395	PSMD2
Magenta	Purine metabolism	2/129	0.38198	0.73395	RRM1;RRM2
Magenta	Pyruvate metabolism	1/47	0.384177	0.73395	ACOT12
Magenta	Cysteine and methionine metabolism	1/50	0.402965	0.751213	DNMT1
Magenta	Human cytomegalovirus infection	3/225	0.406479	0.751213	CCND1;E2F1;FAS
Magenta	Apelin signaling pathway	2/137	0.41082	0.751213	CCND1;CDH1
Magenta	Autoimmune thyroid disease	1/53	0.421182	0.759314	FAS
Magenta	Hedgehog signaling pathway	1/56	0.438846	0.780171	CCND1
Magenta	Viral myocarditis	1/60	0.461566	0.80796	CCND1
Magenta	Glycerolipid metabolism	1/61	0.467102	0.80796	LCLAT1
Magenta	Necroptosis	2/159	0.486455	0.810826	FAS;DNM1L
Magenta	Aminoacyl-tRNA biosynthesis	1/66	0.493941	0.810826	WARS2
Magenta	Acute myeloid leukemia	1/67	0.499146	0.810826	CCND1
Magenta	Mitophagy	1/68	0.504297	0.810826	E2F1
Magenta	Prolactin signaling pathway	1/70	0.514441	0.810826	CCND1
Magenta	Amyotrophic lateral sclerosis	4/364	0.514459	0.810826	NUP93;TUBA1B;PSMD2;TOMM40L
Magenta	Hepatocellular carcinoma	2/168	0.515629	0.810826	CCND1;E2F1
Magenta	Adherens junction	1/71	0.519435	0.810826	CDH1
Magenta	Influenza A	2/172	0.52824	0.814636	FAS;KPNA2
Magenta	Arrhythmogenic right ventricular cardiomyopathy	1/77	0.548347	0.825745	ITGA6
Magenta	Bacterial invasion of epithelial cells	1/77	0.548347	0.825745	CDH1
Magenta	Insulin secretion	1/86	0.588499	0.875906	TRPM4
Magenta	Hypertrophic cardiomyopathy	1/90	0.605185	0.876953	ITGA6
Magenta	Focal adhesion	2/201	0.612888	0.876953	CCND1;ITGA6
Magenta	Proteoglycans in cancer	2/205	0.623614	0.876953	CCND1;FAS
Magenta	Dilated cardiomyopathy	1/96	0.62896	0.876953	ITGA6
Magenta	Glycerophospholipid metabolism	1/98	0.636563	0.876953	LCLAT1
Magenta	Inflammatory mediator regulation of TRP channels	1/98	0.636563	0.876953	TRPV4
Magenta	Hematopoietic cell lineage	1/99	0.640307	0.876953	ITGA6
Magenta	AGE-RAGE signaling pathway in diabetic complications	1/100	0.644012	0.876953	CCND1
Magenta	Chagas disease	1/102	0.651309	0.877553	FAS
Magenta	Toxoplasmosis	1/112	0.68562	0.899859	ITGA6
Magenta	AMPK signaling pathway	1/120	0.710632	0.899859	CCND1
Magenta	Thyroid hormone signaling pathway	1/121	0.713616	0.899859	CCND1
Magenta	Pathways of neurodegeneration	4/475	0.720796	0.899859	TUBA1B;PSMD2;FAS;TOMM40L
Magenta	Parkinson disease	2/249	0.72677	0.899859	TUBA1B;PSMD2
Magenta	Alzheimer disease	3/369	0.732411	0.899859	TUBA1B;PSMD2;FAS
Magenta	Endocytosis	2/252	0.732854	0.899859	ARF4;SH3KBP1
Magenta	Lysosome	1/128	0.733663	0.899859	AP1S3
Magenta	Natural killer cell mediated cytotoxicity	1/131	0.741821	0.899859	FAS
Magenta	Oxidative phosphorylation	1/133	0.747122	0.899859	PPA1
Magenta	Fluid shear stress and atherosclerosis	1/139	0.762381	0.899859	TRPV4
Magenta	Ubiquitin mediated proteolysis	1/140	0.764834	0.899859	BRCA1
Magenta	Spinocerebellar ataxia	1/143	0.772041	0.899859	PSMD2
Magenta	Prion disease	2/273	0.772295	0.899859	TUBA1B;PSMD2
Magenta	Phagosome	1/152	0.792372	0.899859	TUBA1B
Magenta	Oxytocin signaling pathway	1/154	0.796639	0.899859	CCND1
Magenta	Non-alcoholic fatty liver disease	1/155	0.798739	0.899859	FAS
Magenta	Ribosome	1/158	0.804913	0.899859	RPS27L
Magenta	MAPK signaling pathway	2/294	0.806584	0.899859	STMN1;FAS
Magenta	JAK-STAT signaling pathway	1/162	0.812851	0.899859	CCND1
Magenta	Wnt signaling pathway	1/166	0.820469	0.899859	CCND1
Magenta	Huntington disease	2/306	0.824057	0.899859	TUBA1B;PSMD2
Magenta	Protein processing in endoplasmic reticulum	1/171	0.829558	0.899859	SEL1L
Magenta	NOD-like receptor signaling pathway	1/181	0.846384	0.910397	DNM1L
Magenta	RNA transport	1/186	0.854167	0.911112	NUP93
Magenta	Rap1 signaling pathway	1/210	0.886396	0.931879	CDH1
Magenta	Lipid and atherosclerosis	1/215	0.89216	0.931879	FAS
Magenta	Regulation of actin cytoskeleton	1/218	0.895478	0.931879	ITGA6
Magenta	Coronavirus disease	1/232	0.909666	0.93901	RPS27L
Magenta	Shigellosis	1/246	0.921936	0.939013	FNBP1L
Magenta	Salmonella infection	1/249	0.924341	0.939013	TUBA1B
Magenta	Cytokine-cytokine receptor interaction	1/295	0.953206	0.960711	FAS
Magenta	Herpes simplex virus 1 infection	2/498	0.965159	0.965159	ZNF382;FAS
Midnightblue	Protein processing in endoplasmic reticulum	19/171	3.05492e-21	2.74942e-19	PDIA3;HSPA8;HSP90AA1;HSP90AB1;HSPA5;WFS1;SSR3;EIF2AK3;PDIA4;DNAJC3;DNAJA1;SEC61A1;HSPH1;SEC61G;DNAJB11;SSR1;PREB;HYOU1;SEC23B
Midnightblue	Protein export	6/23	8.12821e-10	3.6577e-08	SEC61A1;SPCS3;HSPA5;SEC61G;SRPRB;SEC11C
Midnightblue	Amino sugar and nucleotide sugar metabolism	6/48	9.00133e-08	2.7004e-06	GMPPB;UGDH;GMPPA;GFPT1;PMM2;PGM3
Midnightblue	Fructose and mannose metabolism	4/33	1.61666e-05	0.000363748	GMPPB;GMPPA;PMM2;FBP1
Midnightblue	Antigen processing and presentation	5/78	3.14979e-05	0.000566963	PDIA3;HSPA8;HSP90AA1;HSP90AB1;HSPA5
Midnightblue	Vibrio cholerae infection	4/50	8.56553e-05	0.00128483	SEC61A1;SEC61G;KDELR3;PDIA4
Midnightblue	Prion disease	7/273	0.000284937	0.00366348	HSPA8;STIP1;NDUFA6;HSPA5;PSMD14;EIF2AK3;CYCS
Midnightblue	Lipid and atherosclerosis	6/215	0.000504097	0.00567109	HSPA8;HSP90AA1;HSP90AB1;HSPA5;EIF2AK3;CYCS
Midnightblue	Legionellosis	3/57	0.00237496	0.0237496	HSPA8;CYCS;SEC22B
Midnightblue	Parkinson disease	5/249	0.00614127	0.0552714	NDUFA6;HSPA5;PSMD14;EIF2AK3;CYCS
Midnightblue	SNARE interactions in vesicular transport	2/33	0.0102842	0.0841433	SEC22B;BET1
Midnightblue	Alanine, aspartate and glutamate metabolism	2/37	0.0128172	0.0961288	PPAT;GFPT1
Midnightblue	Other types of O-glycan biosynthesis	2/47	0.0201898	0.139775	POGLUT1;GALNT2
Midnightblue	Estrogen signaling pathway	3/137	0.0260923	0.153255	HSPA8;HSP90AA1;HSP90AB1
Midnightblue	Measles	3/139	0.0270818	0.153255	HSPA8;EIF2AK3;CYCS
Midnightblue	Amyotrophic lateral sclerosis	5/364	0.0274895	0.153255	NDUFA6;HSPA5;PSMD14;EIF2AK3;CYCS
Midnightblue	Salmonella infection	4/249	0.0289482	0.153255	HSP90AA1;HSP90AB1;CYCS;KPNA3
Midnightblue	Phagosome	3/152	0.0339962	0.169153	SEC61A1;SEC61G;SEC22B
Midnightblue	Non-alcoholic fatty liver disease	3/155	0.0357101	0.169153	NDUFA6;EIF2AK3;CYCS
Midnightblue	Glycolysis / Gluconeogenesis	2/67	0.0389055	0.175075	ENO1;FBP1
Midnightblue	Thyroid hormone synthesis	2/75	0.0476853	0.204366	HSPA5;PDIA4
Midnightblue	Epstein-Barr virus infection	3/202	0.0681214	0.266314	PDIA3;PSMD14;CYCS
Midnightblue	Pathways of neurodegeneration	5/475	0.0706403	0.266314	NDUFA6;HSPA5;PSMD14;EIF2AK3;CYCS
Midnightblue	IL-17 signaling pathway	2/94	0.0710171	0.266314	HSP90AA1;HSP90AB1
Midnightblue	Prostate cancer	2/97	0.0749839	0.269942	HSP90AA1;HSP90AB1
Midnightblue	Progesterone-mediated oocyte maturation	2/100	0.0790201	0.273531	HSP90AA1;HSP90AB1
Midnightblue	Th17 cell differentiation	2/107	0.088693	0.286049	HSP90AA1;HSP90AB1
Midnightblue	Insulin resistance	2/108	0.0901026	0.286049	GFPT1;SLC27A4
Midnightblue	Alzheimer disease	4/369	0.093297	0.286049	NDUFA6;PSMD14;EIF2AK3;CYCS
Midnightblue	Toxoplasmosis	2/112	0.0958069	0.286049	HSPA8;CYCS
Midnightblue	Chemical carcinogenesis	3/239	0.100362	0.286049	HSP90AA1;HSP90AB1;KPNA3
Midnightblue	Renin-angiotensin system	1/23	0.101706	0.286049	NLN
Midnightblue	Purine metabolism	2/129	0.121109	0.330298	PPAT;NME1
Midnightblue	Ascorbate and aldarate metabolism	1/30	0.130578	0.331271	UGDH
Midnightblue	Pentose phosphate pathway	1/30	0.130578	0.331271	FBP1
Midnightblue	Fluid shear stress and atherosclerosis	2/139	0.13668	0.331271	HSP90AA1;HSP90AB1
Midnightblue	Apoptosis	2/142	0.141436	0.331271	EIF2AK3;CYCS
Midnightblue	Spinocerebellar ataxia	2/143	0.143029	0.331271	PSMD14;CYCS
Midnightblue	Pentose and glucuronate interconversions	1/34	0.146662	0.331271	UGDH
Midnightblue	Retrograde endocannabinoid signaling	2/148	0.151051	0.331271	NDUFA6;ABHD6
Midnightblue	Spliceosome	2/150	0.154285	0.331271	HSPA8;PPIL1
Midnightblue	Mucin type O-glycan biosynthesis	1/36	0.154593	0.331271	GALNT2
Midnightblue	Hepatitis C	2/157	0.165708	0.340886	EIF2AK3;CYCS
Midnightblue	Necroptosis	2/159	0.168999	0.340886	HSP90AA1;HSP90AB1
Midnightblue	Huntington disease	3/306	0.170628	0.340886	NDUFA6;PSMD14;CYCS
Midnightblue	Fat digestion and absorption	1/43	0.181782	0.340886	SLC27A4
Midnightblue	Porphyrin and chlorophyll metabolism	1/43	0.181782	0.340886	HMBS
Midnightblue	Basal transcription factors	1/45	0.189391	0.340886	TAF13
Midnightblue	Glycosphingolipid biosynthesis	1/45	0.189391	0.340886	SLC33A1
Midnightblue	Influenza A	2/172	0.190645	0.340886	DNAJC3;CYCS
Midnightblue	Proteasome	1/46	0.193169	0.340886	PSMD14
Midnightblue	NOD-like receptor signaling pathway	2/181	0.205843	0.346844	HSP90AA1;HSP90AB1
Midnightblue	Arginine and proline metabolism	1/50	0.208106	0.346844	ALDH18A1
Midnightblue	N-Glycan biosynthesis	1/50	0.208106	0.346844	SRD5A3
Midnightblue	Pyrimidine metabolism	1/56	0.230002	0.376367	NME1
Midnightblue	Diabetic cardiomyopathy	2/203	0.243466	0.384501	NDUFA6;GFPT1
Midnightblue	Viral myocarditis	1/60	0.244265	0.384501	CYCS
Midnightblue	Steroid hormone biosynthesis	1/61	0.24779	0.384501	SRD5A3
Midnightblue	Human immunodeficiency virus 1 infection	2/212	0.258963	0.395029	PDIA3;CYCS
Midnightblue	Mitophagy	1/68	0.272012	0.408017	EIF2AK3
Midnightblue	Human cytomegalovirus infection	2/225	0.281371	0.412626	PDIA3;CYCS
Midnightblue	p53 signaling pathway	1/73	0.288839	0.412626	CYCS
Midnightblue	PPAR signaling pathway	1/74	0.292158	0.412626	SLC27A4
Midnightblue	Thermogenesis	2/232	0.293423	0.412626	NDUFA6;SLC25A20
Midnightblue	RNA degradation	1/79	0.308525	0.427188	ENO1
Midnightblue	Peroxisome	1/82	0.318164	0.43386	MPV17L2
Midnightblue	Endocytosis	2/252	0.327684	0.437837	HSPA8;ARFGAP3
Midnightblue	Colorectal cancer	1/86	0.330811	0.437837	CYCS
Midnightblue	Small cell lung cancer	1/92	0.349346	0.455669	CYCS
Midnightblue	Longevity regulating pathway	1/102	0.379117	0.485453	HSPA8
Midnightblue	Glucagon signaling pathway	1/107	0.393493	0.485453	FBP1
Midnightblue	Drug metabolism	1/108	0.396328	0.485453	NME1
Midnightblue	Ribosome biogenesis in eukaryotes	1/108	0.396328	0.485453	LSG1
Midnightblue	HIF-1 signaling pathway	1/109	0.399151	0.485453	ENO1
Midnightblue	Herpes simplex virus 1 infection	3/498	0.409348	0.491218	PDIA3;EIF2AK3;CYCS
Midnightblue	Neurotrophin signaling pathway	1/119	0.426666	0.501835	MAGED1
Midnightblue	AMPK signaling pathway	1/120	0.429347	0.501835	FBP1
Midnightblue	Pathways in cancer	3/531	0.450144	0.51307	HSP90AA1;HSP90AB1;CYCS
Midnightblue	Lysosome	1/128	0.450361	0.51307	CTNS
Midnightblue	Oxidative phosphorylation	1/133	0.463104	0.519242	NDUFA6
Midnightblue	Insulin signaling pathway	1/137	0.473087	0.519242	FBP1
Midnightblue	Autophagy	1/137	0.473087	0.519242	EIF2AK3
Midnightblue	PI3K-Akt signaling pathway	2/354	0.49213	0.533635	HSP90AA1;HSP90AB1
Midnightblue	Hepatitis B	1/162	0.531453	0.569414	CYCS
Midnightblue	Tuberculosis	1/180	0.569469	0.602967	CYCS
Midnightblue	RNA transport	1/186	0.58145	0.608494	XPOT
Midnightblue	Kaposi sarcoma-associated herpesvirus infection	1/193	0.595012	0.615529	CYCS
Midnightblue	Pathogenic Escherichia coli infection	1/197	0.602565	0.61626	CYCS
Midnightblue	Shigellosis	1/246	0.684521	0.692212	CYCS
Midnightblue	MAPK signaling pathway	1/294	0.748533	0.748533	HSPA8
Pink	Glycerophospholipid metabolism	8/98	1.2702e-05	0.00223555	LYPLA2;GPAM;MBOAT7;LPCAT3;PEMT;LCAT;CDIPT;AGPAT2
Pink	Oxidative phosphorylation	8/133	0.000113876	0.0100211	COX8A;NDUFS8;NDUFB10;NDUFA12;NDUFA3;NDUFA2;COX5B;ATP6V0C
Pink	Amyotrophic lateral sclerosis	13/364	0.000208304	0.0101449	COX8A;NDUFB10;BAD;NDUFA12;TUBB;NDUFA3;SIGMAR1;NDUFA2;COX5B;NDUFS8;PSMC4;PFN1;RAB8A
Pink	Prion disease	11/273	0.000230565	0.0101449	COX8A;C8G;NDUFS8;NDUFB10;BAD;PSMC4;NDUFA12;TUBB;NDUFA3;NDUFA2;COX5B
Pink	Parkinson disease	10/249	0.000453779	0.015973	COX8A;NDUFS8;NDUFB10;PSMC4;NDUFA12;TUBB;NDUFA3;NDUFA2;CALM3;COX5B
Pink	Pathways of neurodegeneration	14/475	0.000821972	0.0209352	COX8A;NDUFB10;BAD;NDUFA12;TUBB;NDUFA3;SIGMAR1;NDUFA2;COX5B;NDUFS8;CDK5;PSMC4;CALM3;RAB8A
Pink	Alzheimer disease	12/369	0.000832651	0.0209352	COX8A;NDUFS8;NDUFB10;CDK5;BAD;PSMC4;NDUFA12;TUBB;NDUFA3;NDUFA2;CALM3;COX5B
Pink	Non-alcoholic fatty liver disease	7/155	0.00166666	0.0366664	COX8A;NDUFS8;NDUFB10;NDUFA12;NDUFA3;NDUFA2;COX5B
Pink	Glycerolipid metabolism	4/61	0.00455523	0.08908	DGAT1;GPAM;MOGAT2;AGPAT2
Pink	Sulfur metabolism	2/10	0.00511413	0.0900087	SELENBP1;ETHE1
Pink	Huntington disease	9/306	0.00696674	0.107589	COX8A;NDUFS8;NDUFB10;PSMC4;NDUFA12;TUBB;NDUFA3;NDUFA2;COX5B
Pink	Diabetic cardiomyopathy	7/203	0.00733558	0.107589	COX8A;NDUFS8;NDUFB10;NDUFA12;NDUFA3;NDUFA2;COX5B
Pink	Fat digestion and absorption	3/43	0.0117255	0.158745	DGAT1;MOGAT2;AGPAT2
Pink	Peroxisome	4/82	0.0127779	0.160637	PEX10;DECR2;PEX12;PEX26
Pink	Thermogenesis	7/232	0.0145404	0.170607	COX8A;NDUFS8;NDUFB10;NDUFA12;NDUFA3;NDUFA2;COX5B
Pink	Pyrimidine metabolism	3/56	0.0237449	0.248584	CDA;PNP;NME4
Pink	Retrograde endocannabinoid signaling	5/148	0.024011	0.248584	NDUFS8;NDUFB10;NDUFA12;NDUFA3;NDUFA2
Pink	Mineral absorption	3/60	0.0283973	0.277663	SLC46A1;MT1G;SLC39A4
Pink	Nicotinate and nicotinamide metabolism	2/35	0.0565337	0.52368	PNP;ASPDH
Pink	Vasopressin-regulated water reabsorption	2/44	0.0843586	0.705722	AQP3;VAMP2
Pink	Riboflavin metabolism	1/8	0.0846995	0.705722	ACP2
Pink	Ribosome	4/158	0.0971017	0.705722	MRPL4;RPL10;RPLP1;MRPS12
Pink	Ether lipid metabolism	2/49	0.101261	0.705722	TMEM86B;PAFAH1B3
Pink	Arginine and proline metabolism	2/50	0.104747	0.705722	ALDH4A1;SRM
Pink	Cholesterol metabolism	2/50	0.104747	0.705722	SOAT2;LCAT
Pink	N-Glycan biosynthesis	2/50	0.104747	0.705722	DOLPP1;ALG3
Pink	Ovarian steroidogenesis	2/51	0.108264	0.705722	CYP11A1;ACOT4
Pink	Glycosaminoglycan biosynthesis	2/53	0.115392	0.725321	CHPF;CHST13
Pink	Steroid hormone biosynthesis	2/61	0.144979	0.879873	HSD11B2;CYP11A1
Pink	Lysosome	3/128	0.167167	0.886614	ARSA;ACP2;ATP6V0C
Pink	Purine metabolism	3/129	0.169854	0.886614	PNP;NME4;APRT
Pink	Primary bile acid biosynthesis	1/17	0.171478	0.886614	HSD3B7
Pink	Steroid biosynthesis	1/20	0.198543	0.886614	SOAT2
Pink	Synaptic vesicle cycle	2/78	0.211789	0.886614	ATP6V0C;VAMP2
Pink	Histidine metabolism	1/22	0.216096	0.886614	UROC1
Pink	Cell adhesion molecules	3/148	0.222988	0.886614	CLDN3;CD99L2;CD276
Pink	Vitamin digestion and absorption	1/24	0.233266	0.886614	SLC46A1
Pink	Complement and coagulation cascades	2/85	0.240149	0.886614	F7;C8G
Pink	Cardiac muscle contraction	2/87	0.248291	0.886614	COX8A;COX5B
Pink	Glycosylphosphatidylinositol (GPI)-anchor biosynthesis	1/26	0.250062	0.886614	GPAA1
Pink	Biosynthesis of unsaturated fatty acids	1/27	0.258322	0.886614	ACOT4
Pink	Collecting duct acid secretion	1/27	0.258322	0.886614	ATP6V0C
Pink	Fatty acid elongation	1/27	0.258322	0.886614	ACOT4
Pink	Butanoate metabolism	1/28	0.266492	0.886614	ACADS
Pink	Phototransduction	1/28	0.266492	0.886614	CALM3
Pink	Salivary secretion	2/93	0.272754	0.886614	CALM3;VAMP2
Pink	beta-Alanine metabolism	1/30	0.282563	0.886614	ACADS
Pink	Pentose phosphate pathway	1/30	0.282563	0.886614	PGLS
Pink	Phosphatidylinositol signaling system	2/97	0.289053	0.886614	CALM3;CDIPT
Pink	Protein processing in endoplasmic reticulum	3/171	0.290818	0.886614	AMFR;DNAJB12;SYVN1
Pink	Aldosterone synthesis and secretion	2/98	0.293122	0.886614	CYP11A1;CALM3
Pink	Viral protein interaction with cytokine and cytokine receptor	2/100	0.301251	0.886614	CX3CL1;CCL16
Pink	SNARE interactions in vesicular transport	1/33	0.306015	0.886614	VAMP2
Pink	Base excision repair	1/33	0.306015	0.886614	UNG
Pink	Propanoate metabolism	1/34	0.313661	0.886614	ACADS
Pink	Tuberculosis	3/180	0.317837	0.886614	BAD;CALM3;ATP6V0C
Pink	Axon guidance	3/182	0.323851	0.886614	EFNA2;CDK5;RHOD
Pink	Drug metabolism	2/108	0.333579	0.886614	CDA;NME4
Pink	Alanine, aspartate and glutamate metabolism	1/37	0.336101	0.886614	ALDH4A1
Pink	Aldosterone-regulated sodium reabsorption	1/37	0.336101	0.886614	HSD11B2
Pink	Primary immunodeficiency	1/38	0.343417	0.886614	UNG
Pink	Various types of N-glycan biosynthesis	1/39	0.350653	0.886614	ALG3
Pink	Chemokine signaling pathway	3/192	0.353903	0.886614	BAD;CX3CL1;CCL16
Pink	Leukocyte transendothelial migration	2/114	0.357546	0.886614	CLDN3;CD99L2
Pink	Ferroptosis	1/41	0.364888	0.886614	LPCAT3
Pink	Neurotrophin signaling pathway	2/119	0.37728	0.886614	BAD;CALM3
Pink	Fatty acid degradation	1/43	0.378813	0.886614	ACADS
Pink	Thyroid hormone signaling pathway	2/121	0.385105	0.886614	BAD;MED16
Pink	Proteasome	1/46	0.399131	0.886614	PSMC4
Pink	Other types of O-glycan biosynthesis	1/47	0.405756	0.886614	RFNG
Pink	Pyruvate metabolism	1/47	0.405756	0.886614	LDHD
Pink	Rap1 signaling pathway	3/210	0.407483	0.886614	EFNA2;CALM3;PFN1
Pink	Valine, leucine and isoleucine degradation	1/48	0.412308	0.886614	ACADS
Pink	Human immunodeficiency virus 1 infection	3/212	0.413365	0.886614	APOBEC3F;BAD;CALM3
Pink	Sphingolipid metabolism	1/49	0.418788	0.886614	ARSA
Pink	Cocaine addiction	1/49	0.418788	0.886614	CDK5
Pink	cAMP signaling pathway	3/216	0.425074	0.886614	BAD;FXYD1;CALM3
Pink	Vibrio cholerae infection	1/50	0.425197	0.886614	ATP6V0C
Pink	Cysteine and methionine metabolism	1/50	0.425197	0.886614	SRM
Pink	Autophagy	2/137	0.446022	0.886614	BAD;RAB8A
Pink	Insulin signaling pathway	2/137	0.446022	0.886614	BAD;CALM3
Pink	Ubiquitin mediated proteolysis	2/140	0.457074	0.886614	CDC34;SYVN1
Pink	Glutathione metabolism	1/57	0.468133	0.886614	SRM
Pink	Coronavirus disease	3/232	0.471033	0.886614	C8G;RPL10;RPLP1
Pink	Ras signaling pathway	3/232	0.471033	0.886614	EFNA2;BAD;CALM3
Pink	Endometrial cancer	1/58	0.474	0.886614	BAD
Pink	VEGF signaling pathway	1/59	0.479803	0.886614	BAD
Pink	Notch signaling pathway	1/59	0.479803	0.886614	RFNG
Pink	Phagosome	2/152	0.499972	0.886614	TUBB;ATP6V0C
Pink	Lysine degradation	1/63	0.502384	0.886614	SUV39H1
Pink	Cortisol synthesis and secretion	1/65	0.513306	0.886614	CYP11A1
Pink	Hepatitis C	2/157	0.517198	0.886614	CLDN3;BAD
Pink	Salmonella infection	3/249	0.517983	0.886614	GSDMD;TUBB;PFN1
Pink	Acute myeloid leukemia	1/67	0.523989	0.886614	BAD
Pink	Long-term potentiation	1/67	0.523989	0.886614	CALM3
Pink	Mitophagy	1/68	0.529243	0.886614	USP30
Pink	Retinol metabolism	1/68	0.529243	0.886614	DGAT1
Pink	Amphetamine addiction	1/69	0.534439	0.886614	CALM3
Pink	Renal cell carcinoma	1/69	0.534439	0.886614	BAD
Pink	Renin secretion	1/69	0.534439	0.886614	CALM3
Pink	Central carbon metabolism in cancer	1/70	0.539578	0.886614	SLC7A5
Pink	Epithelial cell signaling in Helicobacter pylori infection	1/70	0.539578	0.886614	ATP6V0C
Pink	Melanoma	1/72	0.549687	0.886614	BAD
Pink	Non-small cell lung cancer	1/72	0.549687	0.886614	BAD
Pink	cGMP-PKG signaling pathway	2/167	0.550454	0.886614	BAD;CALM3
Pink	p53 signaling pathway	1/73	0.554658	0.886614	EI24
Pink	Inositol phosphate metabolism	1/73	0.554658	0.886614	CDIPT
Pink	Tight junction	2/169	0.55691	0.886614	CLDN3;RAB8A
Pink	Glioma	1/75	0.564437	0.886614	CALM3
Pink	Chronic myeloid leukemia	1/76	0.569246	0.886614	BAD
Pink	Gastric acid secretion	1/76	0.569246	0.886614	CALM3
Pink	Pancreatic cancer	1/76	0.569246	0.886614	BAD
Pink	Pertussis	1/76	0.569246	0.886614	CALM3
Pink	RNA degradation	1/79	0.583359	0.900625	LSM2
Pink	ErbB signaling pathway	1/85	0.610219	0.924413	BAD
Pink	Colorectal cancer	1/86	0.614525	0.924413	BAD
Pink	Insulin secretion	1/86	0.614525	0.924413	VAMP2
Pink	Gap junction	1/88	0.622995	0.929213	TUBB
Pink	Pathogenic Escherichia coli infection	2/197	0.64034	0.934216	CLDN3;TUBB
Pink	GnRH signaling pathway	1/93	0.643368	0.934216	CALM3
Pink	Rheumatoid arthritis	1/93	0.643368	0.934216	ATP6V0C
Pink	Circadian entrainment	1/97	0.658875	0.934216	CALM3
Pink	Prostate cancer	1/97	0.658875	0.934216	BAD
Pink	Inflammatory mediator regulation of TRP channels	1/98	0.662646	0.934216	CALM3
Pink	Melanogenesis	1/101	0.673711	0.934216	CALM3
Pink	Amoebiasis	1/102	0.677318	0.934216	C8G
Pink	Pancreatic secretion	1/102	0.677318	0.934216	RAB8A
Pink	C-type lectin receptor signaling pathway	1/104	0.684414	0.934216	CALM3
Pink	Lipid and atherosclerosis	2/215	0.687168	0.934216	BAD;CALM3
Pink	Glucagon signaling pathway	1/107	0.694768	0.934216	CALM3
Pink	Human papillomavirus infection	3/331	0.708395	0.934216	BAD;RFNG;ATP6V0C
Pink	Human cytomegalovirus infection	2/225	0.710961	0.934216	CALM3;CX3CL1
Pink	TNF signaling pathway	1/112	0.711278	0.934216	CX3CL1
Pink	Toxoplasmosis	1/112	0.711278	0.934216	BAD
Pink	Sphingolipid signaling pathway	1/119	0.73291	0.946852	S1PR2
Pink	AMPK signaling pathway	1/120	0.735865	0.946852	RAB8A
Pink	Oocyte meiosis	1/129	0.761042	0.946852	CALM3
Pink	Dopaminergic synapse	1/132	0.768892	0.946852	CALM3
Pink	Vascular smooth muscle contraction	1/133	0.771451	0.946852	CALM3
Pink	Systemic lupus erythematosus	1/135	0.776485	0.946852	C8G
Pink	Apelin signaling pathway	1/137	0.781408	0.946852	CALM3
Pink	Estrogen signaling pathway	1/137	0.781408	0.946852	CALM3
Pink	Fluid shear stress and atherosclerosis	1/139	0.786224	0.946852	CALM3
Pink	Measles	1/139	0.786224	0.946852	BAD
Pink	Apoptosis	1/142	0.79325	0.946852	BAD
Pink	Spinocerebellar ataxia	1/143	0.79554	0.946852	PSMC4
Pink	Phospholipase D signaling pathway	1/148	0.806619	0.946852	AGPAT2
Pink	Adrenergic signaling in cardiomyocytes	1/150	0.810882	0.946852	CALM3
Pink	Spliceosome	1/150	0.810882	0.946852	LSM2
Pink	mTOR signaling pathway	1/154	0.819128	0.946852	SLC7A5
Pink	Oxytocin signaling pathway	1/154	0.819128	0.946852	CALM3
Pink	Cushing syndrome	1/155	0.821133	0.946852	CYP11A1
Pink	Cellular senescence	1/156	0.823116	0.946852	CALM3
Pink	Hepatitis B	1/162	0.834562	0.951804	BAD
Pink	Cytokine-cytokine receptor interaction	2/295	0.838237	0.951804	CX3CL1;CCL16
Pink	Hepatocellular carcinoma	1/168	0.84527	0.953638	BAD
Pink	NOD-like receptor signaling pathway	1/181	0.866163	0.963313	GSDMD
Pink	Alcoholism	1/186	0.873429	0.963313	CALM3
Pink	Neutrophil extracellular trap formation	1/189	0.877599	0.963313	GSDMD
Pink	Kaposi sarcoma-associated herpesvirus infection	1/193	0.882946	0.963313	CALM3
Pink	Focal adhesion	1/201	0.892953	0.963313	BAD
Pink	Epstein-Barr virus infection	1/202	0.894143	0.963313	PSMC4
Pink	Viral carcinogenesis	1/203	0.895319	0.963313	BAD
Pink	Proteoglycans in cancer	1/205	0.897633	0.963313	NUDT16L1
Pink	PI3K-Akt signaling pathway	2/354	0.903625	0.963867	EFNA2;BAD
Pink	Regulation of actin cytoskeleton	1/218	0.911479	0.966388	PFN1
Pink	Chemical carcinogenesis	1/239	0.930016	0.972656	BAD
Pink	Calcium signaling pathway	1/240	0.930795	0.972656	CALM3
Pink	Shigellosis	1/246	0.935292	0.972656	PFN1
Pink	Endocytosis	1/252	0.939497	0.972656	RAB8A
Pink	MAPK signaling pathway	1/294	0.962223	0.990358	EFNA2
Pink	MicroRNAs in cancer	1/310	0.968436	0.990958	EFNA2
Pink	Neuroactive ligand-receptor interaction	1/341	0.977725	0.992917	S1PR2
Pink	Pathways in cancer	2/531	0.981634	0.992917	BAD;CALM3
Pink	Olfactory transduction	1/440	0.992708	0.996219	CALM3
Pink	Herpes simplex virus 1 infection	1/498	0.996219	0.996219	BAD
Purple	Axon guidance	8/182	0.000161916	0.0310879	EPHB6;CAMK2B;PARD6A;SMO;WNT5A;RAC3;EPHA1;NTN3
Purple	Primary bile acid biosynthesis	3/17	0.000369406	0.035463	AMACR;AKR1D1;CYP7A1
Purple	Insulin signaling pathway	6/137	0.00109967	0.0703786	PRKAB2;PPP1R3C;PPP1R3B;PPP1R3E;ACACB;GCK
Purple	Steroid hormone biosynthesis	4/61	0.00176497	0.0847186	SRD5A2;AKR1D1;COMT;CYP7A1
Purple	Insulin resistance	5/108	0.00224649	0.0862654	PRKAB2;PPP1R3C;PPP1R3B;PPP1R3E;ACACB
Purple	Wnt signaling pathway	6/166	0.00290623	0.0929993	CAMK2B;RNF43;WNT5A;TBL1Y;RAC3;NOTUM
Purple	Peroxisome	4/82	0.0051595	0.141518	AMACR;DAO;PEX11A;ACAA1
Purple	Arginine and proline metabolism	3/50	0.00868557	0.185292	DAO;CNDP1;AGMAT
Purple	Cholesterol metabolism	3/50	0.00868557	0.185292	LIPC;LIPG;CYP7A1
Purple	Glucagon signaling pathway	4/107	0.0129496	0.234149	CAMK2B;PRKAB2;ACACB;GCK
Purple	Pantothenate and CoA biosynthesis	2/21	0.0134148	0.234149	ENPP3;UPB1
Purple	Glycerolipid metabolism	3/61	0.0149109	0.237832	LIPC;DGAT2;LIPG
Purple	GnRH secretion	3/64	0.0169487	0.237832	HCN3;CACNA1H;KCNJ3
Purple	Vitamin digestion and absorption	2/24	0.0173419	0.237832	SLC23A1;SLC19A1
Purple	Biosynthesis of unsaturated fatty acids	2/27	0.0216938	0.27768	ACOT7;ACAA1
Purple	PPAR signaling pathway	3/74	0.0248142	0.297771	PLIN1;ACAA1;CYP7A1
Purple	beta-Alanine metabolism	2/30	0.0264467	0.298692	UPB1;CNDP1
Purple	Galactose metabolism	2/31	0.0281162	0.299906	GCK;GALK1
Purple	Starch and sucrose metabolism	2/36	0.0370661	0.374562	ENPP3;GCK
Purple	Neomycin, kanamycin and gentamicin biosynthesis	1/5	0.0415459	0.39684	GCK
Purple	Glycine, serine and threonine metabolism	2/40	0.0449021	0.39684	DAO;SHMT1
Purple	TGF-beta signaling pathway	3/94	0.0454713	0.39684	INHBC;INHBE;SMAD7
Purple	Circadian entrainment	3/97	0.0491218	0.402957	CAMK2B;CACNA1H;KCNJ3
Purple	Inflammatory mediator regulation of TRP channels	3/98	0.0503697	0.402957	CAMK2B;P2RY2;TRPM8
Purple	Amino sugar and nucleotide sugar metabolism	2/48	0.0621776	0.450137	GCK;GALK1
Purple	Sphingolipid metabolism	2/49	0.0644739	0.450137	NEU3;GAL3ST1
Purple	HIF-1 signaling pathway	3/109	0.065092	0.450137	CAMK2B;ERBB2;ENO3
Purple	Riboflavin metabolism	1/8	0.065645	0.450137	ENPP3
Purple	Transcriptional misregulation in cancer	4/192	0.0801701	0.504003	CEBPA;SLC45A3;ITGB7;NUPR1
Purple	Pyrimidine metabolism	2/56	0.0813031	0.504003	ENPP3;UPB1
Purple	Sulfur metabolism	1/10	0.0813756	0.504003	SUOX
Purple	Taurine and hypotaurine metabolism	1/11	0.0891418	0.534851	GGT1
Purple	Proteoglycans in cancer	4/205	0.0962382	0.555879	CAMK2B;SMO;WNT5A;ERBB2
Purple	Basal cell carcinoma	2/63	0.0993078	0.555879	SMO;WNT5A
Purple	Dopaminergic synapse	3/132	0.101332	0.555879	CAMK2B;COMT;KCNJ3
Purple	Glycolysis / Gluconeogenesis	2/67	0.11005	0.581189	ENO3;GCK
Purple	Adipocytokine signaling pathway	2/69	0.115531	0.581189	PRKAB2;ACACB
Purple	Central carbon metabolism in cancer	2/70	0.118298	0.581189	ERBB2;GCK
Purple	Signaling pathways regulating pluripotency of stem cells	3/143	0.120965	0.581189	WNT5A;INHBC;INHBE
Purple	Adherens junction	2/71	0.121081	0.581189	ERBB2;RAC3
Purple	Pancreatic cancer	2/76	0.135229	0.596029	ERBB2;RAC3
Purple	Synaptic vesicle cycle	2/78	0.140988	0.596029	TCIRG1;SLC6A1
Purple	Fatty acid biosynthesis	1/18	0.141708	0.596029	ACACB
Purple	Other glycan degradation	1/18	0.141708	0.596029	NEU3
Purple	Oxytocin signaling pathway	3/154	0.141867	0.596029	CAMK2B;PRKAB2;KCNJ3
Purple	Cushing syndrome	3/155	0.143825	0.596029	CAMK2B;WNT5A;CACNA1H
Purple	Calcium signaling pathway	4/240	0.146118	0.596029	CAMK2B;ERBB2;PPIF;CACNA1H
Purple	One carbon pool by folate	1/20	0.156165	0.596029	SHMT1
Purple	Hippo signaling pathway	3/163	0.159798	0.596029	PARD6A;WNT5A;SMAD7
Purple	ErbB signaling pathway	2/85	0.161532	0.596029	CAMK2B;ERBB2
Purple	Insulin secretion	2/86	0.164511	0.596029	CAMK2B;GCK
Purple	Arginine biosynthesis	1/22	0.17038	0.596029	ACY1
Purple	Histidine metabolism	1/22	0.17038	0.596029	CNDP1
Purple	Tight junction	3/169	0.172118	0.596029	PRKAB2;PARD6A;ERBB2
Purple	Bile secretion	2/90	0.176519	0.596029	CYP7A1;SLC22A7
Purple	Hypertrophic cardiomyopathy	2/90	0.176519	0.596029	PRKAB2;ITGB7
Purple	Renin-angiotensin system	1/23	0.177398	0.596029	MME
Purple	alpha-Linolenic acid metabolism	1/25	0.191258	0.596029	ACAA1
Purple	Prostate cancer	2/97	0.197841	0.596029	SRD5A2;ERBB2
Purple	Folate biosynthesis	1/26	0.1981	0.596029	MOCOS
Purple	Glycosylphosphatidylinositol (GPI)-anchor biosynthesis	1/26	0.1981	0.596029	PIGZ
Purple	Maturity onset diabetes of the young	1/26	0.1981	0.596029	GCK
Purple	Aldosterone synthesis and secretion	2/98	0.200913	0.596029	CAMK2B;CACNA1H
Purple	mRNA surveillance pathway	2/98	0.200913	0.596029	CPSF1;SMG5
Purple	Collecting duct acid secretion	1/27	0.204885	0.596029	TCIRG1
Purple	Fatty acid elongation	1/27	0.204885	0.596029	ACOT7
Purple	Melanogenesis	2/101	0.210162	0.602256	CAMK2B;WNT5A
Purple	Glyoxylate and dicarboxylate metabolism	1/30	0.224899	0.635009	SHMT1
Purple	Circadian rhythm	1/31	0.231459	0.642067	PRKAB2
Purple	MAPK signaling pathway	4/294	0.237767	0.642067	ERBB2;RAC3;CACNA1H;CDC25B
Purple	Cytokine-cytokine receptor interaction	4/295	0.239585	0.642067	EDAR;INHBC;IL17RC;INHBE
Purple	Focal adhesion	3/201	0.241609	0.642067	ERBB2;RAC3;ITGB7
Purple	Fructose and mannose metabolism	1/33	0.244412	0.642067	KHK
Purple	Cholinergic synapse	2/113	0.247507	0.642067	CAMK2B;KCNJ3
Purple	Propanoate metabolism	1/34	0.250808	0.642067	ACACB
Purple	Nicotinate and nicotinamide metabolism	1/35	0.257149	0.64964	ENPP3
Purple	Tyrosine metabolism	1/36	0.263437	0.655406	COMT
Purple	AMPK signaling pathway	2/120	0.269415	0.655406	PRKAB2;ACACB
Purple	African trypanosomiasis	1/37	0.269672	0.655406	APOL1
Purple	Pathways in cancer	6/531	0.293247	0.669357	CAMK2B;CEBPA;SMO;WNT5A;ERBB2;RAC3
Purple	Bladder cancer	1/41	0.294093	0.669357	ERBB2
Purple	Ferroptosis	1/41	0.294093	0.669357	MAP1LC3A
Purple	FoxO signaling pathway	2/131	0.303796	0.669357	PRKAB2;SGK2
Purple	Natural killer cell mediated cytotoxicity	2/131	0.303796	0.669357	SH3BP2;RAC3
Purple	Fat digestion and absorption	1/43	0.305997	0.669357	DGAT2
Purple	Fatty acid degradation	1/43	0.305997	0.669357	ACAA1
Purple	Porphyrin and chlorophyll metabolism	1/43	0.305997	0.669357	ALAD
Purple	Human papillomavirus infection	4/331	0.306788	0.669357	PARD6A;WNT5A;ITGB7;TCIRG1
Purple	ABC transporters	1/45	0.317701	0.682506	ABCC6
Purple	Apelin signaling pathway	2/137	0.322443	0.682506	PRKAB2;PLIN1
Purple	Type II diabetes mellitus	1/46	0.323479	0.682506	GCK
Purple	Pyruvate metabolism	1/47	0.329209	0.684032	ACACB
Purple	Valine, leucine and isoleucine degradation	1/48	0.334891	0.684032	ACAA1
Purple	Intestinal immune network for IgA production	1/48	0.334891	0.684032	ITGB7
Purple	Ether lipid metabolism	1/49	0.340524	0.685085	GAL3ST1
Purple	Vibrio cholerae infection	1/50	0.346111	0.685085	TCIRG1
Purple	Cysteine and methionine metabolism	1/50	0.346111	0.685085	MRI1
Purple	Breast cancer	2/147	0.353227	0.689912	WNT5A;ERBB2
Purple	Cell adhesion molecules	2/148	0.356281	0.689912	CNTNAP2;ITGB7
Purple	Gastric cancer	2/149	0.359329	0.689912	WNT5A;ERBB2
Purple	Fanconi anemia pathway	1/54	0.367989	0.699053	FANCC
Purple	Regulation of lipolysis in adipocytes	1/55	0.373344	0.699053	PLIN1
Purple	Non-alcoholic fatty liver disease	2/155	0.377506	0.699053	CEBPA;PRKAB2
Purple	Hedgehog signaling pathway	1/56	0.378654	0.699053	SMO
Purple	Glutathione metabolism	1/57	0.383919	0.702023	GGT1
Purple	Endometrial cancer	1/58	0.38914	0.704857	ERBB2
Purple	VEGF signaling pathway	1/59	0.394317	0.707559	RAC3
Purple	Viral myocarditis	1/60	0.39945	0.710133	RAC3
Purple	Arachidonic acid metabolism	1/61	0.40454	0.712584	GGT1
Purple	Lysine degradation	1/63	0.414591	0.72365	BBOX1
Purple	Cortisol synthesis and secretion	1/65	0.424474	0.727156	CACNA1H
Purple	Acute myeloid leukemia	1/67	0.434191	0.727156	CEBPA
Purple	Long-term potentiation	1/67	0.434191	0.727156	CAMK2B
Purple	Fc epsilon RI signaling pathway	1/68	0.438988	0.727156	RAC3
Purple	Retinol metabolism	1/68	0.438988	0.727156	RDH16
Purple	Amphetamine addiction	1/69	0.443745	0.727156	CAMK2B
Purple	Epithelial cell signaling in Helicobacter pylori infection	1/70	0.448461	0.727156	TCIRG1
Purple	Prolactin signaling pathway	1/70	0.448461	0.727156	GCK
Purple	Tuberculosis	2/180	0.450686	0.727156	CAMK2B;TCIRG1
Purple	Non-small cell lung cancer	1/72	0.457776	0.732441	ERBB2
Purple	Inositol phosphate metabolism	1/73	0.462374	0.733684	PIK3C2B
Purple	Glioma	1/75	0.471455	0.741962	CAMK2B
Purple	Gastric acid secretion	1/76	0.475938	0.742927	CAMK2B
Purple	Arrhythmogenic right ventricular cardiomyopathy	1/77	0.480383	0.743819	ITGB7
Purple	MicroRNAs in cancer	3/310	0.488308	0.745389	SLC45A3;ERBB2;CDC25B
Purple	RNA degradation	1/79	0.489161	0.745389	ENO3
Purple	B cell receptor signaling pathway	1/81	0.497792	0.751632	RAC3
Purple	Diabetic cardiomyopathy	2/203	0.51356	0.751632	CAMK2B;PPIF
Purple	Colorectal cancer	1/86	0.51874	0.751632	RAC3
Purple	ECM-receptor interaction	1/88	0.526874	0.751632	ITGB7
Purple	GABAergic synapse	1/89	0.53089	0.751632	SLC6A1
Purple	Rap1 signaling pathway	2/210	0.531743	0.751632	PARD6A;RAC3
Purple	Morphine addiction	1/91	0.53882	0.751632	KCNJ3
Purple	GnRH signaling pathway	1/93	0.546616	0.751632	CAMK2B
Purple	Rheumatoid arthritis	1/93	0.546616	0.751632	TCIRG1
Purple	cAMP signaling pathway	2/216	0.546959	0.751632	CAMK2B;RAC3
Purple	IL-17 signaling pathway	1/94	0.550465	0.751632	IL17RC
Purple	Regulation of actin cytoskeleton	2/218	0.551954	0.751632	RAC3;ITGB7
Purple	Dilated cardiomyopathy	1/96	0.558066	0.751632	ITGB7
Purple	Fc gamma R-mediated phagocytosis	1/97	0.561818	0.751632	ASAP3
Purple	Phosphatidylinositol signaling system	1/97	0.561818	0.751632	PIK3C2B
Purple	Choline metabolism in cancer	1/98	0.565539	0.751632	RAC3
Purple	Glycerophospholipid metabolism	1/98	0.565539	0.751632	GPD1
Purple	Hematopoietic cell lineage	1/99	0.569228	0.751632	MME
Purple	Progesterone-mediated oocyte maturation	1/100	0.572886	0.751632	CDC25B
Purple	PI3K-Akt signaling pathway	3/354	0.577783	0.751632	ERBB2;ITGB7;SGK2
Purple	Longevity regulating pathway	1/102	0.58011	0.751632	PRKAB2
Purple	Protein digestion and absorption	1/103	0.583676	0.751632	MME
Purple	Thermogenesis	2/232	0.585833	0.751632	PRKAB2;PLIN1
Purple	NF-kappa B signaling pathway	1/104	0.587212	0.751632	EDAR
Purple	Parathyroid hormone synthesis, secretion and action	1/106	0.594195	0.755533	MAFB
Purple	Drug metabolism	1/108	0.601061	0.759235	UPB1
Purple	Alzheimer disease	3/369	0.605983	0.760449	MME;WNT5A;PPIF
Purple	Toxoplasmosis	1/112	0.614447	0.76359	PPIF
Purple	Serotonergic synapse	1/113	0.617724	0.76359	KCNJ3
Purple	Glutamatergic synapse	1/114	0.620972	0.76359	KCNJ3
Purple	Parkinson disease	2/249	0.624394	0.76359	CAMK2B;PPIF
Purple	Endocytosis	2/252	0.630906	0.76417	PARD6A;ASAP3
Purple	Sphingolipid signaling pathway	1/119	0.636808	0.76417	RAC3
Purple	Neurotrophin signaling pathway	1/119	0.636808	0.76417	CAMK2B
Purple	Cell cycle	1/124	0.651986	0.777524	CDC25B
Purple	Lysosome	1/128	0.663673	0.780332	TCIRG1
Purple	Oocyte meiosis	1/129	0.666533	0.780332	CAMK2B
Purple	Purine metabolism	1/129	0.666533	0.780332	ENPP3
Purple	Oxidative phosphorylation	1/133	0.677734	0.786928	TCIRG1
Purple	Autophagy	1/137	0.688562	0.786928	PRAP1
Purple	Yersinia infection	1/137	0.688562	0.786928	RAC3
Purple	Estrogen signaling pathway	1/137	0.688562	0.786928	KCNJ3
Purple	Fluid shear stress and atherosclerosis	1/139	0.693839	0.788267	RAC3
Purple	Spinocerebellar ataxia	1/143	0.704128	0.79525	PPIF
Purple	Retrograde endocannabinoid signaling	1/148	0.716507	0.804499	KCNJ3
Purple	Adrenergic signaling in cardiomyocytes	1/150	0.721313	0.805187	CAMK2B
Purple	Phagosome	1/152	0.726039	0.805777	TCIRG1
Purple	mTOR signaling pathway	1/154	0.730684	0.806272	WNT5A
Purple	Necroptosis	1/159	0.741959	0.814035	CAMK2B
Purple	cGMP-PKG signaling pathway	1/167	0.75903	0.824476	PPIF
Purple	Hepatocellular carcinoma	1/168	0.761083	0.824476	WNT5A
Purple	Protein processing in endoplasmic reticulum	1/171	0.767139	0.824476	CRYAA
Purple	Pathways of neurodegeneration	3/475	0.768652	0.824476	CAMK2B;WNT5A;PPIF
Purple	Neuroactive ligand-receptor interaction	2/341	0.786317	0.838738	CHRNB1;P2RY2
Purple	Alcoholism	1/186	0.795206	0.843533	SLC29A1
Purple	Neutrophil extracellular trap formation	1/189	0.800402	0.84438	PPIF
Purple	Chemokine signaling pathway	1/192	0.805467	0.84508	RAC3
Purple	Human immunodeficiency virus 1 infection	1/212	0.836117	0.872075	RAC3
Purple	Lipid and atherosclerosis	1/215	0.84028	0.872075	CAMK2B
Purple	Human cytomegalovirus infection	1/225	0.853413	0.880943	RAC3
Purple	Ras signaling pathway	1/232	0.861962	0.885009	RAC3
Purple	Salmonella infection	1/249	0.880716	0.899454	PIK3C2B
Purple	Prion disease	1/273	0.902957	0.91729	PPIF
Purple	Huntington disease	1/306	0.92696	0.936718	PPIF
Purple	Olfactory transduction	1/440	0.977074	0.982189	CAMK2B
Purple	Herpes simplex virus 1 infection	1/498	0.98615	0.98615	ZNF563
Red	TNF signaling pathway	14/112	3.19441e-10	7.15549e-08	MAP2K3;JUN;CEBPB;FOS;CXCL2;ICAM1;NFKBIA;SOCS3;RPS6KA5;CREB3L3;IRF1;BCL3;JUNB;BIRC2
Red	Transcriptional misregulation in cancer	14/192	3.34883e-07	2.97222e-05	CEBPB;GADD45B;TMPRSS2;FOXO1;DUSP6;GADD45G;BCL6;MYC;ID2;NFKBIZ;REL;PPARG;CD14;BIRC2
Red	MAPK signaling pathway	17/294	5.1054e-07	2.97222e-05	MAP2K3;DUSP5;JUN;JUND;GADD45B;DUSP1;SRF;FOS;DUSP16;DUSP6;GADD45G;NR4A1;DUSP10;RPS6KA5;MYC;CD14;EPHA2
Red	TGF-beta signaling pathway	10/94	5.30754e-07	2.97222e-05	TGIF1;TGIF2;PPP2R1B;BAMBI;MYC;FST;ID2;ID1;INHBB;THBS1
Red	Osteoclast differentiation	10/127	8.3369e-06	0.000352997	NFKBIA;SOCS3;JUN;JUND;BLNK;TNFSF11;PPARG;FOS;JUNB;FOSL2
Red	Pathways in cancer	21/531	1.06612e-05	0.000352997	IL15RA;JUN;IL4R;GADD45B;EPAS1;PTCH1;FOS;HIF1A;FOXO1;GADD45G;NFKBIA;CASP9;RPS6KA5;MYC;AGTR1;PIM1;HES1;PPARG;RALGDS;BIRC2;NFE2L2
Red	NF-kappa B signaling pathway	9/104	1.10312e-05	0.000352997	NFKBIA;GADD45B;BLNK;TNFSF11;CD14;CXCL2;BIRC2;ICAM1;GADD45G
Red	Lipid and atherosclerosis	12/215	3.5188e-05	0.000985265	MAP2K3;NFKBIA;CASP9;JUN;PPARG;CD14;FOS;TANK;LDLR;CXCL2;ICAM1;NFE2L2
Red	Human T-cell leukemia virus 1 infection	12/219	4.21204e-05	0.00104833	NFKBIA;IL15RA;EGR1;EGR2;JUN;ZFP36;CREB3L3;MYC;SRF;FOS;ETS2;ICAM1
Red	Colorectal cancer	7/86	0.000156405	0.00350347	CASP9;JUN;GADD45B;MYC;FOS;RALGDS;GADD45G
Red	AMPK signaling pathway	8/120	0.000215793	0.00439433	CREB3L3;PPP2R1B;IRS2;PPP2R2A;PPARG;PCK1;PPARGC1A;FOXO1
Red	Cellular senescence	9/156	0.000261794	0.00462355	MAP2K3;GADD45B;MYC;SERPINE1;FOXO1;ZFP36L2;HIPK3;ZFP36L1;GADD45G
Red	Kaposi sarcoma-associated herpesvirus infection	10/193	0.000287511	0.00462355	NFKBIA;CASP9;RCAN1;JUN;ZFP36;MYC;FOS;HIF1A;CXCL2;ICAM1
Red	Hepatitis B	9/162	0.000346091	0.00462355	MAP2K3;NFKBIA;CASP9;EGR2;JUN;DDX3X;CREB3L3;MYC;FOS
Red	JAK-STAT signaling pathway	9/162	0.000346091	0.00462355	SOCS2;IL15RA;SOCS3;IL4R;TSLP;MYC;PIM1;SOCS6;MCL1
Red	Prolactin signaling pathway	6/70	0.000350106	0.00462355	SOCS2;SOCS3;IRF1;TNFSF11;FOS;SOCS6
Red	Hippo signaling pathway	9/163	0.000362107	0.00462355	FRMD6;PPP2R1B;MYC;ID2;SERPINE1;ID1;TP53BP2;PPP2R2A;BIRC2
Red	FoxO signaling pathway	8/131	0.00039162	0.00462355	PLK3;GADD45B;BCL6;IRS2;PCK1;FOXO1;KLF2;GADD45G
Red	AGE-RAGE signaling pathway in diabetic complications	7/100	0.000397593	0.00462355	EGR1;JUN;SERPINE1;PIM1;AGTR1;FOXO1;ICAM1
Red	Epstein-Barr virus infection	10/202	0.000412817	0.00462355	MAP2K3;NFKBIA;CASP9;JUN;GADD45B;MYC;BLNK;HES1;ICAM1;GADD45G
Red	Parathyroid hormone synthesis, secretion and action	7/106	0.00056558	0.00603285	NR4A2;EGR1;JUND;CREB3L3;TNFSF11;FOS;MEF2D
Red	Insulin resistance	7/108	0.000632647	0.0064415	NFKBIA;SOCS3;CREB3L3;IRS2;PCK1;PPARGC1A;FOXO1
Red	Apoptosis	8/142	0.000669572	0.00652105	NFKBIA;CASP9;JUN;GADD45B;FOS;BIRC2;MCL1;GADD45G
Red	Growth hormone synthesis, secretion and action	7/119	0.00112256	0.0104772	MAP2K3;SOCS2;SOCS3;CREB3L3;IRS2;FOS;JUNB
Red	Thyroid cancer	4/37	0.00147045	0.012414	GADD45B;MYC;PPARG;GADD45G
Red	Small cell lung cancer	6/92	0.00149104	0.012414	CASP9;NFKBIA;GADD45B;MYC;BIRC2;GADD45G
Red	Chemical carcinogenesis	10/239	0.00149634	0.012414	JUN;KLF5;CREB3L3;BCL6;MYC;TNFSF11;FOS;AHR;ADRB2;KLF4
Red	IL-17 signaling pathway	6/94	0.00166523	0.0133218	NFKBIA;CEBPB;JUN;JUND;FOS;CXCL2
Red	Adipocytokine signaling pathway	5/69	0.00232604	0.0179667	NFKBIA;SOCS3;IRS2;PCK1;PPARGC1A
Red	Chagas disease	6/102	0.00252061	0.0182134	NFKBIA;JUN;PPP2R1B;SERPINE1;PPP2R2A;FOS
Red	Longevity regulating pathway	6/102	0.00252061	0.0182134	CREB3L3;RB1CC1;IRS2;PPARG;PPARGC1A;FOXO1
[truncated: 1,042 more rows]
